# Supplementary material for: De novo assembly and characterization of the first draft genome of quince (Cydonia oblonga Mill.)
Source: Sci Rep. 2021 Feb 15;11:3818. doi: 10.1038/s41598-021-83113-3 (PMC7884838; doi:10.1038/s41598-021-83113-3)
Supplement: Supplementary file 2 — Supplementary Table S1. [file 41598_2021_83113_MOESM2_ESM.xlsx]

## Sheet: Sayfa1
# BUSCO version is: 4.0.6
# The lineage dataset is: embryophyta_odb10 (Creation date: 2019-11-20, number of species: 50, number of BUSCOs: 1614)
# Busco ID	Status	Sequence	Gene Start	Gene End	Score	Length	OrthoDB url	Description
2at3193	Complete	4048633_length_35386_cvg_12.9_tip_1	9949	35386	2997.1	2604	https://www.orthodb.org/v10?query=2at3193	Midasin
5at3193	Complete	4048387_length_25390_cvg_13.0_tip_0	3649	21321	6284.2	3893	https://www.orthodb.org/v10?query=5at3193	sacsin
23at3193	Missing
79at3193	Fragmented	4036687_length_8645_cvg_14.0_tip_0	454	8285	2572.5	1679	https://www.orthodb.org/v10?query=79at3193	Phosphatidylinositol 3-/4-kinase, catalytic domain
241at3193	Complete	4046699_length_15980_cvg_13.0_tip_0	1	14990	3177.7	1709	https://www.orthodb.org/v10?query=241at3193	protein ILITYHIA
255at3193	Missing
364at3193	Missing
438at3193	Complete	4048177_length_22041_cvg_13.0_tip_1	380	13981	4147.1	2091	https://www.orthodb.org/v10?query=438at3193	dnaJ homolog subfamily C GRV2
453at3193	Complete	4048549_length_30705_cvg_13.0_tip_1	16989	30603	1655.6	1126	https://www.orthodb.org/v10?query=453at3193	HEAT repeat-containing protein 5B isoform X1
469at3193	Fragmented	4022877_length_5887_cvg_12.6_tip_1	1	5713	1389.9	785	https://www.orthodb.org/v10?query=469at3193	Zinc finger FYVE domain-containing protein 26 isoform 2
727at3193	Fragmented	4036373_length_8549_cvg_13.0_tip_0	2430	8549	2104.2	1105	https://www.orthodb.org/v10?query=727at3193	endoribonuclease Dicer homolog 1
827at3193	Fragmented	4041371_length_10564_cvg_14.0_tip_0	1	9498	1335.8	1179	https://www.orthodb.org/v10?query=827at3193	Protein virilizer
840at3193	Missing
938at3193	Fragmented	3952107_length_2310_cvg_13.0_tip_0	1	2310	694.4	412	https://www.orthodb.org/v10?query=938at3193	Tetratricopeptide-like helical
1073at3193	Missing
1171at3193	Complete	4047255_length_17328_cvg_13.0_tip_1	2114	17281	2641.1	1560	https://www.orthodb.org/v10?query=1171at3193	nuclear pore complex protein NUP205
1259at3193	Fragmented	4037067_length_8763_cvg_14.2_tip_0	853	8763	1056.4	930	https://www.orthodb.org/v10?query=1259at3193	nuclear pore complex protein GP210
1332at3193	Fragmented	4041647_length_10712_cvg_13.0_tip_1	1	8643	1063	561	https://www.orthodb.org/v10?query=1332at3193	UDP-glucose:glycoprotein glucosyltransferase
1388at3193	Fragmented	4029245_length_6843_cvg_13.0_tip_0	70	2529	819.9	502	https://www.orthodb.org/v10?query=1388at3193	E3 ubiquitin-protein ligase listerin
1440at3193	Fragmented	4041905_length_10849_cvg_13.0_tip_0	2790	10849	1742.6	904	https://www.orthodb.org/v10?query=1440at3193	intron-binding protein aquarius
1521at3193	Complete	4048487_length_28013_cvg_12.8_tip_1	6224	15861	1627	1059	https://www.orthodb.org/v10?query=1521at3193	2-succinyl-5-enolpyruvyl-6-hydroxy-3-cyclohexene-1-carboxylic-acid synthase
1578at3193	Fragmented	4043671_length_12108_cvg_13.0_tip_1	1	8051	1011.7	547	https://www.orthodb.org/v10?query=1578at3193	protein MON2 homolog isoform X1
1589at3193	Fragmented	4047711_length_19236_cvg_13.8_tip_1	1	14017	1014.9	749	https://www.orthodb.org/v10?query=1589at3193	protein SHOOT GRAVITROPISM 6 isoform X1
1664at3193	Duplicated	4048649_length_38644_cvg_13.0_tip_1	6033	22491	2724.7	1631	https://www.orthodb.org/v10?query=1664at3193	Embryo defective 2410
1664at3193	Duplicated	4047869_length_20069_cvg_13.0_tip_1	1462	15341	2679.7	1618	https://www.orthodb.org/v10?query=1664at3193	Embryo defective 2410
1816at3193	Missing
1822at3193	Complete	4033925_length_7877_cvg_13.0_tip_1	888	7261	935.5	779	https://www.orthodb.org/v10?query=1822at3193	histone-lysine N-methyltransferase SUVR5
1914at3193	Fragmented	4024183_length_6053_cvg_13.0_tip_1	1	5584	1179	640	https://www.orthodb.org/v10?query=1914at3193	ATPase, AAA-type, conserved site
1916at3193	Complete	4045229_length_13557_cvg_13.2_tip_1	1	7632	1582.2	875	https://www.orthodb.org/v10?query=1916at3193	DNA polymerase
1998at3193	Missing
2028at3193	Missing
2050at3193	Complete	4044221_length_12545_cvg_14.0_tip_1	835	11651	1592.6	1289	https://www.orthodb.org/v10?query=2050at3193	autophagy-related protein 2
2203at3193	Missing
2325at3193	Missing
2329at3193	Duplicated	4034647_length_8069_cvg_12.9_tip_1	2856	8011	2472.2	1195	https://www.orthodb.org/v10?query=2329at3193	magnesium-chelatase subunit ChlH, chloroplastic
2329at3193	Duplicated	4025543_length_6241_cvg_11.9_tip_1	816	6191	2470.2	1195	https://www.orthodb.org/v10?query=2329at3193	magnesium-chelatase subunit ChlH, chloroplastic
2653at3193	Duplicated	4044859_length_13186_cvg_12.9_tip_1	4887	12561	2169.8	1195	https://www.orthodb.org/v10?query=2653at3193	WD40-repeat-containing domain
2653at3193	Duplicated	4032123_length_7450_cvg_13.0_tip_1	1	7141	2046	1141	https://www.orthodb.org/v10?query=2653at3193	WD40-repeat-containing domain
2661at3193	Complete	4040247_length_9991_cvg_13.0_tip_0	2346	9991	825.3	1053	https://www.orthodb.org/v10?query=2661at3193	ABC transporter C family member 13 isoform X1
2694at3193	Complete	4033317_length_7726_cvg_13.9_tip_0	1	7432	1371.6	806	https://www.orthodb.org/v10?query=2694at3193	protein PIR
2770at3193	Complete	4046925_length_16497_cvg_13.0_tip_1	1196	9772	1583.7	1028	https://www.orthodb.org/v10?query=2770at3193	nuclear pore complex protein NUP133
2834at3193	Fragmented	4018375_length_5349_cvg_13.3_tip_0	1	5260	1232.5	746	https://www.orthodb.org/v10?query=2834at3193	Putative P-loop containing nucleoside triphosphate hydrolase
2844at3193	Missing
2884at3193	Complete	4045951_length_14575_cvg_14.0_tip_1	2406	13620	1225.5	892	https://www.orthodb.org/v10?query=2884at3193	protein TONSOKU isoform X1
2921at3193	Complete	4043121_length_11640_cvg_12.8_tip_1	2966	8756	1978.5	1195	https://www.orthodb.org/v10?query=2921at3193	pentatricopeptide repeat-containing protein At3g18110, chloroplastic
2926at3193	Complete	4045267_length_13595_cvg_13.0_tip_1	86	11750	1861.6	1042	https://www.orthodb.org/v10?query=2926at3193	trafficking protein particle complex II-specific subunit 130 homolog
3052at3193	Complete	4030083_length_7005_cvg_12.9_tip_1	1377	6951	1194	679	https://www.orthodb.org/v10?query=3052at3193	protein CHROMATIN REMODELING 20 isoform X1
3082at3193	Complete	4048263_length_23248_cvg_12.7_tip_1	8716	15208	1446.8	967	https://www.orthodb.org/v10?query=3082at3193	Tetratricopeptide-like helical
3272at3193	Missing
3288at3193	Missing
3322at3193	Duplicated	4043387_length_11857_cvg_12.7_tip_1	4356	11767	1777.2	1061	https://www.orthodb.org/v10?query=3322at3193	Sister chromatid cohesion protein
3322at3193	Duplicated	4037191_length_8806_cvg_12.5_tip_0	1	7485	1890	1101	https://www.orthodb.org/v10?query=3322at3193	Sister chromatid cohesion protein
3441at3193	Missing
3493at3193	Fragmented	3604911_length_639_cvg_16.0_tip_0	1	639	211	140	https://www.orthodb.org/v10?query=3493at3193	rRNA biogenesis protein RRP5
3595at3193	Fragmented	3997639_length_3805_cvg_13.0_tip_0	1	2607	923.5	627	https://www.orthodb.org/v10?query=3595at3193	protein TORNADO 1
3662at3193	Duplicated	4041919_length_10859_cvg_12.6_tip_1	5006	10630	1526.9	1028	https://www.orthodb.org/v10?query=3662at3193	Elongator complex protein 1
3662at3193	Duplicated	4040757_length_10245_cvg_11.7_tip_1	6	5505	1519.1	1027	https://www.orthodb.org/v10?query=3662at3193	Elongator complex protein 1
3704at3193	Fragmented	4034585_length_8051_cvg_13.6_tip_1	1	8051	1495.7	874	https://www.orthodb.org/v10?query=3704at3193	Four-carbon acid sugar kinase, N-terminal domain
3755at3193	Complete	4045881_length_14455_cvg_13.0_tip_1	3232	7271	420.1	863	https://www.orthodb.org/v10?query=3755at3193	DNA-directed RNA polymerase I subunit 2
3935at3193	Fragmented	4008055_length_4444_cvg_10.5_tip_0	1121	4444	758.2	420	https://www.orthodb.org/v10?query=3935at3193	P-type ATPase
3941at3193	Missing
3942at3193	Missing
3971at3193	Complete	4048455_length_27259_cvg_13.0_tip_1	6612	18841	1596.7	934	https://www.orthodb.org/v10?query=3971at3193	transcription initiation factor TFIID subunit 2
4051at3193	Complete	4039557_length_9687_cvg_12.9_tip_1	466	9653	1538.2	884	https://www.orthodb.org/v10?query=4051at3193	beta-galactosidase
4115at3193	Missing
4251at3193	Complete	4043859_length_12251_cvg_13.0_tip_1	5693	10181	1762.7	1077	https://www.orthodb.org/v10?query=4251at3193	ARF guanine-nucleotide exchange factor GNL2
4343at3193	Fragmented	3981435_length_3095_cvg_13.9_tip_0	1	3095	742.2	376	https://www.orthodb.org/v10?query=4343at3193	tubulin-folding cofactor D
4349at3193	Missing
4482at3193	Complete	4042429_length_11185_cvg_13.0_tip_0	176	10455	1891.4	1232	https://www.orthodb.org/v10?query=4482at3193	WD40-repeat-containing domain
4483at3193	Duplicated	4043329_length_11812_cvg_12.9_tip_0	1477	6271	1925.4	953	https://www.orthodb.org/v10?query=4483at3193	carbamoyl-phosphate synthase large chain, chloroplastic
4483at3193	Duplicated	4040367_length_10043_cvg_13.0_tip_0	1	4181	1724.3	841	https://www.orthodb.org/v10?query=4483at3193	carbamoyl-phosphate synthase large chain, chloroplastic
4547at3193	Complete	4047905_length_20222_cvg_12.8_tip_1	8536	19169	2021.7	1667	https://www.orthodb.org/v10?query=4547at3193	Tetratricopeptide-like helical domain containing protein
4582at3193	Fragmented	4039925_length_9859_cvg_13.0_tip_1	1	7377	1060.4	579	https://www.orthodb.org/v10?query=4582at3193	SH3 domain
4678at3193	Complete	4046837_length_16301_cvg_13.0_tip_1	5346	15801	1399.6	990	https://www.orthodb.org/v10?query=4678at3193	WD40-repeat-containing domain
4777at3193	Fragmented	4033105_length_7683_cvg_12.9_tip_1	5012	7579	814.2	532	https://www.orthodb.org/v10?query=4777at3193	trafficking protein particle complex subunit 11
4892at3193	Fragmented	4037861_length_9049_cvg_13.0_tip_1	3304	8938	987.8	732	https://www.orthodb.org/v10?query=4892at3193	E3 ubiquitin-protein ligase UPL7
5135at3193	Complete	4034833_length_8118_cvg_13.0_tip_0	1	7919	1357.8	1033	https://www.orthodb.org/v10?query=5135at3193	Zinc finger, PHD-type
5232at3193	Duplicated	4013363_length_4856_cvg_12.9_tip_1	1	4521	1591.8	967	https://www.orthodb.org/v10?query=5232at3193	F-box protein
5232at3193	Duplicated	4041433_length_10597_cvg_14.0_tip_0	166	6555	1749.8	1091	https://www.orthodb.org/v10?query=5232at3193	F-box protein
5261at3193	Complete	4047415_length_17831_cvg_12.6_tip_1	792	8901	1087.9	754	https://www.orthodb.org/v10?query=5261at3193	Nucleotidyltransferase family protein
5306at3193	Fragmented	4025749_length_6272_cvg_13.3_tip_1	2456	5609	686.9	389	https://www.orthodb.org/v10?query=5306at3193	Tetratricopeptide repeat
5602at3193	Fragmented	3886205_length_1482_cvg_7.9_tip_0	1	1379	373.9	273	https://www.orthodb.org/v10?query=5602at3193	protein PRD1
5603at3193	Complete	4042815_length_11443_cvg_13.0_tip_0	2071	8051	1488.5	878	https://www.orthodb.org/v10?query=5603at3193	protein CHROMATIN REMODELING 8
5727at3193	Complete	4029165_length_6823_cvg_13.0_tip_1	1	6581	1483.6	815	https://www.orthodb.org/v10?query=5727at3193	PPM-type phosphatase domain
5761at3193	Missing
5793at3193	Complete	4047097_length_16933_cvg_13.2_tip_1	927	16871	1256.7	926	https://www.orthodb.org/v10?query=5793at3193	tRNA/rRNA methyltransferase
5796at3193	Fragmented	4006437_length_4339_cvg_12.9_tip_0	1	4307	1008.2	482	https://www.orthodb.org/v10?query=5796at3193	MIF4G-like domain superfamily
5849at3193	Complete	4047367_length_17623_cvg_13.0_tip_1	23	9079	1495.6	1092	https://www.orthodb.org/v10?query=5849at3193	Armadillo-type fold
5868at3193	Missing
5921at3193	Fragmented	4040375_length_10049_cvg_13.0_tip_0	1	8981	1304.3	675	https://www.orthodb.org/v10?query=5921at3193	DNA mismatch repair protein
6095at3193	Duplicated	4044053_length_12393_cvg_13.0_tip_1	1796	11688	906.2	667	https://www.orthodb.org/v10?query=6095at3193	Gamma-tubulin complex component
6095at3193	Duplicated	4044875_length_13199_cvg_13.0_tip_1	1	9376	819.5	638	https://www.orthodb.org/v10?query=6095at3193	Gamma-tubulin complex component
6114at3193	Complete	4040385_length_10051_cvg_11.9_tip_0	4331	9901	1483	845	https://www.orthodb.org/v10?query=6114at3193	DExH-box ATP-dependent RNA helicase DExH15 chloroplastic
6319at3193	Complete	4044583_length_12886_cvg_13.0_tip_1	236	12886	1237.3	773	https://www.orthodb.org/v10?query=6319at3193	glycine--tRNA ligase, chloroplastic/mitochondrial 2 isoform X1
6412at3193	Complete	4043331_length_11812_cvg_12.5_tip_1	4639	11812	1685.7	905	https://www.orthodb.org/v10?query=6412at3193	DNA mismatch repair protein MSH6
6430at3193	Fragmented	4008171_length_4454_cvg_13.0_tip_0	1	3312	724.3	445	https://www.orthodb.org/v10?query=6430at3193	protein timeless homolog isoform X1
6485at3193	Duplicated	4047437_length_17932_cvg_12.8_tip_1	4717	17581	1572	982	https://www.orthodb.org/v10?query=6485at3193	nodal modulator 1
6485at3193	Duplicated	4048421_length_26174_cvg_12.8_tip_1	11386	23942	1575.4	983	https://www.orthodb.org/v10?query=6485at3193	nodal modulator 1
6707at3193	Complete	4028511_length_6713_cvg_12.3_tip_1	400	6713	1232.4	735	https://www.orthodb.org/v10?query=6707at3193	Ankyrin repeat-containing domain
6756at3193	Missing
7170at3193	Fragmented	4003405_length_4137_cvg_12.2_tip_0	1	4137	890.2	548	https://www.orthodb.org/v10?query=7170at3193	protein CTR9 homolog
7277at3193	Complete	4033253_length_7716_cvg_12.9_tip_1	1036	7480	1535.8	875	https://www.orthodb.org/v10?query=7277at3193	Zinc finger, CCHC-type
7476at3193	Complete	4045867_length_14444_cvg_12.4_tip_1	266	13777	1547.9	961	https://www.orthodb.org/v10?query=7476at3193	exportin-4 isoform X1
7510at3193	Complete	4046115_length_14840_cvg_12.2_tip_1	4966	14840	1241.7	827	https://www.orthodb.org/v10?query=7510at3193	nuclear pore complex protein NUP107
7511at3193	Missing
7542at3193	Complete	4047767_length_19520_cvg_12.5_tip_1	2486	9876	1860.7	1115	https://www.orthodb.org/v10?query=7542at3193	serine/threonine-protein kinase RUNKEL
7552at3193	Complete	4039155_length_9543_cvg_13.0_tip_1	4446	9354	1761	850	https://www.orthodb.org/v10?query=7552at3193	116kDa U5 small nuclear ribonucleoprotein component, C-terminal
7852at3193	Duplicated	4046351_length_15270_cvg_12.8_tip_0	2956	6990	1465.7	783	https://www.orthodb.org/v10?query=7852at3193	vacuolar protein-sorting-associated protein 11 homolog
7852at3193	Duplicated	4036109_length_8468_cvg_13.0_tip_0	2686	7116	1467.3	783	https://www.orthodb.org/v10?query=7852at3193	vacuolar protein-sorting-associated protein 11 homolog
7936at3193	Complete	4012813_length_4807_cvg_13.6_tip_0	1	4591	1145.6	712	https://www.orthodb.org/v10?query=7936at3193	Armadillo-type fold
7942at3193	Fragmented	4029111_length_6812_cvg_13.0_tip_0	524	6769	1095.7	575	https://www.orthodb.org/v10?query=7942at3193	isoleucine--tRNA ligase, chloroplastic/mitochondrial
7975at3193	Missing
8030at3193	Complete	4040483_length_10106_cvg_14.0_tip_0	1	10106	1344.7	759	https://www.orthodb.org/v10?query=8030at3193	4-alpha-glucanotransferase DPE2
8229at3193	Missing
8339at3193	Complete	4030079_length_7005_cvg_12.8_tip_1	1	6371	666.2	678	https://www.orthodb.org/v10?query=8339at3193	Aminoacyl-tRNA synthetase, class Ia
8341at3193	Complete	4046575_length_15686_cvg_12.8_tip_1	526	11261	1595.2	859	https://www.orthodb.org/v10?query=8341at3193	suppressor of RPS4-RLD 1
8477at3193	Complete	4046029_length_14697_cvg_12.9_tip_1	8566	14547	1174.2	815	https://www.orthodb.org/v10?query=8477at3193	WD40-repeat-containing domain
8566at3193	Complete	4047659_length_18979_cvg_12.6_tip_1	7318	15931	1440.8	1025	https://www.orthodb.org/v10?query=8566at3193	Alpha/beta fold hydrolase
8731at3193	Complete	4045549_length_13976_cvg_12.9_tip_0	3296	11555	1039.2	876	https://www.orthodb.org/v10?query=8731at3193	Zinc finger, RING-type
8828at3193	Complete	4044485_length_12787_cvg_13.0_tip_0	803	4704	1021.2	811	https://www.orthodb.org/v10?query=8828at3193	Calcium-transporting ATPase
8939at3193	Fragmented	3976093_length_2915_cvg_14.0_tip_0	1	2770	794.2	482	https://www.orthodb.org/v10?query=8939at3193	GHMP kinase, C-terminal domain
8953at3193	Complete	4046713_length_16003_cvg_12.0_tip_1	7026	15642	1168.3	839	https://www.orthodb.org/v10?query=8953at3193	DNA repair protein UVH3 isoform X1
9250at3193	Complete	4045665_length_14152_cvg_13.0_tip_0	1	10591	1065.2	667	https://www.orthodb.org/v10?query=9250at3193	Gamma-tubulin complex component
9385at3193	Complete	4046077_length_14769_cvg_12.0_tip_1	1	10761	1300.2	1013	https://www.orthodb.org/v10?query=9385at3193	DNA repair protein RAD50
9443at3193	Complete	4043249_length_11746_cvg_13.9_tip_0	1226	10792	2016.2	1059	https://www.orthodb.org/v10?query=9443at3193	Cullin-associated NEDD8-dissociated protein 1
9466at3193	Missing
9508at3193	Missing
9727at3193	Fragmented	4045875_length_14448_cvg_12.7_tip_1	4026	14448	836.2	697	https://www.orthodb.org/v10?query=9727at3193	structural maintenance of chromosomes protein 5
9734at3193	Complete	4047333_length_17554_cvg_13.0_tip_0	676	11731	1044.5	847	https://www.orthodb.org/v10?query=9734at3193	MMS19 nucleotide excision repair protein homolog isoform X1
9962at3193	Missing
10289at3193	Missing
10307at3193	Missing
10341at3193	Missing
10362at3193	Missing
10429at3193	Complete	4047927_length_20316_cvg_13.9_tip_1	1	11824	1487	792	https://www.orthodb.org/v10?query=10429at3193	DNA mismatch repair protein MSH2
10454at3193	Complete	4041615_length_10692_cvg_12.9_tip_1	5736	9293	1440.1	835	https://www.orthodb.org/v10?query=10454at3193	elongation factor-like GTPase 1
10535at3193	Complete	4032875_length_7626_cvg_12.2_tip_1	1076	5216	1215.4	871	https://www.orthodb.org/v10?query=10535at3193	pentatricopeptide repeat-containing protein At5g57250, mitochondrial
10651at3193	Complete	4040169_length_9950_cvg_13.0_tip_1	1006	9631	1526.9	829	https://www.orthodb.org/v10?query=10651at3193	vacuolar protein sorting-associated protein 18 homolog
10797at3193	Complete	4042657_length_11340_cvg_12.8_tip_1	2008	11271	1341.2	754	https://www.orthodb.org/v10?query=10797at3193	Alpha-1,6-glucosidases, pullulanase-type
10850at3193	Complete	4034519_length_8033_cvg_13.8_tip_0	2934	7932	623.4	616	https://www.orthodb.org/v10?query=10850at3193	CST complex subunit CTC1 isoform X1
10856at3193	Complete	4040657_length_10196_cvg_12.9_tip_1	408	8721	1185.4	649	https://www.orthodb.org/v10?query=10856at3193	1,4-alpha-glucan-branching enzyme 3, chloroplastic/amyloplastic
11121at3193	Missing
11361at3193	Complete	4042237_length_11078_cvg_12.0_tip_1	45	8485	1063.7	728	https://www.orthodb.org/v10?query=11361at3193	N-alpha-acetyltransferase 25, NatB auxiliary subunit
11471at3193	Complete	4038093_length_9128_cvg_12.0_tip_1	624	9128	843.7	593	https://www.orthodb.org/v10?query=11471at3193	ATP-dependent DNA helicase homolog RECG, chloroplastic isoform X1
11532at3193	Missing
11560at3193	Complete	4046959_length_16558_cvg_14.0_tip_1	4211	10651	1294.6	878	https://www.orthodb.org/v10?query=11560at3193	Kinesin motor domain
11585at3193	Complete	4032515_length_7543_cvg_13.0_tip_0	1	3101	1277.4	705	https://www.orthodb.org/v10?query=11585at3193	protein QUIRKY
11903at3193	Fragmented	4015345_length_5035_cvg_13.0_tip_0	1	4616	740.6	527	https://www.orthodb.org/v10?query=11903at3193	putative acyl-activating enzyme 19 isoform X1
12298at3193	Fragmented	4022685_length_5861_cvg_13.0_tip_1	1	3877	699	414	https://www.orthodb.org/v10?query=12298at3193	WD40-repeat-containing domain
12299at3193	Missing
12350at3193	Complete	4045767_length_14308_cvg_12.8_tip_1	7318	13411	1474	734	https://www.orthodb.org/v10?query=12350at3193	Alpha-1,4 glucan phosphorylase
12643at3193	Fragmented	4028785_length_6758_cvg_13.8_tip_1	1	6014	830.2	551	https://www.orthodb.org/v10?query=12643at3193	D-alanine--D-alanine ligase
12744at3193	Complete	4028149_length_6650_cvg_13.0_tip_1	2176	6277	669.5	621	https://www.orthodb.org/v10?query=12744at3193	BTB/POZ domain
12893at3193	Fragmented	4004693_length_4217_cvg_11.8_tip_0	1	4170	973.9	540	https://www.orthodb.org/v10?query=12893at3193	Aminoacyl-tRNA synthetase, class Ia
12903at3193	Duplicated	4047059_length_16809_cvg_13.0_tip_0	10666	16518	1499.2	824	https://www.orthodb.org/v10?query=12903at3193	probable ubiquitin conjugation factor E4
12903at3193	Duplicated	4048147_length_21740_cvg_13.0_tip_0	37	6441	1478.3	841	https://www.orthodb.org/v10?query=12903at3193	probable ubiquitin conjugation factor E4
12990at3193	Missing
13044at3193	Complete	4045583_length_14029_cvg_13.0_tip_0	5486	13188	1272.1	683	https://www.orthodb.org/v10?query=13044at3193	aminodeoxychorismate synthase, chloroplastic
13120at3193	Duplicated	4009393_length_4541_cvg_12.9_tip_0	78	4541	1421.8	692	https://www.orthodb.org/v10?query=13120at3193	DNA helicase
13120at3193	Duplicated	4029251_length_6844_cvg_12.1_tip_1	2035	6844	1377.7	664	https://www.orthodb.org/v10?query=13120at3193	DNA helicase
13163at3193	Complete	3993209_length_3581_cvg_12.0_tip_0	1	3400	952.4	571	https://www.orthodb.org/v10?query=13163at3193	WD40-repeat-containing domain
13313at3193	Complete	4035573_length_8319_cvg_11.4_tip_1	3966	7521	1132.3	660	https://www.orthodb.org/v10?query=13313at3193	pentatricopeptide repeat-containing protein At1g15510, chloroplastic
13359at3193	Fragmented	4003711_length_4155_cvg_13.0_tip_1	1	1542	443.3	309	https://www.orthodb.org/v10?query=13359at3193	Zinc finger, NF-X1-type
13414at3193	Complete	4039093_length_9520_cvg_13.0_tip_1	1	9204	1243.5	760	https://www.orthodb.org/v10?query=13414at3193	DNA helicase
13438at3193	Complete	4041893_length_10840_cvg_13.4_tip_1	709	10041	770.6	661	https://www.orthodb.org/v10?query=13438at3193	Zinc finger, RanBP2-type
13495at3193	Fragmented	3964977_length_2604_cvg_13.0_tip_0	523	2604	791.5	436	https://www.orthodb.org/v10?query=13495at3193	conserved oligomeric Golgi complex subunit 7
13740at3193	Fragmented	3927165_length_1905_cvg_13.0_tip_0	1	1852	1024.2	570	https://www.orthodb.org/v10?query=13740at3193	DIS3-like exonuclease 2
13964at3193	Complete	3981675_length_3105_cvg_20.0_tip_0	17	2768	1213	755	https://www.orthodb.org/v10?query=13964at3193	pentatricopeptide repeat-containing protein At5g16860
13979at3193	Fragmented	4014859_length_4994_cvg_13.0_tip_1	1	4994	708.3	364	https://www.orthodb.org/v10?query=13979at3193	UTP--glucose-1-phosphate uridylyltransferase
13985at3193	Duplicated	4041549_length_10655_cvg_14.0_tip_1	2750	9711	1395.2	751	https://www.orthodb.org/v10?query=13985at3193	probable glucan 1,3-alpha-glucosidase
13985at3193	Duplicated	4044471_length_12772_cvg_13.0_tip_0	6296	12123	1283.3	722	https://www.orthodb.org/v10?query=13985at3193	probable glucan 1,3-alpha-glucosidase
14027at3193	Complete	4044991_length_13295_cvg_12.9_tip_1	1	7366	939	606	https://www.orthodb.org/v10?query=14027at3193	Vacuolar sorting protein 39/Transforming growth factor beta receptor-associated domain 1
14087at3193	Missing
14127at3193	Missing
14136at3193	Missing
14163at3193	Fragmented	3980411_length_3061_cvg_13.0_tip_0	1	3061	1006.5	661	https://www.orthodb.org/v10?query=14163at3193	Smg8/Smg9
14585at3193	Missing
15047at3193	Missing
15187at3193	Missing
15195at3193	Missing
15224at3193	Complete	3999151_length_3884_cvg_14.0_tip_0	366	3633	1085.2	681	https://www.orthodb.org/v10?query=15224at3193	putative pentatricopeptide repeat-containing protein At5g13230, mitochondrial
15229at3193	Complete	4017811_length_5288_cvg_14.0_tip_0	246	3004	1138.2	691	https://www.orthodb.org/v10?query=15229at3193	pentatricopeptide repeat-containing protein At4g21300
15289at3193	Fragmented	3935057_length_2017_cvg_11.8_tip_0	1	2017	294.7	163	https://www.orthodb.org/v10?query=15289at3193	P-loop containing nucleoside triphosphate hydrolase
15318at3193	Complete	3987591_length_3332_cvg_11.6_tip_0	1	3332	863.9	587	https://www.orthodb.org/v10?query=15318at3193	Sec1-like protein
15405at3193	Fragmented	4027747_length_6579_cvg_12.0_tip_0	1	5144	574.8	356	https://www.orthodb.org/v10?query=15405at3193	DNA mismatch repair protein MSH4
15419at3193	Duplicated	4042025_length_10945_cvg_14.0_tip_0	3612	9281	1070.3	610	https://www.orthodb.org/v10?query=15419at3193	EGF-like, conserved site
15419at3193	Duplicated	4047719_length_19289_cvg_12.9_tip_1	13667	19241	1067.1	610	https://www.orthodb.org/v10?query=15419at3193	EGF-like, conserved site
15522at3193	Fragmented	4038623_length_9344_cvg_14.0_tip_1	1420	8815	678	400	https://www.orthodb.org/v10?query=15522at3193	nuclear cap-binding protein subunit 1
15843at3193	Complete	4042089_length_10977_cvg_14.0_tip_1	3259	10871	1008.7	664	https://www.orthodb.org/v10?query=15843at3193	BRCT domain
15862at3193	Complete	4041731_length_10747_cvg_12.2_tip_1	3841	10662	846.9	765	https://www.orthodb.org/v10?query=15862at3193	telomerase reverse transcriptase
15951at3193	Complete	4034023_length_7907_cvg_13.0_tip_0	867	6141	1512.5	914	https://www.orthodb.org/v10?query=15951at3193	No exine formation 1
16160at3193	Complete	4040801_length_10261_cvg_14.0_tip_0	799	10261	1002.6	701	https://www.orthodb.org/v10?query=16160at3193	WHIM2 domain
16216at3193	Missing
16253at3193	Fragmented	4033313_length_7726_cvg_13.0_tip_1	2686	7726	338	293	https://www.orthodb.org/v10?query=16253at3193	DNA ligase
16286at3193	Duplicated	4028519_length_6714_cvg_12.0_tip_1	1036	6714	888.5	814	https://www.orthodb.org/v10?query=16286at3193	RNA polymerase II C-terminal domain phosphatase-like 3
16286at3193	Duplicated	4029447_length_6883_cvg_12.4_tip_0	516	6644	879.5	697	https://www.orthodb.org/v10?query=16286at3193	RNA polymerase II C-terminal domain phosphatase-like 3
16351at3193	Fragmented	4028273_length_6671_cvg_13.0_tip_1	850	6135	521.9	355	https://www.orthodb.org/v10?query=16351at3193	histone-lysine N-methyltransferase ATXR7
16550at3193	Missing
16671at3193	Complete	4042439_length_11192_cvg_13.0_tip_1	910	5671	1211	677	https://www.orthodb.org/v10?query=16671at3193	WD40-repeat-containing domain
16810at3193	Fragmented	4029289_length_6855_cvg_14.0_tip_0	3565	6771	535.9	379	https://www.orthodb.org/v10?query=16810at3193	Vps16, C-terminal
16901at3193	Complete	4048189_length_22160_cvg_13.0_tip_1	14127	22160	1586.9	833	https://www.orthodb.org/v10?query=16901at3193	DExH-box ATP-dependent RNA helicase DExH11
16977at3193	Duplicated	4046781_length_16188_cvg_13.0_tip_1	6843	14161	599.4	503	https://www.orthodb.org/v10?query=16977at3193	probable lysine-specific demethylase ELF6
16977at3193	Duplicated	4034087_length_7923_cvg_12.9_tip_0	1	4991	607.3	453	https://www.orthodb.org/v10?query=16977at3193	probable lysine-specific demethylase ELF6
16984at3193	Complete	4008071_length_4445_cvg_12.0_tip_0	1	4445	1159.6	604	https://www.orthodb.org/v10?query=16984at3193	spermatogenesis-associated protein 20
17077at3193	Missing
17159at3193	Missing
17217at3193	Complete	4037369_length_8863_cvg_13.0_tip_1	3756	8641	1217.8	710	https://www.orthodb.org/v10?query=17217at3193	tubulin--tyrosine ligase-like protein 12
17535at3193	Missing
17581at3193	Fragmented	4007089_length_4380_cvg_13.0_tip_0	91	4357	610.2	395	https://www.orthodb.org/v10?query=17581at3193	E3 UFM1-protein ligase 1 homolog
17627at3193	Complete	4028485_length_6708_cvg_13.8_tip_1	1	5171	1350	674	https://www.orthodb.org/v10?query=17627at3193	polyribonucleotide nucleotidyltransferase 2, mitochondrial
17647at3193	Complete	4037917_length_9065_cvg_12.9_tip_1	136	6292	1005.5	835	https://www.orthodb.org/v10?query=17647at3193	Holliday junction resolvase
17679at3193	Missing
18005at3193	Complete	4048229_length_22621_cvg_12.9_tip_1	316	7611	1398.7	908	https://www.orthodb.org/v10?query=18005at3193	sister-chromatid cohesion protein 3
18144at3193	Complete	4044873_length_13193_cvg_13.0_tip_0	1186	11050	1158.1	702	https://www.orthodb.org/v10?query=18144at3193	CRM-domain containing factor CFM2, chloroplastic
18146at3193	Missing
18255at3193	Missing
18305at3193	Complete	4035077_length_8184_cvg_13.0_tip_1	631	6251	1316.4	678	https://www.orthodb.org/v10?query=18305at3193	DNA helicase
18334at3193	Complete	4026583_length_6391_cvg_12.2_tip_0	1	3681	979.6	698	https://www.orthodb.org/v10?query=18334at3193	TPR repeat-containing protein ZIP4
18435at3193	Missing
18590at3193	Complete	3994721_length_3655_cvg_13.0_tip_1	477	3051	1145.9	675	https://www.orthodb.org/v10?query=18590at3193	pentatricopeptide repeat-containing protein At2g22070
18595at3193	Missing
18614at3193	Complete	4040189_length_9959_cvg_13.0_tip_1	1	9871	2473.7	1540	https://www.orthodb.org/v10?query=18614at3193	protein PHOTOPERIOD-INDEPENDENT EARLY FLOWERING 1 isoform X1
18641at3193	Complete	4048105_length_21531_cvg_12.7_tip_1	16113	21461	1229.6	664	https://www.orthodb.org/v10?query=18641at3193	DNA replication licensing factor MCM6
18777at3193	Fragmented	3960825_length_2503_cvg_13.0_tip_0	1	2038	586.2	305	https://www.orthodb.org/v10?query=18777at3193	anaphase-promoting complex subunit 5
18890at3193	Duplicated	4014639_length_4972_cvg_12.4_tip_1	319	3811	1061.7	706	https://www.orthodb.org/v10?query=18890at3193	Leucine-rich repeat
18890at3193	Duplicated	4036855_length_8693_cvg_12.9_tip_1	5039	8641	1062.1	706	https://www.orthodb.org/v10?query=18890at3193	Leucine-rich repeat
18970at3193	Missing
19019at3193	Fragmented	4031093_length_7208_cvg_12.9_tip_1	1229	6670	773.8	493	https://www.orthodb.org/v10?query=19019at3193	CCAAT/enhancer-binding protein zeta
19068at3193	Complete	4047813_length_19720_cvg_12.9_tip_1	456	6859	1102.2	605	https://www.orthodb.org/v10?query=19068at3193	Protein kinase domain
19243at3193	Complete	4048441_length_26635_cvg_13.0_tip_1	14842	22411	823.7	530	https://www.orthodb.org/v10?query=19243at3193	Protein kinase domain
19287at3193	Complete	4036259_length_8516_cvg_13.0_tip_0	387	5811	1307.6	623	https://www.orthodb.org/v10?query=19287at3193	4-hydroxy-3-methylbut-2-en-1-yl diphosphate synthase (ferredoxin), chloroplastic
19370at3193	Complete	4016595_length_5161_cvg_13.0_tip_0	2382	5111	1057.2	747	https://www.orthodb.org/v10?query=19370at3193	pentatricopeptide repeat-containing protein At5g03800
19402at3193	Fragmented	3995997_length_3720_cvg_12.9_tip_0	62	3656	804.8	514	https://www.orthodb.org/v10?query=19402at3193	Leucine-rich repeat
19439at3193	Complete	4045961_length_14604_cvg_12.0_tip_1	4766	13906	1060.8	674	https://www.orthodb.org/v10?query=19439at3193	Formin-like protein
19475at3193	Complete	4034253_length_7967_cvg_12.4_tip_1	1	5501	980.4	558	https://www.orthodb.org/v10?query=19475at3193	BTB/POZ domain
19641at3193	Fragmented	4016323_length_5133_cvg_14.0_tip_0	1	5012	438.2	425	https://www.orthodb.org/v10?query=19641at3193	GPI ethanolamine phosphate transferase 3
19696at3193	Complete	4040359_length_10036_cvg_13.0_tip_1	856	9096	1073.2	728	https://www.orthodb.org/v10?query=19696at3193	GPI ethanolamine phosphate transferase 2 isoform X1
19846at3193	Complete	4046717_length_16007_cvg_12.6_tip_1	10363	13951	1300.9	816	https://www.orthodb.org/v10?query=19846at3193	putative pentatricopeptide repeat-containing protein At5g09950
19854at3193	Missing
19858at3193	Missing
20132at3193	Fragmented	4025535_length_6240_cvg_13.0_tip_1	1	5507	504.5	311	https://www.orthodb.org/v10?query=20132at3193	Replication factor C subunit 1
20290at3193	Complete	3985925_length_3270_cvg_13.0_tip_0	1	3185	1034.4	694	https://www.orthodb.org/v10?query=20290at3193	putative pentatricopeptide repeat-containing protein At1g19290
20475at3193	Missing
20489at3193	Missing
20942at3193	Complete	4046087_length_14783_cvg_12.8_tip_1	558	7441	1019.2	576	https://www.orthodb.org/v10?query=20942at3193	ribonuclease E/G-like protein, chloroplastic isoform X1
21033at3193	Complete	4020817_length_5619_cvg_13.2_tip_0	119	5561	994	543	https://www.orthodb.org/v10?query=21033at3193	Alpha-1,6-mannosyl-glycoprotein 2-beta-N-acetylglucosaminyltransferase
21064at3193	Fragmented	3991275_length_3493_cvg_13.8_tip_0	1	2213	704.1	347	https://www.orthodb.org/v10?query=21064at3193	DNA helicase
21074at3193	Complete	4045321_length_13686_cvg_13.0_tip_1	466	5595	1223.1	884	https://www.orthodb.org/v10?query=21074at3193	AP-5 complex subunit beta-1
21096at3193	Complete	4044707_length_13002_cvg_12.0_tip_1	669	10451	1053.4	629	https://www.orthodb.org/v10?query=21096at3193	Molybdenum cofactor sulfurase
21627at3193	Fragmented	3925943_length_1890_cvg_12.8_tip_1	1	1705	384.5	211	https://www.orthodb.org/v10?query=21627at3193	anaphase-promoting complex subunit 4
21634at3193	Missing
21793at3193	Fragmented	4012787_length_4805_cvg_13.0_tip_1	69	4611	659.5	378	https://www.orthodb.org/v10?query=21793at3193	Pyridoxal phosphate-dependent transferase
21795at3193	Missing
21873at3193	Complete	4047541_length_18374_cvg_12.9_tip_1	9616	15852	1431.2	932	https://www.orthodb.org/v10?query=21873at3193	protein NRDE2 homolog isoform X1
22385at3193	Complete	4031991_length_7424_cvg_13.0_tip_0	88	5179	1116.3	675	https://www.orthodb.org/v10?query=22385at3193	BTB/POZ domain-containing protein At2g30600
22441at3193	Complete	4033771_length_7837_cvg_12.0_tip_1	2126	5850	1089.1	714	https://www.orthodb.org/v10?query=22441at3193	DNA mismatch repair protein MutS, core
22695at3193	Missing
22723at3193	Complete	4043477_length_11940_cvg_13.0_tip_1	2856	8730	1177.3	716	https://www.orthodb.org/v10?query=22723at3193	SAP domain
23032at3193	Missing
23064at3193	Complete	4045831_length_14405_cvg_12.4_tip_0	4169	10521	1074.5	653	https://www.orthodb.org/v10?query=23064at3193	UTP--glucose-1-phosphate uridylyltransferase 3, chloroplastic
23203at3193	Complete	4038603_length_9336_cvg_13.0_tip_1	2793	8167	834.9	538	https://www.orthodb.org/v10?query=23203at3193	pumilio homolog 23
23420at3193	Complete	4032177_length_7463_cvg_13.0_tip_1	40	4974	722.3	827	https://www.orthodb.org/v10?query=23420at3193	Myosin-2 heavy chain-like protein
23529at3193	Complete	4046609_length_15775_cvg_12.8_tip_1	4682	9401	972.4	590	https://www.orthodb.org/v10?query=23529at3193	Chromatid cohesion factor MAU2
23608at3193	Missing
23743at3193	Complete	4030325_length_7057_cvg_11.9_tip_0	1	4581	498.2	488	https://www.orthodb.org/v10?query=23743at3193	ABC transporter F family member 3
23795at3193	Missing
23870at3193	Missing
24102at3193	Complete	4038775_length_9403_cvg_12.8_tip_1	1457	3991	1076.3	679	https://www.orthodb.org/v10?query=24102at3193	putative pentatricopeptide repeat-containing protein At2g01510
24280at3193	Fragmented	3882161_length_1451_cvg_12.7_tip_0	1	1451	596.9	338	https://www.orthodb.org/v10?query=24280at3193	Condensin-2 complex subunit G2
24314at3193	Fragmented	3917025_length_1778_cvg_10.4_tip_0	1	1750	308.9	241	https://www.orthodb.org/v10?query=24314at3193	Armadillo
24580at3193	Complete	4038825_length_9416_cvg_13.6_tip_1	1	6011	734.8	474	https://www.orthodb.org/v10?query=24580at3193	G patch domain-containing protein, N-terminal
24602at3193	Missing
24748at3193	Fragmented	4014423_length_4951_cvg_14.0_tip_1	1	4555	550.7	330	https://www.orthodb.org/v10?query=24748at3193	Gamma-tubulin complex component
24820at3193	Complete	4007635_length_4417_cvg_13.0_tip_1	392	3801	1098.5	758	https://www.orthodb.org/v10?query=24820at3193	putative pentatricopeptide repeat-containing protein At5g06400, mitochondrial
25025at3193	Complete	4047025_length_16683_cvg_13.0_tip_1	5651	9441	1260.6	831	https://www.orthodb.org/v10?query=25025at3193	pentatricopeptide repeat-containing protein At3g24000, mitochondrial
25035at3193	Missing
25169at3193	Fragmented	4043669_length_12108_cvg_14.0_tip_1	2953	12108	407.9	307	https://www.orthodb.org/v10?query=25169at3193	chromosome transmission fidelity protein 18 homolog
25353at3193	Fragmented	3894039_length_1548_cvg_11.2_tip_0	1	1289	341.8	323	https://www.orthodb.org/v10?query=25353at3193	Thioredoxin-like superfamily
25450at3193	Complete	3977913_length_2977_cvg_12.0_tip_1	226	2977	1208.9	685	https://www.orthodb.org/v10?query=25450at3193	CSC1-like protein At4g35870
25535at3193	Missing
25543at3193	Complete	4047751_length_19449_cvg_13.0_tip_0	3283	12341	900.1	585	https://www.orthodb.org/v10?query=25543at3193	C2 domain
25549at3193	Complete	4032715_length_7584_cvg_12.0_tip_1	2139	6997	727.4	606	https://www.orthodb.org/v10?query=25549at3193	protein SIEL
25602at3193	Missing
25760at3193	Complete	4047225_length_17236_cvg_13.0_tip_1	2836	5233	897.1	612	https://www.orthodb.org/v10?query=25760at3193	putative pentatricopeptide repeat-containing protein At1g77010, mitochondrial
25883at3193	Missing
26025at3193	Complete	4040451_length_10087_cvg_13.0_tip_1	799	7327	902.5	556	https://www.orthodb.org/v10?query=26025at3193	lysine-specific demethylase JMJ25
26282at3193	Complete	4033063_length_7673_cvg_14.0_tip_0	2016	7643	975.3	585	https://www.orthodb.org/v10?query=26282at3193	nuclear pore complex protein NUP85
26318at3193	Complete	4007299_length_4393_cvg_13.0_tip_1	1	3841	468.3	390	https://www.orthodb.org/v10?query=26318at3193	phosphatidylinositol N-acetylglucosaminyltransferase subunit GPI1 isoform X1
26386at3193	Missing
26417at3193	Fragmented	3884299_length_1467_cvg_13.0_tip_1	119	1467	319.6	233	https://www.orthodb.org/v10?query=26417at3193	pentatricopeptide repeat-containing protein At1g76280 isoform X1
26497at3193	Complete	4034473_length_8019_cvg_13.0_tip_1	422	6701	997.5	634	https://www.orthodb.org/v10?query=26497at3193	ATP-dependent DNA helicase Q-like 5
26586at3193	Complete	4030331_length_7058_cvg_13.0_tip_0	2804	6411	1059.9	592	https://www.orthodb.org/v10?query=26586at3193	transcription factor bHLH140
26756at3193	Fragmented	4047305_length_17478_cvg_13.0_tip_0	1930	15767	847.4	429	https://www.orthodb.org/v10?query=26756at3193	cleavage stimulation factor subunit 77
26776at3193	Complete	4042453_length_11198_cvg_13.0_tip_1	2663	11121	886.2	563	https://www.orthodb.org/v10?query=26776at3193	Peroxisomal targeting signal 1 receptor
26794at3193	Complete	4032757_length_7595_cvg_14.0_tip_0	1	6661	1098.9	617	https://www.orthodb.org/v10?query=26794at3193	putative DEAD-box ATP-dependent RNA helicase 29
26815at3193	Missing
26824at3193	Complete	4042251_length_11086_cvg_12.9_tip_1	2759	7101	1185.8	662	https://www.orthodb.org/v10?query=26824at3193	pentatricopeptide repeat-containing protein At1g74850, chloroplastic
26847at3193	Fragmented	4001445_length_4018_cvg_12.4_tip_1	490	3450	891.5	449	https://www.orthodb.org/v10?query=26847at3193	conserved oligomeric Golgi complex subunit 6
26860at3193	Complete	4044155_length_12492_cvg_13.0_tip_1	1676	8479	863.4	502	https://www.orthodb.org/v10?query=26860at3193	Beta-galactosidase
26980at3193	Complete	4041621_length_10694_cvg_12.6_tip_1	836	4611	852.3	454	https://www.orthodb.org/v10?query=26980at3193	Sterile alpha motif domain
27037at3193	Complete	4027181_length_6482_cvg_13.0_tip_0	1	4160	850.2	473	https://www.orthodb.org/v10?query=27037at3193	DNA topoisomerase 6 subunit B
27315at3193	Complete	4026681_length_6406_cvg_13.0_tip_0	948	5961	1036.7	582	https://www.orthodb.org/v10?query=27315at3193	FG-GAP repeat-containing protein
27435at3193	Missing
27492at3193	Duplicated	4048597_length_33542_cvg_12.5_tip_0	16072	19291	767.5	539	https://www.orthodb.org/v10?query=27492at3193	glycosylphosphatidylinositol anchor attachment 1 protein
27492at3193	Duplicated	4046771_length_16164_cvg_13.0_tip_0	766	4176	767.4	538	https://www.orthodb.org/v10?query=27492at3193	glycosylphosphatidylinositol anchor attachment 1 protein
27663at3193	Complete	4048563_length_31085_cvg_13.0_tip_0	22961	27846	936.1	554	https://www.orthodb.org/v10?query=27663at3193	plastid division protein CDP1, chloroplastic
27702at3193	Complete	4045795_length_14344_cvg_13.0_tip_1	8316	11031	1003	608	https://www.orthodb.org/v10?query=27702at3193	pentatricopeptide repeat-containing protein At1g03100, mitochondrial
27725at3193	Complete	4033035_length_7669_cvg_11.9_tip_1	1	3561	1339	737	https://www.orthodb.org/v10?query=27725at3193	pentatricopeptide repeat-containing protein At4g30825, chloroplastic
27810at3193	Complete	4026777_length_6419_cvg_12.6_tip_1	466	6281	770.4	567	https://www.orthodb.org/v10?query=27810at3193	Six-bladed beta-propeller
27877at3193	Duplicated	4042909_length_11491_cvg_13.0_tip_1	3516	9393	922.1	547	https://www.orthodb.org/v10?query=27877at3193	UbiB domain
27877at3193	Duplicated	4045339_length_13709_cvg_13.0_tip_0	734	6281	976.9	550	https://www.orthodb.org/v10?query=27877at3193	UbiB domain
28014at3193	Complete	4009717_length_4567_cvg_13.0_tip_0	886	3753	1000	631	https://www.orthodb.org/v10?query=28014at3193	nuclear intron maturase 4, mitochondrial
28151at3193	Missing
28171at3193	Duplicated	4031781_length_7371_cvg_12.0_tip_0	553	4061	906.8	550	https://www.orthodb.org/v10?query=28171at3193	protein ACCUMULATION AND REPLICATION OF CHLOROPLASTS 6, chloroplastic
28171at3193	Duplicated	4027735_length_6578_cvg_12.6_tip_0	2526	6051	876.6	541	https://www.orthodb.org/v10?query=28171at3193	protein ACCUMULATION AND REPLICATION OF CHLOROPLASTS 6, chloroplastic
28384at3193	Missing
28608at3193	Missing
28757at3193	Complete	4029483_length_6889_cvg_12.0_tip_1	599	4961	836.8	584	https://www.orthodb.org/v10?query=28757at3193	diphthine--ammonia ligase
28825at3193	Fragmented	4045703_length_14223_cvg_12.9_tip_1	11372	14069	582	286	https://www.orthodb.org/v10?query=28825at3193	Cyclophilin-type peptidyl-prolyl cis-trans isomerase
29036at3193	Fragmented	4044281_length_12603_cvg_13.7_tip_1	6956	12077	702.3	359	https://www.orthodb.org/v10?query=29036at3193	Transcription factor, GTP-binding domain
29083at3193	Missing
29166at3193	Complete	4046607_length_15772_cvg_12.8_tip_0	2906	5900	709.4	738	https://www.orthodb.org/v10?query=29166at3193	pentatricopeptide repeat-containing protein At1g11290, chloroplastic
29931at3193	Complete	4036057_length_8448_cvg_13.0_tip_1	1	2691	1017.7	615	https://www.orthodb.org/v10?query=29931at3193	pentatricopeptide repeat-containing protein At1g79490, mitochondrial
30065at3193	Duplicated	3975293_length_2890_cvg_11.9_tip_0	1	2755	938.7	577	https://www.orthodb.org/v10?query=30065at3193	pentatricopeptide repeat-containing protein At2g37230
30065at3193	Duplicated	3944351_length_2165_cvg_12.0_tip_0	1	2101	815.9	517	https://www.orthodb.org/v10?query=30065at3193	pentatricopeptide repeat-containing protein At2g37230
30083at3193	Complete	4046485_length_15506_cvg_13.0_tip_0	1406	4334	1307.9	661	https://www.orthodb.org/v10?query=30083at3193	Pentatricopeptide repeat
30808at3193	Complete	4042559_length_11274_cvg_12.7_tip_1	6256	11274	655.1	442	https://www.orthodb.org/v10?query=30808at3193	protein ACCUMULATION AND REPLICATION OF CHLOROPLASTS 3 isoform X1
30814at3193	Duplicated	4043699_length_12135_cvg_13.0_tip_0	5936	12079	863.5	560	https://www.orthodb.org/v10?query=30814at3193	NatC N(Alpha)-terminal acetyltransferase, Mak10 subunit
30814at3193	Duplicated	4048277_length_23338_cvg_13.0_tip_1	16866	23035	853.8	559	https://www.orthodb.org/v10?query=30814at3193	NatC N(Alpha)-terminal acetyltransferase, Mak10 subunit
30899at3193	Fragmented	3973613_length_2838_cvg_14.0_tip_1	184	2697	559.3	367	https://www.orthodb.org/v10?query=30899at3193	Protein arginine N-methyltransferase
30989at3193	Missing
31075at3193	Complete	4048371_length_25105_cvg_13.0_tip_1	19527	22759	717	826	https://www.orthodb.org/v10?query=31075at3193	putative pentatricopeptide repeat-containing protein At3g49142
31083at3193	Complete	4034529_length_8035_cvg_12.8_tip_1	4876	6966	805.1	494	https://www.orthodb.org/v10?query=31083at3193	pentatricopeptide repeat-containing protein At5g04780
31335at3193	Complete	4027239_length_6491_cvg_13.0_tip_0	123	4253	810.1	569	https://www.orthodb.org/v10?query=31335at3193	pentatricopeptide repeat-containing protein At4g17616
31425at3193	Duplicated	4043501_length_11962_cvg_12.8_tip_1	6376	11139	877.8	523	https://www.orthodb.org/v10?query=31425at3193	Anoctamin
31425at3193	Duplicated	4027277_length_6500_cvg_14.0_tip_0	536	5614	873.9	516	https://www.orthodb.org/v10?query=31425at3193	Anoctamin
31508at3193	Missing
31517at3193	Complete	4039005_length_9479_cvg_13.6_tip_1	1	9330	783.8	484	https://www.orthodb.org/v10?query=31517at3193	ABC transporter type 1, transmembrane domain
31559at3193	Fragmented	3937001_length_2045_cvg_12.0_tip_0	1	1920	356.8	222	https://www.orthodb.org/v10?query=31559at3193	Gamma-tubulin complex component
31765at3193	Fragmented	4012555_length_4785_cvg_13.0_tip_0	1043	4440	772.6	395	https://www.orthodb.org/v10?query=31765at3193	Propionyl-CoA carboxylase
32024at3193	Fragmented	3991633_length_3508_cvg_14.0_tip_0	432	3309	321	360	https://www.orthodb.org/v10?query=32024at3193	Forkhead-associated (FHA) domain
32093at3193	Fragmented	3961743_length_2526_cvg_10.8_tip_1	1	1342	423	205	https://www.orthodb.org/v10?query=32093at3193	Protein kinase domain
32138at3193	Complete	3984217_length_3200_cvg_13.0_tip_0	3	3086	770.5	388	https://www.orthodb.org/v10?query=32138at3193	prolycopene isomerase, chloroplastic
32371at3193	Missing
32377at3193	Complete	4038353_length_9229_cvg_13.0_tip_1	1123	5949	630.7	412	https://www.orthodb.org/v10?query=32377at3193	uncharacterized protein C18orf8
32563at3193	Complete	4030387_length_7070_cvg_13.0_tip_1	56	4151	1288.8	699	https://www.orthodb.org/v10?query=32563at3193	ubiquitin-like modifier-activating enzyme atg7
32798at3193	Duplicated	4035633_length_8335_cvg_13.5_tip_0	3766	7096	560	576	https://www.orthodb.org/v10?query=32798at3193	probable pre-mRNA-splicing factor ATP-dependent RNA helicase DEAH4
32798at3193	Duplicated	4048105_length_21531_cvg_12.7_tip_1	1	3611	552.3	545	https://www.orthodb.org/v10?query=32798at3193	probable pre-mRNA-splicing factor ATP-dependent RNA helicase DEAH4
32854at3193	Complete	4040257_length_9993_cvg_12.8_tip_1	1768	6261	690.2	500	https://www.orthodb.org/v10?query=32854at3193	Lipase class 3 family protein
32900at3193	Fragmented	3969063_length_2706_cvg_14.0_tip_0	1	2706	538.7	297	https://www.orthodb.org/v10?query=32900at3193	tyrosyl-DNA phosphodiesterase 1 isoform X1
33003at3193	Complete	4017443_length_5254_cvg_12.9_tip_1	154	3651	884.5	549	https://www.orthodb.org/v10?query=33003at3193	pentatricopeptide repeat-containing protein At1g62260, mitochondrial
33414at3193	Complete	4025619_length_6253_cvg_13.3_tip_0	1	6253	1150.9	654	https://www.orthodb.org/v10?query=33414at3193	pentatricopeptide repeat-containing protein At2g41720
33439at3193	Missing
33440at3193	Complete	4031059_length_7202_cvg_13.0_tip_1	1	3611	941.4	561	https://www.orthodb.org/v10?query=33440at3193	pentatricopeptide repeat-containing protein At4g14850
33695at3193	Fragmented	4017351_length_5242_cvg_13.8_tip_1	1065	3326	302.7	195	https://www.orthodb.org/v10?query=33695at3193	actin-related protein 9
34076at3193	Complete	4046155_length_14898_cvg_13.0_tip_1	1477	6861	913.2	560	https://www.orthodb.org/v10?query=34076at3193	ATP-dependent DNA helicase 2 subunit KU80
34144at3193	Fragmented	3903185_length_1632_cvg_13.0_tip_1	1	1185	579.4	284	https://www.orthodb.org/v10?query=34144at3193	conserved oligomeric Golgi complex subunit 5
34445at3193	Complete	4014843_length_4993_cvg_12.8_tip_1	946	4541	689.6	440	https://www.orthodb.org/v10?query=34445at3193	Tetratricopeptide repeat
34701at3193	Missing
34990at3193	Complete	4043901_length_12284_cvg_13.0_tip_1	3109	8021	876.7	545	https://www.orthodb.org/v10?query=34990at3193	Ribonuclease H superfamily
35121at3193	Complete	4015127_length_5015_cvg_13.0_tip_0	40	4969	1000	544	https://www.orthodb.org/v10?query=35121at3193	FAD/NAD(P)-binding domain
35505at3193	Missing
35691at3193	Complete	4037897_length_9062_cvg_13.0_tip_1	1	8302	1126	567	https://www.orthodb.org/v10?query=35691at3193	Mg-protoporphyrin IX chelatase
36014at3193	Missing
36036at3193	Complete	4048621_length_34705_cvg_13.0_tip_1	8486	16119	1080.1	567	https://www.orthodb.org/v10?query=36036at3193	DNA-binding protein SMUBP-2
36176at3193	Complete	4035843_length_8391_cvg_14.0_tip_1	1591	6365	884.5	461	https://www.orthodb.org/v10?query=36176at3193	Glycoside hydrolase family 1
36488at3193	Complete	4046379_length_15335_cvg_13.0_tip_1	5374	9011	1049.8	482	https://www.orthodb.org/v10?query=36488at3193	Elongator complex protein 3
36991at3193	Fragmented	3970437_length_2743_cvg_14.0_tip_0	1	2743	457.9	305	https://www.orthodb.org/v10?query=36991at3193	Rhodanese-like domain
37049at3193	Complete	4045817_length_14388_cvg_12.3_tip_1	9466	13073	827.5	459	https://www.orthodb.org/v10?query=37049at3193	Ankyrin repeat-containing domain
37262at3193	Missing
37298at3193	Missing
37412at3193	Complete	3997173_length_3780_cvg_14.0_tip_0	126	3429	788.7	484	https://www.orthodb.org/v10?query=37412at3193	actin-related protein 5
37548at3193	Fragmented	4017369_length_5244_cvg_14.0_tip_1	1	2247	407.5	184	https://www.orthodb.org/v10?query=37548at3193	tRNA uridine 5-carboxymethylaminomethyl modification enzyme MnmG
37588at3193	Complete	4047447_length_17956_cvg_13.0_tip_1	3936	8170	916.6	498	https://www.orthodb.org/v10?query=37588at3193	START-like domain superfamily
37755at3193	Missing
37839at3193	Complete	4047173_length_17122_cvg_13.0_tip_1	8136	10652	930.3	529	https://www.orthodb.org/v10?query=37839at3193	pentatricopeptide repeat-containing protein At3g16010
38010at3193	Complete	4038753_length_9389_cvg_13.0_tip_1	537	8591	767.1	532	https://www.orthodb.org/v10?query=38010at3193	Armadillo-type fold
38027at3193	Duplicated	4044009_length_12372_cvg_12.5_tip_0	6873	9271	727.3	472	https://www.orthodb.org/v10?query=38027at3193	pentatricopeptide repeat-containing protein At3g46610
38027at3193	Duplicated	3979515_length_3031_cvg_14.0_tip_0	885	2981	733.5	472	https://www.orthodb.org/v10?query=38027at3193	pentatricopeptide repeat-containing protein At3g46610
38226at3193	Duplicated	3965539_length_2618_cvg_13.3_tip_0	298	2618	923.2	505	https://www.orthodb.org/v10?query=38226at3193	protein NRT1/ PTR FAMILY 6.1
38226at3193	Duplicated	3983531_length_3173_cvg_14.0_tip_0	216	2769	923.3	505	https://www.orthodb.org/v10?query=38226at3193	protein NRT1/ PTR FAMILY 6.1
38404at3193	Fragmented	3973425_length_2831_cvg_6.0_tip_1	1178	2804	365.4	384	https://www.orthodb.org/v10?query=38404at3193	Origin recognition complex subunit 3
38539at3193	Missing
38669at3193	Complete	4022879_length_5887_cvg_12.9_tip_1	201	5887	806.3	449	https://www.orthodb.org/v10?query=38669at3193	DNA polymerase, Y-family, little finger domain
38784at3193	Complete	4034675_length_8075_cvg_13.0_tip_1	1	3781	953.9	595	https://www.orthodb.org/v10?query=38784at3193	putative pentatricopeptide repeat-containing protein At3g23330
38883at3193	Missing
39058at3193	Complete	4039625_length_9718_cvg_12.4_tip_1	3866	6305	873.7	590	https://www.orthodb.org/v10?query=39058at3193	pentatricopeptide repeat-containing protein At5g39350
39247at3193	Complete	4040955_length_10340_cvg_13.9_tip_0	6373	9943	895.4	462	https://www.orthodb.org/v10?query=39247at3193	Starch synthase, chloroplastic/amyloplastic
39795at3193	Complete	4042043_length_10955_cvg_14.0_tip_0	666	4183	889.1	574	https://www.orthodb.org/v10?query=39795at3193	pentatricopeptide repeat-containing protein At1g79540
39922at3193	Complete	4011771_length_4724_cvg_13.0_tip_1	1	2685	990.2	577	https://www.orthodb.org/v10?query=39922at3193	Pentatricopeptide repeat-containing protein
40093at3193	Complete	4043691_length_12125_cvg_13.0_tip_1	810	10701	938	469	https://www.orthodb.org/v10?query=40093at3193	alpha-1,2-Mannosidase
40169at3193	Complete	4036015_length_8440_cvg_12.6_tip_0	3456	8211	862.6	480	https://www.orthodb.org/v10?query=40169at3193	alpha-1,2-Mannosidase
40197at3193	Missing
40351at3193	Complete	4043965_length_12330_cvg_13.0_tip_1	2771	7681	790.3	474	https://www.orthodb.org/v10?query=40351at3193	AFG1-like ATPase isoform X1
40517at3193	Duplicated	4018609_length_5374_cvg_13.0_tip_1	2043	4481	663.6	483	https://www.orthodb.org/v10?query=40517at3193	UV-stimulated scaffold protein A homolog
40517at3193	Duplicated	4016423_length_5146_cvg_12.0_tip_1	1626	4307	677.7	491	https://www.orthodb.org/v10?query=40517at3193	UV-stimulated scaffold protein A homolog
40592at3193	Complete	4034273_length_7973_cvg_13.0_tip_0	1746	6598	620.5	483	https://www.orthodb.org/v10?query=40592at3193	Geranylgeranyl transferase type-2 subunit alpha
40659at3193	Complete	4021143_length_5659_cvg_13.0_tip_1	1	4791	791.6	618	https://www.orthodb.org/v10?query=40659at3193	centromere/kinetochore protein zw10 homolog
40669at3193	Complete	3995513_length_3693_cvg_12.9_tip_1	1	3491	641.7	461	https://www.orthodb.org/v10?query=40669at3193	Alpha/Beta hydrolase fold
40708at3193	Missing
40803at3193	Complete	4037819_length_9025_cvg_13.0_tip_1	1509	8011	641.4	423	https://www.orthodb.org/v10?query=40803at3193	Imidazole glycerol phosphate synthase hisHF
40809at3193	Complete	4042839_length_11459_cvg_13.0_tip_1	278	3791	912.2	494	https://www.orthodb.org/v10?query=40809at3193	riboflavin biosynthesis protein PYRR, chloroplastic
41007at3193	Missing
41334at3193	Missing
41344at3193	Complete	3983133_length_3158_cvg_13.0_tip_0	478	2941	1000.6	554	https://www.orthodb.org/v10?query=41344at3193	pentatricopeptide repeat-containing protein At5g50390, chloroplastic
41601at3193	Missing
41955at3193	Fragmented	3992649_length_3554_cvg_14.0_tip_1	1	3554	415.9	273	https://www.orthodb.org/v10?query=41955at3193	pre-mRNA-processing protein 40C
42058at3193	Complete	4047915_length_20264_cvg_13.0_tip_0	4156	8351	652.2	410	https://www.orthodb.org/v10?query=42058at3193	Zinc finger, RING-type
42242at3193	Complete	4035469_length_8287_cvg_13.0_tip_1	280	4321	1044.4	622	https://www.orthodb.org/v10?query=42242at3193	RNA helicase
42345at3193	Complete	4030041_length_6998_cvg_13.0_tip_0	759	6351	635.2	476	https://www.orthodb.org/v10?query=42345at3193	S1 domain
42368at3193	Missing
42564at3193	Complete	4033051_length_7672_cvg_12.0_tip_1	2096	6812	818.9	498	https://www.orthodb.org/v10?query=42564at3193	pumilio homolog 24
42581at3193	Complete	4000425_length_3957_cvg_12.0_tip_1	1462	3730	1057.1	561	https://www.orthodb.org/v10?query=42581at3193	pentatricopeptide repeat-containing protein At5g39980, chloroplastic
42644at3193	Complete	3965993_length_2629_cvg_13.0_tip_1	1	2324	721.1	447	https://www.orthodb.org/v10?query=42644at3193	pentatricopeptide repeat-containing protein At1g34160
42802at3193	Fragmented	4016745_length_5177_cvg_13.0_tip_1	1	4652	543.3	365	https://www.orthodb.org/v10?query=42802at3193	RNA-binding domain superfamily
42938at3193	Duplicated	4034299_length_7979_cvg_13.0_tip_1	3681	7521	1016.5	488	https://www.orthodb.org/v10?query=42938at3193	CDK5RAP1-like protein
42938at3193	Duplicated	3982063_length_3120_cvg_12.0_tip_0	276	3120	898.8	405	https://www.orthodb.org/v10?query=42938at3193	CDK5RAP1-like protein
43116at3193	Complete	4040581_length_10159_cvg_13.0_tip_1	3876	7991	694.4	530	https://www.orthodb.org/v10?query=43116at3193	Armadillo-type fold
43206at3193	Complete	4037845_length_9046_cvg_13.0_tip_1	4807	8391	923.2	566	https://www.orthodb.org/v10?query=43206at3193	pentatricopeptide repeat-containing protein At5g01110
43212at3193	Fragmented	4022387_length_5819_cvg_13.0_tip_0	1	4221	298.1	195	https://www.orthodb.org/v10?query=43212at3193	PPM-type phosphatase domain
43431at3193	Complete	4047241_length_17291_cvg_13.0_tip_0	7776	11592	611	420	https://www.orthodb.org/v10?query=43431at3193	flap endonuclease GEN-like 1
43535at3193	Missing
43587at3193	Fragmented	3978905_length_3009_cvg_13.0_tip_1	1	2960	474.7	268	https://www.orthodb.org/v10?query=43587at3193	4-alpha-glucanotransferase
43595at3193	Duplicated	3931821_length_1970_cvg_12.0_tip_0	86	1970	919.4	457	https://www.orthodb.org/v10?query=43595at3193	pre-mRNA-processing factor 17
43595at3193	Duplicated	4046827_length_16270_cvg_13.0_tip_1	6946	9984	918.9	458	https://www.orthodb.org/v10?query=43595at3193	pre-mRNA-processing factor 17
44042at3193	Complete	4047559_length_18457_cvg_13.0_tip_1	9888	13471	820.8	513	https://www.orthodb.org/v10?query=44042at3193	GPI transamidase component PIG-T
44473at3193	Complete	4047565_length_18478_cvg_12.8_tip_0	396	4370	763.1	432	https://www.orthodb.org/v10?query=44473at3193	Dual specificity phosphatase, catalytic domain
44486at3193	Duplicated	4014011_length_4916_cvg_13.9_tip_1	1066	4180	540.9	422	https://www.orthodb.org/v10?query=44486at3193	Glucose-6-phosphate 1-dehydrogenase
44486at3193	Duplicated	4043111_length_11636_cvg_12.7_tip_1	7152	11151	559.1	418	https://www.orthodb.org/v10?query=44486at3193	Glucose-6-phosphate 1-dehydrogenase
44542at3193	Fragmented	3973679_length_2840_cvg_14.0_tip_0	1	2186	489.5	300	https://www.orthodb.org/v10?query=44542at3193	Glutamyl-tRNA(Gln) amidotransferase subunit B, chloroplastic/mitochondrial
44590at3193	Fragmented	4019191_length_5435_cvg_13.0_tip_1	3451	4717	279	231	https://www.orthodb.org/v10?query=44590at3193	muniscin carboxy-terminal mu-like domain protein
44817at3193	Complete	4017527_length_5261_cvg_12.0_tip_1	136	2968	661.7	382	https://www.orthodb.org/v10?query=44817at3193	violaxanthin de-epoxidase, chloroplastic
44833at3193	Missing
45013at3193	Fragmented	4044171_length_12504_cvg_13.0_tip_0	1062	12199	571.6	328	https://www.orthodb.org/v10?query=45013at3193	serine/threonine-protein kinase haspin homolog
45095at3193	Fragmented	4029435_length_6881_cvg_13.0_tip_1	1	6727	669	343	https://www.orthodb.org/v10?query=45095at3193	HAD superfamily
45207at3193	Complete	4017711_length_5281_cvg_14.0_tip_0	1809	4831	801.5	481	https://www.orthodb.org/v10?query=45207at3193	Ubiquitin fusion degradation protein UFD1
45227at3193	Fragmented	4036389_length_8556_cvg_14.0_tip_0	61	2880	471.2	318	https://www.orthodb.org/v10?query=45227at3193	Pentatricopeptide repeat-containing protein
45375at3193	Duplicated	4030723_length_7137_cvg_13.0_tip_0	293	6336	1112.8	739	https://www.orthodb.org/v10?query=45375at3193	E3 ubiquitin-protein ligase HOS1
45375at3193	Duplicated	4033321_length_7726_cvg_12.9_tip_0	611	7471	1121.5	813	https://www.orthodb.org/v10?query=45375at3193	E3 ubiquitin-protein ligase HOS1
45799at3193	Missing
45818at3193	Duplicated	4008063_length_4444_cvg_13.0_tip_1	1	3540	730.9	498	https://www.orthodb.org/v10?query=45818at3193	probable LRR receptor-like serine/threonine-protein kinase At5g45780 isoform X1
45818at3193	Duplicated	4048145_length_21717_cvg_12.9_tip_1	5096	9721	720.6	498	https://www.orthodb.org/v10?query=45818at3193	probable LRR receptor-like serine/threonine-protein kinase At5g45780 isoform X1
46068at3193	Complete	4037301_length_8839_cvg_12.7_tip_1	2286	5422	670	461	https://www.orthodb.org/v10?query=46068at3193	Mediator of RNA polymerase II transcription subunit 17
46074at3193	Complete	4046933_length_16508_cvg_12.7_tip_0	2800	7521	783.8	488	https://www.orthodb.org/v10?query=46074at3193	CTLH, C-terminal LisH motif
46145at3193	Missing
46242at3193	Complete	4031329_length_7265_cvg_12.8_tip_1	1149	5841	624.5	454	https://www.orthodb.org/v10?query=46242at3193	protein misato homolog 1 isoform X1
46320at3193	Complete	4044205_length_12531_cvg_13.0_tip_0	1	3601	779.1	444	https://www.orthodb.org/v10?query=46320at3193	probable plastid-lipid-associated protein 14, chloroplastic
46404at3193	Missing
46642at3193	Complete	3995499_length_3692_cvg_12.1_tip_1	496	3692	565.2	394	https://www.orthodb.org/v10?query=46642at3193	DNA polymerase epsilon subunit
46855at3193	Missing
47066at3193	Complete	4026591_length_6393_cvg_12.0_tip_0	1145	3867	895.2	535	https://www.orthodb.org/v10?query=47066at3193	pentatricopeptide repeat-containing protein At4g19890
47174at3193	Fragmented	3927641_length_1913_cvg_12.8_tip_1	254	1790	551.6	307	https://www.orthodb.org/v10?query=47174at3193	RAP domain
47240at3193	Complete	4015845_length_5084_cvg_12.3_tip_1	469	4481	943.9	493	https://www.orthodb.org/v10?query=47240at3193	2-hydroxyacyl-CoA lyase
47310at3193	Duplicated	3964793_length_2600_cvg_12.6_tip_1	1	2531	385.2	426	https://www.orthodb.org/v10?query=47310at3193	cytochrome P450 704B1
47310at3193	Duplicated	4023613_length_5981_cvg_13.0_tip_0	335	2291	401.2	425	https://www.orthodb.org/v10?query=47310at3193	cytochrome P450 704B1
47493at3193	Complete	4012083_length_4751_cvg_12.0_tip_1	1	4227	833.5	419	https://www.orthodb.org/v10?query=47493at3193	glutamate--tRNA ligase, chloroplastic/mitochondrial
47494at3193	Complete	4048533_length_30114_cvg_13.0_tip_1	10566	13771	604.8	424	https://www.orthodb.org/v10?query=47494at3193	2-succinylbenzoate--CoA ligase, chloroplastic/peroxisomal
47507at3193	Complete	4042951_length_11516_cvg_12.4_tip_1	4781	11231	777.2	431	https://www.orthodb.org/v10?query=47507at3193	pentatricopeptide repeat-containing protein At3g59040
47597at3193	Fragmented	4018261_length_5337_cvg_13.0_tip_0	1	2744	566.7	296	https://www.orthodb.org/v10?query=47597at3193	uncharacterized aarF domain-containing protein kinase At5g05200, chloroplastic
47650at3193	Duplicated	4033107_length_7683_cvg_13.0_tip_1	1	7394	625.7	964	https://www.orthodb.org/v10?query=47650at3193	ABC transporter B family member 28
47650at3193	Duplicated	4048433_length_26495_cvg_13.0_tip_1	8656	16206	623.1	963	https://www.orthodb.org/v10?query=47650at3193	ABC transporter B family member 28
47754at3193	Complete	4048283_length_23385_cvg_13.0_tip_1	12910	17401	785.1	471	https://www.orthodb.org/v10?query=47754at3193	probable Ufm1-specific protease
48106at3193	Fragmented	3967077_length_2656_cvg_12.8_tip_0	251	2533	470.9	301	https://www.orthodb.org/v10?query=48106at3193	Zinc finger, CCCH-type
48428at3193	Missing
48502at3193	Missing
48546at3193	Complete	4007359_length_4397_cvg_13.0_tip_0	1	4274	927.4	463	https://www.orthodb.org/v10?query=48546at3193	Aldehyde dehydrogenase domain
48588at3193	Missing
48921at3193	Missing
49273at3193	Complete	3982577_length_3137_cvg_11.1_tip_1	2	2100	659	481	https://www.orthodb.org/v10?query=49273at3193	pentatricopeptide repeat-containing protein At3g18020
49334at3193	Missing
49491at3193	Complete	4037125_length_8785_cvg_13.0_tip_1	2107	5441	784.4	519	https://www.orthodb.org/v10?query=49491at3193	Leucine-rich repeat, cysteine-containing subtype
49704at3193	Complete	4037799_length_9018_cvg_12.9_tip_1	5486	7451	626.5	433	https://www.orthodb.org/v10?query=49704at3193	pentatricopeptide repeat-containing protein At3g22670, mitochondrial
49808at3193	Complete	3996849_length_3765_cvg_12.0_tip_1	823	3357	813.7	457	https://www.orthodb.org/v10?query=49808at3193	4-coumarate--CoA ligase-like 1
49937at3193	Missing
49953at3193	Missing
50631at3193	Fragmented	4043231_length_11732_cvg_13.0_tip_1	1	2279	591.4	344	https://www.orthodb.org/v10?query=50631at3193	RNA helicase
50679at3193	Missing
50762at3193	Missing
51046at3193	Duplicated	4034989_length_8159_cvg_13.0_tip_0	2906	6343	1070.2	592	https://www.orthodb.org/v10?query=51046at3193	pentatricopeptide repeat-containing protein At4g20090
51046at3193	Duplicated	4012753_length_4801_cvg_13.0_tip_0	1778	4391	1059.4	592	https://www.orthodb.org/v10?query=51046at3193	pentatricopeptide repeat-containing protein At4g20090
51155at3193	Duplicated	4039641_length_9725_cvg_12.9_tip_0	1	7191	808.5	479	https://www.orthodb.org/v10?query=51155at3193	Anaphase-promoting complex subunit 7
51155at3193	Duplicated	4045761_length_14303_cvg_13.0_tip_1	5406	12893	802	479	https://www.orthodb.org/v10?query=51155at3193	Anaphase-promoting complex subunit 7
51348at3193	Complete	4042895_length_11486_cvg_13.0_tip_1	4128	10351	1128	599	https://www.orthodb.org/v10?query=51348at3193	kelch domain-containing protein 4
51536at3193	Complete	4047615_length_18666_cvg_12.1_tip_1	4841	9051	797.2	423	https://www.orthodb.org/v10?query=51536at3193	sphingosine-1-phosphate lyase
51562at3193	Missing
51745at3193	Fragmented	4043155_length_11666_cvg_12.9_tip_1	1	8325	1203.4	990	https://www.orthodb.org/v10?query=51745at3193	uncharacterized protein At3g06530
51750at3193	Complete	4045779_length_14321_cvg_12.9_tip_1	3231	7181	494	300	https://www.orthodb.org/v10?query=51750at3193	JmjC domain
51868at3193	Complete	4048283_length_23385_cvg_13.0_tip_1	6842	10391	1082	604	https://www.orthodb.org/v10?query=51868at3193	pentatricopeptide repeat-containing protein At5g50280, chloroplastic
52194at3193	Complete	3996591_length_3751_cvg_13.9_tip_1	1	3601	728	383	https://www.orthodb.org/v10?query=52194at3193	Lysine--tRNA ligase
52234at3193	Missing
52464at3193	Complete	4047081_length_16892_cvg_12.5_tip_1	6088	10411	910.6	442	https://www.orthodb.org/v10?query=52464at3193	Conserved oligomeric Golgi complex subunit 8
52497at3193	Duplicated	4027285_length_6501_cvg_13.0_tip_1	1	6501	804	447	https://www.orthodb.org/v10?query=52497at3193	ATPase, AAA-type, conserved site
52497at3193	Duplicated	4031287_length_7254_cvg_13.0_tip_0	1	4871	750.4	446	https://www.orthodb.org/v10?query=52497at3193	ATPase, AAA-type, conserved site
52743at3193	Fragmented	3885463_length_1476_cvg_11.0_tip_1	1	1476	551.7	380	https://www.orthodb.org/v10?query=52743at3193	Transmembrane protein
52804at3193	Complete	4030227_length_7032_cvg_12.8_tip_1	1226	5546	743.7	433	https://www.orthodb.org/v10?query=52804at3193	Alpha-1,3-glucosyltransferase
52837at3193	Missing
52839at3193	Complete	3960313_length_2491_cvg_13.0_tip_0	1	2491	468.6	365	https://www.orthodb.org/v10?query=52839at3193	N-lysine methyltransferase
52897at3193	Complete	4027575_length_6550_cvg_13.0_tip_1	1226	6113	1071.3	583	https://www.orthodb.org/v10?query=52897at3193	Translation initiation factor IF-2
53003at3193	Complete	4046205_length_14997_cvg_13.5_tip_1	4344	11521	719.1	577	https://www.orthodb.org/v10?query=53003at3193	nucleolar complex protein 3 homolog
53100at3193	Missing
53517at3193	Missing
53741at3193	Fragmented	3916623_length_1773_cvg_14.0_tip_0	1	1773	680.7	341	https://www.orthodb.org/v10?query=53741at3193	cytochrome c biogenesis protein CCS1, chloroplastic
53767at3193	Missing
53773at3193	Complete	4010339_length_4610_cvg_12.0_tip_1	338	4071	843.2	462	https://www.orthodb.org/v10?query=53773at3193	ATP-dependent DNA helicase
54177at3193	Missing
54535at3193	Complete	4024977_length_6163_cvg_13.0_tip_1	286	2487	767.5	458	https://www.orthodb.org/v10?query=54535at3193	putative pentatricopeptide repeat-containing protein At1g56570
54563at3193	Duplicated	4026027_length_6312_cvg_13.0_tip_0	1326	6312	832.2	447	https://www.orthodb.org/v10?query=54563at3193	methionine--tRNA ligase, chloroplastic/mitochondrial
54563at3193	Duplicated	4047181_length_17143_cvg_12.6_tip_1	5856	10592	834.8	447	https://www.orthodb.org/v10?query=54563at3193	methionine--tRNA ligase, chloroplastic/mitochondrial
54569at3193	Missing
54696at3193	Duplicated	4032047_length_7436_cvg_12.0_tip_0	1041	6371	695.1	417	https://www.orthodb.org/v10?query=54696at3193	transcription factor 25
54696at3193	Duplicated	3997075_length_3777_cvg_13.8_tip_1	1	3311	693.7	404	https://www.orthodb.org/v10?query=54696at3193	transcription factor 25
54799at3193	Fragmented	4001887_length_4044_cvg_14.0_tip_0	1656	3437	638.3	279	https://www.orthodb.org/v10?query=54799at3193	Proline-tRNA ligase, class IIa
54811at3193	Complete	4043943_length_12319_cvg_12.9_tip_1	2457	9211	696.2	406	https://www.orthodb.org/v10?query=54811at3193	RNA (C5-cytosine) methyltransferase
54858at3193	Fragmented	3973399_length_2830_cvg_13.0_tip_1	1	2303	613.6	337	https://www.orthodb.org/v10?query=54858at3193	WD40-repeat-containing domain
54907at3193	Fragmented	3916887_length_1777_cvg_12.2_tip_0	1	1490	386.4	215	https://www.orthodb.org/v10?query=54907at3193	histone-lysine N-methyltransferase ASHR1
54931at3193	Fragmented	4034871_length_8129_cvg_13.0_tip_0	71	3372	702.1	464	https://www.orthodb.org/v10?query=54931at3193	DNA repair endonuclease UVH1
55141at3193	Fragmented	4001519_length_4022_cvg_11.7_tip_1	1	3049	346.9	230	https://www.orthodb.org/v10?query=55141at3193	DNA-(apurinic or apyrimidinic site) lyase 2 isoform X1
55426at3193	Complete	4006857_length_4366_cvg_13.0_tip_0	685	4031	1040.8	628	https://www.orthodb.org/v10?query=55426at3193	Protein transport protein SEC23
55477at3193	Complete	4022397_length_5821_cvg_12.6_tip_1	2668	4541	581.9	333	https://www.orthodb.org/v10?query=55477at3193	Glycosyltransferase, CAZy family GT4
55581at3193	Complete	4041197_length_10477_cvg_13.0_tip_1	3666	7582	598.5	489	https://www.orthodb.org/v10?query=55581at3193	tRNA(Ile)-lysidine synthase, N-terminal
55863at3193	Missing
56051at3193	Duplicated	4046871_length_16371_cvg_13.0_tip_0	4296	8071	673.5	361	https://www.orthodb.org/v10?query=56051at3193	C-type lectin-like
56051at3193	Duplicated	3965043_length_2606_cvg_12.4_tip_0	667	2606	682.3	334	https://www.orthodb.org/v10?query=56051at3193	C-type lectin-like
56205at3193	Complete	4046145_length_14880_cvg_12.8_tip_1	9309	13951	688.9	426	https://www.orthodb.org/v10?query=56205at3193	ceramide kinase isoform X1
56251at3193	Complete	4045129_length_13437_cvg_13.0_tip_1	9308	13311	768.3	399	https://www.orthodb.org/v10?query=56251at3193	ultraviolet-B receptor UVR8
56324at3193	Complete	3977051_length_2945_cvg_13.0_tip_0	1	2595	562.5	340	https://www.orthodb.org/v10?query=56324at3193	S-adenosyl-L-methionine-dependent methyltransferase
56328at3193	Complete	4040711_length_10226_cvg_11.9_tip_0	6366	10210	824.4	407	https://www.orthodb.org/v10?query=56328at3193	protein DAMAGED DNA-BINDING 2
56338at3193	Fragmented	3970019_length_2732_cvg_13.0_tip_0	1	2732	548.1	294	https://www.orthodb.org/v10?query=56338at3193	FAD/NAD(P)-binding domain superfamily
56560at3193	Complete	4029071_length_6804_cvg_13.9_tip_1	1	6804	807.3	437	https://www.orthodb.org/v10?query=56560at3193	thiamine biosynthetic bifunctional enzyme TH1, chloroplastic
56606at3193	Complete	4000005_length_3932_cvg_12.0_tip_1	1	3932	730.1	393	https://www.orthodb.org/v10?query=56606at3193	Leucine-rich repeat
56690at3193	Fragmented	3976697_length_2933_cvg_15.0_tip_0	1	2587	452.3	282	https://www.orthodb.org/v10?query=56690at3193	Mannosyltransferase
56819at3193	Complete	4010951_length_4657_cvg_13.0_tip_0	490	3689	310.5	426	https://www.orthodb.org/v10?query=56819at3193	succinate-semialdehyde dehydrogenase, mitochondrial
56881at3193	Missing
56979at3193	Complete	4018129_length_5322_cvg_11.5_tip_0	2932	5051	915.3	536	https://www.orthodb.org/v10?query=56979at3193	pentatricopeptide repeat-containing protein At4g14050, mitochondrial
57149at3193	Complete	4045373_length_13753_cvg_13.0_tip_1	7106	13753	744.9	474	https://www.orthodb.org/v10?query=57149at3193	probable protein arginine N-methyltransferase 3
57296at3193	Complete	4026605_length_6395_cvg_13.0_tip_1	970	4831	765.4	499	https://www.orthodb.org/v10?query=57296at3193	embryo defective 1381
57372at3193	Missing
57821at3193	Missing
57933at3193	Fragmented	3973389_length_2829_cvg_13.0_tip_0	1	2829	493.5	272	https://www.orthodb.org/v10?query=57933at3193	RimM, N-terminal
57984at3193	Fragmented	3858767_length_1297_cvg_13.0_tip_0	314	1270	415.4	234	https://www.orthodb.org/v10?query=57984at3193	Violaxanthin de-epoxidase
58192at3193	Missing
58217at3193	Complete	4012903_length_4817_cvg_14.0_tip_1	244	2615	928.8	590	https://www.orthodb.org/v10?query=58217at3193	pentatricopeptide repeat-containing protein At3g09060
58430at3193	Complete	4039015_length_9481_cvg_13.0_tip_0	13	4721	811.1	466	https://www.orthodb.org/v10?query=58430at3193	Eukaryotic translation initiation factor 2A
58451at3193	Complete	4046633_length_15817_cvg_13.0_tip_0	10155	15171	560.2	349	https://www.orthodb.org/v10?query=58451at3193	putative pentatricopeptide repeat-containing protein At3g15200
58480at3193	Complete	4041325_length_10540_cvg_12.6_tip_1	8188	10251	743.5	448	https://www.orthodb.org/v10?query=58480at3193	pentatricopeptide repeat-containing protein At1g03540
58847at3193	Complete	4046607_length_15772_cvg_12.8_tip_0	8038	12471	684.3	374	https://www.orthodb.org/v10?query=58847at3193	Rubisco LSMT, substrate-binding domain
59153at3193	Complete	4011879_length_4735_cvg_12.4_tip_1	22	4383	630.1	365	https://www.orthodb.org/v10?query=59153at3193	Fungal lipase-like domain
59251at3193	Complete	3999157_length_3884_cvg_14.0_tip_0	777	3151	691.5	372	https://www.orthodb.org/v10?query=59251at3193	pentatricopeptide repeat-containing protein At4g39620, chloroplastic
59331at3193	Complete	4045939_length_14545_cvg_13.0_tip_0	5506	8518	631.4	451	https://www.orthodb.org/v10?query=59331at3193	poly(A)-specific ribonuclease PARN-like
59418at3193	Complete	4041119_length_10428_cvg_13.0_tip_1	4376	7821	565.7	325	https://www.orthodb.org/v10?query=59418at3193	tRNA (guanine(37)-N1)-methyltransferase
59555at3193	Complete	4037073_length_8766_cvg_12.0_tip_1	407	4251	774.1	393	https://www.orthodb.org/v10?query=59555at3193	WD40/YVTN repeat-like-containing domain superfamily
59621at3193	Missing
59659at3193	Missing
59885at3193	Fragmented	3784589_length_980_cvg_11.9_tip_0	1	980	424.8	266	https://www.orthodb.org/v10?query=59885at3193	pentatricopeptide repeat-containing protein At2g13420, mitochondrial-like
60079at3193	Complete	4048577_length_32331_cvg_12.7_tip_1	27058	32203	514.6	294	https://www.orthodb.org/v10?query=60079at3193	non-canonical poly(A) RNA polymerase PAPD5
60224at3193	Complete	4035813_length_8381_cvg_13.0_tip_1	156	7409	886.6	412	https://www.orthodb.org/v10?query=60224at3193	threonylcarbamoyladenosine tRNA methylthiotransferase
60384at3193	Complete	4045525_length_13942_cvg_13.0_tip_0	1	13031	731.9	443	https://www.orthodb.org/v10?query=60384at3193	Metal-dependent hydrolase
60445at3193	Complete	4034227_length_7961_cvg_13.0_tip_0	4514	7961	242.1	545	https://www.orthodb.org/v10?query=60445at3193	K Homology domain
60563at3193	Missing
60794at3193	Complete	4029041_length_6798_cvg_13.0_tip_0	1733	5834	550.3	349	https://www.orthodb.org/v10?query=60794at3193	GPI mannosyltransferase 2
60903at3193	Complete	4022607_length_5849_cvg_12.8_tip_1	886	5735	845.6	413	https://www.orthodb.org/v10?query=60903at3193	probable serine/threonine-protein phosphatase 2A regulatory subunit B'' subunit TON2
61155at3193	Fragmented	3857955_length_1292_cvg_11.3_tip_0	1	1289	179.2	124	https://www.orthodb.org/v10?query=61155at3193	Myosin heavy chain-like protein
61358at3193	Fragmented	4032351_length_7501_cvg_13.0_tip_0	5587	7141	223.7	124	https://www.orthodb.org/v10?query=61358at3193	Protein arginine methyltransferase NDUFAF7
61517at3193	Complete	4047991_length_20668_cvg_13.0_tip_0	7636	14328	552.7	359	https://www.orthodb.org/v10?query=61517at3193	putative tRNA pseudouridine synthase Pus10
61714at3193	Missing
61850at3193	Complete	4019323_length_5452_cvg_13.0_tip_0	375	5211	1079.1	621	https://www.orthodb.org/v10?query=61850at3193	Cleavage and polyadenylation specificity factor subunit 2
61944at3193	Complete	4043899_length_12283_cvg_12.8_tip_1	4746	8738	664.2	406	https://www.orthodb.org/v10?query=61944at3193	chloroplast sensor kinase, chloroplastic
62081at3193	Missing
62306at3193	Fragmented	3943535_length_2151_cvg_14.0_tip_0	439	2151	493.6	286	https://www.orthodb.org/v10?query=62306at3193	DEAD-box ATP-dependent RNA helicase 41
62651at3193	Complete	4011833_length_4730_cvg_13.0_tip_1	399	4730	704.5	365	https://www.orthodb.org/v10?query=62651at3193	fe-S cluster assembly factor HCF101, chloroplastic
62699at3193	Missing
62741at3193	Complete	4037929_length_9067_cvg_13.0_tip_1	966	4312	813.7	647	https://www.orthodb.org/v10?query=62741at3193	Myosin heavy chain-related protein
62778at3193	Missing
63082at3193	Complete	4020449_length_5577_cvg_13.0_tip_1	906	2655	875.5	390	https://www.orthodb.org/v10?query=63082at3193	UDP-sulfoquinovose synthase, chloroplastic
63156at3193	Fragmented	3986259_length_3281_cvg_13.0_tip_1	268	3281	394.9	319	https://www.orthodb.org/v10?query=63156at3193	aberrant root formation protein 4
63167at3193	Missing
63302at3193	Missing
63493at3193	Missing
63577at3193	Fragmented	3987093_length_3314_cvg_13.0_tip_0	1	1920	439.1	236	https://www.orthodb.org/v10?query=63577at3193	aldehyde dehydrogenase family 7 member A1
63615at3193	Complete	4044351_length_12659_cvg_12.9_tip_1	6716	8854	770.5	424	https://www.orthodb.org/v10?query=63615at3193	pentatricopeptide repeat-containing protein At1g73400, mitochondrial
63780at3193	Complete	4022747_length_5869_cvg_12.9_tip_1	1336	4891	882	451	https://www.orthodb.org/v10?query=63780at3193	serine/threonine-protein kinase STN7, chloroplastic
63805at3193	Missing
63808at3193	Complete	3995725_length_3705_cvg_12.4_tip_1	514	2838	774.2	540	https://www.orthodb.org/v10?query=63808at3193	pentatricopeptide repeat-containing protein At5g14080
64104at3193	Complete	4034685_length_8079_cvg_13.0_tip_1	4866	7942	614.6	375	https://www.orthodb.org/v10?query=64104at3193	DEAD-box ATP-dependent RNA helicase 22
64471at3193	Fragmented	3970453_length_2744_cvg_14.0_tip_0	1	2617	399.6	280	https://www.orthodb.org/v10?query=64471at3193	cell cycle checkpoint protein RAD17 isoform X1
64632at3193	Missing
64817at3193	Missing
64833at3193	Complete	4016687_length_5170_cvg_12.6_tip_1	8	3944	402	332	https://www.orthodb.org/v10?query=64833at3193	putative RNA polymerase II subunit B1 CTD phosphatase RPAP2 homolog
64856at3193	Complete	3969593_length_2721_cvg_13.0_tip_1	1	2721	662.5	327	https://www.orthodb.org/v10?query=64856at3193	Aspartate aminotransferase
64974at3193	Complete	4039939_length_9866_cvg_13.0_tip_0	1946	8151	1270.9	752	https://www.orthodb.org/v10?query=64974at3193	DNA mismatch repair protein MSH7
65268at3193	Complete	4038543_length_9315_cvg_13.0_tip_0	4768	8085	691.5	408	https://www.orthodb.org/v10?query=65268at3193	eukaryotic translation initiation factor 2D
65741at3193	Fragmented	4017895_length_5298_cvg_13.0_tip_0	2810	5298	555.7	285	https://www.orthodb.org/v10?query=65741at3193	putative nitric oxide synthase
66247at3193	Missing
66400at3193	Complete	4037437_length_8888_cvg_12.9_tip_1	3266	8542	664	417	https://www.orthodb.org/v10?query=66400at3193	uncharacterized protein At4g19900
66547at3193	Fragmented	3934621_length_2010_cvg_10.9_tip_0	1	1899	385.5	231	https://www.orthodb.org/v10?query=66547at3193	methyltransferase-like protein 17, mitochondrial
67201at3193	Complete	4006435_length_4339_cvg_12.9_tip_1	1	2999	585.9	325	https://www.orthodb.org/v10?query=67201at3193	Alpha/Beta hydrolase fold
67266at3193	Complete	4038847_length_9423_cvg_12.8_tip_1	777	7701	856.4	463	https://www.orthodb.org/v10?query=67266at3193	Cyclophilin-type peptidyl-prolyl cis-trans isomerase
67313at3193	Complete	4017939_length_5302_cvg_13.0_tip_0	247	5231	848.4	600	https://www.orthodb.org/v10?query=67313at3193	nuclear pore complex protein NUP88
67480at3193	Missing
67617at3193	Missing
67674at3193	Duplicated	4048485_length_27918_cvg_13.0_tip_1	13636	18967	703	393	https://www.orthodb.org/v10?query=67674at3193	UDP-glycosyltransferase TURAN
67674at3193	Duplicated	3991965_length_3521_cvg_13.0_tip_0	1	3521	617.8	339	https://www.orthodb.org/v10?query=67674at3193	UDP-glycosyltransferase TURAN
67893at3193	Fragmented	4026261_length_6348_cvg_13.0_tip_1	1	2668	244.3	175	https://www.orthodb.org/v10?query=67893at3193	ubiquitin carboxyl-terminal hydrolase 27
67959at3193	Complete	4012335_length_4769_cvg_14.0_tip_1	869	4769	711.6	446	https://www.orthodb.org/v10?query=67959at3193	transmembrane protein 209
68087at3193	Fragmented	3984235_length_3201_cvg_13.0_tip_0	243	3201	514.6	313	https://www.orthodb.org/v10?query=68087at3193	Mannosyltransferase
68203at3193	Complete	4025247_length_6201_cvg_13.4_tip_1	396	3043	693.9	383	https://www.orthodb.org/v10?query=68203at3193	Protein arginine methyltransferase NDUFAF7
68266at3193	Duplicated	4048037_length_20949_cvg_12.6_tip_1	1596	5023	631.4	433	https://www.orthodb.org/v10?query=68266at3193	CDK5RAP3-like protein
68266at3193	Duplicated	4024213_length_6057_cvg_14.0_tip_1	1294	4771	714.4	490	https://www.orthodb.org/v10?query=68266at3193	CDK5RAP3-like protein
68623at3193	Missing
68670at3193	Fragmented	3939677_length_2087_cvg_12.0_tip_1	1	820	398.2	204	https://www.orthodb.org/v10?query=68670at3193	ubiquitin carboxyl-terminal hydrolase 25
68859at3193	Complete	4045677_length_14165_cvg_13.0_tip_1	1345	3838	803.3	459	https://www.orthodb.org/v10?query=68859at3193	pentatricopeptide repeat-containing protein At1g08610
68939at3193	Missing
68974at3193	Fragmented	3984245_length_3201_cvg_13.0_tip_1	305	2776	327.6	253	https://www.orthodb.org/v10?query=68974at3193	Hypoxia-inducible factor 1 alpha inhibitor, putative isoform 1
69003at3193	Complete	4041141_length_10435_cvg_14.0_tip_0	5976	9492	794.2	429	https://www.orthodb.org/v10?query=69003at3193	protein root UVB sensitive 1, chloroplastic
69167at3193	Complete	4027715_length_6574_cvg_13.0_tip_0	1786	3680	625	395	https://www.orthodb.org/v10?query=69167at3193	pentatricopeptide repeat-containing protein At5g16420, mitochondrial
69301at3193	Complete	4026191_length_6339_cvg_13.0_tip_1	1	4172	533.1	330	https://www.orthodb.org/v10?query=69301at3193	Metallo-beta-lactamase
69326at3193	Complete	4037701_length_8983_cvg_12.9_tip_1	2816	8983	681.4	419	https://www.orthodb.org/v10?query=69326at3193	SET domain
69605at3193	Duplicated	3997601_length_3802_cvg_13.0_tip_1	1	3442	223.7	295	https://www.orthodb.org/v10?query=69605at3193	cyclin-dependent kinase E-1
69605at3193	Duplicated	4022575_length_5844_cvg_12.0_tip_0	1	5237	190.6	308	https://www.orthodb.org/v10?query=69605at3193	cyclin-dependent kinase E-1
69714at3193	Complete	4045223_length_13551_cvg_13.0_tip_1	1386	4861	749.8	379	https://www.orthodb.org/v10?query=69714at3193	homogentisate 1,2-dioxygenase
69847at3193	Complete	4035189_length_8220_cvg_12.4_tip_1	4436	7734	752.7	527	https://www.orthodb.org/v10?query=69847at3193	pentatricopeptide repeat-containing protein At1g43980, mitochondrial
69936at3193	Fragmented	4005285_length_4256_cvg_12.9_tip_0	151	4211	249.8	241	https://www.orthodb.org/v10?query=69936at3193	sterol 3-beta-glucosyltransferase UGT80B1 isoform X1
69954at3193	Complete	4032275_length_7486_cvg_13.0_tip_1	1286	4810	890	438	https://www.orthodb.org/v10?query=69954at3193	probable zinc metallopeptidase EGY3, chloroplastic
69965at3193	Complete	4048059_length_21231_cvg_13.0_tip_1	11006	15425	781.3	447	https://www.orthodb.org/v10?query=69965at3193	transcription termination factor MTERF2, chloroplastic
70084at3193	Complete	4012445_length_4777_cvg_14.0_tip_1	526	4777	812.3	432	https://www.orthodb.org/v10?query=70084at3193	xaa-Pro dipeptidase
70127at3193	Complete	4031923_length_7405_cvg_13.0_tip_0	356	5633	813.2	412	https://www.orthodb.org/v10?query=70127at3193	Rieske
70143at3193	Missing
70315at3193	Complete	4041135_length_10434_cvg_13.0_tip_1	1676	4982	755.8	449	https://www.orthodb.org/v10?query=70315at3193	Nitroreductase-like protein
70703at3193	Complete	4044505_length_12813_cvg_13.0_tip_1	3956	9960	693.9	374	https://www.orthodb.org/v10?query=70703at3193	DNA primase large subunit
70994at3193	Missing
71031at3193	Complete	4020829_length_5620_cvg_13.0_tip_0	2605	5571	642.5	305	https://www.orthodb.org/v10?query=71031at3193	WD40-repeat-containing domain
71151at3193	Complete	4047735_length_19364_cvg_12.9_tip_1	3986	7735	806.7	433	https://www.orthodb.org/v10?query=71151at3193	Phosphate transporter
71201at3193	Complete	3917559_length_1785_cvg_13.0_tip_0	1	1785	532.2	354	https://www.orthodb.org/v10?query=71201at3193	Leucine-rich repeat
71446at3193	Missing
71451at3193	Complete	4019601_length_5482_cvg_14.0_tip_0	606	5453	646	377	https://www.orthodb.org/v10?query=71451at3193	probable Xaa-Pro aminopeptidase 3 isoform X1
71522at3193	Fragmented	3982993_length_3153_cvg_13.0_tip_0	1	3092	528.6	320	https://www.orthodb.org/v10?query=71522at3193	preprotein translocase subunit SCY2, chloroplastic
71677at3193	Fragmented	3863513_length_1324_cvg_15.0_tip_0	1	731	171.1	106	https://www.orthodb.org/v10?query=71677at3193	mitotic checkpoint serine/threonine-protein kinase BUB1
71815at3193	Missing
71882at3193	Missing
71903at3193	Fragmented	3934811_length_2013_cvg_20.9_tip_1	1	1857	348	200	https://www.orthodb.org/v10?query=71903at3193	AP-3 complex subunit mu
72057at3193	Complete	4041307_length_10534_cvg_13.0_tip_1	4027	7961	739.4	423	https://www.orthodb.org/v10?query=72057at3193	RED-like, N-terminal
72305at3193	Complete	4032851_length_7618_cvg_13.0_tip_1	1367	7201	779.5	380	https://www.orthodb.org/v10?query=72305at3193	Coenzyme F420 hydrogenase/dehydrogenase beta subunit, C-terminal
72585at3193	Complete	4046319_length_15183_cvg_12.8_tip_1	1	5381	503.6	333	https://www.orthodb.org/v10?query=72585at3193	protein PLASTID TRANSCRIPTIONALLY ACTIVE 12
72717at3193	Missing
72761at3193	Missing
73081at3193	Complete	4048545_length_30501_cvg_13.0_tip_1	12186	15222	566.7	355	https://www.orthodb.org/v10?query=73081at3193	tafazzin
73273at3193	Missing
73541at3193	Missing
73618at3193	Duplicated	4047131_length_17034_cvg_12.0_tip_1	3655	5751	630	394	https://www.orthodb.org/v10?query=73618at3193	protein DGCR14
73618at3193	Duplicated	3939687_length_2087_cvg_11.9_tip_1	1	1511	553.5	329	https://www.orthodb.org/v10?query=73618at3193	protein DGCR14
73780at3193	Fragmented	3745407_length_874_cvg_14.0_tip_0	1	874	260	188	https://www.orthodb.org/v10?query=73780at3193	histone acetyltransferase type B catalytic subunit
74386at3193	Complete	4027659_length_6564_cvg_12.8_tip_1	2658	6564	655	327	https://www.orthodb.org/v10?query=74386at3193	WD40-repeat-containing domain
74392at3193	Missing
74779at3193	Complete	4048515_length_28975_cvg_12.1_tip_1	14018	21321	675.6	363	https://www.orthodb.org/v10?query=74779at3193	GTPase HflX
74804at3193	Fragmented	3073023_length_357_cvg_13.0_tip_0	1	351	91.7	64	https://www.orthodb.org/v10?query=74804at3193	P-loop containing nucleoside triphosphate hydrolase
75037at3193	Complete	4016677_length_5169_cvg_13.0_tip_0	38	4239	591.9	361	https://www.orthodb.org/v10?query=75037at3193	histone-lysine N-methyltransferase ATXR2
75056at3193	Complete	4013025_length_4828_cvg_13.0_tip_0	254	4341	628.8	389	https://www.orthodb.org/v10?query=75056at3193	pentatricopeptide repeat-containing protein At3g61360
75306at3193	Complete	4048587_length_32868_cvg_12.9_tip_1	14046	18128	619.6	306	https://www.orthodb.org/v10?query=75306at3193	phosphoribosylaminoimidazole-succinocarboxamide synthase, chloroplastic
75478at3193	Missing
75587at3193	Complete	4047017_length_16664_cvg_13.0_tip_1	8077	12061	678.2	375	https://www.orthodb.org/v10?query=75587at3193	ribulose-1,5 bisphosphate carboxylase/oxygenase large subunit N-methyltransferase, chloroplastic
75849at3193	Complete	4013993_length_4914_cvg_13.4_tip_0	596	4914	674.8	429	https://www.orthodb.org/v10?query=75849at3193	mini-chromosome maintenance complex-binding protein
75889at3193	Complete	4017819_length_5290_cvg_13.0_tip_1	576	3525	356.4	313	https://www.orthodb.org/v10?query=75889at3193	ribulose bisphosphate carboxylase/oxygenase activase, chloroplastic
75948at3193	Fragmented	3813295_length_1081_cvg_13.0_tip_0	1	1081	202.4	116	https://www.orthodb.org/v10?query=75948at3193	WD40-repeat-containing domain
76286at3193	Complete	4025291_length_6206_cvg_13.0_tip_1	1400	6206	508.9	325	https://www.orthodb.org/v10?query=76286at3193	2-(3-amino-3-carboxypropyl)histidine synthase subunit 2
76409at3193	Complete	3997763_length_3812_cvg_13.0_tip_0	345	3361	442.8	331	https://www.orthodb.org/v10?query=76409at3193	F-box domain
76452at3193	Complete	4039915_length_9858_cvg_13.6_tip_1	2694	9858	520.1	359	https://www.orthodb.org/v10?query=76452at3193	Mannosyltransferase
76478at3193	Complete	4047569_length_18493_cvg_13.0_tip_1	11010	14542	610.1	382	https://www.orthodb.org/v10?query=76478at3193	Malonyl-CoA decarboxylase
76489at3193	Complete	4040071_length_9914_cvg_13.0_tip_0	3017	6401	373.1	332	https://www.orthodb.org/v10?query=76489at3193	Nucleoporin protein Ndc1-Nup
76571at3193	Complete	3991387_length_3498_cvg_11.0_tip_1	66	2683	926.4	489	https://www.orthodb.org/v10?query=76571at3193	monothiol glutaredoxin-S17
76883at3193	Missing
77054at3193	Missing
77167at3193	Missing
77313at3193	Complete	4047511_length_18221_cvg_13.0_tip_1	6766	10982	646.5	349	https://www.orthodb.org/v10?query=77313at3193	Ornithine aminotransferase
77611at3193	Complete	4020769_length_5613_cvg_12.5_tip_1	523	2919	914.2	600	https://www.orthodb.org/v10?query=77611at3193	Leucine-rich repeat
77626at3193	Complete	4040351_length_10033_cvg_13.0_tip_1	80	4294	300.6	351	https://www.orthodb.org/v10?query=77626at3193	Transcription initiation factor TFIID subunit
78057at3193	Missing
78142at3193	Missing
78511at3193	Fragmented	3943395_length_2149_cvg_13.0_tip_0	329	2122	358.3	249	https://www.orthodb.org/v10?query=78511at3193	WD40-repeat-containing domain
78556at3193	Fragmented	3922481_length_1844_cvg_13.8_tip_0	84	1746	508.5	226	https://www.orthodb.org/v10?query=78556at3193	Peptide chain release factor
78590at3193	Complete	3969227_length_2711_cvg_14.0_tip_1	1	2171	462.1	312	https://www.orthodb.org/v10?query=78590at3193	pentatricopeptide repeat-containing protein At2g01860
78718at3193	Fragmented	4032907_length_7633_cvg_12.0_tip_1	1	6427	286.7	223	https://www.orthodb.org/v10?query=78718at3193	aladin
78788at3193	Fragmented	3964571_length_2593_cvg_8.6_tip_1	923	2306	410.7	236	https://www.orthodb.org/v10?query=78788at3193	DEAD-box ATP-dependent RNA helicase 50
78898at3193	Complete	4003361_length_4134_cvg_14.0_tip_1	1256	4134	363.5	246	https://www.orthodb.org/v10?query=78898at3193	Rhodanese-like domain
78967at3193	Complete	4044679_length_12964_cvg_13.0_tip_1	606	2328	696.7	426	https://www.orthodb.org/v10?query=78967at3193	pentatricopeptide repeat-containing protein At1g28690, mitochondrial
79010at3193	Fragmented	3989859_length_3428_cvg_12.0_tip_1	927	3428	485.1	391	https://www.orthodb.org/v10?query=79010at3193	Pre-rRNA-processing esf1-like protein
79083at3193	Missing
79088at3193	Complete	4042503_length_11237_cvg_13.0_tip_0	5414	7501	762.8	471	https://www.orthodb.org/v10?query=79088at3193	pentatricopeptide repeat-containing protein At5g59600
79128at3193	Complete	4042971_length_11535_cvg_13.0_tip_1	1331	11331	731.8	391	https://www.orthodb.org/v10?query=79128at3193	FAD/NAD(P)-binding domain
79244at3193	Complete	4007619_length_4416_cvg_13.0_tip_1	356	4014	536	309	https://www.orthodb.org/v10?query=79244at3193	Protein kinase domain
79579at3193	Missing
79662at3193	Complete	3963831_length_2574_cvg_13.0_tip_1	1	2461	575.1	279	https://www.orthodb.org/v10?query=79662at3193	ATPase, AAA-type, conserved site
79699at3193	Fragmented	4046747_length_16095_cvg_13.0_tip_1	13937	15965	391.9	191	https://www.orthodb.org/v10?query=79699at3193	probable 2-carboxy-D-arabinitol-1-phosphatase
79718at3193	Fragmented	3959669_length_2476_cvg_12.3_tip_1	1282	2280	233.2	219	https://www.orthodb.org/v10?query=79718at3193	Ribosomal protein S5
79821at3193	Missing
79885at3193	Complete	4041005_length_10361_cvg_12.2_tip_0	2088	5001	651.8	399	https://www.orthodb.org/v10?query=79885at3193	Dol-P-Glc
79981at3193	Complete	4047283_length_17427_cvg_13.0_tip_0	2470	5501	662.4	351	https://www.orthodb.org/v10?query=79981at3193	protein STRICTOSIDINE SYNTHASE-LIKE 13
80109at3193	Complete	4032229_length_7476_cvg_12.0_tip_0	3606	7460	771.8	393	https://www.orthodb.org/v10?query=80109at3193	Aminoacyl-tRNA synthetase, class II
80337at3193	Fragmented	3647953_length_695_cvg_11.5_tip_0	1	695	367.6	194	https://www.orthodb.org/v10?query=80337at3193	pentatricopeptide repeat-containing protein At3g42630
80545at3193	Complete	3931935_length_1971_cvg_13.0_tip_0	1	1840	826	489	https://www.orthodb.org/v10?query=80545at3193	pentatricopeptide repeat-containing protein At1g03560, mitochondrial
80733at3193	Complete	4037335_length_8847_cvg_12.8_tip_1	4536	7431	657.7	348	https://www.orthodb.org/v10?query=80733at3193	peptidyl-prolyl cis-trans isomerase CYP38, chloroplastic
80815at3193	Complete	3954043_length_2351_cvg_13.9_tip_0	1	2171	611.5	351	https://www.orthodb.org/v10?query=80815at3193	pentatricopeptide repeat-containing protein At3g04130, mitochondrial
81165at3193	Missing
81311at3193	Complete	4047899_length_20208_cvg_13.5_tip_1	3851	11861	558.6	420	https://www.orthodb.org/v10?query=81311at3193	26S proteasome non-ATPase regulatory subunit
81321at3193	Complete	4019393_length_5460_cvg_12.0_tip_1	120	5381	681.6	409	https://www.orthodb.org/v10?query=81321at3193	Trigger factor
81514at3193	Duplicated	4039863_length_9828_cvg_12.6_tip_1	11	9746	633.8	367	https://www.orthodb.org/v10?query=81514at3193	WD40-repeat-containing domain
81514at3193	Duplicated	4036255_length_8515_cvg_12.9_tip_1	2517	8381	633.1	369	https://www.orthodb.org/v10?query=81514at3193	WD40-repeat-containing domain
81539at3193	Missing
81543at3193	Duplicated	4045539_length_13958_cvg_12.8_tip_1	9583	13801	675.4	472	https://www.orthodb.org/v10?query=81543at3193	DnaJ domain
81543at3193	Duplicated	4043383_length_11854_cvg_14.0_tip_0	5546	9660	672.9	473	https://www.orthodb.org/v10?query=81543at3193	DnaJ domain
81612at3193	Duplicated	4040615_length_10177_cvg_12.9_tip_1	4176	7582	509.6	286	https://www.orthodb.org/v10?query=81612at3193	Pseudouridine synthase
81612at3193	Duplicated	4026815_length_6426_cvg_13.0_tip_1	1969	5491	488.9	285	https://www.orthodb.org/v10?query=81612at3193	Pseudouridine synthase
81710at3193	Complete	4047943_length_20431_cvg_12.9_tip_0	7416	11045	620.2	513	https://www.orthodb.org/v10?query=81710at3193	U3 small nucleolar RNA-associated protein 6 homolog
82610at3193	Complete	4013593_length_4878_cvg_13.0_tip_0	1	3351	580.2	333	https://www.orthodb.org/v10?query=82610at3193	3-oxoacyl-
82631at3193	Fragmented	3800803_length_1034_cvg_12.0_tip_0	1	1034	469.1	250	https://www.orthodb.org/v10?query=82631at3193	Ubiquinone biosynthesis monooxygenase COQ6, mitochondrial
82758at3193	Complete	4048005_length_20762_cvg_12.9_tip_1	8881	10441	609.9	355	https://www.orthodb.org/v10?query=82758at3193	pentatricopeptide repeat-containing protein At5g18390, mitochondrial
82968at3193	Complete	3988061_length_3352_cvg_15.0_tip_0	1	2251	657.4	302	https://www.orthodb.org/v10?query=82968at3193	Lysine-tRNA ligase
83115at3193	Fragmented	4028595_length_6727_cvg_11.9_tip_0	3398	6689	628.1	542	https://www.orthodb.org/v10?query=83115at3193	WW domain
83379at3193	Complete	4020065_length_5533_cvg_14.0_tip_1	406	3717	711.5	380	https://www.orthodb.org/v10?query=83379at3193	deoxyribodipyrimidine photo-lyase
83962at3193	Missing
84005at3193	Complete	4041909_length_10851_cvg_13.0_tip_1	1919	6341	705.3	487	https://www.orthodb.org/v10?query=84005at3193	protein ecdysoneless homolog
84352at3193	Complete	4048139_length_21699_cvg_13.0_tip_0	1246	4615	588.2	385	https://www.orthodb.org/v10?query=84352at3193	Cyclophilin-type peptidyl-prolyl cis-trans isomerase
84368at3193	Complete	4036451_length_8574_cvg_13.8_tip_0	1966	7821	583.4	328	https://www.orthodb.org/v10?query=84368at3193	decapping nuclease DXO homolog, chloroplastic
84405at3193	Complete	4002537_length_4086_cvg_12.5_tip_0	66	2632	421.3	478	https://www.orthodb.org/v10?query=84405at3193	GPI-anchored adhesin-like protein
85146at3193	Complete	4044115_length_12449_cvg_13.0_tip_1	8416	10600	764.4	500	https://www.orthodb.org/v10?query=85146at3193	pentatricopeptide repeat-containing protein At5g40400
85274at3193	Complete	4029245_length_6843_cvg_13.0_tip_0	3168	6651	608.7	335	https://www.orthodb.org/v10?query=85274at3193	28S ribosomal protein S29, mitochondrial
85324at3193	Missing
85331at3193	Complete	4040033_length_9898_cvg_13.2_tip_0	4876	9749	642.3	354	https://www.orthodb.org/v10?query=85331at3193	probable anion transporter 6, chloroplastic
85573at3193	Complete	4045159_length_13480_cvg_13.0_tip_1	1	6761	667.7	303	https://www.orthodb.org/v10?query=85573at3193	DNA recombination and repair protein RecA
85636at3193	Missing
85734at3193	Fragmented	3877265_length_1415_cvg_14.0_tip_1	1	1302	272.5	167	https://www.orthodb.org/v10?query=85734at3193	Deneddylase
85842at3193	Complete	3939913_length_2091_cvg_12.0_tip_1	136	1658	542.3	337	https://www.orthodb.org/v10?query=85842at3193	Leucine-rich repeat
86302at3193	Duplicated	3953489_length_2339_cvg_12.9_tip_1	1	2200	576.6	274	https://www.orthodb.org/v10?query=86302at3193	photosystem II stability/assembly factor HCF136, chloroplastic
86302at3193	Duplicated	4048387_length_25390_cvg_13.0_tip_0	349	3101	619.7	298	https://www.orthodb.org/v10?query=86302at3193	photosystem II stability/assembly factor HCF136, chloroplastic
86444at3193	Complete	4040987_length_10355_cvg_13.8_tip_1	140	4921	837	467	https://www.orthodb.org/v10?query=86444at3193	pentatricopeptide repeat-containing protein At5g15010, mitochondrial
86510at3193	Missing
86708at3193	Complete	4030571_length_7104_cvg_13.9_tip_0	1	4071	743.4	382	https://www.orthodb.org/v10?query=86708at3193	ureidoglycolate hydrolase
86832at3193	Complete	4013969_length_4912_cvg_13.0_tip_1	396	3622	602.5	311	https://www.orthodb.org/v10?query=86832at3193	protein ABHD18
86917at3193	Complete	4031335_length_7267_cvg_13.0_tip_0	1	7260	337.1	228	https://www.orthodb.org/v10?query=86917at3193	WW domain
86989at3193	Duplicated	4048017_length_20842_cvg_12.9_tip_1	17266	20780	678	339	https://www.orthodb.org/v10?query=86989at3193	D-isomer specific 2-hydroxyacid dehydrogenase, NAD-binding domain
86989at3193	Duplicated	4038551_length_9316_cvg_13.0_tip_0	936	7688	623.1	339	https://www.orthodb.org/v10?query=86989at3193	D-isomer specific 2-hydroxyacid dehydrogenase, NAD-binding domain
87022at3193	Complete	4029893_length_6966_cvg_14.0_tip_0	1	1698	717.1	326	https://www.orthodb.org/v10?query=87022at3193	magnesium-protoporphyrin IX monomethyl ester
87062at3193	Complete	4035599_length_8328_cvg_13.0_tip_1	2226	5741	553.2	351	https://www.orthodb.org/v10?query=87062at3193	Rab3-GAP regulatory subunit
87297at3193	Complete	4002089_length_4056_cvg_13.0_tip_1	962	2681	684.3	413	https://www.orthodb.org/v10?query=87297at3193	Pentatricopeptide repeat-containing protein
87393at3193	Missing
87440at3193	Complete	4027217_length_6489_cvg_13.0_tip_1	2056	5695	581.1	346	https://www.orthodb.org/v10?query=87440at3193	cell cycle checkpoint control protein RAD9A
87523at3193	Missing
87537at3193	Complete	4016831_length_5185_cvg_13.0_tip_1	37	3686	550.9	297	https://www.orthodb.org/v10?query=87537at3193	protein arginine N-methyltransferase PRMT10
87607at3193	Fragmented	4023213_length_5930_cvg_13.0_tip_0	4246	5755	282.3	148	https://www.orthodb.org/v10?query=87607at3193	Alkaline phosphatase D
87655at3193	Complete	4035291_length_8243_cvg_13.0_tip_0	4756	8151	638.1	329	https://www.orthodb.org/v10?query=87655at3193	protease Do-like 8, chloroplastic
88005at3193	Complete	4041633_length_10705_cvg_12.9_tip_1	3188	9551	352.7	265	https://www.orthodb.org/v10?query=88005at3193	Tetratricopeptide repeat
88077at3193	Complete	3872191_length_1379_cvg_13.0_tip_1	1	1379	797.8	417	https://www.orthodb.org/v10?query=88077at3193	pentatricopeptide repeat-containing protein At1g20300, mitochondrial
88195at3193	Fragmented	3941935_length_2125_cvg_10.5_tip_0	1	1971	237	189	https://www.orthodb.org/v10?query=88195at3193	EF-hand domain
88591at3193	Complete	4046657_length_15894_cvg_13.0_tip_0	7089	10171	466.4	338	https://www.orthodb.org/v10?query=88591at3193	tRNA (guanine-N(7)-)-methyltransferase non-catalytic subunit
88714at3193	Complete	4007323_length_4395_cvg_13.0_tip_0	120	3548	636.7	344	https://www.orthodb.org/v10?query=88714at3193	enhanced ethylene response protein 5
88949at3193	Fragmented	3990929_length_3477_cvg_13.0_tip_0	1	3272	476.2	277	https://www.orthodb.org/v10?query=88949at3193	PUA domain
89010at3193	Fragmented	4006375_length_4334_cvg_12.9_tip_0	1	3100	459	228	https://www.orthodb.org/v10?query=89010at3193	cysteine desulfurase 1, chloroplastic
89076at3193	Complete	3984747_length_3221_cvg_14.2_tip_0	1172	3221	678	323	https://www.orthodb.org/v10?query=89076at3193	beta-ureidopropionase
89100at3193	Complete	4018869_length_5401_cvg_13.0_tip_1	1	4861	448.5	274	https://www.orthodb.org/v10?query=89100at3193	Endonuclease/exonuclease/phosphatase
89187at3193	Complete	4011367_length_4691_cvg_13.0_tip_0	1266	4610	652.8	338	https://www.orthodb.org/v10?query=89187at3193	Peptide chain release factor
89263at3193	Complete	3957619_length_2430_cvg_13.0_tip_0	18	2379	767.7	529	https://www.orthodb.org/v10?query=89263at3193	putative receptor-like protein kinase At1g80870
89474at3193	Fragmented	3952423_length_2318_cvg_13.9_tip_0	228	1293	185.9	107	https://www.orthodb.org/v10?query=89474at3193	GHMP kinase, C-terminal domain
89563at3193	Complete	4034599_length_8057_cvg_13.0_tip_0	3634	7140	620.2	308	https://www.orthodb.org/v10?query=89563at3193	Cation efflux protein
89599at3193	Fragmented	3778827_length_962_cvg_12.0_tip_0	1	962	470.3	267	https://www.orthodb.org/v10?query=89599at3193	beta-catenin-like protein 1
89615at3193	Complete	4016499_length_5151_cvg_12.0_tip_0	596	4374	615.7	366	https://www.orthodb.org/v10?query=89615at3193	pentatricopeptide repeat-containing protein At1g80880, mitochondrial
89638at3193	Complete	4048395_length_25703_cvg_13.0_tip_0	3146	8477	588.8	347	https://www.orthodb.org/v10?query=89638at3193	tRNA (guanine(37)-N1)-methyltransferase
89669at3193	Fragmented	4001685_length_4032_cvg_12.9_tip_0	2343	4032	300.6	163	https://www.orthodb.org/v10?query=89669at3193	initiation factor 4F subunit (DUF1350)
90102at3193	Complete	4048175_length_22033_cvg_12.8_tip_1	466	2139	513.9	364	https://www.orthodb.org/v10?query=90102at3193	Zinc finger, RING/FYVE/PHD-type
90324at3193	Complete	4031531_length_7313_cvg_11.9_tip_1	1700	5541	597.4	351	https://www.orthodb.org/v10?query=90324at3193	probable zinc metalloprotease EGY2, chloroplastic
90343at3193	Missing
90458at3193	Duplicated	4041891_length_10837_cvg_12.2_tip_1	8756	10837	478.2	275	https://www.orthodb.org/v10?query=90458at3193	Thermosome subunit gamma
90458at3193	Duplicated	4041323_length_10540_cvg_12.9_tip_1	666	2927	556.4	320	https://www.orthodb.org/v10?query=90458at3193	Thermosome subunit gamma
90464at3193	Duplicated	4040811_length_10271_cvg_14.0_tip_1	1052	6281	590.9	338	https://www.orthodb.org/v10?query=90464at3193	DNA polymerase delta small subunit
90464at3193	Duplicated	4028303_length_6676_cvg_12.9_tip_1	1	3590	503.8	306	https://www.orthodb.org/v10?query=90464at3193	DNA polymerase delta small subunit
90521at3193	Complete	4027035_length_6458_cvg_13.0_tip_1	1746	5221	522.5	309	https://www.orthodb.org/v10?query=90521at3193	protein SSUH2 homolog
90780at3193	Complete	4046585_length_15740_cvg_13.0_tip_0	6001	9251	595.4	352	https://www.orthodb.org/v10?query=90780at3193	Dihydrolipoamide acetyltransferase component of pyruvate dehydrogenase complex
90799at3193	Complete	4018397_length_5351_cvg_14.0_tip_0	284	4841	602.8	449	https://www.orthodb.org/v10?query=90799at3193	Transcription termination factor mterf2, chloroplastic
90833at3193	Complete	3972259_length_2796_cvg_14.0_tip_1	106	2796	504.3	295	https://www.orthodb.org/v10?query=90833at3193	Rieske
90842at3193	Duplicated	4030111_length_7010_cvg_13.0_tip_1	2481	5701	586.6	349	https://www.orthodb.org/v10?query=90842at3193	Tic22-like
90842at3193	Duplicated	3997049_length_3775_cvg_14.0_tip_1	1	3140	499.1	292	https://www.orthodb.org/v10?query=90842at3193	Tic22-like
91048at3193	Duplicated	4026139_length_6328_cvg_13.0_tip_1	1	6121	1276.2	763	https://www.orthodb.org/v10?query=91048at3193	golgin candidate 6
91048at3193	Duplicated	4048617_length_34510_cvg_12.9_tip_1	7316	13650	1260.3	763	https://www.orthodb.org/v10?query=91048at3193	golgin candidate 6
91062at3193	Complete	4034485_length_8023_cvg_14.0_tip_0	1374	4461	683.7	310	https://www.orthodb.org/v10?query=91062at3193	uncharacterized protein ycf39
91082at3193	Complete	4041857_length_10818_cvg_13.0_tip_1	1024	5561	360.9	308	https://www.orthodb.org/v10?query=91082at3193	negative regulator of systemic acquired resistance SNI1
91089at3193	Duplicated	4048045_length_21022_cvg_13.0_tip_1	11356	15153	578.4	355	https://www.orthodb.org/v10?query=91089at3193	GOLD domain
91089at3193	Duplicated	4042885_length_11483_cvg_13.0_tip_0	3999	8221	571.9	360	https://www.orthodb.org/v10?query=91089at3193	GOLD domain
91220at3193	Fragmented	3974647_length_2869_cvg_14.8_tip_0	37	2534	323.6	221	https://www.orthodb.org/v10?query=91220at3193	rhomboid-like protein 15
91256at3193	Fragmented	3995985_length_3719_cvg_14.0_tip_1	1	3682	344.6	215	https://www.orthodb.org/v10?query=91256at3193	Cyclophilin-type peptidyl-prolyl cis-trans isomerase
91402at3193	Missing
91508at3193	Complete	4032949_length_7644_cvg_12.1_tip_1	4086	7644	484.2	268	https://www.orthodb.org/v10?query=91508at3193	rhodanese-like domain-containing protein 7
91520at3193	Duplicated	4047537_length_18362_cvg_13.0_tip_0	14572	17791	575.8	362	https://www.orthodb.org/v10?query=91520at3193	Rubisco LSMT, substrate-binding domain
91520at3193	Duplicated	4032151_length_7458_cvg_12.6_tip_0	126	5575	569.8	365	https://www.orthodb.org/v10?query=91520at3193	Rubisco LSMT, substrate-binding domain
91585at3193	Duplicated	4046595_length_15758_cvg_13.0_tip_1	1	5314	662.5	357	https://www.orthodb.org/v10?query=91585at3193	sorting nexin 1
91585at3193	Duplicated	4041017_length_10367_cvg_13.0_tip_0	4523	10171	666.5	357	https://www.orthodb.org/v10?query=91585at3193	sorting nexin 1
91629at3193	Missing
91873at3193	Complete	4047921_length_20299_cvg_13.0_tip_1	11036	14636	599.8	335	https://www.orthodb.org/v10?query=91873at3193	uncharacterized protein YNL011C
92093at3193	Complete	3970661_length_2751_cvg_13.0_tip_0	1	2751	349.4	288	https://www.orthodb.org/v10?query=92093at3193	type 2 DNA topoisomerase 6 subunit B-like isoform X1
92112at3193	Duplicated	3981567_length_3100_cvg_13.0_tip_1	414	2846	661.2	347	https://www.orthodb.org/v10?query=92112at3193	transcription termination factor MTERF9, chloroplastic
92112at3193	Duplicated	4045005_length_13313_cvg_12.0_tip_1	521	5891	650.9	352	https://www.orthodb.org/v10?query=92112at3193	transcription termination factor MTERF9, chloroplastic
92128at3193	Complete	4048587_length_32868_cvg_12.9_tip_1	18417	21314	273.1	416	https://www.orthodb.org/v10?query=92128at3193	pentatricopeptide repeat-containing protein At4g02820, mitochondrial
92659at3193	Complete	4018191_length_5328_cvg_13.0_tip_1	1618	5151	648.8	404	https://www.orthodb.org/v10?query=92659at3193	beta-(1,2)-xylosyltransferase
93645at3193	Fragmented	3972109_length_2791_cvg_6.3_tip_0	1	1089	424.3	240	https://www.orthodb.org/v10?query=93645at3193	F-box protein At5g06550
93783at3193	Complete	4040651_length_10192_cvg_13.0_tip_1	6231	9461	664	374	https://www.orthodb.org/v10?query=93783at3193	Pectin lyase fold
93984at3193	Fragmented	4007181_length_4386_cvg_12.9_tip_1	2272	4157	360.1	216	https://www.orthodb.org/v10?query=93984at3193	Carbohydrate kinase, FGGY, C-terminal
94214at3193	Fragmented	3608399_length_643_cvg_14.0_tip_0	1	584	253	139	https://www.orthodb.org/v10?query=94214at3193	TLDc domain
94219at3193	Complete	4012501_length_4781_cvg_13.0_tip_0	2009	4671	700.2	343	https://www.orthodb.org/v10?query=94219at3193	Cyclin-like
94362at3193	Complete	4034183_length_7950_cvg_12.5_tip_0	1333	6711	515.7	355	https://www.orthodb.org/v10?query=94362at3193	ApaG domain
94503at3193	Complete	4043443_length_11906_cvg_12.0_tip_1	8276	10550	694.3	363	https://www.orthodb.org/v10?query=94503at3193	APO protein 2, chloroplastic
94735at3193	Fragmented	4018255_length_5337_cvg_12.6_tip_1	1	4173	524.2	342	https://www.orthodb.org/v10?query=94735at3193	E3 ubiquitin protein ligase
94908at3193	Missing
94986at3193	Complete	4039855_length_9821_cvg_13.9_tip_1	169	9221	683.6	370	https://www.orthodb.org/v10?query=94986at3193	carboxypeptidase SOL1 isoform X1
95104at3193	Complete	4047225_length_17236_cvg_13.0_tip_1	5482	11091	521.8	282	https://www.orthodb.org/v10?query=95104at3193	protoheme IX farnesyltransferase, mitochondrial
95114at3193	Fragmented	4034799_length_8110_cvg_14.0_tip_0	6635	7964	403.2	248	https://www.orthodb.org/v10?query=95114at3193	S-adenosyl-L-methionine-dependent methyltransferase
95185at3193	Missing
95481at3193	Complete	4027981_length_6620_cvg_14.0_tip_0	2124	4901	430.3	287	https://www.orthodb.org/v10?query=95481at3193	WD40-repeat-containing domain
95793at3193	Missing
95831at3193	Complete	4046921_length_16491_cvg_13.0_tip_1	6756	9780	333.1	327	https://www.orthodb.org/v10?query=95831at3193	RNA-binding domain superfamily
96092at3193	Complete	4047691_length_19129_cvg_12.8_tip_0	4036	9968	518.6	295	https://www.orthodb.org/v10?query=96092at3193	chloroplast envelope membrane protein
96112at3193	Complete	4022313_length_5809_cvg_11.3_tip_0	32	3350	409.5	281	https://www.orthodb.org/v10?query=96112at3193	Origin of replication complex subunit 4
96118at3193	Duplicated	4021899_length_5751_cvg_14.0_tip_1	456	4672	566.3	320	https://www.orthodb.org/v10?query=96118at3193	putative E3 ubiquitin-protein ligase UBR7
96118at3193	Duplicated	4024791_length_6137_cvg_13.0_tip_0	1813	5671	553.7	319	https://www.orthodb.org/v10?query=96118at3193	putative E3 ubiquitin-protein ligase UBR7
96192at3193	Duplicated	4001577_length_4025_cvg_13.0_tip_1	124	1960	627.7	359	https://www.orthodb.org/v10?query=96192at3193	pentatricopeptide repeat-containing protein At1g74900, mitochondrial
96192at3193	Duplicated	4033853_length_7858_cvg_12.0_tip_1	39	2384	623.3	359	https://www.orthodb.org/v10?query=96192at3193	pentatricopeptide repeat-containing protein At1g74900, mitochondrial
96292at3193	Fragmented	3963801_length_2574_cvg_13.6_tip_1	1	2429	266.6	160	https://www.orthodb.org/v10?query=96292at3193	mediator of RNA polymerase II transcription subunit 27
96469at3193	Fragmented	3966123_length_2632_cvg_13.0_tip_1	1	1391	336.7	154	https://www.orthodb.org/v10?query=96469at3193	Oxidoreductase, C-terminal
96478at3193	Duplicated	3992737_length_3559_cvg_14.0_tip_0	361	2941	430.5	330	https://www.orthodb.org/v10?query=96478at3193	alcohol dehydrogenase-like 6
96478at3193	Duplicated	4045355_length_13730_cvg_13.0_tip_1	9458	12691	452.2	282	https://www.orthodb.org/v10?query=96478at3193	alcohol dehydrogenase-like 6
96574at3193	Fragmented	3856467_length_1283_cvg_13.0_tip_0	1	1055	169.2	184	https://www.orthodb.org/v10?query=96574at3193	V-type proton ATPase subunit E
96689at3193	Missing
96694at3193	Complete	4028461_length_6702_cvg_12.6_tip_1	2593	6471	643.4	334	https://www.orthodb.org/v10?query=96694at3193	NADH dehydrogenase
96825at3193	Fragmented	3844213_length_1218_cvg_11.6_tip_1	1	981	340.3	181	https://www.orthodb.org/v10?query=96825at3193	mediator of RNA polymerase II transcription subunit 8 isoform X1
97073at3193	Fragmented	3974479_length_2864_cvg_14.0_tip_0	1	2864	351.5	227	https://www.orthodb.org/v10?query=97073at3193	uncharacterized protein LOC108336747
97239at3193	Complete	4041179_length_10464_cvg_12.8_tip_1	4768	10231	434.9	366	https://www.orthodb.org/v10?query=97239at3193	Actin protein 2/3 complex subunit-like protein
97542at3193	Missing
98055at3193	Missing
98429at3193	Complete	3989311_length_3403_cvg_13.0_tip_0	1046	2611	634.7	416	https://www.orthodb.org/v10?query=98429at3193	pentatricopeptide repeat-containing protein At1g09190
98952at3193	Complete	4042621_length_11318_cvg_13.0_tip_0	856	3642	589.2	310	https://www.orthodb.org/v10?query=98952at3193	Ribosomal RNA large subunit methyltransferase N
99032at3193	Complete	4035203_length_8223_cvg_12.9_tip_1	1366	6204	745.4	378	https://www.orthodb.org/v10?query=99032at3193	Probable tRNA N6-adenosine threonylcarbamoyltransferase, mitochondrial
99077at3193	Complete	4046081_length_14779_cvg_13.0_tip_1	18	7611	644.8	327	https://www.orthodb.org/v10?query=99077at3193	developmentally-regulated G-protein 3
99091at3193	Complete	4045773_length_14313_cvg_12.9_tip_1	8676	12493	583.6	308	https://www.orthodb.org/v10?query=99091at3193	Peroxisome biogenesis protein 12
99095at3193	Complete	4046665_length_15906_cvg_12.6_tip_1	7296	14850	463.6	328	https://www.orthodb.org/v10?query=99095at3193	Zinc finger, CCHC-type
99227at3193	Fragmented	3846103_length_1227_cvg_14.0_tip_0	1	1196	365.3	182	https://www.orthodb.org/v10?query=99227at3193	dual-specificity RNA methyltransferase RlmN
99337at3193	Duplicated	3925569_length_1885_cvg_13.0_tip_0	1	1885	614.7	517	https://www.orthodb.org/v10?query=99337at3193	Zinc finger C2H2-type
99337at3193	Duplicated	4039513_length_9667_cvg_13.0_tip_1	116	2585	673.8	554	https://www.orthodb.org/v10?query=99337at3193	Zinc finger C2H2-type
99358at3193	Complete	4013713_length_4886_cvg_13.0_tip_1	204	4602	466.3	294	https://www.orthodb.org/v10?query=99358at3193	Oxidoreductase, N-terminal
99652at3193	Duplicated	3957237_length_2421_cvg_14.0_tip_0	39	2421	636.7	368	https://www.orthodb.org/v10?query=99652at3193	actin-related protein 6
99652at3193	Duplicated	4047669_length_19016_cvg_13.0_tip_1	4342	6911	649.1	368	https://www.orthodb.org/v10?query=99652at3193	actin-related protein 6
99659at3193	Complete	4042373_length_11152_cvg_13.0_tip_0	8566	10955	426.7	265	https://www.orthodb.org/v10?query=99659at3193	L-2-hydroxyglutarate dehydrogenase, mitochondrial
100198at3193	Duplicated	4028617_length_6731_cvg_13.0_tip_1	1456	3758	500.2	296	https://www.orthodb.org/v10?query=100198at3193	pentatricopeptide repeat-containing protein At5g09450, mitochondrial
100198at3193	Duplicated	4047147_length_17086_cvg_13.0_tip_0	14253	16961	504.4	296	https://www.orthodb.org/v10?query=100198at3193	pentatricopeptide repeat-containing protein At5g09450, mitochondrial
100457at3193	Fragmented	3795015_length_1014_cvg_7.7_tip_0	1	991	276.1	159	https://www.orthodb.org/v10?query=100457at3193	tRNA (guanine(26)-N(2))-dimethyltransferase
100472at3193	Complete	4006351_length_4333_cvg_11.5_tip_0	976	4270	542.6	292	https://www.orthodb.org/v10?query=100472at3193	sphingoid long-chain bases kinase 2, mitochondrial
100558at3193	Fragmented	3875227_length_1400_cvg_14.0_tip_0	1	991	227	159	https://www.orthodb.org/v10?query=100558at3193	Origin recognition complex subunit 5
100693at3193	Complete	4029989_length_6985_cvg_13.3_tip_1	1989	5391	596.5	294	https://www.orthodb.org/v10?query=100693at3193	WD40-repeat-containing domain
100769at3193	Complete	4013783_length_4893_cvg_14.0_tip_1	1403	4893	356.6	224	https://www.orthodb.org/v10?query=100769at3193	SOS response associated peptidase-like
101239at3193	Fragmented	3913937_length_1743_cvg_13.9_tip_1	41	1728	431.9	205	https://www.orthodb.org/v10?query=101239at3193	peptide chain release factor APG3, chloroplastic
101336at3193	Fragmented	3829207_length_1147_cvg_13.0_tip_0	1	1147	256	138	https://www.orthodb.org/v10?query=101336at3193	Cation efflux protein
101442at3193	Complete	4043897_length_12279_cvg_12.5_tip_0	2066	12080	499.2	265	https://www.orthodb.org/v10?query=101442at3193	S-adenosyl-L-methionine-dependent methyltransferase
101630at3193	Complete	3992359_length_3540_cvg_13.0_tip_0	140	3540	500.2	350	https://www.orthodb.org/v10?query=101630at3193	recQ-mediated genome instability protein 1
101735at3193	Complete	4040403_length_10060_cvg_14.0_tip_1	886	5313	637.8	372	https://www.orthodb.org/v10?query=101735at3193	Arginine biosynthesis bifunctional protein ArgJ, chloroplastic
101744at3193	Complete	3991297_length_3494_cvg_10.4_tip_1	1	2421	453.5	302	https://www.orthodb.org/v10?query=101744at3193	Prolyl 3-hydroxylase 1
102036at3193	Fragmented	4044423_length_12726_cvg_14.0_tip_1	5571	12485	391.7	235	https://www.orthodb.org/v10?query=102036at3193	kinesin light chain 3 isoform X1
102127at3193	Complete	4048475_length_27652_cvg_13.0_tip_1	19771	26955	555.6	300	https://www.orthodb.org/v10?query=102127at3193	DNA-(apurinic or apyrimidinic site) lyase
102301at3193	Complete	3980465_length_3062_cvg_13.0_tip_1	1	2631	590.7	316	https://www.orthodb.org/v10?query=102301at3193	Histone deacetylase
102315at3193	Missing
102381at3193	Missing
102439at3193	Fragmented	4022227_length_5796_cvg_13.0_tip_0	4055	5796	285.9	220	https://www.orthodb.org/v10?query=102439at3193	Ribonuclease H superfamily
102462at3193	Complete	4010827_length_4646_cvg_12.9_tip_1	628	4116	433.8	352	https://www.orthodb.org/v10?query=102462at3193	Ubiquitin-conjugating enzyme E2-binding protein
102470at3193	Fragmented	3952063_length_2309_cvg_13.0_tip_0	476	2309	233	126	https://www.orthodb.org/v10?query=102470at3193	F-box protein 7
102538at3193	Complete	4045867_length_14444_cvg_12.4_tip_1	11236	13685	382.7	247	https://www.orthodb.org/v10?query=102538at3193	Methyltransferase-like protein
102565at3193	Complete	3980647_length_3067_cvg_10.4_tip_1	14	2960	578.7	299	https://www.orthodb.org/v10?query=102565at3193	cysteine synthase 2
102703at3193	Complete	4044415_length_12721_cvg_13.9_tip_0	832	4278	730.4	425	https://www.orthodb.org/v10?query=102703at3193	Alpha-1,3-glucosyltransferase
103054at3193	Fragmented	3918499_length_1796_cvg_13.0_tip_0	1	1796	342.4	187	https://www.orthodb.org/v10?query=103054at3193	3-dehydroquinate synthase
103151at3193	Complete	4041759_length_10768_cvg_13.0_tip_0	6326	8743	576.6	396	https://www.orthodb.org/v10?query=103151at3193	RNA 2-O ribose methyltransferase, substrate binding
103261at3193	Missing
103320at3193	Fragmented	3684249_length_751_cvg_12.0_tip_0	1	722	242.1	175	https://www.orthodb.org/v10?query=103320at3193	Isopenicillin N synthase-like
103418at3193	Complete	3993059_length_3573_cvg_12.0_tip_1	32	3388	452.6	295	https://www.orthodb.org/v10?query=103418at3193	beta-glucuronosyltransferase GlcAT14C
103454at3193	Fragmented	3959553_length_2473_cvg_14.0_tip_1	1	1629	323.2	205	https://www.orthodb.org/v10?query=103454at3193	protein MCM10 homolog
103458at3193	Complete	4044199_length_12529_cvg_14.0_tip_1	3660	11231	568.2	319	https://www.orthodb.org/v10?query=103458at3193	lys-63-specific deubiquitinase BRCC36-like
103929at3193	Missing
103930at3193	Complete	3957659_length_2431_cvg_12.0_tip_1	616	2431	506.6	279	https://www.orthodb.org/v10?query=103930at3193	snurportin-1
104085at3193	Complete	4013779_length_4893_cvg_11.9_tip_1	462	4377	215.5	264	https://www.orthodb.org/v10?query=104085at3193	COBW domain-containing protein 1
104170at3193	Complete	4040061_length_9909_cvg_13.0_tip_0	2556	8270	678.4	343	https://www.orthodb.org/v10?query=104170at3193	alcohol dehydrogenase
104226at3193	Missing
104357at3193	Fragmented	3918863_length_1800_cvg_14.0_tip_0	1	1767	228.3	156	https://www.orthodb.org/v10?query=104357at3193	G-patch domain
104849at3193	Complete	4037131_length_8788_cvg_13.0_tip_1	2665	7061	496.9	284	https://www.orthodb.org/v10?query=104849at3193	Isopenicillin N synthase-like
104863at3193	Complete	3994959_length_3665_cvg_13.0_tip_0	11	3657	641.7	312	https://www.orthodb.org/v10?query=104863at3193	Bile acid:sodium symporter
105038at3193	Missing
105152at3193	Complete	4027673_length_6566_cvg_12.8_tip_1	2956	5213	535.4	319	https://www.orthodb.org/v10?query=105152at3193	protein CDC73 homolog
105160at3193	Fragmented	3937137_length_2047_cvg_12.7_tip_1	232	1894	233	153	https://www.orthodb.org/v10?query=105160at3193	Proline iminopeptidase
105366at3193	Complete	4007569_length_4414_cvg_14.0_tip_0	1126	4400	547.6	335	https://www.orthodb.org/v10?query=105366at3193	Ubiquitin-like domain superfamily
105380at3193	Missing
105405at3193	Missing
105470at3193	Missing
105656at3193	Complete	4011741_length_4722_cvg_12.4_tip_0	1	4291	626.3	314	https://www.orthodb.org/v10?query=105656at3193	homogentisate solanesyltransferase, chloroplastic
105662at3193	Complete	4030833_length_7159_cvg_12.0_tip_0	3686	6107	599	352	https://www.orthodb.org/v10?query=105662at3193	GPI mannosyltransferase 1
105974at3193	Complete	4014115_length_4925_cvg_11.8_tip_0	478	4391	540.7	335	https://www.orthodb.org/v10?query=105974at3193	protein root UVB sensitive 3
105993at3193	Complete	4048359_length_24776_cvg_13.0_tip_0	15437	23771	698.4	352	https://www.orthodb.org/v10?query=105993at3193	tRNA threonylcarbamoyladenosine dehydratase
106160at3193	Complete	4000129_length_3940_cvg_14.0_tip_0	1	3940	362.6	218	https://www.orthodb.org/v10?query=106160at3193	Protein PEP-related development arrested 1
106163at3193	Duplicated	3979283_length_3022_cvg_12.0_tip_1	820	2471	536.1	290	https://www.orthodb.org/v10?query=106163at3193	divinyl chlorophyllide a 8-vinyl-reductase, chloroplastic
106163at3193	Duplicated	4002447_length_4077_cvg_14.0_tip_0	3081	4077	479.9	244	https://www.orthodb.org/v10?query=106163at3193	divinyl chlorophyllide a 8-vinyl-reductase, chloroplastic
106389at3193	Complete	4035085_length_8185_cvg_12.3_tip_1	969	2991	652.7	333	https://www.orthodb.org/v10?query=106389at3193	alpha-1,6-mannosyl-glycoprotein 2-beta-N-acetylglucosaminyltransferase
107444at3193	Complete	4032591_length_7560_cvg_13.0_tip_0	2240	7401	663.3	330	https://www.orthodb.org/v10?query=107444at3193	Tryptophan-tRNA ligase
107992at3193	Fragmented	4045083_length_13388_cvg_13.0_tip_1	1	2791	203.2	146	https://www.orthodb.org/v10?query=107992at3193	protein LOW PSII ACCUMULATION 3, chloroplastic
108122at3193	Missing
108382at3193	Complete	4048619_length_34548_cvg_12.8_tip_1	4956	12575	722.9	468	https://www.orthodb.org/v10?query=108382at3193	DnaJ domain
108586at3193	Fragmented	3872565_length_1381_cvg_14.0_tip_0	193	1381	201.7	120	https://www.orthodb.org/v10?query=108586at3193	WD40-repeat-containing domain
108646at3193	Complete	4026701_length_6408_cvg_12.8_tip_1	1	3401	266.1	209	https://www.orthodb.org/v10?query=108646at3193	JmjC domain
108706at3193	Complete	4031705_length_7357_cvg_13.0_tip_1	76	5367	442.3	281	https://www.orthodb.org/v10?query=108706at3193	Tetratricopeptide repeat
108895at3193	Complete	4013863_length_4903_cvg_13.0_tip_0	678	2428	508.2	318	https://www.orthodb.org/v10?query=108895at3193	plant organelle RNA recognition domain protein
109071at3193	Complete	4047485_length_18087_cvg_13.8_tip_1	8626	11272	517.3	319	https://www.orthodb.org/v10?query=109071at3193	Mitochondrial carrier domain superfamily
109096at3193	Complete	4029389_length_6873_cvg_14.0_tip_0	1704	6331	369.6	284	https://www.orthodb.org/v10?query=109096at3193	elongator complex protein 5
109325at3193	Duplicated	4006059_length_4311_cvg_13.0_tip_0	766	3879	549.1	283	https://www.orthodb.org/v10?query=109325at3193	HAD superfamily
109325at3193	Duplicated	4043255_length_11750_cvg_13.0_tip_1	4	4448	548.6	283	https://www.orthodb.org/v10?query=109325at3193	HAD superfamily
109328at3193	Complete	4041851_length_10816_cvg_14.0_tip_1	4945	10731	504.5	273	https://www.orthodb.org/v10?query=109328at3193	epimerase family protein SDR39U1 homolog, chloroplastic
109341at3193	Complete	4019247_length_5443_cvg_13.0_tip_0	1061	5443	384	270	https://www.orthodb.org/v10?query=109341at3193	origin of replication complex subunit 2
109364at3193	Fragmented	4028041_length_6629_cvg_13.0_tip_0	1909	5588	225.9	152	https://www.orthodb.org/v10?query=109364at3193	uncharacterized protein LOC101489965
109394at3193	Missing
109434at3193	Complete	3874075_length_1392_cvg_13.0_tip_0	1	1392	314.9	254	https://www.orthodb.org/v10?query=109434at3193	methyltransferase-like protein 13
109474at3193	Missing
109552at3193	Fragmented	3919863_length_1812_cvg_11.5_tip_0	80	1195	223.8	169	https://www.orthodb.org/v10?query=109552at3193	SNF7 family protein
109810at3193	Complete	3955087_length_2372_cvg_12.7_tip_1	1	2111	410.6	259	https://www.orthodb.org/v10?query=109810at3193	uncharacterized protein At1g26090, chloroplastic
109837at3193	Complete	4045653_length_14127_cvg_14.0_tip_0	1	5201	507.7	318	https://www.orthodb.org/v10?query=109837at3193	D-cysteine desulfhydrase 2, mitochondrial isoform X1
109987at3193	Fragmented	3870799_length_1370_cvg_13.0_tip_0	1	890	347.6	222	https://www.orthodb.org/v10?query=109987at3193	activating signal cointegrator 1
110023at3193	Complete	4045143_length_13451_cvg_13.0_tip_0	10016	11399	512.9	289	https://www.orthodb.org/v10?query=110023at3193	protein arginine N-methyltransferase 2
110118at3193	Fragmented	3731457_length_842_cvg_6.8_tip_0	1	842	176.7	122	https://www.orthodb.org/v10?query=110118at3193	Kinetochore protein
110122at3193	Missing
110411at3193	Complete	3884499_length_1469_cvg_13.0_tip_0	141	1469	451.6	296	https://www.orthodb.org/v10?query=110411at3193	sister chromatid cohesion protein DCC1
110615at3193	Fragmented	3997479_length_3795_cvg_12.4_tip_1	577	3795	246.6	132	https://www.orthodb.org/v10?query=110615at3193	probable inactive shikimate kinase like 2, chloroplastic
110617at3193	Complete	3976603_length_2930_cvg_12.9_tip_1	1	2878	447.4	228	https://www.orthodb.org/v10?query=110617at3193	cytochrome c-type biogenesis ccda-like chloroplastic protein
110810at3193	Duplicated	4037483_length_8903_cvg_11.9_tip_1	5296	8799	420	273	https://www.orthodb.org/v10?query=110810at3193	WD40-repeat-containing domain
110810at3193	Duplicated	4045275_length_13603_cvg_13.0_tip_0	4636	8750	433.8	279	https://www.orthodb.org/v10?query=110810at3193	WD40-repeat-containing domain
111086at3193	Fragmented	3893547_length_1544_cvg_14.0_tip_0	1	1340	321.4	179	https://www.orthodb.org/v10?query=111086at3193	Queuosine salvage protein
111334at3193	Complete	4048193_length_22202_cvg_13.0_tip_1	15376	21172	570.5	346	https://www.orthodb.org/v10?query=111334at3193	WD40-repeat-containing domain
111422at3193	Missing
111493at3193	Complete	4026807_length_6424_cvg_12.9_tip_0	2143	5061	524.7	308	https://www.orthodb.org/v10?query=111493at3193	Winged helix-like DNA-binding domain superfamily
111634at3193	Complete	4037101_length_8781_cvg_13.0_tip_1	253	3411	529.3	284	https://www.orthodb.org/v10?query=111634at3193	Haem peroxidase
111709at3193	Complete	4044719_length_13015_cvg_13.3_tip_1	7840	11781	558.6	312	https://www.orthodb.org/v10?query=111709at3193	SH3 domain-containing protein 3
111753at3193	Complete	3877087_length_1413_cvg_12.3_tip_1	1	1044	419.2	254	https://www.orthodb.org/v10?query=111753at3193	BAHD acyltransferase DCR
111918at3193	Fragmented	3933785_length_1997_cvg_13.0_tip_0	1	1770	399.6	214	https://www.orthodb.org/v10?query=111918at3193	calcium sensing receptor, chloroplastic
111949at3193	Duplicated	4020769_length_5613_cvg_12.5_tip_1	3128	5613	494.2	238	https://www.orthodb.org/v10?query=111949at3193	protein TRIGALACTOSYLDIACYLGLYCEROL 3, chloroplastic
111949at3193	Duplicated	4044063_length_12402_cvg_11.8_tip_1	7016	10651	569.4	270	https://www.orthodb.org/v10?query=111949at3193	protein TRIGALACTOSYLDIACYLGLYCEROL 3, chloroplastic
112185at3193	Duplicated	4028871_length_6770_cvg_13.0_tip_0	4167	6770	663.5	333	https://www.orthodb.org/v10?query=112185at3193	Protein of unknown function DUF1350
112185at3193	Duplicated	4027869_length_6600_cvg_13.0_tip_1	439	4081	716.4	366	https://www.orthodb.org/v10?query=112185at3193	Protein of unknown function DUF1350
112291at3193	Complete	4026625_length_6398_cvg_13.0_tip_1	1356	4056	503	257	https://www.orthodb.org/v10?query=112291at3193	Pectinesterase
112507at3193	Complete	4015429_length_5045_cvg_13.6_tip_0	1	4691	553.3	357	https://www.orthodb.org/v10?query=112507at3193	DnaJ domain
112609at3193	Complete	4042433_length_11189_cvg_13.0_tip_1	4016	6989	399.3	305	https://www.orthodb.org/v10?query=112609at3193	F-box/kelch-repeat protein OR23
112709at3193	Complete	4035599_length_8328_cvg_13.0_tip_1	1	2071	689.1	499	https://www.orthodb.org/v10?query=112709at3193	uncharacterized protein LOC110911356
112828at3193	Fragmented	3907073_length_1670_cvg_14.0_tip_0	120	1242	231.6	135	https://www.orthodb.org/v10?query=112828at3193	uncharacterized protein At2g39910
113209at3193	Complete	3987399_length_3324_cvg_14.0_tip_0	226	2732	460	253	https://www.orthodb.org/v10?query=113209at3193	Alpha/Beta hydrolase fold
113230at3193	Missing
113276at3193	Complete	3996115_length_3727_cvg_13.0_tip_0	1	3621	490.4	277	https://www.orthodb.org/v10?query=113276at3193	ATP-dependent (S)-NAD(P)H-hydrate dehydratase
113485at3193	Fragmented	3720223_length_818_cvg_12.6_tip_0	1	515	141.5	92	https://www.orthodb.org/v10?query=113485at3193	VAN3-binding protein-like
113514at3193	Complete	4033567_length_7786_cvg_13.0_tip_1	3825	6511	505.5	292	https://www.orthodb.org/v10?query=113514at3193	protein farnesyltransferase/geranylgeranyltransferase type-1 subunit alpha
113571at3193	Complete	4046841_length_16310_cvg_13.0_tip_1	3006	5476	310.4	308	https://www.orthodb.org/v10?query=113571at3193	PLAT/LH2 domain containing protein
113591at3193	Fragmented	4014097_length_4924_cvg_13.0_tip_1	900	2275	253.6	138	https://www.orthodb.org/v10?query=113591at3193	AAR2, C-terminal
113683at3193	Fragmented	3970781_length_2754_cvg_13.0_tip_1	71	2555	426.8	232	https://www.orthodb.org/v10?query=113683at3193	Alpha/Beta hydrolase fold
113964at3193	Complete	3944357_length_2166_cvg_21.0_tip_0	66	1888	529.1	254	https://www.orthodb.org/v10?query=113964at3193	WD40-repeat-containing domain
114122at3193	Duplicated	4029637_length_6918_cvg_13.0_tip_0	2486	5699	527.5	302	https://www.orthodb.org/v10?query=114122at3193	PPM-type phosphatase domain
114122at3193	Duplicated	3992313_length_3538_cvg_13.1_tip_0	477	3538	520.5	302	https://www.orthodb.org/v10?query=114122at3193	PPM-type phosphatase domain
114237at3193	Complete	4020829_length_5620_cvg_13.0_tip_0	1	2071	530.6	327	https://www.orthodb.org/v10?query=114237at3193	pentatricopeptide repeat-containing protein PNM1, mitochondrial
114367at3193	Complete	4043831_length_12225_cvg_13.0_tip_1	1	6097	404.2	285	https://www.orthodb.org/v10?query=114367at3193	WD40/YVTN repeat-like-containing domain superfamily
114420at3193	Missing
114533at3193	Complete	4002483_length_4081_cvg_14.0_tip_1	450	3453	522.8	284	https://www.orthodb.org/v10?query=114533at3193	peroxisome biogenesis factor 10
114571at3193	Missing
115044at3193	Missing
115172at3193	Complete	4029219_length_6838_cvg_14.0_tip_0	410	6712	525.2	273	https://www.orthodb.org/v10?query=115172at3193	Protein phosphatase methylesterase 1
115278at3193	Complete	4047771_length_19542_cvg_13.0_tip_0	4806	16050	422.6	318	https://www.orthodb.org/v10?query=115278at3193	BRCA1-A complex subunit BRE
115377at3193	Fragmented	3962327_length_2538_cvg_8.9_tip_0	1	1772	310.4	185	https://www.orthodb.org/v10?query=115377at3193	ATP-dependent zinc metalloprotease
115437at3193	Fragmented	4020855_length_5624_cvg_12.8_tip_1	1	2424	225.4	197	https://www.orthodb.org/v10?query=115437at3193	mRNA cap guanine-N7 methyltransferase 2 isoform X1
115533at3193	Duplicated	4015183_length_5021_cvg_12.7_tip_0	1745	4631	544.5	321	https://www.orthodb.org/v10?query=115533at3193	Ribosome biogenesis GTPase RsgA
115533at3193	Duplicated	4037741_length_9000_cvg_12.8_tip_0	2856	5880	546.3	311	https://www.orthodb.org/v10?query=115533at3193	Ribosome biogenesis GTPase RsgA
115537at3193	Fragmented	3834299_length_1171_cvg_14.0_tip_0	1	1171	422.4	256	https://www.orthodb.org/v10?query=115537at3193	2-(3-amino-3-carboxypropyl)histidine synthase subunit 1
115592at3193	Complete	4026441_length_6370_cvg_13.0_tip_1	1	6061	731.3	616	https://www.orthodb.org/v10?query=115592at3193	HEAT repeat-containing protein 6 isoform X1
115652at3193	Fragmented	3909769_length_1697_cvg_13.0_tip_0	1	1574	259	153	https://www.orthodb.org/v10?query=115652at3193	protein SEH1
115681at3193	Missing
115901at3193	Duplicated	4029563_length_6907_cvg_13.0_tip_1	651	3157	471	291	https://www.orthodb.org/v10?query=115901at3193	Glutamate NMDA receptor subunit epsilon-1, putative (DUF3598)
115901at3193	Duplicated	4046177_length_14926_cvg_13.0_tip_1	2648	5581	471.6	287	https://www.orthodb.org/v10?query=115901at3193	Glutamate NMDA receptor subunit epsilon-1, putative (DUF3598)
115953at3193	Complete	3997495_length_3796_cvg_13.0_tip_1	617	3796	519.5	297	https://www.orthodb.org/v10?query=115953at3193	Calycin
116175at3193	Complete	3968873_length_2701_cvg_13.0_tip_1	1	2213	346.7	480	https://www.orthodb.org/v10?query=116175at3193	protein gamma response 1
116353at3193	Complete	4036673_length_8642_cvg_13.5_tip_1	5898	8642	414.1	217	https://www.orthodb.org/v10?query=116353at3193	Armadillo-type fold
116432at3193	Complete	4031205_length_7239_cvg_13.0_tip_1	3185	6731	411	237	https://www.orthodb.org/v10?query=116432at3193	uncharacterized protein HI_0077
116868at3193	Fragmented	3386701_length_469_cvg_7.0_tip_1	1	469	108.8	68	https://www.orthodb.org/v10?query=116868at3193	G-protein coupled receptor 1
116963at3193	Complete	4044379_length_12687_cvg_12.9_tip_1	4624	7171	425.6	267	https://www.orthodb.org/v10?query=116963at3193	DHH phosphoesterase superfamily
117028at3193	Complete	4046385_length_15347_cvg_13.0_tip_1	7217	10601	549.2	300	https://www.orthodb.org/v10?query=117028at3193	Histone deacetylase
117072at3193	Fragmented	3985483_length_3252_cvg_12.0_tip_0	678	2705	337.8	230	https://www.orthodb.org/v10?query=117072at3193	adenine DNA glycosylase
117318at3193	Complete	4040859_length_10299_cvg_13.0_tip_1	5552	9241	317.1	213	https://www.orthodb.org/v10?query=117318at3193	glutamyl-tRNA reductase-binding protein, chloroplastic
117321at3193	Missing
117785at3193	Missing
117788at3193	Missing
117882at3193	Missing
118094at3193	Complete	4044917_length_13220_cvg_13.0_tip_1	3073	6361	494.1	275	https://www.orthodb.org/v10?query=118094at3193	ubiquitin-like domain-containing CTD phosphatase
118287at3193	Complete	4026645_length_6400_cvg_12.4_tip_1	1	4667	402.1	213	https://www.orthodb.org/v10?query=118287at3193	Uracil-DNA glycosylase
118313at3193	Complete	3961111_length_2510_cvg_14.0_tip_0	1	1741	518.7	287	https://www.orthodb.org/v10?query=118313at3193	quinone oxidoreductase-like protein 2 homolog
118398at3193	Complete	4028053_length_6631_cvg_13.0_tip_1	1116	4800	578.5	360	https://www.orthodb.org/v10?query=118398at3193	Cytoplasmic tRNA 2-thiolation protein 2
118639at3193	Complete	4014401_length_4949_cvg_13.0_tip_1	1	4221	406.5	266	https://www.orthodb.org/v10?query=118639at3193	protein N-terminal asparagine amidohydrolase
118755at3193	Complete	4022645_length_5856_cvg_13.0_tip_0	1	4031	419.9	245	https://www.orthodb.org/v10?query=118755at3193	tRNA binding
119040at3193	Complete	4039907_length_9851_cvg_14.0_tip_1	5694	9531	546.9	295	https://www.orthodb.org/v10?query=119040at3193	Peptide chain release factor 1
119090at3193	Complete	4040851_length_10293_cvg_11.4_tip_1	3096	9932	482.5	286	https://www.orthodb.org/v10?query=119090at3193	Formyl transferase, C-terminal
119120at3193	Complete	4041067_length_10403_cvg_11.9_tip_1	3036	6866	616.8	375	https://www.orthodb.org/v10?query=119120at3193	uncharacterized RNA methyltransferase pc1998
119341at3193	Complete	4032453_length_7527_cvg_12.0_tip_1	4176	6690	508.6	249	https://www.orthodb.org/v10?query=119341at3193	1,4-dihydroxy-2-naphthoyl-CoA synthase
119367at3193	Complete	4040869_length_10302_cvg_13.0_tip_1	6877	8798	432.3	281	https://www.orthodb.org/v10?query=119367at3193	Cysteine peptidase, cysteine active site
119415at3193	Missing
119747at3193	Missing
120142at3193	Fragmented	3929353_length_1936_cvg_13.0_tip_1	1	826	332.5	217	https://www.orthodb.org/v10?query=120142at3193	phytoene dehydrogenase, chloroplastic/chromoplastic
120194at3193	Missing
120357at3193	Complete	3940509_length_2101_cvg_13.0_tip_0	1	2101	350.7	191	https://www.orthodb.org/v10?query=120357at3193	Metal-dependent hydrolase
120589at3193	Complete	4005195_length_4249_cvg_13.9_tip_1	658	3939	518.8	284	https://www.orthodb.org/v10?query=120589at3193	GTP binding
120627at3193	Complete	4031885_length_7396_cvg_13.0_tip_1	1	3061	339.3	202	https://www.orthodb.org/v10?query=120627at3193	Cytochrome P450 family protein
120714at3193	Complete	4034453_length_8013_cvg_12.9_tip_1	1646	8013	507.6	268	https://www.orthodb.org/v10?query=120714at3193	Leucine carboxyl methyltransferase 1 homolog
120718at3193	Missing
120730at3193	Missing
120820at3193	Missing
120972at3193	Complete	4010989_length_4659_cvg_13.0_tip_1	2236	4360	502.3	276	https://www.orthodb.org/v10?query=120972at3193	L-galactose dehydrogenase
121132at3193	Complete	4034529_length_8035_cvg_12.8_tip_1	2096	4156	492.8	291	https://www.orthodb.org/v10?query=121132at3193	nuclear inhibitor of protein phosphatase 1
121315at3193	Complete	4046825_length_16268_cvg_13.0_tip_0	7646	11049	617	385	https://www.orthodb.org/v10?query=121315at3193	tRNA pseudouridine synthase B
121323at3193	Complete	4013207_length_4843_cvg_12.0_tip_0	465	2121	258.4	175	https://www.orthodb.org/v10?query=121323at3193	DTW
121345at3193	Fragmented	3781861_length_972_cvg_10.0_tip_1	1	972	255.8	121	https://www.orthodb.org/v10?query=121345at3193	ATP-dependent Clp protease proteolytic subunit
121419at3193	Complete	4048557_length_30940_cvg_13.0_tip_0	19124	23866	381	239	https://www.orthodb.org/v10?query=121419at3193	protein EI24 homolog
121531at3193	Duplicated	4047925_length_20314_cvg_13.0_tip_1	255	4831	411.5	218	https://www.orthodb.org/v10?query=121531at3193	ATP-dependent Clp protease proteolytic subunit
121531at3193	Duplicated	4034689_length_8080_cvg_12.0_tip_1	5241	7671	436	218	https://www.orthodb.org/v10?query=121531at3193	ATP-dependent Clp protease proteolytic subunit
121539at3193	Missing
121573at3193	Complete	3995109_length_3672_cvg_13.0_tip_0	1	1921	375.3	220	https://www.orthodb.org/v10?query=121573at3193	alpha-ketoglutarate-dependent dioxygenase alkB
121638at3193	Complete	3969037_length_2705_cvg_14.0_tip_0	1	2601	396.8	221	https://www.orthodb.org/v10?query=121638at3193	zinc transporter 5
121882at3193	Complete	4037363_length_8858_cvg_12.9_tip_1	3616	6833	432.4	284	https://www.orthodb.org/v10?query=121882at3193	DNA repair protein RAD51 homolog 2 isoform X1
121964at3193	Complete	4024915_length_6156_cvg_12.4_tip_1	2409	5301	623.1	332	https://www.orthodb.org/v10?query=121964at3193	Glycerol-3-phosphate dehydrogenase
121971at3193	Duplicated	4002443_length_4077_cvg_14.0_tip_0	276	2569	414.6	336	https://www.orthodb.org/v10?query=121971at3193	BTB/POZ domain-containing protein At3g09030
121971at3193	Duplicated	3995051_length_3669_cvg_13.0_tip_0	1	2391	395	335	https://www.orthodb.org/v10?query=121971at3193	BTB/POZ domain-containing protein At3g09030
122353at3193	Duplicated	4040307_length_10014_cvg_13.0_tip_1	5857	9821	549.6	270	https://www.orthodb.org/v10?query=122353at3193	N-carbamoylputrescine amidase
122353at3193	Duplicated	3983461_length_3171_cvg_12.9_tip_1	1	3051	487.8	238	https://www.orthodb.org/v10?query=122353at3193	N-carbamoylputrescine amidase
122450at3193	Complete	4048005_length_20762_cvg_12.9_tip_1	10606	16368	586.3	554	https://www.orthodb.org/v10?query=122450at3193	U11/U12 small nuclear ribonucleoprotein 48 kDa protein
122462at3193	Complete	4017463_length_5256_cvg_13.0_tip_1	1933	5201	570.9	355	https://www.orthodb.org/v10?query=122462at3193	protein root UVB sensitive 5 isoform X1
122476at3193	Missing
122548at3193	Duplicated	3957401_length_2425_cvg_14.0_tip_0	1	2216	411.1	246	https://www.orthodb.org/v10?query=122548at3193	ribosomal RNA small subunit methyltransferase H
122548at3193	Duplicated	3943587_length_2152_cvg_14.0_tip_1	1	2152	422.5	252	https://www.orthodb.org/v10?query=122548at3193	ribosomal RNA small subunit methyltransferase H
122737at3193	Missing
122934at3193	Complete	4038821_length_9414_cvg_12.9_tip_1	6235	9301	518.8	347	https://www.orthodb.org/v10?query=122934at3193	Zinc finger, C3HC-like
123110at3193	Fragmented	3802681_length_1041_cvg_12.0_tip_0	4	1041	382	286	https://www.orthodb.org/v10?query=123110at3193	Tetratricopeptide repeat
123218at3193	Complete	4038443_length_9277_cvg_12.0_tip_0	4046	9054	321.4	218	https://www.orthodb.org/v10?query=123218at3193	Regulatory protein recX
123292at3193	Missing
123327at3193	Complete	4020997_length_5640_cvg_12.9_tip_1	1	2435	442	225	https://www.orthodb.org/v10?query=123327at3193	Alpha/Beta hydrolase fold
123351at3193	Complete	4042185_length_11038_cvg_14.0_tip_1	2759	10871	557.3	354	https://www.orthodb.org/v10?query=123351at3193	tRNA dimethylallyltransferase 2 isoform X1
123400at3193	Fragmented	4039743_length_9770_cvg_11.9_tip_1	1	4414	255.3	164	https://www.orthodb.org/v10?query=123400at3193	Oxidoreductase-like
123454at3193	Missing
123630at3193	Fragmented	3989729_length_3423_cvg_12.0_tip_1	247	3214	319.8	171	https://www.orthodb.org/v10?query=123630at3193	S1 domain
123784at3193	Fragmented	3823067_length_1121_cvg_15.1_tip_0	1	1079	227.9	124	https://www.orthodb.org/v10?query=123784at3193	chaperone protein dnaJ 13
123874at3193	Complete	4035191_length_8220_cvg_12.0_tip_1	4276	7010	592.2	314	https://www.orthodb.org/v10?query=123874at3193	Heme-binding-like protein, chloroplastic
123957at3193	Missing
124053at3193	Missing
124129at3193	Missing
124441at3193	Complete	4046415_length_15390_cvg_12.9_tip_1	8736	12871	410.6	237	https://www.orthodb.org/v10?query=124441at3193	TIP41-like protein
124504at3193	Complete	4013075_length_4831_cvg_12.4_tip_1	216	3673	498.8	292	https://www.orthodb.org/v10?query=124504at3193	RNA-binding S4 domain
124542at3193	Complete	4009777_length_4570_cvg_12.5_tip_0	746	3681	461.2	240	https://www.orthodb.org/v10?query=124542at3193	(2R)-phospho-3-sulpholactate synthase, ComA
124618at3193	Duplicated	4041939_length_10866_cvg_13.0_tip_0	6465	9621	444	221	https://www.orthodb.org/v10?query=124618at3193	chloroplastic lipocalin
124618at3193	Duplicated	3995345_length_3685_cvg_12.9_tip_1	698	3685	384.2	187	https://www.orthodb.org/v10?query=124618at3193	chloroplastic lipocalin
124686at3193	Complete	4011021_length_4662_cvg_13.0_tip_1	1	3131	519.7	318	https://www.orthodb.org/v10?query=124686at3193	GTP-binding protein At3g49725, chloroplastic
125141at3193	Complete	4047111_length_16971_cvg_12.3_tip_1	12216	14919	670.5	426	https://www.orthodb.org/v10?query=125141at3193	zinc finger CCCH domain-containing protein 18
125213at3193	Complete	4016951_length_5196_cvg_13.4_tip_0	1223	4601	319.8	255	https://www.orthodb.org/v10?query=125213at3193	Haem oxygenase HugZ-like superfamily
125543at3193	Fragmented	3991661_length_3509_cvg_14.0_tip_0	1	3469	304.9	170	https://www.orthodb.org/v10?query=125543at3193	Cytochrome C oxidase subunit
125595at3193	Complete	4047019_length_16671_cvg_12.8_tip_0	1907	5975	443	247	https://www.orthodb.org/v10?query=125595at3193	Ribonuclease
125597at3193	Complete	4019255_length_5445_cvg_13.0_tip_1	816	4321	454.6	252	https://www.orthodb.org/v10?query=125597at3193	GPN-loop GTPase
125653at3193	Missing
126110at3193	Fragmented	3982907_length_3150_cvg_12.7_tip_0	1	3150	314.1	256	https://www.orthodb.org/v10?query=126110at3193	THUMP domain-containing protein 1 homolog
126310at3193	Complete	4040209_length_9971_cvg_12.6_tip_1	2061	6301	345.5	210	https://www.orthodb.org/v10?query=126310at3193	Proteasome assembly chaperone 2
126380at3193	Complete	3983271_length_3164_cvg_13.0_tip_0	2	3080	535.6	318	https://www.orthodb.org/v10?query=126380at3193	RNA (C5-cytosine) methyltransferase
126415at3193	Complete	4047269_length_17373_cvg_13.0_tip_1	7556	11740	512.3	268	https://www.orthodb.org/v10?query=126415at3193	tRNA pseudouridine synthase
126677at3193	Complete	3999869_length_3925_cvg_13.0_tip_0	176	3810	389.3	257	https://www.orthodb.org/v10?query=126677at3193	AP2-like ethylene-responsive transcription factor At2g41710
126918at3193	Complete	4046071_length_14760_cvg_13.6_tip_1	213	6571	457.7	246	https://www.orthodb.org/v10?query=126918at3193	5'-3' exonuclease
127141at3193	Fragmented	4033921_length_7876_cvg_12.9_tip_0	4235	7876	268.1	176	https://www.orthodb.org/v10?query=127141at3193	Uricase
127216at3193	Fragmented	3558727_length_591_cvg_11.0_tip_0	1	550	175.8	83	https://www.orthodb.org/v10?query=127216at3193	Zinc finger, RING-type
127316at3193	Duplicated	4013643_length_4881_cvg_11.0_tip_0	1492	3581	565.5	336	https://www.orthodb.org/v10?query=127316at3193	protein ROOT PRIMORDIUM DEFECTIVE 1
127316at3193	Duplicated	4041657_length_10715_cvg_13.0_tip_1	5516	7543	578.4	337	https://www.orthodb.org/v10?query=127316at3193	protein ROOT PRIMORDIUM DEFECTIVE 1
127464at3193	Fragmented	3951185_length_2292_cvg_13.0_tip_0	204	2210	236.1	169	https://www.orthodb.org/v10?query=127464at3193	tetratricopeptide repeat protein 4 homolog
127528at3193	Complete	4001751_length_4035_cvg_14.0_tip_0	296	2523	539.2	322	https://www.orthodb.org/v10?query=127528at3193	protein ROOT PRIMORDIUM DEFECTIVE 1
127764at3193	Missing
127774at3193	Complete	4043829_length_12223_cvg_12.5_tip_1	1	3315	333.2	181	https://www.orthodb.org/v10?query=127774at3193	Phospholipid scramblase
127775at3193	Complete	4027565_length_6548_cvg_12.4_tip_1	861	4401	413.5	247	https://www.orthodb.org/v10?query=127775at3193	probable plastid-lipid-associated protein 12, chloroplastic
127800at3193	Complete	3970131_length_2735_cvg_12.4_tip_1	1	2735	370.7	225	https://www.orthodb.org/v10?query=127800at3193	3-hydroxyisobutyrate dehydrogenase
127808at3193	Complete	3955271_length_2376_cvg_13.0_tip_0	296	2366	459	243	https://www.orthodb.org/v10?query=127808at3193	Carbon-nitrogen hydrolase
127985at3193	Duplicated	4048545_length_30501_cvg_13.0_tip_1	3466	8601	417.4	230	https://www.orthodb.org/v10?query=127985at3193	ATP-dependent Clp protease proteolytic subunit
127985at3193	Duplicated	4047587_length_18564_cvg_12.9_tip_1	9505	13171	437.5	226	https://www.orthodb.org/v10?query=127985at3193	ATP-dependent Clp protease proteolytic subunit
128124at3193	Complete	4022491_length_5833_cvg_13.7_tip_0	216	5792	540.9	375	https://www.orthodb.org/v10?query=128124at3193	CLK4-associating serine/arginine rich protein
128179at3193	Complete	4045621_length_14088_cvg_13.0_tip_1	4198	8091	568.8	313	https://www.orthodb.org/v10?query=128179at3193	zinc-type alcohol dehydrogenase-like protein C16A3.02c
128218at3193	Fragmented	3967987_length_2678_cvg_13.0_tip_1	1534	2678	83.5	72	https://www.orthodb.org/v10?query=128218at3193	tRNA (cytosine(38)-C(5))-methyltransferase isoform X1
128312at3193	Fragmented	3968329_length_2688_cvg_14.0_tip_0	494	2226	273.2	260	https://www.orthodb.org/v10?query=128312at3193	Eukaryotic translation initiation factor-related, putative isoform 1
128656at3193	Complete	4029239_length_6843_cvg_12.3_tip_0	142	2178	396.5	224	https://www.orthodb.org/v10?query=128656at3193	PPM-type phosphatase domain
128674at3193	Fragmented	3912623_length_1729_cvg_12.4_tip_0	397	1729	184.4	139	https://www.orthodb.org/v10?query=128674at3193	protein MULTIPOLAR SPINDLE 1
128799at3193	Complete	4046117_length_14844_cvg_12.9_tip_0	9906	12896	454.1	228	https://www.orthodb.org/v10?query=128799at3193	protein SCO1 homolog 1, mitochondrial
129010at3193	Fragmented	3929059_length_1932_cvg_15.0_tip_0	1	1497	198.2	164	https://www.orthodb.org/v10?query=129010at3193	SUF system FeS cluster assembly, SufBD
129029at3193	Duplicated	4048625_length_34956_cvg_13.0_tip_1	10881	14031	566.7	423	https://www.orthodb.org/v10?query=129029at3193	RNA-binding, CRM domain
129029at3193	Duplicated	4046125_length_14852_cvg_12.9_tip_1	4568	7901	565.5	435	https://www.orthodb.org/v10?query=129029at3193	RNA-binding, CRM domain
129063at3193	Duplicated	4042505_length_11239_cvg_13.0_tip_1	506	5148	373.2	211	https://www.orthodb.org/v10?query=129063at3193	FMN-binding split barrel
129063at3193	Duplicated	4032853_length_7619_cvg_11.9_tip_1	3146	7570	372.7	211	https://www.orthodb.org/v10?query=129063at3193	FMN-binding split barrel
129341at3193	Missing
129527at3193	Duplicated	4047673_length_19029_cvg_12.2_tip_1	423	4701	334.7	226	https://www.orthodb.org/v10?query=129527at3193	NAD kinase
129527at3193	Duplicated	3983805_length_3184_cvg_13.0_tip_0	1	3081	357.1	224	https://www.orthodb.org/v10?query=129527at3193	NAD kinase
129584at3193	Complete	4040889_length_10314_cvg_13.0_tip_1	4888	7831	346.3	277	https://www.orthodb.org/v10?query=129584at3193	Smr domain
129671at3193	Complete	4033995_length_7900_cvg_13.0_tip_1	402	5071	448.3	278	https://www.orthodb.org/v10?query=129671at3193	Pseudouridine synthase
129879at3193	Complete	4046397_length_15364_cvg_13.7_tip_1	9876	14207	450.5	275	https://www.orthodb.org/v10?query=129879at3193	DNA recombination and repair protein, RecA-like
129904at3193	Complete	3959441_length_2471_cvg_13.0_tip_0	1	2081	424.1	215	https://www.orthodb.org/v10?query=129904at3193	DnaJ domain
130037at3193	Fragmented	3781673_length_971_cvg_9.8_tip_0	1	911	117.1	78	https://www.orthodb.org/v10?query=130037at3193	calmodulin-lysine N-methyltransferase
130311at3193	Missing
130505at3193	Complete	3994977_length_3665_cvg_12.6_tip_1	1	2535	314	282	https://www.orthodb.org/v10?query=130505at3193	uncharacterized protein LOC110807750
130511at3193	Complete	4048283_length_23385_cvg_13.0_tip_1	11436	12821	263.7	253	https://www.orthodb.org/v10?query=130511at3193	CD2 antigen cytoplasmic tail-binding protein 2-like
130554at3193	Complete	4046465_length_15487_cvg_12.8_tip_1	1316	8707	421.2	314	https://www.orthodb.org/v10?query=130554at3193	ultraviolet-B receptor UVR8
130625at3193	Complete	4015643_length_5065_cvg_14.0_tip_0	19	4748	390.5	326	https://www.orthodb.org/v10?query=130625at3193	Myosin heavy chain-like protein
130795at3193	Missing
130835at3193	Complete	4028323_length_6679_cvg_12.0_tip_1	1600	6351	449.5	231	https://www.orthodb.org/v10?query=130835at3193	(S)-ureidoglycine aminohydrolase
130994at3193	Missing
131273at3193	Complete	4045169_length_13492_cvg_14.0_tip_1	2156	8281	466.8	271	https://www.orthodb.org/v10?query=131273at3193	Elongation factor Ts, mitochondrial
131396at3193	Duplicated	4043139_length_11655_cvg_14.0_tip_1	156	2890	496.6	265	https://www.orthodb.org/v10?query=131396at3193	protein TAB2 homolog, chloroplastic
131396at3193	Duplicated	4046269_length_15118_cvg_13.0_tip_0	684	3461	496.7	265	https://www.orthodb.org/v10?query=131396at3193	protein TAB2 homolog, chloroplastic
131437at3193	Fragmented	3993985_length_3620_cvg_14.0_tip_0	1	3572	237.3	151	https://www.orthodb.org/v10?query=131437at3193	pseudouridine-5'-phosphate glycosidase
131495at3193	Complete	4042759_length_11406_cvg_14.0_tip_1	696	10245	526.1	331	https://www.orthodb.org/v10?query=131495at3193	tRNA pseudouridine synthase
131839at3193	Complete	3936895_length_2043_cvg_11.5_tip_1	306	1921	395.4	207	https://www.orthodb.org/v10?query=131839at3193	transcription factor MYB80
132092at3193	Complete	4026099_length_6322_cvg_13.0_tip_1	1793	5484	435.6	272	https://www.orthodb.org/v10?query=132092at3193	Alpha/Beta hydrolase fold
132099at3193	Complete	4033807_length_7850_cvg_13.0_tip_0	3816	7647	415.1	247	https://www.orthodb.org/v10?query=132099at3193	SURF1-like protein
132355at3193	Complete	4048287_length_23427_cvg_13.0_tip_1	17886	21759	496.7	273	https://www.orthodb.org/v10?query=132355at3193	Electron transfer flavoprotein, alpha subunit
132496at3193	Complete	4012827_length_4809_cvg_14.0_tip_0	2056	4585	836.9	511	https://www.orthodb.org/v10?query=132496at3193	pentatricopeptide repeat-containing protein At3g09650, chloroplastic
132714at3193	Complete	4048423_length_26216_cvg_13.0_tip_1	5345	9771	425.3	365	https://www.orthodb.org/v10?query=132714at3193	protein plastid transcriptionally active 16, chloroplastic
133295at3193	Complete	4046465_length_15487_cvg_12.8_tip_1	1804	4881	358.6	204	https://www.orthodb.org/v10?query=133295at3193	Glucose-6-phosphate 1-epimerase
133520at3193	Complete	4016649_length_5166_cvg_14.0_tip_0	576	3577	419.5	276	https://www.orthodb.org/v10?query=133520at3193	Leucine-rich repeat, cysteine-containing subtype
133826at3193	Complete	4041983_length_10892_cvg_13.0_tip_1	7346	10861	264.9	422	https://www.orthodb.org/v10?query=133826at3193	Bromodomain
134017at3193	Missing
134035at3193	Complete	3981297_length_3089_cvg_13.0_tip_0	1	2871	475	303	https://www.orthodb.org/v10?query=134035at3193	ultraviolet-B receptor UVR8
134135at3193	Complete	4047587_length_18564_cvg_12.9_tip_1	6131	8591	411.2	226	https://www.orthodb.org/v10?query=134135at3193	uncharacterized protein LOC101497501
134161at3193	Missing
134178at3193	Complete	3997887_length_3819_cvg_12.0_tip_1	1527	3682	351.3	203	https://www.orthodb.org/v10?query=134178at3193	nuclear pore complex protein NUP54
134279at3193	Complete	4045025_length_13328_cvg_13.0_tip_1	10625	13328	472.4	270	https://www.orthodb.org/v10?query=134279at3193	replication factor C subunit 3
134382at3193	Complete	4047469_length_18031_cvg_13.0_tip_1	4567	11331	308.6	190	https://www.orthodb.org/v10?query=134382at3193	Ribosomal RNA small subunit methyltransferase E
134555at3193	Complete	4034187_length_7952_cvg_12.8_tip_1	449	5721	411.5	267	https://www.orthodb.org/v10?query=134555at3193	traB domain-containing protein isoform X1
134572at3193	Complete	4042261_length_11089_cvg_12.7_tip_0	2606	9652	390.6	234	https://www.orthodb.org/v10?query=134572at3193	Phytochromobilin
134625at3193	Complete	4037663_length_8965_cvg_12.7_tip_1	3916	7246	510.6	258	https://www.orthodb.org/v10?query=134625at3193	Peptidase M41-like
134867at3193	Complete	4012453_length_4777_cvg_12.0_tip_1	1	4491	451.1	277	https://www.orthodb.org/v10?query=134867at3193	Ubiquinol oxidase
134878at3193	Fragmented	3973191_length_2824_cvg_13.8_tip_0	527	1288	197.8	129	https://www.orthodb.org/v10?query=134878at3193	Oxo-4-hydroxy-4-carboxy-5-ureidoimidazoline decarboxylase
134948at3193	Complete	4007263_length_4391_cvg_12.9_tip_1	926	3101	525	358	https://www.orthodb.org/v10?query=134948at3193	SWI/SNF complex subunit SWI3B
134953at3193	Fragmented	4021657_length_5723_cvg_13.5_tip_1	1	3432	240.3	127	https://www.orthodb.org/v10?query=134953at3193	NAD(P)-binding domain
134972at3193	Duplicated	4025025_length_6172_cvg_13.0_tip_0	646	5008	266.3	322	https://www.orthodb.org/v10?query=134972at3193	protein IWS1 homolog
134972at3193	Duplicated	4007515_length_4409_cvg_12.6_tip_0	622	4409	270.8	330	https://www.orthodb.org/v10?query=134972at3193	protein IWS1 homolog
135024at3193	Missing
135198at3193	Complete	4039313_length_9596_cvg_13.0_tip_1	6446	9567	323.6	200	https://www.orthodb.org/v10?query=135198at3193	alpha N-terminal protein methyltransferase 1
135305at3193	Complete	4037505_length_8912_cvg_13.0_tip_1	3232	6311	448.5	322	https://www.orthodb.org/v10?query=135305at3193	plant UBX domain-containing protein 2
135464at3193	Complete	4025907_length_6293_cvg_13.0_tip_0	3541	6128	244.7	330	https://www.orthodb.org/v10?query=135464at3193	2-isopropylmalate synthase
135652at3193	Duplicated	3953553_length_2340_cvg_12.6_tip_0	515	2241	343.2	184	https://www.orthodb.org/v10?query=135652at3193	Tetratricopeptide repeat
135652at3193	Duplicated	4047739_length_19374_cvg_12.9_tip_1	16698	19191	343.5	184	https://www.orthodb.org/v10?query=135652at3193	Tetratricopeptide repeat
135819at3193	Missing
135923at3193	Complete	4024637_length_6116_cvg_12.5_tip_1	1882	4851	438.4	235	https://www.orthodb.org/v10?query=135923at3193	Domain of unknown function DUF1995
136033at3193	Complete	3993355_length_3590_cvg_14.0_tip_0	416	3213	441.8	280	https://www.orthodb.org/v10?query=136033at3193	protein SMG9-like
136193at3193	Complete	4016271_length_5129_cvg_13.0_tip_0	2186	4565	377.3	234	https://www.orthodb.org/v10?query=136193at3193	SWR1 complex subunit 2
136227at3193	Complete	4037417_length_8882_cvg_12.0_tip_1	1585	2871	423.3	231	https://www.orthodb.org/v10?query=136227at3193	probable enoyl-CoA hydratase 1, peroxisomal
136566at3193	Missing
136660at3193	Complete	4047781_length_19559_cvg_13.0_tip_0	10529	13082	363.7	188	https://www.orthodb.org/v10?query=136660at3193	urease accessory protein G
137369at3193	Complete	3919549_length_1808_cvg_11.4_tip_1	1	1701	393.1	217	https://www.orthodb.org/v10?query=137369at3193	Acyl-
137468at3193	Complete	3975231_length_2888_cvg_13.0_tip_0	937	2888	289.3	154	https://www.orthodb.org/v10?query=137468at3193	Tetratricopeptide repeat
137492at3193	Complete	4045929_length_14509_cvg_13.0_tip_1	9426	14367	433	223	https://www.orthodb.org/v10?query=137492at3193	Sel1 repeat protein
137523at3193	Fragmented	3875065_length_1398_cvg_9.1_tip_0	1	1232	135.2	78	https://www.orthodb.org/v10?query=137523at3193	uncharacterized protein LOC109939303
137698at3193	Fragmented	3895679_length_1563_cvg_13.0_tip_0	493	1396	136.7	89	https://www.orthodb.org/v10?query=137698at3193	DHBP synthase RibB-like alpha/beta domain
137745at3193	Duplicated	4026089_length_6321_cvg_13.9_tip_1	534	2921	258.2	188	https://www.orthodb.org/v10?query=137745at3193	Glycerol kinase
137745at3193	Duplicated	4008301_length_4462_cvg_13.5_tip_1	1906	4347	257.3	212	https://www.orthodb.org/v10?query=137745at3193	Glycerol kinase
137804at3193	Fragmented	3907425_length_1674_cvg_13.0_tip_0	272	1255	200.5	135	https://www.orthodb.org/v10?query=137804at3193	Protein of unknown function DUF1365
137897at3193	Complete	3965701_length_2622_cvg_12.0_tip_1	697	2521	616	416	https://www.orthodb.org/v10?query=137897at3193	WD40-repeat-containing domain
137933at3193	Complete	4048649_length_38644_cvg_13.0_tip_1	2426	5088	376.8	200	https://www.orthodb.org/v10?query=137933at3193	psbP domain-containing protein 5, chloroplastic
138005at3193	Fragmented	3572159_length_604_cvg_16.0_tip_0	1	551	178.3	121	https://www.orthodb.org/v10?query=138005at3193	carboxymethylenebutenolidase homolog
138052at3193	Complete	4048667_length_53821_cvg_12.6_tip_1	3567	6811	372	249	https://www.orthodb.org/v10?query=138052at3193	ribosomal protein L11 methyltransferase
138210at3193	Missing
138284at3193	Missing
138352at3193	Fragmented	3998355_length_3840_cvg_13.0_tip_0	1	3840	367.5	243	https://www.orthodb.org/v10?query=138352at3193	protein saal1
138397at3193	Fragmented	4013183_length_4841_cvg_14.0_tip_0	1	3500	298.3	159	https://www.orthodb.org/v10?query=138397at3193	Cation efflux protein
138402at3193	Complete	4032551_length_7551_cvg_13.0_tip_1	1078	5471	433.7	251	https://www.orthodb.org/v10?query=138402at3193	Integral membrane protein TerC
138689at3193	Complete	4032779_length_7599_cvg_13.0_tip_1	2677	4681	379.6	188	https://www.orthodb.org/v10?query=138689at3193	uncharacterized protein LOC103696249
138707at3193	Complete	4027563_length_6548_cvg_12.8_tip_1	1752	6281	369.7	211	https://www.orthodb.org/v10?query=138707at3193	Ribonuclease H superfamily
138708at3193	Complete	3884159_length_1466_cvg_10.9_tip_0	1	1300	395.1	228	https://www.orthodb.org/v10?query=138708at3193	tRNA pseudouridine synthase
138855at3193	Complete	3985281_length_3244_cvg_13.0_tip_1	1	2991	393.1	216	https://www.orthodb.org/v10?query=138855at3193	Cardiolipin synthase N-terminal
138857at3193	Complete	4030305_length_7054_cvg_13.0_tip_1	3186	5540	283.8	208	https://www.orthodb.org/v10?query=138857at3193	DNA repair protein XRCC2 homolog isoform X1
138872at3193	Complete	4041467_length_10620_cvg_13.0_tip_1	1	2181	333.1	191	https://www.orthodb.org/v10?query=138872at3193	Alpha-ketoglutarate-dependent dioxygenase AlkB-like
138922at3193	Complete	3972459_length_2802_cvg_13.0_tip_0	1	2802	605.1	311	https://www.orthodb.org/v10?query=138922at3193	probable sodium/metabolite cotransporter BASS3, chloroplastic
139014at3193	Complete	3978875_length_3008_cvg_13.0_tip_0	726	2048	402.8	250	https://www.orthodb.org/v10?query=139014at3193	Peroxidase
139075at3193	Fragmented	4003517_length_4144_cvg_12.2_tip_1	2149	3765	297.4	172	https://www.orthodb.org/v10?query=139075at3193	Lung seven transmembrane receptor-like
139085at3193	Missing
139122at3193	Complete	4032387_length_7508_cvg_13.0_tip_1	4296	7375	394.6	213	https://www.orthodb.org/v10?query=139122at3193	Protein of unknown function DUF2358
139380at3193	Complete	4027407_length_6522_cvg_12.9_tip_1	3456	6451	431.2	228	https://www.orthodb.org/v10?query=139380at3193	PDZ domain
139431at3193	Complete	4022797_length_5878_cvg_12.6_tip_1	1	4981	352.1	231	https://www.orthodb.org/v10?query=139431at3193	tRNA/rRNA methyltransferase, SpoU type
139843at3193	Complete	4046921_length_16491_cvg_13.0_tip_1	1441	6871	265.2	244	https://www.orthodb.org/v10?query=139843at3193	Zinc finger, CCCH-type
139971at3193	Missing
140073at3193	Missing
140075at3193	Complete	4033815_length_7850_cvg_12.9_tip_1	2046	3943	381.9	289	https://www.orthodb.org/v10?query=140075at3193	protein UNUSUAL FLORAL ORGANS
140146at3193	Complete	4012949_length_4821_cvg_13.0_tip_0	1070	4821	426	277	https://www.orthodb.org/v10?query=140146at3193	Alkaline phytoceramidase (APHC)
140309at3193	Complete	4043299_length_11791_cvg_12.9_tip_1	1609	4284	439.4	238	https://www.orthodb.org/v10?query=140309at3193	Tetrapyrrole methylase
140590at3193	Complete	3968337_length_2688_cvg_12.0_tip_1	555	2061	345.6	216	https://www.orthodb.org/v10?query=140590at3193	E3 ubiquitin-protein ligase AIP2
140645at3193	Fragmented	3969455_length_2718_cvg_13.0_tip_0	1	2401	237.3	123	https://www.orthodb.org/v10?query=140645at3193	2-C-methyl-D-erythritol 4-phosphate cytidylyltransferase
141065at3193	Complete	4000579_length_3965_cvg_14.0_tip_0	209	3815	220.3	139	https://www.orthodb.org/v10?query=141065at3193	CAP Gly-rich domain
141280at3193	Missing
141377at3193	Complete	4036129_length_8474_cvg_13.9_tip_1	2575	5871	356.1	252	https://www.orthodb.org/v10?query=141377at3193	thiol-disulfide oxidoreductase LTO1
141488at3193	Complete	4043193_length_11703_cvg_13.5_tip_1	4154	7481	349.5	202	https://www.orthodb.org/v10?query=141488at3193	F-box protein SKIP5
141575at3193	Complete	4011581_length_4708_cvg_14.0_tip_0	2366	3820	414.2	258	https://www.orthodb.org/v10?query=141575at3193	Ankyrin repeat-containing domain
141611at3193	Duplicated	4035987_length_8430_cvg_13.0_tip_1	456	2134	273.6	143	https://www.orthodb.org/v10?query=141611at3193	CAAX amino terminal protease
141611at3193	Duplicated	4013007_length_4825_cvg_13.2_tip_0	1	2359	235.7	143	https://www.orthodb.org/v10?query=141611at3193	CAAX amino terminal protease
141660at3193	Complete	4048467_length_27476_cvg_13.0_tip_1	9202	11191	474.3	267	https://www.orthodb.org/v10?query=141660at3193	N-glycosylase/DNA lyase OGG1
141833at3193	Complete	3913847_length_1741_cvg_13.0_tip_0	1	1314	313.1	196	https://www.orthodb.org/v10?query=141833at3193	mitochondrial arginine transporter BAC1 isoform X1
141872at3193	Complete	3890999_length_1521_cvg_12.6_tip_0	172	1268	464.9	263	https://www.orthodb.org/v10?query=141872at3193	NADH dehydrogenase (Ubiquinone) complex I, assembly factor 6
141951at3193	Complete	4018769_length_5392_cvg_13.4_tip_1	1204	4321	395.7	223	https://www.orthodb.org/v10?query=141951at3193	GPI inositol-deacylase
141984at3193	Complete	4040653_length_10193_cvg_13.0_tip_1	6359	10041	369.9	301	https://www.orthodb.org/v10?query=141984at3193	P-loop containing nucleoside triphosphate hydrolase
142578at3193	Fragmented	3918809_length_1799_cvg_14.0_tip_0	925	1799	412.1	225	https://www.orthodb.org/v10?query=142578at3193	alkylated DNA repair protein alkB homolog 8
143110at3193	Missing
143161at3193	Duplicated	3914327_length_1747_cvg_12.0_tip_1	286	1436	441.7	222	https://www.orthodb.org/v10?query=143161at3193	thioredoxin-like protein CDSP32, chloroplastic
143161at3193	Duplicated	4037461_length_8895_cvg_14.0_tip_0	3242	4701	436.5	222	https://www.orthodb.org/v10?query=143161at3193	thioredoxin-like protein CDSP32, chloroplastic
143219at3193	Complete	3981515_length_3098_cvg_10.3_tip_1	7	2606	467.4	305	https://www.orthodb.org/v10?query=143219at3193	putative oxidoreductase TDA3
143276at3193	Complete	3966545_length_2642_cvg_11.9_tip_1	661	1836	368.2	227	https://www.orthodb.org/v10?query=143276at3193	delta(3,5)-Delta(2,4)-dienoyl-CoA isomerase, peroxisomal
143563at3193	Missing
143643at3193	Complete	4029229_length_6840_cvg_12.9_tip_1	3678	6791	274.8	176	https://www.orthodb.org/v10?query=143643at3193	ATPase assembly factor ATP
143653at3193	Fragmented	3834671_length_1172_cvg_12.0_tip_0	1	1150	178.5	172	https://www.orthodb.org/v10?query=143653at3193	Cell division protein
143712at3193	Complete	4023377_length_5954_cvg_14.0_tip_0	2156	4101	454.1	235	https://www.orthodb.org/v10?query=143712at3193	magnesium protoporphyrin IX methyltransferase, chloroplastic
143745at3193	Missing
143770at3193	Complete	3990027_length_3435_cvg_14.0_tip_0	940	3212	550.4	301	https://www.orthodb.org/v10?query=143770at3193	dual-specificity RNA methyltransferase RlmN
143865at3193	Complete	4018871_length_5402_cvg_13.0_tip_0	2349	5091	339.2	264	https://www.orthodb.org/v10?query=143865at3193	NAD(P)-binding domain superfamily
143942at3193	Complete	4048667_length_53821_cvg_12.6_tip_1	8273	11911	473.6	251	https://www.orthodb.org/v10?query=143942at3193	RNA-binding S4 domain
143943at3193	Missing
144036at3193	Complete	4044887_length_13202_cvg_12.8_tip_1	964	4391	498.3	266	https://www.orthodb.org/v10?query=144036at3193	protein ABCI12, chloroplastic
144311at3193	Fragmented	3961979_length_2531_cvg_12.0_tip_1	1	2087	167.3	138	https://www.orthodb.org/v10?query=144311at3193	phosphatidylinositol-glycan biosynthesis class X protein
144429at3193	Missing
144454at3193	Complete	3989851_length_3428_cvg_13.0_tip_1	361	3428	390.2	207	https://www.orthodb.org/v10?query=144454at3193	tRNA (Guanosine(18)-2'-O)-methyltransferase
144455at3193	Complete	4006623_length_4351_cvg_13.0_tip_0	619	4191	434	275	https://www.orthodb.org/v10?query=144455at3193	CMP-sialic acid transporter 5
144523at3193	Complete	3992037_length_3525_cvg_13.0_tip_1	1	2711	259.1	187	https://www.orthodb.org/v10?query=144523at3193	protein COFACTOR ASSEMBLY OF COMPLEX C SUBUNIT B CCB2, chloroplastic isoform X1
144897at3193	Missing
144968at3193	Missing
144969at3193	Complete	4047283_length_17427_cvg_13.0_tip_0	6387	14901	383	222	https://www.orthodb.org/v10?query=144969at3193	Uncharacterised protein family UPF0454
145050at3193	Duplicated	3969983_length_2731_cvg_12.0_tip_0	1	2011	441.3	360	https://www.orthodb.org/v10?query=145050at3193	DnaJ domain
145050at3193	Duplicated	4007839_length_4432_cvg_13.0_tip_0	646	3569	435.9	350	https://www.orthodb.org/v10?query=145050at3193	DnaJ domain
145105at3193	Duplicated	4011923_length_4738_cvg_13.0_tip_1	1139	4141	321.2	200	https://www.orthodb.org/v10?query=145105at3193	protein OS-9 homolog
145105at3193	Duplicated	3980713_length_3069_cvg_12.0_tip_0	59	2611	311.9	200	https://www.orthodb.org/v10?query=145105at3193	protein OS-9 homolog
145172at3193	Complete	4038053_length_9113_cvg_12.5_tip_0	6986	8822	402.4	223	https://www.orthodb.org/v10?query=145172at3193	Transmembrane protein
145718at3193	Complete	4028451_length_6700_cvg_11.8_tip_0	1	5381	321.3	214	https://www.orthodb.org/v10?query=145718at3193	uncharacterized protein LOC110604555
145760at3193	Complete	4038079_length_9124_cvg_13.0_tip_1	6763	8251	497.1	276	https://www.orthodb.org/v10?query=145760at3193	rRNA adenine N(6)-methyltransferase
145776at3193	Complete	4039027_length_9486_cvg_14.0_tip_1	3186	6221	410.4	225	https://www.orthodb.org/v10?query=145776at3193	Ribosomal RNA small subunit methyltransferase J
145857at3193	Missing
146234at3193	Complete	4048475_length_27652_cvg_13.0_tip_1	3545	7631	479.2	234	https://www.orthodb.org/v10?query=146234at3193	haloacid dehalogenase-like hydrolase domain-containing protein At3g48420
146304at3193	Complete	4048567_length_31273_cvg_13.3_tip_1	12599	16411	393.3	293	https://www.orthodb.org/v10?query=146304at3193	UPF0415 protein C7orf25 homolog
146337at3193	Fragmented	3905617_length_1655_cvg_13.0_tip_0	1	1432	140.5	124	https://www.orthodb.org/v10?query=146337at3193	Protein of unknown function DUF4504
146428at3193	Complete	4021303_length_5678_cvg_13.0_tip_0	1626	3901	313.1	177	https://www.orthodb.org/v10?query=146428at3193	Ribosome recycling factor
146440at3193	Complete	4015553_length_5056_cvg_13.0_tip_0	1	2330	317.6	197	https://www.orthodb.org/v10?query=146440at3193	pre-mRNA-splicing factor SPF27 homolog
147098at3193	Complete	4043311_length_11800_cvg_13.1_tip_1	5176	7422	251.2	169	https://www.orthodb.org/v10?query=147098at3193	probable inactive shikimate kinase like 1, chloroplastic
147120at3193	Fragmented	4043535_length_11989_cvg_12.6_tip_1	1	2951	361.5	379	https://www.orthodb.org/v10?query=147120at3193	Protein Lines
147167at3193	Complete	4048625_length_34956_cvg_13.0_tip_1	27476	29993	388.4	210	https://www.orthodb.org/v10?query=147167at3193	ribosomal RNA-processing protein 8
147320at3193	Fragmented	4009635_length_4562_cvg_12.0_tip_1	2579	4562	332.9	208	https://www.orthodb.org/v10?query=147320at3193	protein HGH1 homolog
147386at3193	Missing
147523at3193	Complete	4047187_length_17150_cvg_13.0_tip_1	166	3176	347.4	209	https://www.orthodb.org/v10?query=147523at3193	serine/threonine-protein kinase 19 isoform X1
147546at3193	Duplicated	4000775_length_3978_cvg_13.0_tip_1	2026	3956	380.9	262	https://www.orthodb.org/v10?query=147546at3193	WD40 repeat
147546at3193	Duplicated	4043877_length_12263_cvg_13.0_tip_1	2506	4320	377.8	262	https://www.orthodb.org/v10?query=147546at3193	WD40 repeat
147634at3193	Missing
147649at3193	Complete	4026675_length_6404_cvg_13.0_tip_0	976	4081	425	279	https://www.orthodb.org/v10?query=147649at3193	Ribosome biogenesis protein NOP53
147792at3193	Complete	4033419_length_7748_cvg_13.9_tip_1	5881	7541	342	208	https://www.orthodb.org/v10?query=147792at3193	protein PARTING DANCERS
147806at3193	Complete	4004931_length_4232_cvg_11.9_tip_1	427	4151	421.5	252	https://www.orthodb.org/v10?query=147806at3193	putative methyltransferase C9orf114
147820at3193	Missing
147832at3193	Fragmented	3547643_length_580_cvg_12.0_tip_0	1	580	93.7	55	https://www.orthodb.org/v10?query=147832at3193	Prefoldin
148068at3193	Complete	4048211_length_22394_cvg_12.8_tip_1	2139	4593	403.5	189	https://www.orthodb.org/v10?query=148068at3193	Zinc finger, RING-CH-type
148097at3193	Fragmented	3827693_length_1140_cvg_14.0_tip_1	1	999	114.2	82	https://www.orthodb.org/v10?query=148097at3193	Phosphoribosylformylglycinamidine synthase
148346at3193	Complete	4030527_length_7096_cvg_12.9_tip_1	5586	6949	402	269	https://www.orthodb.org/v10?query=148346at3193	Ornithine cyclodeaminase/mu-crystallin
148523at3193	Complete	4032269_length_7485_cvg_13.0_tip_1	1143	7391	439.8	266	https://www.orthodb.org/v10?query=148523at3193	YaeB-like, N-terminal domain
148721at3193	Complete	4027307_length_6505_cvg_13.0_tip_0	417	3631	354.5	244	https://www.orthodb.org/v10?query=148721at3193	Calcineurin-like metallo-phosphoesterase superfamily protein
148729at3193	Complete	4042981_length_11546_cvg_13.0_tip_1	5648	7751	327.6	196	https://www.orthodb.org/v10?query=148729at3193	cardiolipin synthase (CMP-forming), mitochondrial
148840at3193	Missing
148895at3193	Complete	4040763_length_10247_cvg_13.0_tip_1	5576	7917	413.1	231	https://www.orthodb.org/v10?query=148895at3193	protein COFACTOR ASSEMBLY OF COMPLEX C SUBUNIT B CCB4, chloroplastic
149386at3193	Complete	4030557_length_7102_cvg_11.9_tip_0	1986	5847	408.3	215	https://www.orthodb.org/v10?query=149386at3193	Tim44-like domain
149515at3193	Complete	4032239_length_7480_cvg_13.8_tip_1	4957	7296	311.7	208	https://www.orthodb.org/v10?query=149515at3193	Tetrapyrrole methylase
149671at3193	Complete	4019253_length_5444_cvg_14.0_tip_1	306	2801	358.8	223	https://www.orthodb.org/v10?query=149671at3193	nudix hydrolase 14, chloroplastic
150034at3193	Complete	4018265_length_5338_cvg_14.0_tip_1	516	4134	374.5	204	https://www.orthodb.org/v10?query=150034at3193	exosome complex exonuclease RRP46 homolog
150284at3193	Complete	3975451_length_2895_cvg_11.8_tip_0	159	2761	375	188	https://www.orthodb.org/v10?query=150284at3193	thioredoxin-like protein HCF164, chloroplastic
150459at3193	Complete	3980451_length_3062_cvg_14.0_tip_0	1	2201	439.1	236	https://www.orthodb.org/v10?query=150459at3193	Ribonuclease Z/Hydroxyacylglutathione hydrolase-like
150475at3193	Complete	4030179_length_7024_cvg_12.0_tip_0	389	2649	393.2	224	https://www.orthodb.org/v10?query=150475at3193	heme-binding-like protein At3g10130, chloroplastic
150648at3193	Complete	4036699_length_8648_cvg_13.0_tip_1	1059	3431	351	203	https://www.orthodb.org/v10?query=150648at3193	Lysine methyltransferase
150672at3193	Complete	4021843_length_5743_cvg_14.0_tip_1	720	4391	463.2	250	https://www.orthodb.org/v10?query=150672at3193	DNA excision repair protein ERCC-1
150694at3193	Fragmented	3943511_length_2151_cvg_14.0_tip_0	1	689	169.3	112	https://www.orthodb.org/v10?query=150694at3193	Origin recognition complex subunit 6
150771at3193	Complete	4017037_length_5206_cvg_12.3_tip_0	1210	3310	286.2	200	https://www.orthodb.org/v10?query=150771at3193	zinc finger protein 511
150871at3193	Complete	4046889_length_16410_cvg_12.9_tip_0	112	3126	377.6	209	https://www.orthodb.org/v10?query=150871at3193	RHOMBOID-like protein 10, chloroplastic
150913at3193	Complete	4024711_length_6126_cvg_13.8_tip_0	5297	6126	303.9	157	https://www.orthodb.org/v10?query=150913at3193	bifunctional monothiol glutaredoxin-S16, chloroplastic
151358at3193	Fragmented	4014579_length_4967_cvg_13.0_tip_1	1	4967	208.7	145	https://www.orthodb.org/v10?query=151358at3193	Proteasomal ubiquitin receptor Rpn13/ADRM1
151476at3193	Missing
151491at3193	Complete	3995113_length_3672_cvg_14.0_tip_0	196	3638	471	264	https://www.orthodb.org/v10?query=151491at3193	gamma-soluble NSF attachment protein
151579at3193	Complete	4045141_length_13450_cvg_13.0_tip_1	5176	11866	555.7	340	https://www.orthodb.org/v10?query=151579at3193	U11/U12 small nuclear ribonucleoprotein 65 kDa protein
151619at3193	Fragmented	3128015_length_374_cvg_16.0_tip_0	1	374	148.5	77	https://www.orthodb.org/v10?query=151619at3193	methyltransferase-like protein 13
151650at3193	Complete	3997253_length_3784_cvg_11.9_tip_1	756	3081	275.5	184	https://www.orthodb.org/v10?query=151650at3193	Zinc finger, RING-type
151831at3193	Complete	4041027_length_10371_cvg_12.9_tip_0	7166	9720	395.6	203	https://www.orthodb.org/v10?query=151831at3193	Ribosomal protein S5 domain 2-type fold
151948at3193	Complete	3962957_length_2553_cvg_12.0_tip_0	100	2553	306.3	181	https://www.orthodb.org/v10?query=151948at3193	uncharacterized protein C23H3.12c
152030at3193	Fragmented	3963545_length_2567_cvg_14.0_tip_1	1	2501	237.8	137	https://www.orthodb.org/v10?query=152030at3193	protein GUCD1
152036at3193	Missing
152129at3193	Complete	4017097_length_5213_cvg_13.0_tip_0	402	1664	437.5	216	https://www.orthodb.org/v10?query=152129at3193	tRNA (guanine-N(7)-)-methyltransferase
152143at3193	Fragmented	4028073_length_6636_cvg_13.0_tip_1	1426	6296	284.2	171	https://www.orthodb.org/v10?query=152143at3193	Protein of unknown function DUF901
152399at3193	Complete	4047943_length_20431_cvg_12.9_tip_0	11094	14041	522.4	329	https://www.orthodb.org/v10?query=152399at3193	lecithin-cholesterol acyltransferase-like 1
152646at3193	Complete	3989917_length_3431_cvg_14.0_tip_0	751	3171	226.1	197	https://www.orthodb.org/v10?query=152646at3193	Myosin heavy chain-like protein
152725at3193	Complete	4038501_length_9297_cvg_13.0_tip_1	1901	3871	288.6	142	https://www.orthodb.org/v10?query=152725at3193	protein MULTIPLE CHLOROPLAST DIVISION SITE 1
152910at3193	Fragmented	3971699_length_2780_cvg_14.0_tip_1	1	2739	175.8	105	https://www.orthodb.org/v10?query=152910at3193	alpha-ketoglutarate-dependent dioxygenase alkB homolog 6
152960at3193	Missing
153132at3193	Complete	4019795_length_5503_cvg_13.0_tip_1	256	2529	361.9	203	https://www.orthodb.org/v10?query=153132at3193	putative DNA glycosylase At3g47830
153139at3193	Complete	3972435_length_2801_cvg_14.0_tip_0	126	1837	350.8	192	https://www.orthodb.org/v10?query=153139at3193	Ribosomal protein L3
153174at3193	Missing
153426at3193	Missing
153433at3193	Missing
153434at3193	Missing
153606at3193	Complete	4041671_length_10720_cvg_13.0_tip_0	1	3424	179	264	https://www.orthodb.org/v10?query=153606at3193	Translation initiation factor 3
153660at3193	Fragmented	3934623_length_2010_cvg_12.0_tip_1	271	1865	297.4	170	https://www.orthodb.org/v10?query=153660at3193	uncharacterized protein LOC109021991
153829at3193	Complete	4039313_length_9596_cvg_13.0_tip_1	199	2729	394.3	222	https://www.orthodb.org/v10?query=153829at3193	Short-chain dehydrogenase/reductase family protein
153973at3193	Missing
154063at3193	Missing
154116at3193	Complete	4041995_length_10904_cvg_13.0_tip_1	100	8641	280.4	194	https://www.orthodb.org/v10?query=154116at3193	Ribosomal RNA small subunit methyltransferase G
154272at3193	Fragmented	4011297_length_4686_cvg_13.0_tip_1	1168	4686	407.4	258	https://www.orthodb.org/v10?query=154272at3193	MICOS complex subunit MIC60
154546at3193	Fragmented	3707497_length_793_cvg_9.6_tip_0	41	793	377.6	223	https://www.orthodb.org/v10?query=154546at3193	tubulin-folding cofactor C
154673at3193	Missing
154694at3193	Complete	4048437_length_26613_cvg_13.0_tip_1	1	4405	311	159	https://www.orthodb.org/v10?query=154694at3193	Ribosome biogenesis protein
154834at3193	Fragmented	3943363_length_2149_cvg_13.0_tip_1	1094	1874	164.1	182	https://www.orthodb.org/v10?query=154834at3193	Nuclease associated modular domain
155066at3193	Complete	4047401_length_17765_cvg_12.9_tip_0	11280	15301	392.3	223	https://www.orthodb.org/v10?query=155066at3193	Zinc finger C2H2-type
155112at3193	Fragmented	4024723_length_6127_cvg_13.3_tip_0	3632	4817	135.7	131	https://www.orthodb.org/v10?query=155112at3193	Ribosomal RNA large subunit methyltransferase E
155121at3193	Complete	4045905_length_14481_cvg_13.0_tip_0	3106	12473	290.2	209	https://www.orthodb.org/v10?query=155121at3193	HAD superfamily
155203at3193	Duplicated	4011597_length_4710_cvg_13.0_tip_1	2566	3901	310.4	172	https://www.orthodb.org/v10?query=155203at3193	octanoyltransferase
155203at3193	Duplicated	4039649_length_9726_cvg_13.5_tip_1	3744	5311	298.6	172	https://www.orthodb.org/v10?query=155203at3193	octanoyltransferase
155341at3193	Duplicated	3933701_length_1995_cvg_12.0_tip_0	39	1941	432.7	265	https://www.orthodb.org/v10?query=155341at3193	pre-mRNA-splicing factor ISY1 homolog
155341at3193	Duplicated	4026775_length_6419_cvg_12.0_tip_1	3856	5640	432.4	265	https://www.orthodb.org/v10?query=155341at3193	pre-mRNA-splicing factor ISY1 homolog
155352at3193	Complete	4033797_length_7847_cvg_12.8_tip_0	680	2781	486.3	240	https://www.orthodb.org/v10?query=155352at3193	Protein of unknown function DUF3531
155380at3193	Fragmented	3959587_length_2474_cvg_10.9_tip_0	1	992	205.9	138	https://www.orthodb.org/v10?query=155380at3193	peptide methionine sulfoxide reductase A5
155463at3193	Complete	4047921_length_20299_cvg_13.0_tip_1	15168	17401	370.8	238	https://www.orthodb.org/v10?query=155463at3193	nuclear pore complex protein NUP43
155472at3193	Fragmented	3882803_length_1455_cvg_14.0_tip_0	1	1453	238.3	161	https://www.orthodb.org/v10?query=155472at3193	DNA repair protein RAD51 homolog 4 isoform X1
155495at3193	Missing
156170at3193	Fragmented	3993163_length_3578_cvg_14.0_tip_1	1	1234	189.3	120	https://www.orthodb.org/v10?query=156170at3193	Electron transfer flavoprotein, beta subunit
156254at3193	Missing
156527at3193	Fragmented	3975517_length_2898_cvg_12.9_tip_1	108	2368	108.3	110	https://www.orthodb.org/v10?query=156527at3193	Ribosomal protein
156739at3193	Missing
157002at3193	Complete	4019673_length_5491_cvg_14.0_tip_1	2836	5148	298	178	https://www.orthodb.org/v10?query=157002at3193	PDZ domain
157013at3193	Complete	4026645_length_6400_cvg_12.4_tip_1	2756	4839	268.9	132	https://www.orthodb.org/v10?query=157013at3193	Protein of unknown function DUF3067
157106at3193	Complete	3871355_length_1374_cvg_10.0_tip_1	56	1374	349.4	201	https://www.orthodb.org/v10?query=157106at3193	release factor glutamine methyltransferase
157303at3193	Complete	3994275_length_3634_cvg_12.6_tip_0	1	2851	309.5	146	https://www.orthodb.org/v10?query=157303at3193	deoxycytidylate deaminase
157312at3193	Complete	4045139_length_13448_cvg_13.0_tip_1	3290	6141	297.1	202	https://www.orthodb.org/v10?query=157312at3193	ribonuclease H2 subunit B
157393at3193	Fragmented	3960187_length_2488_cvg_10.8_tip_1	1	2488	284.6	193	https://www.orthodb.org/v10?query=157393at3193	rRNA adenine N(6)-methyltransferase
157529at3193	Duplicated	4046873_length_16372_cvg_13.0_tip_1	8954	11701	330	179	https://www.orthodb.org/v10?query=157529at3193	SNARE associated Golgi protein
157529at3193	Duplicated	3979407_length_3027_cvg_12.4_tip_0	246	2394	328.5	179	https://www.orthodb.org/v10?query=157529at3193	SNARE associated Golgi protein
157570at3193	Complete	4032955_length_7647_cvg_12.0_tip_1	1	2961	322.7	246	https://www.orthodb.org/v10?query=157570at3193	DNA-binding protein RHL1 isoform X1
157608at3193	Missing
157618at3193	Complete	4048481_length_27870_cvg_12.9_tip_1	10622	14031	342.8	207	https://www.orthodb.org/v10?query=157618at3193	uncharacterized protein C9orf78 homolog
157661at3193	Complete	4034653_length_8070_cvg_12.2_tip_0	1306	4628	481.8	310	https://www.orthodb.org/v10?query=157661at3193	RNA recognition motif domain
157698at3193	Fragmented	4044279_length_12602_cvg_13.0_tip_1	1	1735	194.6	116	https://www.orthodb.org/v10?query=157698at3193	NusB antitermination factor
157740at3193	Fragmented	3978233_length_2986_cvg_12.0_tip_0	1376	2986	227.8	165	https://www.orthodb.org/v10?query=157740at3193	NusG, N-terminal
157970at3193	Fragmented	3605475_length_640_cvg_11.0_tip_1	1	640	128.6	72	https://www.orthodb.org/v10?query=157970at3193	RNA-binding S4 domain
157980at3193	Missing
158175at3193	Complete	3921245_length_1828_cvg_12.0_tip_1	633	1828	286.7	194	https://www.orthodb.org/v10?query=158175at3193	rRNA-processing protein UTP23 homolog
158302at3193	Complete	4035601_length_8329_cvg_13.0_tip_0	5316	8199	302.2	182	https://www.orthodb.org/v10?query=158302at3193	Melanoma-associated antigen
158558at3193	Fragmented	4042417_length_11180_cvg_12.8_tip_0	2212	3192	56.3	90	https://www.orthodb.org/v10?query=158558at3193	RPA-interacting protein
159297at3193	Complete	4034741_length_8095_cvg_13.0_tip_0	4696	7384	333.8	212	https://www.orthodb.org/v10?query=159297at3193	protein PALE CRESS, chloroplastic
159342at3193	Complete	4023865_length_6013_cvg_14.0_tip_0	4138	5851	256.2	152	https://www.orthodb.org/v10?query=159342at3193	methyltransferase-like protein 23
159411at3193	Fragmented	3905583_length_1655_cvg_12.9_tip_0	1	1267	311	162	https://www.orthodb.org/v10?query=159411at3193	TLC domain-containing protein 2
159493at3193	Complete	4048659_length_46765_cvg_12.9_tip_1	20378	23223	426.8	216	https://www.orthodb.org/v10?query=159493at3193	UPF0603 protein At1g54780, chloroplastic
159575at3193	Missing
159603at3193	Complete	4035061_length_8176_cvg_12.8_tip_1	2676	6213	391.6	234	https://www.orthodb.org/v10?query=159603at3193	putative uridine kinase C227.14 isoform X1
159729at3193	Complete	4032903_length_7632_cvg_12.6_tip_1	2756	6215	438.4	242	https://www.orthodb.org/v10?query=159729at3193	protease Do-like 5, chloroplastic
159764at3193	Missing
159883at3193	Complete	4046641_length_15860_cvg_13.0_tip_0	5287	7341	237.8	148	https://www.orthodb.org/v10?query=159883at3193	Ribosome-associated
159907at3193	Complete	3981301_length_3090_cvg_13.0_tip_1	1	2871	339.4	255	https://www.orthodb.org/v10?query=159907at3193	Class IV aminotransferase
160405at3193	Fragmented	4033111_length_7684_cvg_13.3_tip_1	301	2241	111	70	https://www.orthodb.org/v10?query=160405at3193	Putative rRNA methylase
160775at3193	Complete	3975937_length_2910_cvg_12.0_tip_0	1	2641	376.7	411	https://www.orthodb.org/v10?query=160775at3193	Proline-rich family protein
161183at3193	Complete	4044407_length_12712_cvg_13.0_tip_1	1	12712	320.6	229	https://www.orthodb.org/v10?query=161183at3193	Ubiquinol-cytochrome c chaperone, CBP3
161520at3193	Missing
161537at3193	Complete	4030829_length_7159_cvg_13.7_tip_1	1	4285	191.2	185	https://www.orthodb.org/v10?query=161537at3193	uncharacterized protein LOC110867565
161671at3193	Missing
161721at3193	Fragmented	3941929_length_2125_cvg_10.7_tip_0	1	1022	136.9	112	https://www.orthodb.org/v10?query=161721at3193	elongator complex protein 6
162002at3193	Complete	4007387_length_4399_cvg_11.2_tip_0	1086	4150	321.9	196	https://www.orthodb.org/v10?query=162002at3193	chromatin structure-remodeling complex protein BSH
162190at3193	Complete	4041917_length_10859_cvg_13.0_tip_1	4847	10201	421.1	222	https://www.orthodb.org/v10?query=162190at3193	rna polymerase ii transcription factor b subunit 4
162254at3193	Complete	4026833_length_6428_cvg_13.1_tip_0	476	2181	268.9	176	https://www.orthodb.org/v10?query=162254at3193	Putative P-loop containing nucleoside triphosphate hydrolase
162304at3193	Complete	4048665_length_49756_cvg_12.3_tip_1	34758	44197	347.8	255	https://www.orthodb.org/v10?query=162304at3193	RNA pseudouridine synthase 1
162373at3193	Missing
162410at3193	Missing
162418at3193	Missing
162524at3193	Complete	4014113_length_4925_cvg_13.0_tip_1	3101	4761	319.9	228	https://www.orthodb.org/v10?query=162524at3193	glycosyltransferase family protein 64 C3
162526at3193	Complete	4016537_length_5155_cvg_13.0_tip_1	781	4411	412.4	229	https://www.orthodb.org/v10?query=162526at3193	protein VTE6, chloroplastic
162766at3193	Fragmented	3942561_length_2135_cvg_12.0_tip_0	905	2135	236.4	145	https://www.orthodb.org/v10?query=162766at3193	oxidoreductase activity
162804at3193	Complete	4004945_length_4233_cvg_13.0_tip_0	1	1701	249.2	153	https://www.orthodb.org/v10?query=162804at3193	UPF0235 protein At5g63440 isoform X1
162919at3193	Duplicated	4026853_length_6430_cvg_11.8_tip_1	3875	6365	304.7	161	https://www.orthodb.org/v10?query=162919at3193	ribosome-recycling factor, chloroplastic
162919at3193	Duplicated	3988257_length_3361_cvg_13.0_tip_1	683	3224	303.6	161	https://www.orthodb.org/v10?query=162919at3193	ribosome-recycling factor, chloroplastic
163003at3193	Complete	4010425_length_4616_cvg_13.0_tip_0	406	2248	230.4	167	https://www.orthodb.org/v10?query=163003at3193	chromosome-associated kinesin
163007at3193	Complete	4022249_length_5800_cvg_9.8_tip_0	2877	5401	391.5	208	https://www.orthodb.org/v10?query=163007at3193	Translin, N-terminal
163058at3193	Complete	4047279_length_17404_cvg_12.6_tip_1	756	4966	290.3	205	https://www.orthodb.org/v10?query=163058at3193	NAD(P)-binding domain
163212at3193	Fragmented	4001409_length_4017_cvg_14.0_tip_1	1007	3321	231	128	https://www.orthodb.org/v10?query=163212at3193	ubiquitin thioesterase OTU1
163227at3193	Duplicated	4015037_length_5007_cvg_11.0_tip_1	2256	3638	267.9	157	https://www.orthodb.org/v10?query=163227at3193	uncharacterized protein LOC110631039
163227at3193	Duplicated	3957279_length_2422_cvg_12.0_tip_0	1	1911	262.4	157	https://www.orthodb.org/v10?query=163227at3193	uncharacterized protein LOC110631039
163263at3193	Complete	4037125_length_8785_cvg_13.0_tip_1	7495	8785	403.3	225	https://www.orthodb.org/v10?query=163263at3193	heterodimeric geranylgeranyl pyrophosphate synthase small subunit, chloroplastic
163383at3193	Complete	4034171_length_7949_cvg_12.0_tip_1	3006	4965	313.9	193	https://www.orthodb.org/v10?query=163383at3193	Histidine phosphatase superfamily
163466at3193	Duplicated	4037707_length_8986_cvg_13.0_tip_1	789	1621	210.2	158	https://www.orthodb.org/v10?query=163466at3193	Peptidyl-prolyl cis-trans isomerase
163466at3193	Duplicated	3963145_length_2557_cvg_12.2_tip_1	326	1583	202	158	https://www.orthodb.org/v10?query=163466at3193	Peptidyl-prolyl cis-trans isomerase
163507at3193	Missing
163589at3193	Complete	3922873_length_1850_cvg_13.8_tip_0	475	1850	391.6	210	https://www.orthodb.org/v10?query=163589at3193	psbP domain-containing protein 4, chloroplastic
163848at3193	Complete	4026243_length_6345_cvg_13.0_tip_1	3512	6011	453.9	248	https://www.orthodb.org/v10?query=163848at3193	Transcriptional regulator TACO1-like
164172at3193	Complete	4035293_length_8244_cvg_12.4_tip_0	3496	5532	261.7	162	https://www.orthodb.org/v10?query=164172at3193	uncharacterized protein ycf36
164366at3193	Complete	4010689_length_4634_cvg_13.8_tip_0	134	4615	414.6	223	https://www.orthodb.org/v10?query=164366at3193	GDT1-like protein 2, chloroplastic
164374at3193	Complete	4042933_length_11504_cvg_12.8_tip_1	7078	10051	338.2	188	https://www.orthodb.org/v10?query=164374at3193	pentatricopeptide repeat-containing protein At4g18975, chloroplastic isoform X1
164462at3193	Missing
164523at3193	Fragmented	3994479_length_3644_cvg_12.0_tip_0	2954	3644	142.4	99	https://www.orthodb.org/v10?query=164523at3193	THUMP domain
164589at3193	Complete	3779523_length_965_cvg_13.0_tip_0	5	965	255.5	130	https://www.orthodb.org/v10?query=164589at3193	tRNA/rRNA methyltransferase
164720at3193	Complete	3989707_length_3421_cvg_12.3_tip_0	134	2741	290.5	159	https://www.orthodb.org/v10?query=164720at3193	Impact, N-terminal
164931at3193	Duplicated	4018777_length_5393_cvg_13.0_tip_0	2458	4431	303.2	151	https://www.orthodb.org/v10?query=164931at3193	NAD(P)H-quinone oxidoreductase subunit N
164931at3193	Duplicated	4046609_length_15775_cvg_12.8_tip_1	3376	4527	303.8	151	https://www.orthodb.org/v10?query=164931at3193	NAD(P)H-quinone oxidoreductase subunit N
164966at3193	Complete	4027235_length_6490_cvg_13.0_tip_1	2495	5251	308	220	https://www.orthodb.org/v10?query=164966at3193	ER membrane protein complex subunit 10
165206at3193	Complete	4004173_length_4182_cvg_13.0_tip_1	8	3200	345.7	212	https://www.orthodb.org/v10?query=165206at3193	DNA-repair protein XRCC1
165240at3193	Missing
165314at3193	Complete	3968673_length_2696_cvg_10.6_tip_1	1	2601	211.9	150	https://www.orthodb.org/v10?query=165314at3193	uncharacterized protein LOC103698910
165321at3193	Complete	4043021_length_11573_cvg_12.4_tip_1	257	5851	235.7	181	https://www.orthodb.org/v10?query=165321at3193	E3 SUMO-protein ligase MMS21
165381at3193	Missing
165512at3193	Complete	4004053_length_4175_cvg_13.0_tip_0	901	2581	296.7	183	https://www.orthodb.org/v10?query=165512at3193	protein-lysine N-methyltransferase N6AMT2
165834at3193	Fragmented	3936711_length_2041_cvg_11.4_tip_0	1	1177	210.8	293	https://www.orthodb.org/v10?query=165834at3193	Rho GTPase-activating protein
165991at3193	Fragmented	3922139_length_1840_cvg_12.0_tip_0	1	891	313	143	https://www.orthodb.org/v10?query=165991at3193	3-hydroxyacyl-CoA dehydrogenase
166043at3193	Complete	4029455_length_6884_cvg_12.8_tip_1	4046	6288	324.6	191	https://www.orthodb.org/v10?query=166043at3193	HAD superfamily
166157at3193	Missing
166256at3193	Complete	3998435_length_3845_cvg_12.1_tip_0	7	2609	307.2	202	https://www.orthodb.org/v10?query=166256at3193	26S proteasome non-ATPase regulatory subunit 10
166295at3193	Duplicated	4045711_length_14238_cvg_12.9_tip_1	5056	6742	308.6	184	https://www.orthodb.org/v10?query=166295at3193	Ribosomal protein L18
166295at3193	Duplicated	4044311_length_12624_cvg_12.9_tip_1	2976	5785	310.3	221	https://www.orthodb.org/v10?query=166295at3193	Ribosomal protein L18
166433at3193	Missing
166568at3193	Duplicated	4032763_length_7597_cvg_12.9_tip_0	4696	6900	300.5	196	https://www.orthodb.org/v10?query=166568at3193	Mucin-like protein
166568at3193	Duplicated	3936731_length_2041_cvg_14.0_tip_0	17	2030	299.3	203	https://www.orthodb.org/v10?query=166568at3193	Mucin-like protein
166627at3193	Fragmented	3993187_length_3580_cvg_13.0_tip_0	1	1335	201.2	113	https://www.orthodb.org/v10?query=166627at3193	gamma-secretase subunit APH1-like
166649at3193	Fragmented	3360999_length_456_cvg_6.0_tip_0	1	456	181.7	115	https://www.orthodb.org/v10?query=166649at3193	urease accessory protein F
166707at3193	Complete	4045503_length_13912_cvg_12.8_tip_1	796	2873	215.2	143	https://www.orthodb.org/v10?query=166707at3193	putative pre-16S rRNA nuclease
166728at3193	Complete	4037433_length_8886_cvg_13.0_tip_0	216	7109	244.2	231	https://www.orthodb.org/v10?query=166728at3193	thioredoxin-like fold domain-containing protein MRL7, chloroplastic
166789at3193	Missing
166883at3193	Complete	3977001_length_2943_cvg_26.0_tip_0	1	1961	365	178	https://www.orthodb.org/v10?query=166883at3193	psbP domain-containing protein 1, chloroplastic
167028at3193	Complete	3982379_length_3130_cvg_14.0_tip_0	1807	3011	261.2	150	https://www.orthodb.org/v10?query=167028at3193	DnaJ domain
167052at3193	Complete	4015159_length_5019_cvg_13.0_tip_1	793	1731	217.3	142	https://www.orthodb.org/v10?query=167052at3193	protein OPI10 homolog
167170at3193	Complete	3899241_length_1594_cvg_13.0_tip_0	1	1475	344.4	162	https://www.orthodb.org/v10?query=167170at3193	psbP domain-containing protein 6, chloroplastic
167289at3193	Complete	4030009_length_6991_cvg_12.9_tip_1	422	1818	293.4	194	https://www.orthodb.org/v10?query=167289at3193	psbP domain-containing protein 7, chloroplastic
167427at3193	Complete	3938689_length_2070_cvg_13.0_tip_1	397	1961	129.7	188	https://www.orthodb.org/v10?query=167427at3193	MRN complex-interacting protein
167500at3193	Complete	4022061_length_5774_cvg_12.9_tip_1	2793	5774	445.9	317	https://www.orthodb.org/v10?query=167500at3193	Zinc finger, CCHC-type
167614at3193	Complete	4046991_length_16620_cvg_13.0_tip_1	1	2191	213.1	123	https://www.orthodb.org/v10?query=167614at3193	Co-chaperone Hsc20
167808at3193	Fragmented	4025469_length_6233_cvg_13.1_tip_0	1	3529	271.7	173	https://www.orthodb.org/v10?query=167808at3193	pinin
167863at3193	Complete	4029247_length_6844_cvg_13.0_tip_1	616	5030	305	148	https://www.orthodb.org/v10?query=167863at3193	Lactoylglutathione lyase
167934at3193	Fragmented	3783053_length_975_cvg_12.0_tip_0	1	549	204.4	119	https://www.orthodb.org/v10?query=167934at3193	peroxisomal membrane protein 11B
168007at3193	Complete	3971295_length_2768_cvg_14.0_tip_0	114	831	228.8	153	https://www.orthodb.org/v10?query=168007at3193	3-hexulose-6-phosphate isomerase
168014at3193	Complete	4004497_length_4202_cvg_12.2_tip_1	832	3431	397.8	209	https://www.orthodb.org/v10?query=168014at3193	Peptide deformylase
168033at3193	Fragmented	4004831_length_4226_cvg_13.0_tip_1	1498	4098	113.2	79	https://www.orthodb.org/v10?query=168033at3193	Autophagy-related protein
168428at3193	Complete	4010721_length_4636_cvg_12.0_tip_1	1	2230	204	138	https://www.orthodb.org/v10?query=168428at3193	Protein of unknown function DUF3054
168441at3193	Complete	4042451_length_11198_cvg_12.8_tip_0	6276	8059	290.1	215	https://www.orthodb.org/v10?query=168441at3193	DNA repair protein XRCC3 homolog
168457at3193	Complete	4042521_length_11247_cvg_12.0_tip_0	2902	9151	601.2	815	https://www.orthodb.org/v10?query=168457at3193	nuclear pore complex protein NUP62
168772at3193	Complete	4048661_length_48965_cvg_12.2_tip_0	11896	15230	360.3	183	https://www.orthodb.org/v10?query=168772at3193	PITH domain-containing protein 1
168779at3193	Duplicated	4029419_length_6878_cvg_11.5_tip_1	2888	5831	322.5	170	https://www.orthodb.org/v10?query=168779at3193	Peptidyl-prolyl cis-trans isomerase
168779at3193	Duplicated	4020223_length_5553_cvg_11.2_tip_1	221	2566	323.1	174	https://www.orthodb.org/v10?query=168779at3193	Peptidyl-prolyl cis-trans isomerase
169009at3193	Duplicated	4030703_length_7136_cvg_12.1_tip_0	1225	2590	308.6	160	https://www.orthodb.org/v10?query=169009at3193	rhodanese-like domain-containing protein 14, chloroplastic
169009at3193	Duplicated	3827683_length_1140_cvg_15.0_tip_0	396	1140	265.2	132	https://www.orthodb.org/v10?query=169009at3193	rhodanese-like domain-containing protein 14, chloroplastic
169044at3193	Duplicated	4044957_length_13250_cvg_13.4_tip_0	10664	13121	325.6	174	https://www.orthodb.org/v10?query=169044at3193	rhodanese-like domain-containing protein 9, chloroplastic
169044at3193	Duplicated	4046773_length_16171_cvg_13.0_tip_1	13327	15641	323.5	174	https://www.orthodb.org/v10?query=169044at3193	rhodanese-like domain-containing protein 9, chloroplastic
169100at3193	Missing
169146at3193	Fragmented	3985359_length_3247_cvg_10.9_tip_0	1	1607	231	136	https://www.orthodb.org/v10?query=169146at3193	RNA exonuclease 4
169392at3193	Complete	4022961_length_5896_cvg_12.8_tip_0	747	3341	446.1	226	https://www.orthodb.org/v10?query=169392at3193	Histidine phosphatase superfamily
169437at3193	Complete	4021761_length_5735_cvg_13.0_tip_0	454	2630	256.6	146	https://www.orthodb.org/v10?query=169437at3193	putative RNA methyltransferase At5g10620
169448at3193	Complete	4042485_length_11225_cvg_12.9_tip_1	1	4366	235.3	161	https://www.orthodb.org/v10?query=169448at3193	protein FRA10AC1
169584at3193	Duplicated	4003427_length_4138_cvg_12.9_tip_0	746	3796	382.4	204	https://www.orthodb.org/v10?query=169584at3193	U2 small nuclear ribonucleoprotein A'
169584at3193	Duplicated	4014535_length_4963_cvg_12.0_tip_1	1	2521	332	179	https://www.orthodb.org/v10?query=169584at3193	U2 small nuclear ribonucleoprotein A'
169890at3193	Complete	3958275_length_2443_cvg_13.0_tip_0	581	2347	335	174	https://www.orthodb.org/v10?query=169890at3193	thylakoid lumenal 17.4 kDa protein, chloroplastic
170532at3193	Complete	4034633_length_8067_cvg_13.0_tip_1	5356	7550	282.7	148	https://www.orthodb.org/v10?query=170532at3193	Protein of unknown function DUF4079
170724at3193	Fragmented	3941569_length_2118_cvg_12.4_tip_0	1	1981	124.2	72	https://www.orthodb.org/v10?query=170724at3193	probable plastid-lipid-associated protein 11
170931at3193	Duplicated	3994431_length_3641_cvg_13.0_tip_0	1607	3592	322.3	193	https://www.orthodb.org/v10?query=170931at3193	homologous-pairing protein 2 homolog
170931at3193	Duplicated	4038053_length_9113_cvg_12.5_tip_0	5237	6861	314.9	193	https://www.orthodb.org/v10?query=170931at3193	homologous-pairing protein 2 homolog
170998at3193	Duplicated	4045027_length_13328_cvg_13.0_tip_1	5166	7454	271.1	170	https://www.orthodb.org/v10?query=170998at3193	CTLH, C-terminal LisH motif
170998at3193	Duplicated	4044891_length_13203_cvg_12.9_tip_0	2156	4781	281.5	170	https://www.orthodb.org/v10?query=170998at3193	CTLH, C-terminal LisH motif
171072at3193	Complete	4040139_length_9937_cvg_12.6_tip_1	126	3151	390.7	202	https://www.orthodb.org/v10?query=171072at3193	Putative plastid-lipid-associated protein 6, chloroplastic
171079at3193	Complete	3947615_length_2223_cvg_13.0_tip_0	1	1581	208.7	132	https://www.orthodb.org/v10?query=171079at3193	josephin-like protein
171124at3193	Complete	4043581_length_12027_cvg_13.4_tip_0	3306	5584	304.4	153	https://www.orthodb.org/v10?query=171124at3193	N-terminal acetyltransferase B complex catalytic subunit NAA20
171230at3193	Complete	4046173_length_14919_cvg_12.0_tip_1	9606	14387	350.6	182	https://www.orthodb.org/v10?query=171230at3193	probable mitochondrial import inner membrane translocase subunit TIM21
171238at3193	Complete	4041587_length_10679_cvg_13.0_tip_0	7	3480	358.4	188	https://www.orthodb.org/v10?query=171238at3193	Acclimation of photosynthesis to environment
171307at3193	Fragmented	3757443_length_904_cvg_6.9_tip_0	51	904	217.2	109	https://www.orthodb.org/v10?query=171307at3193	acetyltransferase NSI
171623at3193	Duplicated	3908585_length_1686_cvg_12.0_tip_0	727	1686	291.4	143	https://www.orthodb.org/v10?query=171623at3193	N-alpha-acetyltransferase MAK3
171623at3193	Duplicated	4042953_length_11516_cvg_13.0_tip_1	9252	10201	294.7	143	https://www.orthodb.org/v10?query=171623at3193	N-alpha-acetyltransferase MAK3
171667at3193	Fragmented	3994293_length_3635_cvg_13.0_tip_0	33	1456	207.1	100	https://www.orthodb.org/v10?query=171667at3193	Protein of unknown function DUF1997
171888at3193	Missing
171958at3193	Duplicated	4030469_length_7086_cvg_14.0_tip_1	3627	6911	202.5	106	https://www.orthodb.org/v10?query=171958at3193	Zinc finger, DNL-type
171958at3193	Duplicated	4040159_length_9947_cvg_13.0_tip_1	308	4711	202.2	106	https://www.orthodb.org/v10?query=171958at3193	Zinc finger, DNL-type
172307at3193	Complete	3993173_length_3579_cvg_12.0_tip_1	1535	3579	288.6	163	https://www.orthodb.org/v10?query=172307at3193	methyltransferase-like protein 5
172331at3193	Complete	4043305_length_11794_cvg_14.0_tip_1	1217	3841	397.2	190	https://www.orthodb.org/v10?query=172331at3193	thylakoid lumenal protein TL20.3, chloroplastic
172612at3193	Fragmented	4035029_length_8169_cvg_12.8_tip_1	5960	7993	211.4	116	https://www.orthodb.org/v10?query=172612at3193	uncharacterized protein LOC110810733
172938at3193	Fragmented	4014121_length_4926_cvg_14.0_tip_0	1	870	258.2	116	https://www.orthodb.org/v10?query=172938at3193	peptidyl-prolyl cis-trans isomerase FKBP19, chloroplastic
172964at3193	Complete	4048659_length_46765_cvg_12.9_tip_1	23875	27223	287.2	165	https://www.orthodb.org/v10?query=172964at3193	tagatose-6-phosphate ketose/aldose isomerase, putative (Mog1/PsbP/DUF1795-like photosystem II reaction center PsbP family protein)
173350at3193	Missing
173413at3193	Complete	4042369_length_11152_cvg_13.0_tip_0	8416	10640	330.5	229	https://www.orthodb.org/v10?query=173413at3193	Zinc finger, CCHC-type
173573at3193	Fragmented	3980377_length_3059_cvg_13.0_tip_1	1	1025	175.4	114	https://www.orthodb.org/v10?query=173573at3193	Protein of unknown function DUF2301
173599at3193	Missing
173609at3193	Complete	3949543_length_2260_cvg_12.0_tip_0	116	2260	263.2	169	https://www.orthodb.org/v10?query=173609at3193	UPF0548 protein At2g17695
173677at3193	Fragmented	4012237_length_4762_cvg_13.0_tip_0	1364	4569	320.2	200	https://www.orthodb.org/v10?query=173677at3193	Nucleotide-binding, alpha-beta plait
173763at3193	Duplicated	4016181_length_5121_cvg_12.9_tip_1	1	2675	340.2	204	https://www.orthodb.org/v10?query=173763at3193	N-alpha-acetyltransferase 40 isoform X1
173763at3193	Duplicated	4036193_length_8492_cvg_12.8_tip_1	1	2291	290.9	173	https://www.orthodb.org/v10?query=173763at3193	N-alpha-acetyltransferase 40 isoform X1
174057at3193	Fragmented	3755319_length_898_cvg_13.0_tip_0	36	871	275	138	https://www.orthodb.org/v10?query=174057at3193	Rieske
174147at3193	Complete	4017507_length_5258_cvg_12.0_tip_1	157	3688	279.6	204	https://www.orthodb.org/v10?query=174147at3193	Ankyrin repeat-containing domain
174182at3193	Complete	4015925_length_5093_cvg_12.4_tip_0	466	3706	333.2	175	https://www.orthodb.org/v10?query=174182at3193	ubiquitin-conjugating enzyme E2 27
174618at3193	Complete	4026471_length_6375_cvg_13.0_tip_0	96	3171	366.7	190	https://www.orthodb.org/v10?query=174618at3193	Protein of unknown function DUF3110
174683at3193	Complete	4048415_length_26072_cvg_13.0_tip_1	5506	7861	227.7	138	https://www.orthodb.org/v10?query=174683at3193	uncharacterized protein LOC103455776
174947at3193	Complete	4038839_length_9421_cvg_13.0_tip_1	1756	4949	428.4	338	https://www.orthodb.org/v10?query=174947at3193	RecQ mediated genome instability protein, DUF1767
175075at3193	Missing
175168at3193	Complete	4012519_length_4783_cvg_10.1_tip_0	2759	4451	325.3	174	https://www.orthodb.org/v10?query=175168at3193	psbP-like protein 1, chloroplastic
175201at3193	Complete	4046913_length_16485_cvg_12.9_tip_1	8456	11061	224.4	174	https://www.orthodb.org/v10?query=175201at3193	protein N-lysine methyltransferase METTL21A
175208at3193	Complete	4030521_length_7095_cvg_12.0_tip_1	1386	2715	283.8	165	https://www.orthodb.org/v10?query=175208at3193	ATP-dependent Clp protease ATP-binding subunit
175219at3193	Duplicated	3989135_length_3397_cvg_14.8_tip_1	1226	2720	298.2	161	https://www.orthodb.org/v10?query=175219at3193	protein COFACTOR ASSEMBLY OF COMPLEX C SUBUNIT B CCB1, chloroplastic
175219at3193	Duplicated	3960205_length_2488_cvg_11.4_tip_0	14	1326	303.3	161	https://www.orthodb.org/v10?query=175219at3193	protein COFACTOR ASSEMBLY OF COMPLEX C SUBUNIT B CCB1, chloroplastic
175488at3193	Complete	4045797_length_14352_cvg_13.2_tip_0	776	2895	331.1	202	https://www.orthodb.org/v10?query=175488at3193	protein HHL1, chloroplastic
175499at3193	Duplicated	3818079_length_1100_cvg_12.0_tip_1	95	835	130.6	134	https://www.orthodb.org/v10?query=175499at3193	uncharacterized protein LOC109006535
175499at3193	Duplicated	4047441_length_17944_cvg_13.0_tip_0	13410	14162	127.3	124	https://www.orthodb.org/v10?query=175499at3193	uncharacterized protein LOC109006535
175589at3193	Missing
175626at3193	Complete	4046937_length_16508_cvg_13.0_tip_1	11596	14129	198.6	139	https://www.orthodb.org/v10?query=175626at3193	Adenine phosphoribosyltransferase-like protein, putative (DUF2358)
175852at3193	Complete	3975939_length_2910_cvg_13.2_tip_1	627	2910	268.1	168	https://www.orthodb.org/v10?query=175852at3193	probable plastid-lipid-associated protein 8, chloroplastic
176470at3193	Complete	3954447_length_2359_cvg_14.0_tip_0	1308	2359	162.3	119	https://www.orthodb.org/v10?query=176470at3193	Ribosomal protein L7Ae/L30e/S12e/Gadd45
176549at3193	Fragmented	3603103_length_637_cvg_12.0_tip_1	1	637	182.5	147	https://www.orthodb.org/v10?query=176549at3193	Domain of unknown function DUF1995
176806at3193	Complete	4022065_length_5775_cvg_13.0_tip_1	1659	5061	293.2	159	https://www.orthodb.org/v10?query=176806at3193	Histidine phosphatase superfamily
176874at3193	Missing
176959at3193	Complete	4048631_length_35365_cvg_12.8_tip_1	31042	35099	304.8	167	https://www.orthodb.org/v10?query=176959at3193	SEC-C motif protein
176969at3193	Complete	4003861_length_4164_cvg_12.5_tip_0	1693	4061	300.8	144	https://www.orthodb.org/v10?query=176969at3193	thylakoid lumenal 15.0 kDa protein 2, chloroplastic
177100at3193	Missing
177107at3193	Complete	4019915_length_5517_cvg_12.9_tip_1	2865	4621	249.4	154	https://www.orthodb.org/v10?query=177107at3193	Mitochondrial import inner membrane translocase subunit Tim17/Tim22/Tim23 family protein
177446at3193	Complete	4040973_length_10350_cvg_13.0_tip_1	3616	5647	316.7	158	https://www.orthodb.org/v10?query=177446at3193	Anaphase-promoting complex subunit 10
177486at3193	Complete	4022619_length_5850_cvg_14.0_tip_0	3545	5611	161.5	222	https://www.orthodb.org/v10?query=177486at3193	Phosphorelay protein
177502at3193	Complete	4006771_length_4360_cvg_12.0_tip_0	656	3978	223.3	109	https://www.orthodb.org/v10?query=177502at3193	Actin-related protein 2/3 complex subunit 4
177680at3193	Duplicated	3918167_length_1791_cvg_12.0_tip_0	16	1787	431.7	244	https://www.orthodb.org/v10?query=177680at3193	50S ribosomal protein L4, chloroplastic
177680at3193	Duplicated	3925455_length_1883_cvg_13.0_tip_0	192	1831	430.6	243	https://www.orthodb.org/v10?query=177680at3193	50S ribosomal protein L4, chloroplastic
177701at3193	Missing
177759at3193	Complete	4040887_length_10311_cvg_13.0_tip_1	342	2760	307.2	153	https://www.orthodb.org/v10?query=177759at3193	peptidyl-prolyl cis-trans isomerase FKBP18, chloroplastic
177961at3193	Complete	4048663_length_49152_cvg_12.5_tip_1	33152	35426	262.5	127	https://www.orthodb.org/v10?query=177961at3193	uncharacterized protein At5g50100, mitochondrial
178005at3193	Complete	4041369_length_10564_cvg_12.8_tip_0	1156	6204	333.7	443	https://www.orthodb.org/v10?query=178005at3193	arginine/serine-rich coiled-coil protein 2 isoform X1
178095at3193	Duplicated	4002823_length_4102_cvg_13.0_tip_0	284	2911	335.2	192	https://www.orthodb.org/v10?query=178095at3193	Membrane protein
178095at3193	Duplicated	4023399_length_5957_cvg_12.1_tip_0	3258	5651	336	192	https://www.orthodb.org/v10?query=178095at3193	Membrane protein
178269at3193	Duplicated	4007007_length_4374_cvg_14.0_tip_1	1406	4101	223.4	137	https://www.orthodb.org/v10?query=178269at3193	nudC domain-containing protein 2
178269at3193	Duplicated	4046021_length_14693_cvg_13.0_tip_0	2817	4521	258.4	137	https://www.orthodb.org/v10?query=178269at3193	nudC domain-containing protein 2
178271at3193	Missing
178308at3193	Complete	3974093_length_2854_cvg_13.0_tip_1	1	2431	217.7	126	https://www.orthodb.org/v10?query=178308at3193	peptidyl-prolyl cis-trans isomerase FKBP16-1, chloroplastic isoform X1
178434at3193	Missing
178501at3193	Complete	4035959_length_8423_cvg_13.0_tip_0	5122	8145	318.2	184	https://www.orthodb.org/v10?query=178501at3193	DNA repair protein XRCC4
178573at3193	Complete	4003747_length_4158_cvg_13.0_tip_1	1	1511	207.4	103	https://www.orthodb.org/v10?query=178573at3193	1-acyl-sn-glycerol-3-phosphate acyltransferase
178774at3193	Duplicated	4026819_length_6427_cvg_12.0_tip_0	2423	4121	358.6	180	https://www.orthodb.org/v10?query=178774at3193	50S ribosomal protein L10, chloroplastic
178774at3193	Duplicated	4037901_length_9062_cvg_13.0_tip_1	10	1521	359	180	https://www.orthodb.org/v10?query=178774at3193	50S ribosomal protein L10, chloroplastic
179154at3193	Complete	4019293_length_5448_cvg_13.0_tip_1	681	3281	151.6	144	https://www.orthodb.org/v10?query=179154at3193	Ubiquitin-like superfamily protein
179162at3193	Complete	3971391_length_2770_cvg_13.0_tip_0	1	2681	299	165	https://www.orthodb.org/v10?query=179162at3193	rhodanese-like domain-containing protein 11, chloroplastic
179211at3193	Complete	4029757_length_6943_cvg_12.0_tip_1	2478	5051	307.6	158	https://www.orthodb.org/v10?query=179211at3193	nifU-like protein 1, chloroplastic
179434at3193	Duplicated	4041017_length_10367_cvg_13.0_tip_0	2402	3951	175.1	106	https://www.orthodb.org/v10?query=179434at3193	uncharacterized protein LOC101496302
179434at3193	Duplicated	4046595_length_15758_cvg_13.0_tip_1	6326	7861	173.4	106	https://www.orthodb.org/v10?query=179434at3193	uncharacterized protein LOC101496302
179450at3193	Duplicated	4044463_length_12764_cvg_12.8_tip_1	2488	7261	314.4	157	https://www.orthodb.org/v10?query=179450at3193	PUA domain
179450at3193	Duplicated	4037477_length_8902_cvg_12.0_tip_1	5216	8647	315.1	157	https://www.orthodb.org/v10?query=179450at3193	PUA domain
179537at3193	Duplicated	4039817_length_9802_cvg_13.0_tip_0	7016	7909	111.2	133	https://www.orthodb.org/v10?query=179537at3193	protein PLANT CADMIUM RESISTANCE 10
179537at3193	Duplicated	4039817_length_9802_cvg_13.0_tip_0	2782	5140	106.4	119	https://www.orthodb.org/v10?query=179537at3193	protein PLANT CADMIUM RESISTANCE 10
179584at3193	Complete	3998859_length_3868_cvg_12.5_tip_0	44	3863	228.2	140	https://www.orthodb.org/v10?query=179584at3193	Molybdopterin synthase catalytic subunit
179638at3193	Complete	4030829_length_7159_cvg_13.7_tip_1	4307	7159	205.4	243	https://www.orthodb.org/v10?query=179638at3193	pre-mRNA-splicing factor CWC25 homolog
179742at3193	Complete	4044549_length_12858_cvg_11.8_tip_1	8202	11961	198.1	128	https://www.orthodb.org/v10?query=179742at3193	serine/threonine-protein phosphatase 4 regulatory subunit 2
179820at3193	Fragmented	3959501_length_2472_cvg_12.1_tip_1	2043	2428	127.7	79	https://www.orthodb.org/v10?query=179820at3193	Dimethylallyl, adenosine tRNA methylthiotransferase
179931at3193	Missing
180106at3193	Fragmented	3763343_length_920_cvg_13.0_tip_0	1	920	112.8	62	https://www.orthodb.org/v10?query=180106at3193	SnoaL-like domain
180244at3193	Fragmented	3963383_length_2563_cvg_13.0_tip_0	1	868	149.9	108	https://www.orthodb.org/v10?query=180244at3193	RmlC-like cupin domain superfamily
180289at3193	Complete	4003677_length_4153_cvg_13.0_tip_1	574	3981	293.1	161	https://www.orthodb.org/v10?query=180289at3193	psbP domain-containing protein 3, chloroplastic
180395at3193	Complete	4028593_length_6727_cvg_13.0_tip_1	2606	4002	264.9	183	https://www.orthodb.org/v10?query=180395at3193	uncharacterized protein LOC107877028
180599at3193	Complete	4045209_length_13540_cvg_14.0_tip_0	8709	13441	349.4	176	https://www.orthodb.org/v10?query=180599at3193	aminoacyl tRNA synthase complex-interacting multifunctional protein 1
180615at3193	Missing
180839at3193	Complete	3955625_length_2384_cvg_10.7_tip_0	1	848	271.2	123	https://www.orthodb.org/v10?query=180839at3193	Glyoxalase/Bleomycin resistance protein/Dihydroxybiphenyl dioxygenase
181011at3193	Fragmented	3842171_length_1208_cvg_13.0_tip_0	779	1208	109.4	78	https://www.orthodb.org/v10?query=181011at3193	Dynein beta chain, ciliary protein
181042at3193	Complete	3991891_length_3518_cvg_12.8_tip_1	188	3518	290.6	141	https://www.orthodb.org/v10?query=181042at3193	peptidyl-prolyl cis-trans isomerase FKBP16-4, chloroplastic
181954at3193	Missing
182049at3193	Complete	4023697_length_5990_cvg_13.0_tip_1	4006	5175	235.6	164	https://www.orthodb.org/v10?query=182049at3193	DTW domain-containing protein 2
182056at3193	Complete	3998603_length_3855_cvg_11.9_tip_1	1	1041	241.9	131	https://www.orthodb.org/v10?query=182056at3193	uncharacterized protein C9orf85 homolog
182204at3193	Complete	4004691_length_4217_cvg_13.0_tip_1	626	2911	368.1	264	https://www.orthodb.org/v10?query=182204at3193	Chalcone isomerase
182258at3193	Complete	4042693_length_11360_cvg_13.0_tip_1	4	2272	268.9	228	https://www.orthodb.org/v10?query=182258at3193	DNA-binding protein BIN4
182370at3193	Fragmented	3840993_length_1202_cvg_20.0_tip_0	1	808	252.5	153	https://www.orthodb.org/v10?query=182370at3193	ribosome-binding factor PSRP1, chloroplastic
182548at3193	Fragmented	3836993_length_1184_cvg_11.2_tip_0	304	1003	173.4	100	https://www.orthodb.org/v10?query=182548at3193	protein Mpv17
183573at3193	Complete	3963463_length_2564_cvg_13.0_tip_0	266	2317	248	185	https://www.orthodb.org/v10?query=183573at3193	UBP1-associated proteins 1C
183896at3193	Duplicated	3945139_length_2178_cvg_13.0_tip_1	1	2040	297.7	161	https://www.orthodb.org/v10?query=183896at3193	Ribosomal protein S5 domain 2-type fold
183896at3193	Duplicated	4024813_length_6140_cvg_13.0_tip_0	1216	3098	262.8	157	https://www.orthodb.org/v10?query=183896at3193	Ribosomal protein S5 domain 2-type fold
184242at3193	Complete	4012349_length_4770_cvg_12.8_tip_1	752	3601	264	149	https://www.orthodb.org/v10?query=184242at3193	protein PTST, chloroplastic
184250at3193	Missing
184280at3193	Complete	4042141_length_11008_cvg_14.0_tip_1	4816	6831	248.1	176	https://www.orthodb.org/v10?query=184280at3193	Tetratricopeptide repeat
184565at3193	Missing
184637at3193	Fragmented	3244089_length_408_cvg_8.0_tip_0	1	404	137.3	80	https://www.orthodb.org/v10?query=184637at3193	DNA repair REX1-B protein
184869at3193	Complete	3831643_length_1158_cvg_11.4_tip_1	28	933	212.5	104	https://www.orthodb.org/v10?query=184869at3193	Glutaredoxin
184923at3193	Complete	4003233_length_4128_cvg_12.8_tip_1	1220	4128	194.1	170	https://www.orthodb.org/v10?query=184923at3193	Matrin/U1-C-like, C2H2-type zinc finger
184963at3193	Fragmented	3766803_length_929_cvg_11.4_tip_0	386	796	216.4	95	https://www.orthodb.org/v10?query=184963at3193	peptidyl-prolyl cis-trans isomerase E
185081at3193	Duplicated	3830263_length_1152_cvg_10.0_tip_1	538	1152	220.4	125	https://www.orthodb.org/v10?query=185081at3193	thioredoxin-like protein 4B
185081at3193	Duplicated	4044601_length_12893_cvg_13.0_tip_0	9095	9791	200.3	125	https://www.orthodb.org/v10?query=185081at3193	thioredoxin-like protein 4B
185097at3193	Complete	4026871_length_6433_cvg_13.0_tip_0	4838	5741	245.1	156	https://www.orthodb.org/v10?query=185097at3193	NAD(P)H-quinone oxidoreductase subunit S, chloroplastic
185149at3193	Duplicated	4027877_length_6601_cvg_12.0_tip_0	1746	4577	527.8	360	https://www.orthodb.org/v10?query=185149at3193	protein AUXIN RESPONSE 4
185149at3193	Duplicated	4047439_length_17932_cvg_13.0_tip_1	8796	11378	515.2	361	https://www.orthodb.org/v10?query=185149at3193	protein AUXIN RESPONSE 4
185202at3193	Complete	4001947_length_4048_cvg_14.0_tip_1	37	3441	201.8	141	https://www.orthodb.org/v10?query=185202at3193	protein FAM192A
185210at3193	Complete	3992329_length_3539_cvg_11.9_tip_1	820	2711	193.2	156	https://www.orthodb.org/v10?query=185210at3193	cyclin-J18
185632at3193	Complete	3970439_length_2743_cvg_13.0_tip_0	1322	2743	195.7	157	https://www.orthodb.org/v10?query=185632at3193	Reticulon-like protein
186115at3193	Fragmented	3840845_length_1201_cvg_13.0_tip_0	1	1154	207.5	141	https://www.orthodb.org/v10?query=186115at3193	F-box domain
186149at3193	Complete	4045921_length_14499_cvg_12.9_tip_0	4247	5571	241.2	118	https://www.orthodb.org/v10?query=186149at3193	putative peptidyl-tRNA hydrolase PTRHD1
186228at3193	Complete	3998197_length_3833_cvg_13.0_tip_1	686	3391	257.8	180	https://www.orthodb.org/v10?query=186228at3193	OTU domain-containing protein At3g57810
186725at3193	Complete	4045925_length_14501_cvg_12.5_tip_1	1	3491	191.5	151	https://www.orthodb.org/v10?query=186725at3193	Very-long-chain (3R)-3-hydroxyacyl-CoA dehydratase
186996at3193	Complete	4039807_length_9798_cvg_14.0_tip_0	4299	8211	203.3	165	https://www.orthodb.org/v10?query=186996at3193	Differentiation-associated protein 1, putative isoform 1
187034at3193	Complete	3965065_length_2606_cvg_12.0_tip_0	1	1246	171	95	https://www.orthodb.org/v10?query=187034at3193	DCC family protein At1g52590, chloroplastic
187064at3193	Complete	4012771_length_4803_cvg_13.9_tip_0	1701	3491	224.7	116	https://www.orthodb.org/v10?query=187064at3193	histone deacetylase 6
187120at3193	Missing
187340at3193	Complete	3981079_length_3082_cvg_12.9_tip_1	1	1181	299.7	193	https://www.orthodb.org/v10?query=187340at3193	uncharacterized protein LOC101489708
187345at3193	Missing
187437at3193	Complete	4032867_length_7624_cvg_13.0_tip_1	3536	5247	242.7	146	https://www.orthodb.org/v10?query=187437at3193	NAD(P)H-quinone oxidoreductase subunit T, chloroplastic
187627at3193	Fragmented	3772193_length_943_cvg_15.0_tip_0	1	943	66.3	53	https://www.orthodb.org/v10?query=187627at3193	Ubiquitin domain
187746at3193	Missing
187828at3193	Duplicated	4033785_length_7841_cvg_12.8_tip_1	5887	7701	233.1	190	https://www.orthodb.org/v10?query=187828at3193	Protein of unknown function DUF716 (TMEM45)
187828at3193	Duplicated	4029265_length_6848_cvg_12.7_tip_1	3888	5861	235.3	192	https://www.orthodb.org/v10?query=187828at3193	Protein of unknown function DUF716 (TMEM45)
187952at3193	Complete	4047717_length_19286_cvg_13.9_tip_1	2566	4403	221.4	104	https://www.orthodb.org/v10?query=187952at3193	uncharacterized protein ycf20
188047at3193	Duplicated	3967437_length_2665_cvg_13.6_tip_1	46	2273	344.1	177	https://www.orthodb.org/v10?query=188047at3193	Protein of unknown function DUF4079
188047at3193	Duplicated	4030385_length_7070_cvg_12.8_tip_1	1536	3898	343.7	177	https://www.orthodb.org/v10?query=188047at3193	Protein of unknown function DUF4079
188054at3193	Fragmented	3880149_length_1436_cvg_10.5_tip_0	416	1264	177.1	79	https://www.orthodb.org/v10?query=188054at3193	Meiotic nuclear division protein 1 homolog
188221at3193	Missing
188462at3193	Complete	3950489_length_2278_cvg_12.0_tip_1	652	1883	143.9	115	https://www.orthodb.org/v10?query=188462at3193	protein SPA, chloroplastic
188597at3193	Complete	4044443_length_12751_cvg_13.0_tip_0	10522	12281	175.2	125	https://www.orthodb.org/v10?query=188597at3193	Ribosomal protein L9
188860at3193	Complete	3984395_length_3208_cvg_10.8_tip_1	6	2889	260.3	159	https://www.orthodb.org/v10?query=188860at3193	DNA binding protein
188864at3193	Fragmented	3977535_length_2962_cvg_13.0_tip_0	1812	2962	167.9	122	https://www.orthodb.org/v10?query=188864at3193	uncharacterized protein LOC4347850
189022at3193	Complete	3988107_length_3355_cvg_12.0_tip_1	986	3289	126.5	94	https://www.orthodb.org/v10?query=189022at3193	bifunctional adenosine 5'-phosphosulfate phosphorylase/adenylylsulfatase HINT4
189624at3193	Duplicated	4034561_length_8044_cvg_13.0_tip_1	772	3040	194.7	105	https://www.orthodb.org/v10?query=189624at3193	thioredoxin-like protein CITRX, chloroplastic
189624at3193	Duplicated	4022919_length_5891_cvg_12.9_tip_0	856	5206	196.6	105	https://www.orthodb.org/v10?query=189624at3193	thioredoxin-like protein CITRX, chloroplastic
189672at3193	Complete	4037797_length_9017_cvg_13.0_tip_1	1	4151	269.9	153	https://www.orthodb.org/v10?query=189672at3193	Transcription termination factor, mitochondrial/chloroplastic
189828at3193	Missing
189838at3193	Missing
190211at3193	Complete	4041681_length_10725_cvg_12.9_tip_1	896	4286	244.9	128	https://www.orthodb.org/v10?query=190211at3193	Ribosome-binding factor A
190330at3193	Complete	4014741_length_4981_cvg_13.0_tip_1	896	4037	239.3	181	https://www.orthodb.org/v10?query=190330at3193	G patch domain-containing protein 11
190635at3193	Duplicated	3992583_length_3551_cvg_11.4_tip_1	1864	3458	182.1	110	https://www.orthodb.org/v10?query=190635at3193	protein PLASTID TRANSCRIPTIONALLY ACTIVE 7
190635at3193	Duplicated	3909947_length_1699_cvg_13.0_tip_1	1	956	163.3	101	https://www.orthodb.org/v10?query=190635at3193	protein PLASTID TRANSCRIPTIONALLY ACTIVE 7
190682at3193	Fragmented	3930679_length_1954_cvg_14.0_tip_0	1	487	83	58	https://www.orthodb.org/v10?query=190682at3193	LOC100846838
190765at3193	Complete	4047919_length_20297_cvg_13.1_tip_0	12346	15350	162	84	https://www.orthodb.org/v10?query=190765at3193	Putative lin-54 family
191064at3193	Fragmented	3988661_length_3378_cvg_14.0_tip_1	1	2981	119.1	60	https://www.orthodb.org/v10?query=191064at3193	Cyanate hydratase
191077at3193	Missing
191247at3193	Fragmented	3986689_length_3298_cvg_13.0_tip_1	1	888	109	82	https://www.orthodb.org/v10?query=191247at3193	D-aminoacyl-tRNA deacylase
191814at3193	Complete	4040241_length_9988_cvg_12.9_tip_1	8188	9988	207.3	141	https://www.orthodb.org/v10?query=191814at3193	Ankyrin repeat-containing domain
192570at3193	Complete	4023095_length_5915_cvg_12.6_tip_1	1719	4290	256.4	158	https://www.orthodb.org/v10?query=192570at3193	zinc finger matrin-type protein 2
192752at3193	Duplicated	3849185_length_1244_cvg_13.8_tip_0	4	1182	157	86	https://www.orthodb.org/v10?query=192752at3193	DnaJ/Hsp40 cysteine-rich domain superfamily protein
192752at3193	Duplicated	4032315_length_7494_cvg_13.0_tip_1	3166	5571	159.7	88	https://www.orthodb.org/v10?query=192752at3193	DnaJ/Hsp40 cysteine-rich domain superfamily protein
193065at3193	Complete	3891355_length_1524_cvg_13.0_tip_0	32	674	157.1	111	https://www.orthodb.org/v10?query=193065at3193	CST complex subunit STN1
193252at3193	Fragmented	3936295_length_2034_cvg_13.0_tip_0	247	1708	184.5	96	https://www.orthodb.org/v10?query=193252at3193	Tetratricopeptide repeat
193277at3193	Complete	3865493_length_1337_cvg_13.0_tip_0	229	1337	238.7	144	https://www.orthodb.org/v10?query=193277at3193	Thioredoxin domain
193769at3193	Duplicated	4038821_length_9414_cvg_12.9_tip_1	3976	5845	252.6	136	https://www.orthodb.org/v10?query=193769at3193	Single-stranded DNA-binding protein
193769at3193	Duplicated	3965703_length_2622_cvg_12.9_tip_1	1	1941	249	135	https://www.orthodb.org/v10?query=193769at3193	Single-stranded DNA-binding protein
193818at3193	Missing
193899at3193	Missing
193902at3193	Complete	4028117_length_6643_cvg_12.9_tip_0	1	3751	223.9	177	https://www.orthodb.org/v10?query=193902at3193	PRA1 family protein
193910at3193	Complete	4029871_length_6961_cvg_12.0_tip_0	3949	6221	214.8	196	https://www.orthodb.org/v10?query=193910at3193	serine/Arginine-related protein 53
193996at3193	Missing
194116at3193	Complete	3981795_length_3111_cvg_10.6_tip_0	214	3111	230.1	191	https://www.orthodb.org/v10?query=194116at3193	dnaJ homolog subfamily C member 2
194228at3193	Complete	4040287_length_10005_cvg_13.0_tip_1	7556	9256	274.9	208	https://www.orthodb.org/v10?query=194228at3193	RNA uridylyltransferase
194233at3193	Complete	4035299_length_8245_cvg_12.5_tip_1	4166	7786	148.1	104	https://www.orthodb.org/v10?query=194233at3193	ribonuclease H2 subunit C
194237at3193	Duplicated	4021335_length_5684_cvg_12.0_tip_1	4056	4825	124.8	119	https://www.orthodb.org/v10?query=194237at3193	Ubiquitin-conjugating enzyme E2
194237at3193	Duplicated	4013859_length_4903_cvg_13.8_tip_1	3566	4215	121.9	118	https://www.orthodb.org/v10?query=194237at3193	Ubiquitin-conjugating enzyme E2
194237at3193	Duplicated	3954989_length_2371_cvg_12.0_tip_0	549	2296	138.5	118	https://www.orthodb.org/v10?query=194237at3193	Ubiquitin-conjugating enzyme E2
194511at3193	Complete	4040075_length_9915_cvg_13.0_tip_0	2326	5579	183.6	171	https://www.orthodb.org/v10?query=194511at3193	U11/U12 small nuclear ribonucleoprotein 31 kDa protein
195058at3193	Duplicated	3957327_length_2423_cvg_13.0_tip_1	482	1921	223.6	141	https://www.orthodb.org/v10?query=195058at3193	myosin-G heavy chain-like protein
195058at3193	Duplicated	4032897_length_7631_cvg_13.0_tip_1	575	2224	222.3	141	https://www.orthodb.org/v10?query=195058at3193	myosin-G heavy chain-like protein
195205at3193	Duplicated	3990431_length_3454_cvg_12.6_tip_1	1	3454	180.9	94	https://www.orthodb.org/v10?query=195205at3193	Ribosomal protein L18
195205at3193	Duplicated	3955997_length_2392_cvg_13.0_tip_0	1	2281	208.2	107	https://www.orthodb.org/v10?query=195205at3193	Ribosomal protein L18
195656at3193	Complete	4047281_length_17413_cvg_13.0_tip_1	8072	10111	188.6	106	https://www.orthodb.org/v10?query=195656at3193	zinc finger SWIM domain-containing protein 7
195796at3193	Duplicated	4020599_length_5595_cvg_13.0_tip_1	1102	2081	205.3	119	https://www.orthodb.org/v10?query=195796at3193	Rubredoxin
195796at3193	Duplicated	4047407_length_17790_cvg_11.8_tip_1	4006	5113	204.9	108	https://www.orthodb.org/v10?query=195796at3193	Rubredoxin
196221at3193	Fragmented	3693135_length_767_cvg_10.0_tip_0	82	767	146.8	85	https://www.orthodb.org/v10?query=196221at3193	Pterin 4 alpha carbinolamine dehydratase
196273at3193	Complete	4047569_length_18493_cvg_13.0_tip_1	8606	10267	241.3	125	https://www.orthodb.org/v10?query=196273at3193	Chaperonin-like RbcX
196323at3193	Complete	4035505_length_8297_cvg_13.0_tip_1	3685	5583	132	100	https://www.orthodb.org/v10?query=196323at3193	zinc finger HIT domain-containing protein 3
196423at3193	Complete	4047809_length_19706_cvg_12.9_tip_1	13776	15538	210.3	134	https://www.orthodb.org/v10?query=196423at3193	nucleolar protein 16
196442at3193	Complete	4020955_length_5636_cvg_13.1_tip_1	1756	3037	193.9	102	https://www.orthodb.org/v10?query=196442at3193	uncharacterized protein LOC101509912
196453at3193	Duplicated	4047111_length_16971_cvg_12.3_tip_1	7316	9700	166.2	94	https://www.orthodb.org/v10?query=196453at3193	Heat shock protein DnaJ, cysteine-rich domain containing protein
196453at3193	Duplicated	3976111_length_2915_cvg_11.9_tip_1	816	2324	163.4	94	https://www.orthodb.org/v10?query=196453at3193	Heat shock protein DnaJ, cysteine-rich domain containing protein
196776at3193	Fragmented	3736079_length_853_cvg_7.4_tip_1	1	753	89.9	55	https://www.orthodb.org/v10?query=196776at3193	U3 small nucleolar RNA-associated protein 14 B isoform 1
196894at3193	Missing
197017at3193	Complete	3674719_length_736_cvg_14.0_tip_0	32	736	224.7	131	https://www.orthodb.org/v10?query=197017at3193	serotonin N-acetyltransferase 2, chloroplastic
197152at3193	Complete	3786691_length_987_cvg_9.2_tip_0	406	970	179.3	102	https://www.orthodb.org/v10?query=197152at3193	uncharacterized protein At4g08330, chloroplastic
197330at3193	Complete	3940699_length_2104_cvg_14.8_tip_1	1	1807	208.1	152	https://www.orthodb.org/v10?query=197330at3193	RNA-binding domain superfamily
197413at3193	Complete	4026757_length_6416_cvg_12.0_tip_1	3779	6101	241.6	167	https://www.orthodb.org/v10?query=197413at3193	ATP-dependent RNA helicase eIF4A isoform 2
197526at3193	Duplicated	3963253_length_2560_cvg_12.9_tip_1	1	1784	190.6	84	https://www.orthodb.org/v10?query=197526at3193	protein EMBRYO SAC DEVELOPMENT ARREST 3, chloroplastic
197526at3193	Duplicated	4029821_length_6952_cvg_12.9_tip_0	70	3512	175.7	101	https://www.orthodb.org/v10?query=197526at3193	protein EMBRYO SAC DEVELOPMENT ARREST 3, chloroplastic
197545at3193	Duplicated	3894621_length_1553_cvg_12.0_tip_0	486	1491	282.8	204	https://www.orthodb.org/v10?query=197545at3193	Vesicle transport protein
197545at3193	Duplicated	4005039_length_4238_cvg_11.5_tip_0	1	1431	265.8	204	https://www.orthodb.org/v10?query=197545at3193	Vesicle transport protein
197836at3193	Fragmented	3980213_length_3054_cvg_13.0_tip_1	1	552	80.4	51	https://www.orthodb.org/v10?query=197836at3193	INO80 complex subunit C
198718at3193	Complete	3927733_length_1914_cvg_11.0_tip_1	46	1081	139	75	https://www.orthodb.org/v10?query=198718at3193	UPF0161 protein At3g09310
198809at3193	Complete	3973539_length_2836_cvg_9.7_tip_1	972	2631	131.3	196	https://www.orthodb.org/v10?query=198809at3193	SMAD/FHA domain superfamily
198946at3193	Fragmented	3840527_length_1200_cvg_13.3_tip_1	1	1111	126.4	80	https://www.orthodb.org/v10?query=198946at3193	GATA-type transcription activator
199345at3193	Complete	4031109_length_7212_cvg_13.0_tip_0	206	2449	181.7	125	https://www.orthodb.org/v10?query=199345at3193	DUF212
199467at3193	Complete	3995261_length_3681_cvg_13.0_tip_1	876	2814	238.8	188	https://www.orthodb.org/v10?query=199467at3193	protein OVEREXPRESSOR OF CATIONIC PEROXIDASE 3
199845at3193	Complete	4041135_length_10434_cvg_13.0_tip_1	6237	8901	245.4	146	https://www.orthodb.org/v10?query=199845at3193	ycf20-like protein
199941at3193	Fragmented	4038131_length_9141_cvg_12.7_tip_0	7510	8066	78.9	79	https://www.orthodb.org/v10?query=199941at3193	prefoldin subunit 1
200083at3193	Complete	4026675_length_6404_cvg_13.0_tip_0	976	6404	229.9	138	https://www.orthodb.org/v10?query=200083at3193	Armadillo-type fold
200210at3193	Missing
200301at3193	Complete	3978939_length_3010_cvg_12.0_tip_0	1	3010	199.7	111	https://www.orthodb.org/v10?query=200301at3193	Proline-rich family protein
200869at3193	Complete	4034005_length_7903_cvg_14.0_tip_0	1394	7282	144.5	79	https://www.orthodb.org/v10?query=200869at3193	Ribosomal protein L35
201012at3193	Duplicated	4029337_length_6864_cvg_12.0_tip_1	2160	4971	151.8	77	https://www.orthodb.org/v10?query=201012at3193	LSM domain, eukaryotic/archaea-type
201012at3193	Duplicated	4032903_length_7632_cvg_12.6_tip_1	6233	6851	149.4	77	https://www.orthodb.org/v10?query=201012at3193	LSM domain, eukaryotic/archaea-type
201093at3193	Complete	4046135_length_14863_cvg_12.7_tip_0	846	2369	166.8	94	https://www.orthodb.org/v10?query=201093at3193	RNA-binding domain superfamily
201638at3193	Complete	4038283_length_9204_cvg_13.0_tip_0	3956	8204	206.5	133	https://www.orthodb.org/v10?query=201638at3193	NADH dehydrogenase
202147at3193	Fragmented	3965937_length_2627_cvg_14.0_tip_0	2369	2590	145.6	72	https://www.orthodb.org/v10?query=202147at3193	RmlC-like cupin domain superfamily
202185at3193	Fragmented	3692311_length_765_cvg_14.0_tip_0	1	243	38.5	52	https://www.orthodb.org/v10?query=202185at3193	Zinc finger/BTB domain protein
202482at3193	Complete	4033221_length_7711_cvg_13.0_tip_1	696	3460	244.8	134	https://www.orthodb.org/v10?query=202482at3193	protein canopy-1
202553at3193	Complete	4022631_length_5854_cvg_12.9_tip_1	926	3057	212.1	112	https://www.orthodb.org/v10?query=202553at3193	uncharacterized protein LOC107864445
202565at3193	Complete	3943701_length_2154_cvg_12.0_tip_1	1	1511	153.6	85	https://www.orthodb.org/v10?query=202565at3193	proteasome assembly chaperone 4
202942at3193	Duplicated	4045711_length_14238_cvg_12.9_tip_1	7027	8671	183.7	98	https://www.orthodb.org/v10?query=202942at3193	Ferredoxin
202942at3193	Duplicated	4044311_length_12624_cvg_12.9_tip_1	6360	6981	185.2	98	https://www.orthodb.org/v10?query=202942at3193	Ferredoxin
203343at3193	Duplicated	3825017_length_1129_cvg_13.0_tip_1	1	723	223.8	110	https://www.orthodb.org/v10?query=203343at3193	NAD(P)-linked oxidoreductase superfamily protein
203343at3193	Duplicated	4032513_length_7542_cvg_13.0_tip_1	3376	4306	225.5	110	https://www.orthodb.org/v10?query=203343at3193	NAD(P)-linked oxidoreductase superfamily protein
203809at3193	Duplicated	3945745_length_2188_cvg_12.0_tip_0	1	1267	209.1	102	https://www.orthodb.org/v10?query=203809at3193	Peptidyl-prolyl cis-trans isomerase
203809at3193	Duplicated	4012225_length_4762_cvg_13.0_tip_0	1026	2440	208.9	102	https://www.orthodb.org/v10?query=203809at3193	Peptidyl-prolyl cis-trans isomerase
203933at3193	Fragmented	2652867_length_258_cvg_8.0_tip_0	1	239	106.1	69	https://www.orthodb.org/v10?query=203933at3193	uncharacterized protein LOC101506354
204060at3193	Complete	3970963_length_2759_cvg_14.0_tip_0	167	2743	126.4	75	https://www.orthodb.org/v10?query=204060at3193	BLOC-1-related complex subunit 6
204197at3193	Duplicated	3997375_length_3791_cvg_12.0_tip_1	1615	3661	131.6	148	https://www.orthodb.org/v10?query=204197at3193	LYR motif protein
204197at3193	Duplicated	4032877_length_7627_cvg_12.8_tip_1	4942	7121	135.7	147	https://www.orthodb.org/v10?query=204197at3193	LYR motif protein
204437at3193	Duplicated	4047893_length_20172_cvg_12.8_tip_1	12576	15518	200.9	111	https://www.orthodb.org/v10?query=204437at3193	Prefoldin subunit 4
204437at3193	Duplicated	4045679_length_14166_cvg_12.9_tip_1	4923	6691	199.5	111	https://www.orthodb.org/v10?query=204437at3193	Prefoldin subunit 4
204701at3193	Complete	4020821_length_5620_cvg_12.9_tip_1	2536	3385	212.8	146	https://www.orthodb.org/v10?query=204701at3193	stress enhanced protein 2, chloroplastic
204800at3193	Complete	4035619_length_8331_cvg_12.7_tip_1	1	1676	196.7	123	https://www.orthodb.org/v10?query=204800at3193	NAD(P)H-quinone oxidoreductase subunit U, chloroplastic
205134at3193	Complete	3976749_length_2935_cvg_12.0_tip_0	1	1451	115.5	100	https://www.orthodb.org/v10?query=205134at3193	protein Iojap-related, mitochondrial
205166at3193	Complete	4019437_length_5464_cvg_12.0_tip_1	3496	4745	201.8	112	https://www.orthodb.org/v10?query=205166at3193	uncharacterized protein LOC4352412
205334at3193	Complete	4034653_length_8070_cvg_12.2_tip_0	4771	8070	142	109	https://www.orthodb.org/v10?query=205334at3193	kxDL motif-containing protein 1
205399at3193	Complete	3479083_length_525_cvg_11.0_tip_0	1	441	132.7	95	https://www.orthodb.org/v10?query=205399at3193	uncharacterized protein LOC100840378
205878at3193	Complete	4047165_length_17104_cvg_12.9_tip_0	13465	15031	204	147	https://www.orthodb.org/v10?query=205878at3193	Adenine phosphoribosyltransferase
205887at3193	Duplicated	3909965_length_1699_cvg_9.5_tip_1	236	1095	125.8	99	https://www.orthodb.org/v10?query=205887at3193	UPF0690 protein C1orf52 homolog
205887at3193	Duplicated	4016291_length_5130_cvg_13.6_tip_1	2726	3834	123.4	116	https://www.orthodb.org/v10?query=205887at3193	UPF0690 protein C1orf52 homolog
205963at3193	Complete	3906459_length_1664_cvg_12.0_tip_1	16	1664	150.1	89	https://www.orthodb.org/v10?query=205963at3193	uncharacterized protein LOC103867251
206508at3193	Duplicated	3654815_length_705_cvg_6.0_tip_1	96	602	173	111	https://www.orthodb.org/v10?query=206508at3193	spindle and kinetochore-associated protein 2
206508at3193	Duplicated	4047111_length_16971_cvg_12.3_tip_1	9815	11491	185	124	https://www.orthodb.org/v10?query=206508at3193	spindle and kinetochore-associated protein 2
206707at3193	Complete	4011351_length_4690_cvg_12.6_tip_0	3206	4481	133.9	77	https://www.orthodb.org/v10?query=206707at3193	Glutaredoxin-like protein
206860at3193	Complete	4047287_length_17442_cvg_12.9_tip_1	2346	3792	151.2	83	https://www.orthodb.org/v10?query=206860at3193	Cytochrome b5-like heme/steroid binding domain
206888at3193	Fragmented	3634155_length_676_cvg_10.0_tip_0	1	592	42.5	36	https://www.orthodb.org/v10?query=206888at3193	recQ-mediated genome instability protein 2
207344at3193	Complete	3855559_length_1278_cvg_11.0_tip_0	1	1143	124.4	81	https://www.orthodb.org/v10?query=207344at3193	uncharacterized protein LOC110910465
207476at3193	Missing
207533at3193	Complete	4004547_length_4206_cvg_13.8_tip_0	1487	3241	228	121	https://www.orthodb.org/v10?query=207533at3193	uncharacterized protein LOC101503973
207537at3193	Complete	3747125_length_878_cvg_12.0_tip_0	1	801	157	117	https://www.orthodb.org/v10?query=207537at3193	FAS1 domain
207739at3193	Complete	4036981_length_8732_cvg_12.8_tip_1	3676	6329	157.4	86	https://www.orthodb.org/v10?query=207739at3193	uncharacterized protein LOC112190071
207787at3193	Complete	4047391_length_17691_cvg_13.0_tip_1	14956	16456	173.2	97	https://www.orthodb.org/v10?query=207787at3193	RNA-binding domain superfamily
208235at3193	Duplicated	3940647_length_2103_cvg_11.9_tip_1	1	1631	225	160	https://www.orthodb.org/v10?query=208235at3193	NUDIX hydrolase-like domain superfamily
208235at3193	Duplicated	3985015_length_3232_cvg_12.0_tip_1	815	2131	223.3	160	https://www.orthodb.org/v10?query=208235at3193	NUDIX hydrolase-like domain superfamily
209041at3193	Complete	3986855_length_3305_cvg_12.8_tip_1	2240	3041	185.6	117	https://www.orthodb.org/v10?query=209041at3193	thymocyte nuclear protein 1
210007at3193	Duplicated	4040793_length_10259_cvg_13.5_tip_0	4206	4989	179.7	94	https://www.orthodb.org/v10?query=210007at3193	AT5g02160
210007at3193	Duplicated	3931901_length_1971_cvg_11.9_tip_0	1	1201	182.7	95	https://www.orthodb.org/v10?query=210007at3193	AT5g02160
210177at3193	Duplicated	3933681_length_1995_cvg_11.9_tip_1	1114	1995	254.1	147	https://www.orthodb.org/v10?query=210177at3193	Protein of unknown function DUF1118
210177at3193	Duplicated	4008615_length_4486_cvg_12.9_tip_1	216	1221	252.7	147	https://www.orthodb.org/v10?query=210177at3193	Protein of unknown function DUF1118
210541at3193	Complete	3853889_length_1268_cvg_13.0_tip_1	1	1071	154.6	101	https://www.orthodb.org/v10?query=210541at3193	uncharacterized protein LOC108989298
210672at3193	Duplicated	3767869_length_932_cvg_13.2_tip_0	1	932	198.9	109	https://www.orthodb.org/v10?query=210672at3193	DNL-type zinc finger protein
210672at3193	Duplicated	3981045_length_3081_cvg_13.0_tip_1	1428	2442	194.7	139	https://www.orthodb.org/v10?query=210672at3193	DNL-type zinc finger protein
210791at3193	Duplicated	3378185_length_465_cvg_13.0_tip_0	1	465	146.3	108	https://www.orthodb.org/v10?query=210791at3193	DnaJ domain
210791at3193	Duplicated	3776997_length_957_cvg_10.0_tip_1	56	673	150.4	110	https://www.orthodb.org/v10?query=210791at3193	DnaJ domain
210833at3193	Complete	4039609_length_9713_cvg_13.0_tip_1	4674	5821	208.8	138	https://www.orthodb.org/v10?query=210833at3193	Protein of unknown function DUF1118
211122at3193	Complete	4013595_length_4878_cvg_12.0_tip_0	1836	2751	180.5	108	https://www.orthodb.org/v10?query=211122at3193	uncharacterized protein LOC112039661
211137at3193	Duplicated	4030821_length_7156_cvg_13.0_tip_1	876	2338	133.9	64	https://www.orthodb.org/v10?query=211137at3193	Conserved gene of unknown function
211137at3193	Duplicated	3938363_length_2066_cvg_13.1_tip_0	1	1151	129.7	64	https://www.orthodb.org/v10?query=211137at3193	Conserved gene of unknown function
211824at3193	Complete	4034487_length_8024_cvg_13.0_tip_1	4176	6111	189.2	133	https://www.orthodb.org/v10?query=211824at3193	BSD domain
212287at3193	Missing
212586at3193	Duplicated	4042737_length_11397_cvg_13.0_tip_0	7456	8144	170.1	104	https://www.orthodb.org/v10?query=212586at3193	Domain of unknown function DUF1279
212586at3193	Duplicated	4015751_length_5074_cvg_14.2_tip_0	2590	3301	169.7	104	https://www.orthodb.org/v10?query=212586at3193	Domain of unknown function DUF1279
212586at3193	Duplicated	4038139_length_9144_cvg_12.9_tip_0	5479	6091	167.1	102	https://www.orthodb.org/v10?query=212586at3193	Domain of unknown function DUF1279
212874at3193	Duplicated	3910219_length_1702_cvg_12.0_tip_0	881	1577	243.7	136	https://www.orthodb.org/v10?query=212874at3193	uncharacterized protein LOC108321598
212874at3193	Duplicated	4026613_length_6396_cvg_12.4_tip_1	3147	5801	232.8	136	https://www.orthodb.org/v10?query=212874at3193	uncharacterized protein LOC108321598
212908at3193	Duplicated	3732109_length_844_cvg_12.0_tip_1	1	761	160.9	84	https://www.orthodb.org/v10?query=212908at3193	uncharacterized protein LOC107433866
212908at3193	Duplicated	4035085_length_8185_cvg_12.3_tip_1	4116	5159	160.6	82	https://www.orthodb.org/v10?query=212908at3193	uncharacterized protein LOC107433866
213464at3193	Complete	4017301_length_5235_cvg_13.0_tip_1	921	2519	127.8	81	https://www.orthodb.org/v10?query=213464at3193	Protein FAM204A
213697at3193	Duplicated	3180459_length_389_cvg_11.0_tip_0	1	389	99.9	104	https://www.orthodb.org/v10?query=213697at3193	uncharacterized protein LOC100837683
213697at3193	Duplicated	3180457_length_389_cvg_8.0_tip_0	1	389	99.5	104	https://www.orthodb.org/v10?query=213697at3193	uncharacterized protein LOC100837683
213743at3193	Complete	4044113_length_12448_cvg_13.0_tip_1	11353	12366	137.1	80	https://www.orthodb.org/v10?query=213743at3193	Protein translocase complex, SecE/Sec61-gamma subunit
214134at3193	Fragmented	3912595_length_1729_cvg_13.0_tip_1	1	815	75.4	45	https://www.orthodb.org/v10?query=214134at3193	2,3-bisphosphoglycerate-dependent phosphoglycerate mutase
214225at3193	Complete	3970471_length_2744_cvg_13.0_tip_1	1	2581	220.3	111	https://www.orthodb.org/v10?query=214225at3193	protein disulfide-isomerase 5-1
214962at3193	Complete	4041117_length_10428_cvg_13.0_tip_1	4836	7461	140.9	68	https://www.orthodb.org/v10?query=214962at3193	Protein of unknown function DUF3148
214985at3193	Fragmented	3970043_length_2733_cvg_12.1_tip_0	927	2264	132.9	73	https://www.orthodb.org/v10?query=214985at3193	Chitinase-like protein
216147at3193	Complete	4008117_length_4449_cvg_12.6_tip_1	3048	3871	171	108	https://www.orthodb.org/v10?query=216147at3193	Chromosome transmission fidelity protein
216356at3193	Fragmented	3658541_length_711_cvg_12.0_tip_0	1	711	73.8	97	https://www.orthodb.org/v10?query=216356at3193	Coiled-coil protein
216383at3193	Complete	4001439_length_4018_cvg_13.0_tip_0	4	1690	113.2	62	https://www.orthodb.org/v10?query=216383at3193	UPF0426 protein At1g28150, chloroplastic
216839at3193	Complete	3977665_length_2967_cvg_10.4_tip_1	78	1321	157.8	94	https://www.orthodb.org/v10?query=216839at3193	uncharacterized protein LOC109357083
216846at3193	Complete	3405933_length_479_cvg_14.0_tip_0	1	363	94.2	52	https://www.orthodb.org/v10?query=216846at3193	uncharacterized protein LOC103949029
217135at3193	Duplicated	4005089_length_4241_cvg_12.0_tip_0	1186	2893	163.2	95	https://www.orthodb.org/v10?query=217135at3193	protein MHF1 homolog
217135at3193	Duplicated	3988003_length_3350_cvg_12.0_tip_1	306	2269	156.6	94	https://www.orthodb.org/v10?query=217135at3193	protein MHF1 homolog
217208at3193	Complete	4033203_length_7703_cvg_13.1_tip_1	1282	4241	130.1	57	https://www.orthodb.org/v10?query=217208at3193	protein BOLA2
217398at3193	Complete	4041083_length_10410_cvg_13.0_tip_1	7566	8191	146.3	75	https://www.orthodb.org/v10?query=217398at3193	subtilisin-like protease
217409at3193	Complete	4048573_length_31724_cvg_13.0_tip_0	30585	31409	178.8	112	https://www.orthodb.org/v10?query=217409at3193	transmembrane protein 234 homolog
217633at3193	Missing
218126at3193	Complete	4019617_length_5485_cvg_12.0_tip_1	1640	3371	172.1	120	https://www.orthodb.org/v10?query=218126at3193	Sulfate adenylyltransferase subunit
218847at3193	Duplicated	3444465_length_502_cvg_7.3_tip_0	8	497	91	50	https://www.orthodb.org/v10?query=218847at3193	uncharacterized protein LOC109784389
218847at3193	Duplicated	3705875_length_790_cvg_8.1_tip_0	1	521	92	50	https://www.orthodb.org/v10?query=218847at3193	uncharacterized protein LOC109784389
218897at3193	Complete	4045737_length_14258_cvg_13.0_tip_1	3994	5221	108.1	74	https://www.orthodb.org/v10?query=218897at3193	photosystem I reaction center subunit N
219117at3193	Complete	4047323_length_17534_cvg_12.9_tip_0	3176	4739	170.5	90	https://www.orthodb.org/v10?query=219117at3193	membrane magnesium transporter
219680at3193	Complete	4035323_length_8254_cvg_13.6_tip_1	506	2560	108.2	74	https://www.orthodb.org/v10?query=219680at3193	uncharacterized protein LOC112016202
219764at3193	Complete	3851339_length_1254_cvg_15.0_tip_1	1	961	205.5	111	https://www.orthodb.org/v10?query=219764at3193	uncharacterized protein LOC102578315
220203at3193	Complete	4047881_length_20103_cvg_13.0_tip_0	18979	20043	94.4	102	https://www.orthodb.org/v10?query=220203at3193	uncharacterized protein LOC103961444
220518at3193	Complete	4037285_length_8836_cvg_13.0_tip_0	5686	8602	150.1	88	https://www.orthodb.org/v10?query=220518at3193	Snapin
220874at3193	Duplicated	3989279_length_3403_cvg_13.0_tip_0	455	2021	136.7	65	https://www.orthodb.org/v10?query=220874at3193	Excitatory amino acid transporter
220874at3193	Duplicated	4040205_length_9970_cvg_13.0_tip_0	6719	9411	137.2	65	https://www.orthodb.org/v10?query=220874at3193	Excitatory amino acid transporter
223334at3193	Duplicated	4043507_length_11969_cvg_12.8_tip_1	4011	6031	110.6	55	https://www.orthodb.org/v10?query=223334at3193	uncharacterized protein LOC107798440
223334at3193	Duplicated	3927571_length_1912_cvg_11.6_tip_1	196	1813	110.7	55	https://www.orthodb.org/v10?query=223334at3193	uncharacterized protein LOC107798440
225752at3193	Complete	4014083_length_4922_cvg_13.0_tip_0	1501	2879	143.9	83	https://www.orthodb.org/v10?query=225752at3193	2,3-bisphosphoglycerate-independent phosphoglycerate mutase
