# Supplementary material for: De novo assembly and characterization of the first draft genome of quince (Cydonia oblonga Mill.)
Source: Sci Rep. 2021 Feb 15;11:3818. doi: 10.1038/s41598-021-83113-3 (PMC7884838; doi:10.1038/s41598-021-83113-3)
Supplement: Supplementary file 3 — Supplementary Table S2. [file 41598_2021_83113_MOESM3_ESM.xlsx]

## Sheet: Sayfa1
SeqName	Description	Length	#Hits	e-Value	sim mean	#GO	GO IDs	GO Names	Enzyme Codes	Enzyme Names
3701525_length_782_cvg_13.0_tip_0.g230	K7RZA3_MALDOCellulose synthase OS=Malus domestica OX=3750 GN=CESA8-A PE=2 SV=1	260	10	0	84.82	4	P:GO:0030244; P:GO:0071555; F:GO:0016760; C:GO:0016021	P:cellulose biosynthetic process; P:cell wall organization; F:cellulose synthase (UDP-forming) activity; C:integral component of membrane	EC:2.4.1.12	Cellulose synthase (UDP-forming)
3704449_length_787_cvg_14.0_tip_0.g289	A0A498KK38_MALDOLipase_3 domain-containing protein OS=Malus domestica OX=3750 GN=DVH24_025940 PE=4 SV=1	257	10	0	63.6	1	P:GO:0006629	P:lipid metabolic process
3706881_length_791_cvg_12.0_tip_0.g286	A0A498HED4_MALDOThreonine synthase OS=Malus domestica OX=3750 GN=DVH24_027560 PE=3 SV=1	255	5	0	95.71	8	P:GO:0006508; P:GO:0006520; F:GO:0004795; F:GO:0008237; F:GO:0008270; F:GO:0030170; C:GO:0005829; C:GO:0009570	P:proteolysis; P:cellular amino acid metabolic process; F:threonine synthase activity; F:metallopeptidase activity; F:zinc ion binding; F:pyridoxal phosphate binding; C:cytosol; C:chloroplast stroma	EC:4.2.3.1	Threonine synthase
3707299_length_792_cvg_13.0_tip_0.g16	A0A498HQT3_MALDODihydrolipoyl dehydrogenase OS=Malus domestica OX=3750 GN=DVH24_025298 PE=3 SV=1	263	5	0	71.91	4	P:GO:0045454; P:GO:0055114; F:GO:0004148; F:GO:0050660	P:cell redox homeostasis; P:oxidation-reduction process; F:dihydrolipoyl dehydrogenase activity; F:flavin adenine dinucleotide binding	EC:1.8.1.4	Dihydrolipoyl dehydrogenase
3708275_length_794_cvg_11.0_tip_0.g159	A0A498K0A8_MALDOAdenylosuccinase OS=Malus domestica OX=3750 GN=DVH24_001041 PE=3 SV=1	264	1	0	99.62	2	P:GO:0006188; F:GO:0004018	P:IMP biosynthetic process; F:N6-(1,2-dicarboxyethyl)AMP AMP-lyase (fumarate-forming) activity	EC:4.3.2.2	Adenylosuccinate lyase
3708571_length_795_cvg_14.0_tip_0.g199	A0A498HUB0_MALDOProtein kinase domain-containing protein OS=Malus domestica OX=3750 GN=DVH24_016384 PE=4 SV=1	264	10	0	73.44	4	P:GO:0006468; F:GO:0004672; F:GO:0005524; C:GO:0016021	P:protein phosphorylation; F:protein kinase activity; F:ATP binding; C:integral component of membrane
3709563_length_797_cvg_12.0_tip_0.g339	A0A498JJW1_MALDORING-type domain-containing protein OS=Malus domestica OX=3750 GN=DVH24_014187 PE=3 SV=1	265	8	0	67.55	2	F:GO:0008168; C:GO:0016021	F:methyltransferase activity; C:integral component of membrane
3709701_length_797_cvg_13.0_tip_0.g10	A0A498KIG7_MALDOPKS_ER domain-containing protein OS=Malus domestica OX=3750 GN=DVH24_014535 PE=4 SV=1	265	10	0	79.45	4	P:GO:0055114; F:GO:0000166; F:GO:0016491; F:GO:0016798	P:oxidation-reduction process; F:nucleotide binding; F:oxidoreductase activity; F:hydrolase activity, acting on glycosyl bonds
3709703_length_797_cvg_15.0_tip_0.g11	A0A498KIG7_MALDOPKS_ER domain-containing protein OS=Malus domestica OX=3750 GN=DVH24_014535 PE=4 SV=1	265	10	0	79.26	4	P:GO:0055114; F:GO:0000166; F:GO:0016491; F:GO:0016798	P:oxidation-reduction process; F:nucleotide binding; F:oxidoreductase activity; F:hydrolase activity, acting on glycosyl bonds
3709715_length_797_cvg_12.0_tip_0.g14	A0A498JJW1_MALDORING-type domain-containing protein OS=Malus domestica OX=3750 GN=DVH24_014187 PE=3 SV=1	265	8	0	63.57	2	F:GO:0008168; C:GO:0016021	F:methyltransferase activity; C:integral component of membrane
3711453_length_800_cvg_12.0_tip_0.g251	A0A498JMS6_MALDODYW_deaminase domain-containing protein OS=Malus domestica OX=3750 GN=DVH24_024848 PE=3 SV=1	266	10	0	68.9	5	P:GO:0006260; P:GO:0010212; P:GO:0033314; F:GO:0008270; C:GO:0005634	P:DNA replication; P:response to ionizing radiation; P:mitotic DNA replication checkpoint; F:zinc ion binding; C:nucleus
3717709_length_813_cvg_13.0_tip_0.g136	Q6SXP4_MALDOSucrose transporter OS=Malus domestica OX=3750 GN=SUT1 PE=2 SV=1	270	8	0	75.78	3	P:GO:0015770; F:GO:0008515; C:GO:0005887	P:sucrose transport; F:sucrose transmembrane transporter activity; C:integral component of plasma membrane
3720559_length_819_cvg_12.7_tip_0.g197	A0A498KME2_MALDOProtein kinase domain-containing protein OS=Malus domestica OX=3750 GN=DVH24_023072 PE=3 SV=1	273	10	0	86.72	5	P:GO:0006468; F:GO:0004672; F:GO:0005524; F:GO:0030246; C:GO:0016021	P:protein phosphorylation; F:protein kinase activity; F:ATP binding; F:carbohydrate binding; C:integral component of membrane
3720907_length_819_cvg_15.0_tip_0.g246	3)-beta-glucan endohydrolase OS=Malus domestica OX=3750 GN=DVH24_028541 PE=3 SV=1	272	10	0	69.66	2	P:GO:0005975; F:GO:0004553	P:carbohydrate metabolic process; F:hydrolase activity, hydrolyzing O-glycosyl compounds
3723531_length_825_cvg_13.0_tip_0.g300	S5CK78_9ROSA9-cis-epoxycarotenoid dioxygenase OS=Malus domestica x Malus honanensis OX=1297389 GN=NCED1 PE=2 SV=1	275	10	0	85.98	3	P:GO:0055114; F:GO:0045549; F:GO:0046872	P:oxidation-reduction process; F:9-cis-epoxycarotenoid dioxygenase activity; F:metal ion binding	EC:1.13.11; EC:1.13.11.51	Acting on single donors with incorporation of molecular oxygen (oxygenases). The oxygen incorporated need not be derived from O(2); 9-cis-epoxycarotenoid dioxygenase
3724065_length_826_cvg_13.0_tip_0.g40	A0A498HGD7_MALDOWPP domain-containing protein OS=Malus domestica OX=3750 GN=DVH24_013272 PE=3 SV=1	275	4	0	86.12	3	P:GO:0006412; F:GO:0003735; C:GO:0005840	P:translation; F:structural constituent of ribosome; C:ribosome
3724067_length_826_cvg_13.0_tip_0.g41	A0A498HGD7_MALDOWPP domain-containing protein OS=Malus domestica OX=3750 GN=DVH24_013272 PE=3 SV=1	275	4	0	85.47	3	P:GO:0006412; F:GO:0003735; C:GO:0005840	P:translation; F:structural constituent of ribosome; C:ribosome
3724389_length_827_cvg_14.0_tip_0.g77	A0A498IBS3_MALDOPWWP domain-containing protein OS=Malus domestica OX=3750 GN=DVH24_004574 PE=4 SV=1	275	9	0	59.47	1	F:GO:0003676	F:nucleic acid binding
3724569_length_827_cvg_14.0_tip_0.g107	A0A498J9X0_MALDOPHD domain-containing protein OS=Malus domestica OX=3750 GN=DVH24_035367 PE=4 SV=1	275	10	0	75.04	1	F:GO:0046872	F:metal ion binding
3725665_length_829_cvg_14.0_tip_0.g258	A0A498J0L9_MALDOAlpha-aminoacylpeptide hydrolase OS=Malus domestica OX=3750 GN=DVH24_000415 PE=3 SV=1	275	4	0	97.55	8	P:GO:0006508; P:GO:0006520; F:GO:0004795; F:GO:0008237; F:GO:0008270; F:GO:0030170; C:GO:0005829; C:GO:0009570	P:proteolysis; P:cellular amino acid metabolic process; F:threonine synthase activity; F:metallopeptidase activity; F:zinc ion binding; F:pyridoxal phosphate binding; C:cytosol; C:chloroplast stroma	EC:4.2.3.1	Threonine synthase
3727179_length_833_cvg_16.0_tip_0.g149	A0A498JEV3_MALDO1-phosphatidylinositol-4-phosphate 5-kinase OS=Malus domestica OX=3750 GN=DVH24_033239 PE=4 SV=1	277	10	0	62.42	1	C:GO:0016021	C:integral component of membrane
3727975_length_834_cvg_13.0_tip_0.g249	A0A498IDA4_MALDOATP citrate synthase OS=Malus domestica OX=3750 GN=DVH24_041221 PE=3 SV=1	277	1	0	98.56	1	F:GO:0005524	F:ATP binding
3728773_length_836_cvg_7.3_tip_1.g44	A0A498JT77_MALDOBeta-amylase OS=Malus domestica OX=3750 GN=DVH24_035791 PE=3 SV=1	255	10	0	95.07	3	P:GO:0000272; F:GO:0016161; F:GO:0102229	P:polysaccharide catabolic process; F:beta-amylase activity; F:amylopectin maltohydrolase activity	EC:3.2.1.2	Beta-amylase
3729757_length_838_cvg_12.0_tip_0.g184	A0A498HIK8_MALDORNA helicase OS=Malus domestica OX=3750 GN=DVH24_037119 PE=4 SV=1	278	1	0	97.48	1	F:GO:0016817	F:hydrolase activity, acting on acid anhydrides
3730231_length_839_cvg_12.0_tip_0.g266	A0A3G5BLY2_MALDONitrate transporter 1/peptide transporter family protein OS=Malus domestica OX=3750 GN=NPF2.22 PE=2 SV=1	276	10	0	71.63	3	P:GO:0055085; F:GO:0022857; C:GO:0016021	P:transmembrane transport; F:transmembrane transporter activity; C:integral component of membrane
3732659_length_845_cvg_11.0_tip_0.g264	A0A498HKC0_MALDOProtein kinase domain-containing protein OS=Malus domestica OX=3750 GN=DVH24_018714 PE=4 SV=1	281	2	0	91.46	3	P:GO:0006468; F:GO:0004672; F:GO:0005524	P:protein phosphorylation; F:protein kinase activity; F:ATP binding
3733271_length_846_cvg_15.0_tip_0.g34	A0A498I171_MALDOAbhydro_lipase domain-containing protein OS=Malus domestica OX=3750 GN=DVH24_023620 PE=3 SV=1	262	10	0	70.25	4	P:GO:0055114; F:GO:0005506; F:GO:0016705; F:GO:0020037	P:oxidation-reduction process; F:iron ion binding; F:oxidoreductase activity, acting on paired donors, with incorporation or reduction of molecular oxygen; F:heme binding
3735143_length_850_cvg_12.2_tip_0.g305	A0A498JIR7_MALDOzinc_ribbon_12 domain-containing protein OS=Malus domestica OX=3750 GN=DVH24_024451 PE=4 SV=1	277	2	0	92.78	1	P:GO:1900150	P:regulation of defense response to fungus
3735453_length_851_cvg_10.0_tip_1.g14	A0A498HHZ5_MALDODYW_deaminase domain-containing protein OS=Malus domestica OX=3750 GN=DVH24_013355 PE=3 SV=1	278	10	0	61.5	1	F:GO:0008270	F:zinc ion binding
3736459_length_853_cvg_13.8_tip_0.g171	A0A498KDZ9_MALDOProtein kinase domain-containing protein OS=Malus domestica OX=3750 GN=DVH24_004345 PE=4 SV=1	283	10	0	72.34	4	P:GO:0006468; F:GO:0004672; F:GO:0005524; C:GO:0016021	P:protein phosphorylation; F:protein kinase activity; F:ATP binding; C:integral component of membrane
3736897_length_854_cvg_12.0_tip_0.g243	A0A498KEJ5_MALDOF-box domain-containing protein OS=Malus domestica OX=3750 GN=DVH24_025916 PE=4 SV=1	279	7	0	83.05	1	C:GO:0016021	C:integral component of membrane
3737019_length_855_cvg_11.2_tip_1.g258	A0A498JJ67_MALDODNA mismatch repair protein OS=Malus domestica OX=3750 GN=DVH24_024729 PE=3 SV=1	281	1	0	98.93	3	P:GO:0006298; F:GO:0005524; F:GO:0030983	P:mismatch repair; F:ATP binding; F:mismatched DNA binding
3737745_length_856_cvg_13.0_tip_0.g26	A0A498I1I5_MALDODiacylglycerol kinase OS=Malus domestica OX=3750 GN=DVH24_023730 PE=3 SV=1	282	3	0	83.43	7	P:GO:0007205; P:GO:0016310; P:GO:0035556; F:GO:0003951; F:GO:0004143; F:GO:0005524; C:GO:0016021	P:protein kinase C-activating G protein-coupled receptor signaling pathway; P:phosphorylation; P:intracellular signal transduction; F:NAD+ kinase activity; F:diacylglycerol kinase activity; F:ATP binding; C:integral component of membrane	EC:2.7.1.23; EC:2.7.1.107	NAD(+) kinase; Diacylglycerol kinase (ATP)
3740215_length_862_cvg_5.4_tip_0.g70	A0A498J8N9_MALDOGlycosyltransferase OS=Malus domestica OX=3750 GN=DVH24_032589 PE=3 SV=1	286	10	0	79.94	1	F:GO:0035251	F:UDP-glucosyltransferase activity
3740367_length_862_cvg_7.4_tip_0.g94	A0A498J8N9_MALDOGlycosyltransferase OS=Malus domestica OX=3750 GN=DVH24_032589 PE=3 SV=1	286	10	0	80.02	1	F:GO:0035251	F:UDP-glucosyltransferase activity
3741665_length_865_cvg_12.0_tip_0.g296	A0A498JC84_MALDOUncharacterized protein OS=Malus domestica OX=3750 GN=DVH24_020415 PE=4 SV=1	288	2	0	95.14	1	P:GO:0007064	P:mitotic sister chromatid cohesion
3742461_length_867_cvg_15.7_tip_0.g63	A0A498JAD6_MALDONAD(P)-bd_dom domain-containing protein OS=Malus domestica OX=3750 GN=DVH24_032698 PE=4 SV=1	283	10	0	82.42	3	P:GO:0009225; F:GO:0008460; C:GO:0016021	P:nucleotide-sugar metabolic process; F:dTDP-glucose 4,6-dehydratase activity; C:integral component of membrane	EC:4.2.1.46	dTDP-glucose 4,6-dehydratase
3742601_length_867_cvg_11.0_tip_0.g81	A0A498JQ38_MALDOProtein kinase domain-containing protein OS=Malus domestica OX=3750 GN=DVH24_008202 PE=4 SV=1	288	3	0	88.26	3	P:GO:0006468; F:GO:0004672; F:GO:0005524	P:protein phosphorylation; F:protein kinase activity; F:ATP binding
3742647_length_868_cvg_13.0_tip_1.g85	A0A498KTB6_MALDORING-type domain-containing protein OS=Malus domestica OX=3750 GN=DVH24_023109 PE=4 SV=1	256	3	0	73.3	1	C:GO:0016021	C:integral component of membrane
3743343_length_869_cvg_17.3_tip_0.g179	A0A498I6K2_MALDONAD(P)-bd_dom domain-containing protein OS=Malus domestica OX=3750 GN=DVH24_006940 PE=4 SV=1	289	10	0	64.09	1	C:GO:0016021	C:integral component of membrane
3743727_length_870_cvg_12.0_tip_0.g250	A0A498HT51_MALDOUncharacterized protein OS=Malus domestica OX=3750 GN=DVH24_012341 PE=4 SV=1	290	2	0	92.59	2	P:GO:0009910; P:GO:0045892	P:negative regulation of flower development; P:negative regulation of transcription, DNA-templated
3745105_length_873_cvg_15.0_tip_0.g130	A0A498I5I2_MALDOPPR_long domain-containing protein OS=Malus domestica OX=3750 GN=DVH24_001677 PE=4 SV=1	289	10	0	52.5	1	C:GO:0005739	C:mitochondrion
3745579_length_874_cvg_12.0_tip_0.g195	A0A498I461_MALDOProtein kinase domain-containing protein OS=Malus domestica OX=3750 GN=DVH24_019139 PE=4 SV=1	286	10	0	75	3	P:GO:0006468; F:GO:0004672; F:GO:0005524	P:protein phosphorylation; F:protein kinase activity; F:ATP binding
3746069_length_875_cvg_38.0_tip_0.g265	A0A498KJ32_MALDOProtein kinase domain-containing protein OS=Malus domestica OX=3750 GN=DVH24_005250 PE=4 SV=1	291	10	0	64.27	3	P:GO:0006468; F:GO:0004672; F:GO:0005524	P:protein phosphorylation; F:protein kinase activity; F:ATP binding
3746091_length_876_cvg_12.0_tip_0.g267	A0A498JU52_MALDOPotassium transporter OS=Malus domestica OX=3750 GN=DVH24_011030 PE=3 SV=1	271	10	0	71.53	3	P:GO:0071805; F:GO:0015079; C:GO:0016021	P:potassium ion transmembrane transport; F:potassium ion transmembrane transporter activity; C:integral component of membrane
3746903_length_878_cvg_13.0_tip_0.g71	A0A498JCC0_MALDOUncharacterized protein OS=Malus domestica OX=3750 GN=DVH24_020034 PE=4 SV=1	288	10	0	61.95	1	F:GO:0016747	F:transferase activity, transferring acyl groups other than amino-acyl groups
3746983_length_878_cvg_15.0_tip_0.g86	A0A498K0A8_MALDOAdenylosuccinase OS=Malus domestica OX=3750 GN=DVH24_001041 PE=3 SV=1	292	1	0	98.63	2	P:GO:0006188; F:GO:0004018	P:IMP biosynthetic process; F:N6-(1,2-dicarboxyethyl)AMP AMP-lyase (fumarate-forming) activity	EC:4.3.2.2	Adenylosuccinate lyase
3747485_length_879_cvg_13.0_tip_0.g174	A0A498KFG2_MALDOFBA_3 domain-containing protein OS=Malus domestica OX=3750 GN=DVH24_018169 PE=4 SV=1	293	3	0	69.04	3	P:GO:0006629; F:GO:0008374; C:GO:0016021	P:lipid metabolic process; F:O-acyltransferase activity; C:integral component of membrane
3747599_length_879_cvg_12.0_tip_0.g188	A0A498I3Q7_MALDOExocyst subunit Exo70 family protein OS=Malus domestica OX=3750 GN=DVH24_039791 PE=3 SV=1	266	10	0	68.06	3	P:GO:0006887; P:GO:0015031; C:GO:0000145	P:exocytosis; P:protein transport; C:exocyst
3747775_length_880_cvg_15.0_tip_0.g214	A0A498IGZ8_MALDONodulin-like domain-containing protein OS=Malus domestica OX=3750 GN=DVH24_004705 PE=4 SV=1	271	10	0	71.19	5	P:GO:0055085; F:GO:0003723; F:GO:0008270; F:GO:0022857; C:GO:0016021	P:transmembrane transport; F:RNA binding; F:zinc ion binding; F:transmembrane transporter activity; C:integral component of membrane
3747779_length_880_cvg_12.0_tip_0.g215	A0A498K9A6_MALDOProtein kinase domain-containing protein OS=Malus domestica OX=3750 GN=DVH24_026723 PE=3 SV=1	292	10	0	82.29	5	P:GO:0006468; F:GO:0004672; F:GO:0005524; F:GO:0030246; C:GO:0016021	P:protein phosphorylation; F:protein kinase activity; F:ATP binding; F:carbohydrate binding; C:integral component of membrane
3748335_length_881_cvg_13.0_tip_0.g299	A0A498HTX8_MALDOANF_receptor domain-containing protein OS=Malus domestica OX=3750 GN=DVH24_029617 PE=4 SV=1	293	10	0	75.3	4	P:GO:0034220; P:GO:0044237; F:GO:0015276; C:GO:0016021	P:ion transmembrane transport; P:cellular metabolic process; F:ligand-gated ion channel activity; C:integral component of membrane
3748881_length_883_cvg_11.0_tip_0.g39	A0A498ILU6_MALDOCW-type domain-containing protein OS=Malus domestica OX=3750 GN=DVH24_027215 PE=4 SV=1	294	2	0	87.41	1	F:GO:0008270	F:zinc ion binding
3750037_length_885_cvg_14.0_tip_0.g225	A0A498I371_MALDOUncharacterized protein OS=Malus domestica OX=3750 GN=DVH24_019590 PE=4 SV=1	294	3	0	96.83	1	C:GO:0016021	C:integral component of membrane
3750039_length_885_cvg_12.0_tip_0.g226	A0A498IBG0_MALDOUncharacterized protein OS=Malus domestica OX=3750 GN=DVH24_005012 PE=4 SV=1	294	3	0	96.71	1	C:GO:0016021	C:integral component of membrane
3750635_length_887_cvg_12.0_tip_0.g318	A0A498HMP7_MALDOCnd1 domain-containing protein OS=Malus domestica OX=3750 GN=DVH24_025501 PE=4 SV=1	272	1	0	98.9	1	P:GO:0007076	P:mitotic chromosome condensation
3753663_length_894_cvg_13.0_tip_0.g108	A0A498HQQ6_MALDOProtein kinase domain-containing protein OS=Malus domestica OX=3750 GN=DVH24_016628 PE=3 SV=1	297	10	0	68.36	4	P:GO:0006468; F:GO:0004674; F:GO:0005524; C:GO:0016021	P:protein phosphorylation; F:protein serine/threonine kinase activity; F:ATP binding; C:integral component of membrane	EC:2.7.11	Transferring phosphorus-containing groups
3753821_length_894_cvg_15.0_tip_0.g139	A0A498I6L0_MALDOADPRibase-Mn OS=Malus domestica OX=3750 GN=DVH24_039686 PE=3 SV=1	298	1	0	97.65	1	F:GO:0016787	F:hydrolase activity
3752239_length_891_cvg_10.4_tip_1.g216	A0A498J112_MALDOMI domain-containing protein OS=Malus domestica OX=3750 GN=DVH24_037679 PE=3 SV=1	261	7	0	82.04	1	P:GO:0045892	P:negative regulation of transcription, DNA-templated
3755693_length_899_cvg_16.0_tip_0.g90	A0A498IQK5_MALDOHexosyltransferase OS=Malus domestica OX=3750 GN=DVH24_027151 PE=3 SV=1	292	10	0	84.94	2	F:GO:0016757; C:GO:0090406	F:transferase activity, transferring glycosyl groups; C:pollen tube
3755927_length_900_cvg_12.0_tip_0.g122	A0A498HIK0_MALDONtCtMGAM_N domain-containing protein OS=Malus domestica OX=3750 GN=DVH24_007410 PE=3 SV=1	265	7	0	70.24	3	P:GO:0005975; F:GO:0004553; F:GO:0030246	P:carbohydrate metabolic process; F:hydrolase activity, hydrolyzing O-glycosyl compounds; F:carbohydrate binding
3756007_length_900_cvg_13.0_tip_0.g139	A0A498IAX4_MALDOUncharacterized protein OS=Malus domestica OX=3750 GN=DVH24_004822 PE=4 SV=1	267	4	0	72.92	5	P:GO:0034968; F:GO:0008270; F:GO:0018024; C:GO:0005634; C:GO:0005694	P:histone lysine methylation; F:zinc ion binding; F:histone-lysine N-methyltransferase activity; C:nucleus; C:chromosome	EC:2.1.1.43	Transferring one-carbon groups
3757013_length_903_cvg_7.6_tip_0.g284	A0A498I2G2_MALDOFRIGIDA-like protein OS=Malus domestica OX=3750 GN=DVH24_019083 PE=3 SV=1	287	10	0	65.6	4	P:GO:0009908; P:GO:0030154; F:GO:0003676; F:GO:0008270	P:flower development; P:cell differentiation; F:nucleic acid binding; F:zinc ion binding
3757111_length_903_cvg_15.0_tip_0.g298	A0A498HA02_MALDOCoatomer subunit beta OS=Malus domestica OX=3750 GN=DVH24_027797 PE=4 SV=1	300	6	0	85.36	5	P:GO:0006886; P:GO:0016192; F:GO:0005198; C:GO:0000139; C:GO:0030126	P:intracellular protein transport; P:vesicle-mediated transport; F:structural molecule activity; C:Golgi membrane; C:COPI vesicle coat
3757901_length_905_cvg_14.0_tip_0.g92	A0A498H8G5_MALDO(R)-mandelonitrile lyase OS=Malus domestica OX=3750 GN=DVH24_027813 PE=3 SV=1	266	10	0	75.11	3	P:GO:0055114; F:GO:0016614; F:GO:0050660	P:oxidation-reduction process; F:oxidoreductase activity, acting on CH-OH group of donors; F:flavin adenine dinucleotide binding
3758495_length_906_cvg_12.0_tip_0.g190	A0A498KPU5_MALDOAminotran_5 domain-containing protein OS=Malus domestica OX=3750 GN=DVH24_022608 PE=4 SV=1	301	7	0	77.28	3	F:GO:0003677; F:GO:0003824; C:GO:0005634	F:DNA binding; F:catalytic activity; C:nucleus
3759417_length_909_cvg_14.0_tip_0.g338	A0A498JPK1_MALDOProtein kinase domain-containing protein OS=Malus domestica OX=3750 GN=DVH24_036048 PE=4 SV=1	292	10	0	61.25	4	P:GO:0006468; F:GO:0004672; F:GO:0005524; C:GO:0016021	P:protein phosphorylation; F:protein kinase activity; F:ATP binding; C:integral component of membrane
3760905_length_913_cvg_13.0_tip_0.g244	A0A498IAU7_MALDOUvrD-like helicase ATP-binding domain-containing protein OS=Malus domestica OX=3750 GN=DVH24_040242 PE=4 SV=1	304	2	0	86.54	2	F:GO:0005524; C:GO:0016021	F:ATP binding; C:integral component of membrane
3760925_length_913_cvg_13.5_tip_0.g250	E4Z8N8_MALDOPutative RNA-directed DNA polymerase (Reverse transcriptase) OS=Malus domestica OX=3750 PE=4 SV=1	301	10	0	85.15	8	P:GO:0006278; P:GO:0015031; P:GO:0055114; F:GO:0003964; F:GO:0005506; F:GO:0016705; F:GO:0031418; C:GO:0016020	P:RNA-dependent DNA biosynthetic process; P:protein transport; P:oxidation-reduction process; F:RNA-directed DNA polymerase activity; F:iron ion binding; F:oxidoreductase activity, acting on paired donors, with incorporation or reduction of molecular oxygen; F:L-ascorbic acid binding; C:membrane	EC:2.7.7.49	RNA-directed DNA polymerase
3761021_length_913_cvg_7.7_tip_0.g267	A0A498HR27_MALDOCysteinyl-tRNA synthetase OS=Malus domestica OX=3750 GN=DVH24_012076 PE=3 SV=1	304	6	0	88.2	6	P:GO:0006423; F:GO:0004817; F:GO:0005524; F:GO:0052861; C:GO:0005737; C:GO:0016020	P:cysteinyl-tRNA aminoacylation; F:cysteine-tRNA ligase activity; F:ATP binding; F:glucan endo-1,3-beta-glucanase activity, C-3 substituted reducing group; C:cytoplasm; C:membrane	EC:6.1.1.16; EC:3.2.1.6	Cysteine--tRNA ligase; Endo-1,3(4)-beta-glucanase
3761227_length_914_cvg_10.0_tip_0.g295	A0A498J3E9_MALDORNase III domain-containing protein OS=Malus domestica OX=3750 GN=DVH24_032367 PE=4 SV=1	304	10	0	65.6	7	P:GO:0006396; P:GO:0031047; P:GO:0090502; F:GO:0003677; F:GO:0003723; F:GO:0004525; F:GO:0005524	P:RNA processing; P:gene silencing by RNA; P:RNA phosphodiester bond hydrolysis, endonucleolytic; F:DNA binding; F:RNA binding; F:ribonuclease III activity; F:ATP binding	EC:3.1.30; EC:3.1.26; EC:3.1.26.3	Acting on ester bonds; Acting on ester bonds; Ribonuclease III
3761299_length_914_cvg_14.0_tip_1.g309	A0A498JIH0_MALDOPhosphatidylinositol 4-phosphate 5-kinase OS=Malus domestica OX=3750 GN=DVH24_015861 PE=4 SV=1	256	10	0	76.17	3	P:GO:0046854; F:GO:0005524; F:GO:0016308	P:phosphatidylinositol phosphorylation; F:ATP binding; F:1-phosphatidylinositol-4-phosphate 5-kinase activity	EC:2.7.1.68	1-phosphatidylinositol-4-phosphate 5-kinase
3761435_length_914_cvg_13.0_tip_0.g335	A0A498HMD1_MALDOL-gulonolactone oxidase OS=Malus domestica OX=3750 GN=DVH24_012342 PE=3 SV=1	250	4	0	82.95	4	P:GO:0055114; F:GO:0003885; F:GO:0071949; C:GO:0072546	P:oxidation-reduction process; F:D-arabinono-1,4-lactone oxidase activity; F:FAD binding; C:ER membrane protein complex	EC:1.1.3.37	D-arabinono-1,4-lactone oxidase
3761567_length_915_cvg_13.0_tip_0.g7	A0A498HXN3_MALDODNA (cytosine-5)-methyltransferase OS=Malus domestica OX=3750 GN=DVH24_029625 PE=3 SV=1	304	3	0	95.18	5	P:GO:0090116; F:GO:0003677; F:GO:0003682; F:GO:0003886; C:GO:0005634	P:C-5 methylation of cytosine; F:DNA binding; F:chromatin binding; F:DNA (cytosine-5-)-methyltransferase activity; C:nucleus	EC:2.1.1.37	DNA (cytosine-5-)-methyltransferase
3761617_length_915_cvg_7.0_tip_0.g14	A0A498JQE7_MALDOUncharacterized protein OS=Malus domestica OX=3750 GN=DVH24_008574 PE=4 SV=1	287	10	0	75.31	12	P:GO:0002098; P:GO:0006952; P:GO:0009294; P:GO:0010928; P:GO:0035265; P:GO:0051301; P:GO:0090708; P:GO:2000025; F:GO:0043531; C:GO:0005719; C:GO:0005829; C:GO:0033588	P:tRNA wobble uridine modification; P:defense response; P:DNA mediated transformation; P:regulation of auxin mediated signaling pathway; P:organ growth; P:cell division; P:specification of plant organ axis polarity; P:regulation of leaf formation; F:ADP binding; C:nuclear euchromatin; C:cytosol; C:Elongator holoenzyme complex
3761707_length_915_cvg_13.9_tip_0.g31	A0A498I8K8_MALDOBifunctional lysine-specific demethylase and histidyl-hydroxylase (Fragment) OS=Malus domestica OX=3750 GN=DVH24_002060 PE=3 SV=1	258	1	0	97.67	4	P:GO:0055114; F:GO:0005506; F:GO:0016706; C:GO:0005634	P:oxidation-reduction process; F:iron ion binding; F:2-oxoglutarate-dependent dioxygenase activity; C:nucleus	EC:1.14.11	Acting on paired donors, with incorporation or reduction of molecular oxygen. The oxygen incorporated need not be derived from O(2)
3761933_length_916_cvg_10.8_tip_1.g69	A0A498JUQ7_MALDOCDP-diacylglycerol synthase OS=Malus domestica OX=3750 GN=DVH24_011002 PE=3 SV=1	302	4	0	79.55	5	P:GO:0032049; P:GO:0055085; F:GO:0004605; F:GO:0022857; C:GO:0016021	P:cardiolipin biosynthetic process; P:transmembrane transport; F:phosphatidate cytidylyltransferase activity; F:transmembrane transporter activity; C:integral component of membrane	EC:2.7.7.41	Phosphatidate cytidylyltransferase
3762523_length_917_cvg_13.0_tip_0.g149	A0A498JJI8_MALDOLRRNT_2 domain-containing protein OS=Malus domestica OX=3750 GN=DVH24_016171 PE=4 SV=1	274	10	0	75.31	1	F:GO:0016740	F:transferase activity
3762593_length_917_cvg_12.0_tip_0.g158	A0A498KLC9_MALDOUncharacterized protein OS=Malus domestica OX=3750 GN=DVH24_022420 PE=4 SV=1	295	2	0	96.95	2	P:GO:0006508; F:GO:0008236	P:proteolysis; F:serine-type peptidase activity
3762603_length_918_cvg_14.0_tip_0.g160	A0A1B1LW54_MALDOLycopene cyclase protein OS=Malus domestica OX=3750 PE=2 SV=1	295	4	0	75.18	3	P:GO:0016117; P:GO:0055114; F:GO:0016705	P:carotenoid biosynthetic process; P:oxidation-reduction process; F:oxidoreductase activity, acting on paired donors, with incorporation or reduction of molecular oxygen
3762649_length_918_cvg_13.0_tip_0.g169	A0A498IFY9_MALDOCalcium-transporting ATPase OS=Malus domestica OX=3750 GN=DVH24_004968 PE=3 SV=1	305	10	0	79.71	5	P:GO:0070588; F:GO:0005388; F:GO:0005516; F:GO:0005524; C:GO:0016021	P:calcium ion transmembrane transport; F:calcium transmembrane transporter activity, phosphorylative mechanism; F:calmodulin binding; F:ATP binding; C:integral component of membrane	EC:7.2.2.10	P-type Ca(2+) transporter
3762759_length_918_cvg_13.0_tip_0.g190	A0A498JZE2_MALDOUncharacterized protein OS=Malus domestica OX=3750 GN=DVH24_000701 PE=4 SV=1	288	1	0	98.26	1	C:GO:0005829	C:cytosol
3762937_length_918_cvg_12.0_tip_0.g217	A0A498IT98_MALDO3-deoxy-8-phosphooctulonate synthase OS=Malus domestica OX=3750 GN=DVH24_021921 PE=3 SV=1	288	10	0	62.98	6	P:GO:0006355; F:GO:0003677; F:GO:0003924; F:GO:0005525; C:GO:0005634; C:GO:0005737	P:regulation of transcription, DNA-templated; F:DNA binding; F:GTPase activity; F:GTP binding; C:nucleus; C:cytoplasm	EC:3.6.1.15	Nucleoside-triphosphate phosphatase
3763229_length_919_cvg_15.0_tip_0.g262	A0A498IR83_MALDOUncharacterized protein OS=Malus domestica OX=3750 GN=DVH24_006036 PE=4 SV=1	282	2	0	99.11	1	C:GO:0031011	C:Ino80 complex
3763653_length_920_cvg_14.0_tip_0.g1	A0A498ILI0_MALDOTOG domain-containing protein OS=Malus domestica OX=3750 GN=DVH24_003425 PE=4 SV=1	281	4	0	73.34	3	F:GO:0008017; C:GO:0005874; C:GO:0016021	F:microtubule binding; C:microtubule; C:integral component of membrane
3763983_length_921_cvg_12.2_tip_0.g56	A0A498ID01_MALDORING-type E3 ubiquitin transferase OS=Malus domestica OX=3750 GN=DVH24_041034 PE=4 SV=1	306	10	0	72.99	7	P:GO:0016567; P:GO:0055114; F:GO:0004842; F:GO:0005506; F:GO:0016705; F:GO:0020037; C:GO:0016021	P:protein ubiquitination; P:oxidation-reduction process; F:ubiquitin-protein transferase activity; F:iron ion binding; F:oxidoreductase activity, acting on paired donors, with incorporation or reduction of molecular oxygen; F:heme binding; C:integral component of membrane
3765327_length_925_cvg_15.0_tip_0.g263	A0A498IBP8_MALDOUbiquitinyl hydrolase 1 OS=Malus domestica OX=3750 GN=DVH24_034208 PE=3 SV=1	279	2	0	93.39	4	P:GO:0006511; P:GO:0016579; F:GO:0008234; F:GO:0008270	P:ubiquitin-dependent protein catabolic process; P:protein deubiquitination; F:cysteine-type peptidase activity; F:zinc ion binding
3765521_length_925_cvg_12.0_tip_0.g297	A0A498KDH5_MALDOPeptidase A1 domain-containing protein OS=Malus domestica OX=3750 GN=DVH24_018442 PE=3 SV=1	293	2	0	98.98	3	P:GO:0006508; F:GO:0004190; C:GO:0016021	P:proteolysis; F:aspartic-type endopeptidase activity; C:integral component of membrane	EC:3.4.99; EC:3.4.23.1; EC:3.4.23; EC:3.4.23.32; EC:3.4.23.43; EC:3.4.23.20; EC:3.4.23.25; EC:3.4.23.36; EC:3.4.23.4; EC:3.4.23.35; EC:3.4.23.5; EC:3.4.23.34; EC:3.4.23.15	Acting on peptide bonds (peptidases); Pepsin A; Acting on peptide bonds (peptidases); Scytalidopepsin B; Prepilin peptidase; Penicillopepsin; Saccharopepsin; Signal peptidase II; Chymosin; Barrierpepsin; Cathepsin D; Cathepsin E; Renin
3766325_length_927_cvg_12.0_tip_0.g92	A0A498IFV1_MALDOGlutamyl-tRNA synthetase OS=Malus domestica OX=3750 GN=DVH24_036421 PE=3 SV=1	286	8	0	83.22	11	P:GO:0000160; P:GO:0006355; P:GO:0006424; P:GO:0009584; P:GO:0018298; P:GO:0023014; F:GO:0000155; F:GO:0004818; F:GO:0005524; F:GO:0008270; C:GO:0005737	P:phosphorelay signal transduction system; P:regulation of transcription, DNA-templated; P:glutamyl-tRNA aminoacylation; P:detection of visible light; P:protein-chromophore linkage; P:signal transduction by protein phosphorylation; F:phosphorelay sensor kinase activity; F:glutamate-tRNA ligase activity; F:ATP binding; F:zinc ion binding; C:cytoplasm	EC:2.7.13.3; EC:6.1.1.17	Histidine kinase; Glutamate--tRNA ligase
3766825_length_929_cvg_14.4_tip_0.g166	E4Z8N8_MALDOPutative RNA-directed DNA polymerase (Reverse transcriptase) OS=Malus domestica OX=3750 PE=4 SV=1	309	4	0	92.33	6	P:GO:0006278; P:GO:0055114; F:GO:0003964; F:GO:0005506; F:GO:0016705; F:GO:0031418	P:RNA-dependent DNA biosynthetic process; P:oxidation-reduction process; F:RNA-directed DNA polymerase activity; F:iron ion binding; F:oxidoreductase activity, acting on paired donors, with incorporation or reduction of molecular oxygen; F:L-ascorbic acid binding	EC:2.7.7.49	RNA-directed DNA polymerase
3766981_length_929_cvg_15.0_tip_0.g194	A0A498IV43_MALDOJas domain-containing protein OS=Malus domestica OX=3750 GN=DVH24_028560 PE=3 SV=1	309	2	0	82.49	1	P:GO:0007165	P:signal transduction
3767263_length_930_cvg_14.0_tip_0.g233	A0A498IRQ2_MALDOUncharacterized protein OS=Malus domestica OX=3750 GN=DVH24_016993 PE=3 SV=1	283	2	0	99.63	1	P:GO:0016226	P:iron-sulfur cluster assembly
3767865_length_932_cvg_13.0_tip_0.g8	A0A498IYT5_MALDOGH10 domain-containing protein OS=Malus domestica OX=3750 GN=DVH24_034385 PE=3 SV=1	254	6	0	71.01	2	P:GO:0005975; F:GO:0004553	P:carbohydrate metabolic process; F:hydrolase activity, hydrolyzing O-glycosyl compounds
3767941_length_932_cvg_12.0_tip_0.g18	A0A498KKQ5_MALDONa_H_Exchanger domain-containing protein OS=Malus domestica OX=3750 GN=DVH24_022904 PE=4 SV=1	273	10	0	68.41	3	P:GO:1902600; F:GO:0015299; C:GO:0016021	P:proton transmembrane transport; F:solute:proton antiporter activity; C:integral component of membrane
3768023_length_932_cvg_27.0_tip_0.g39	A0A498HFP9_MALDOBulb-type lectin domain-containing protein OS=Malus domestica OX=3750 GN=DVH24_031035 PE=4 SV=1	310	10	0	72.07	5	P:GO:0006468; P:GO:0048544; F:GO:0004672; F:GO:0005524; C:GO:0016021	P:protein phosphorylation; P:recognition of pollen; F:protein kinase activity; F:ATP binding; C:integral component of membrane
3768759_length_934_cvg_13.8_tip_0.g179	A0A498KES4_MALDOSEC7 domain-containing protein OS=Malus domestica OX=3750 GN=DVH24_017938 PE=4 SV=1	303	10	0	66.34	2	P:GO:0032012; F:GO:0005086	P:regulation of ARF protein signal transduction; F:ARF guanyl-nucleotide exchange factor activity
3768903_length_935_cvg_16.2_tip_0.g206	A0A498IRL1_MALDOUSP domain-containing protein OS=Malus domestica OX=3750 GN=DVH24_017039 PE=4 SV=1	311	10	0	82.33	7	P:GO:0006457; P:GO:0016579; P:GO:0032259; F:GO:0003723; F:GO:0005524; F:GO:0008168; C:GO:0016021	P:protein folding; P:protein deubiquitination; P:methylation; F:RNA binding; F:ATP binding; F:methyltransferase activity; C:integral component of membrane
3769135_length_935_cvg_12.0_tip_0.g250	H8ZPL0_MALDOGID1b OS=Malus domestica OX=3750 GN=GID1b PE=2 SV=1	311	10	0	78.84	1	F:GO:0016787	F:hydrolase activity
3769867_length_937_cvg_12.0_tip_1.g388	A0A498I362_MALDOProtein kinase domain-containing protein OS=Malus domestica OX=3750 GN=DVH24_019580 PE=4 SV=1	266	10	0	66.68	4	P:GO:0006468; F:GO:0004672; F:GO:0005524; C:GO:0016021	P:protein phosphorylation; F:protein kinase activity; F:ATP binding; C:integral component of membrane
3769911_length_937_cvg_13.0_tip_0.g6	A0A498HHS2_MALDOUncharacterized protein OS=Malus domestica OX=3750 GN=DVH24_031004 PE=4 SV=1	312	1	0	99.68	1	P:GO:0000398	P:mRNA splicing, via spliceosome
3769913_length_937_cvg_12.0_tip_0.g7	A0A498HHS2_MALDOUncharacterized protein OS=Malus domestica OX=3750 GN=DVH24_031004 PE=4 SV=1	312	1	0	100	1	P:GO:0000398	P:mRNA splicing, via spliceosome
3771517_length_942_cvg_13.0_tip_0.g254	A0A498KA95_MALDOSqualene monooxygenase OS=Malus domestica OX=3750 GN=DVH24_006396 PE=3 SV=1	314	2	0	91.38	7	P:GO:0006355; P:GO:0016126; P:GO:0055114; F:GO:0003712; F:GO:0004506; F:GO:0050660; C:GO:0016021	P:regulation of transcription, DNA-templated; P:sterol biosynthetic process; P:oxidation-reduction process; F:transcription coregulator activity; F:squalene monooxygenase activity; F:flavin adenine dinucleotide binding; C:integral component of membrane	EC:1.14.13; EC:1.14.14.17	Acting on paired donors, with incorporation or reduction of molecular oxygen. The oxygen incorporated need not be derived from O(2); Squalene monooxygenase
3772175_length_943_cvg_6.6_tip_0.g43	L7YG92_MALDONBS type disease resistance protein OS=Malus domestica OX=3750 PE=2 SV=1	313	10	0	59.53	2	P:GO:0006952; F:GO:0043531	P:defense response; F:ADP binding
3772271_length_943_cvg_6.0_tip_0.g58	E4Z8P7_MALDOEndonuclease OS=Malus domestica OX=3750 PE=4 SV=1	314	10	0	71.28	2	P:GO:0015074; F:GO:0003676	P:DNA integration; F:nucleic acid binding
3772397_length_944_cvg_11.5_tip_0.g79	A0A498JPK1_MALDOProtein kinase domain-containing protein OS=Malus domestica OX=3750 GN=DVH24_036048 PE=4 SV=1	285	10	0	59.91	4	P:GO:0006468; F:GO:0004672; F:GO:0005524; C:GO:0016021	P:protein phosphorylation; F:protein kinase activity; F:ATP binding; C:integral component of membrane
3772497_length_944_cvg_14.0_tip_0.g98	3)-beta-glucan endohydrolase OS=Malus domestica OX=3750 GN=DVH24_028120 PE=3 SV=1	314	10	0	75.94	2	P:GO:0005975; F:GO:0004553	P:carbohydrate metabolic process; F:hydrolase activity, hydrolyzing O-glycosyl compounds
3772975_length_946_cvg_13.0_tip_0.g165	A0A498JYY6_MALDOUncharacterized protein OS=Malus domestica OX=3750 GN=DVH24_001333 PE=3 SV=1	267	3	0	84.83	17	P:GO:0006873; P:GO:0009270; P:GO:0009416; P:GO:0009737; P:GO:0010037; P:GO:0010193; P:GO:0015698; P:GO:0015711; P:GO:0050891; P:GO:0090333; P:GO:0098656; P:GO:1902456; F:GO:0008308; F:GO:0019901; F:GO:0019903; C:GO:0005886; C:GO:0016021	P:cellular ion homeostasis; P:response to humidity; P:response to light stimulus; P:response to abscisic acid; P:response to carbon dioxide; P:response to ozone; P:inorganic anion transport; P:organic anion transport; P:multicellular organismal water homeostasis; P:regulation of stomatal closure; P:anion transmembrane transport; P:regulation of stomatal opening; F:voltage-gated anion channel acti…
3773243_length_946_cvg_15.0_tip_0.g217	A0A498HQY6_MALDOLysine--tRNA ligase OS=Malus domestica OX=3750 GN=DVH24_018916 PE=3 SV=1	314	10	0	82.81	6	P:GO:0006430; F:GO:0003676; F:GO:0004386; F:GO:0004824; F:GO:0005524; C:GO:0005737	P:lysyl-tRNA aminoacylation; F:nucleic acid binding; F:helicase activity; F:lysine-tRNA ligase activity; F:ATP binding; C:cytoplasm	EC:3.6.1.3; EC:6.1.1.6; EC:3.6.1.15	Adenosinetriphosphatase; Lysine--tRNA ligase; Nucleoside-triphosphate phosphatase
3773547_length_947_cvg_14.0_tip_0.g274	A0A498KF33_MALDOProtein kinase domain-containing protein OS=Malus domestica OX=3750 GN=DVH24_018029 PE=3 SV=1	315	10	0	69.35	4	P:GO:0006468; F:GO:0004674; F:GO:0005524; C:GO:0016021	P:protein phosphorylation; F:protein serine/threonine kinase activity; F:ATP binding; C:integral component of membrane	EC:2.7.11	Transferring phosphorus-containing groups
3773655_length_947_cvg_15.0_tip_0.g289	A0A498IF66_MALDOSerine/threonine protein phosphatase 2A regulatory subunit OS=Malus domestica OX=3750 GN=DVH24_004706 PE=3 SV=1	315	10	0	86.2	15	P:GO:0006357; P:GO:0006508; P:GO:0007165; P:GO:0032784; P:GO:0043666; P:GO:0051225; F:GO:0003676; F:GO:0003682; F:GO:0004222; F:GO:0008270; F:GO:0019888; C:GO:0000159; C:GO:0005737; C:GO:0016021; C:GO:0070652	P:regulation of transcription by RNA polymerase II; P:proteolysis; P:signal transduction; P:regulation of DNA-templated transcription, elongation; P:regulation of phosphoprotein phosphatase activity; P:spindle assembly; F:nucleic acid binding; F:chromatin binding; F:metalloendopeptidase activity; F:zinc ion binding; F:protein phosphatase regulator activity; C:protein phosphatase type 2A complex; …	EC:3.4.24.70; EC:3.4.99; EC:3.4.24.71; EC:3.4.24; EC:3.4.24.61; EC:3.4.24.72; EC:3.4.24.23; EC:3.4.24.56; EC:3.4.24.24; EC:3.4.24.35; EC:3.4.24.57; EC:3.4.24.14; EC:3.4.24.69; EC:3.4.24.37; EC:3.4.24.59; EC:3.4.24.64; EC:3.4.24.21; EC:3.4.24.11; EC:3.4.24.22; EC:3.4.24.55; EC:3.4.24.17; EC:3.4.24.18; EC:3.4.24.19	Oligopeptidase A; Acting on peptide bonds (peptidases); Endothelin-converting enzyme 1; Acting on peptide bonds (peptidases); Nardilysin; Fibrolase; Matrilysin; Insulysin; Gelatinase A; Gelatinase B; O-sialoglycoprotein endopeptidase; Procollagen N-endopeptidase; Bontoxilysin; Saccharolysin; Mitochondrial intermediate peptidase; Mitochondrial processing peptidase; Astacin; Neprilysin; Stromelysin…
3774019_length_949_cvg_12.0_tip_0.g3	A0A498K182_MALDOUncharacterized protein OS=Malus domestica OX=3750 GN=DVH24_001302 PE=4 SV=1	303	5	0	69.75	1	C:GO:0016021	C:integral component of membrane
3774499_length_950_cvg_12.0_tip_0.g89	A0A498KF33_MALDOProtein kinase domain-containing protein OS=Malus domestica OX=3750 GN=DVH24_018029 PE=3 SV=1	316	10	0	70.57	4	P:GO:0006468; F:GO:0004674; F:GO:0005524; C:GO:0016021	P:protein phosphorylation; F:protein serine/threonine kinase activity; F:ATP binding; C:integral component of membrane	EC:2.7.11	Transferring phosphorus-containing groups
3775221_length_952_cvg_14.0_tip_0.g213	A0A498K3Q2_MALDOUncharacterized protein OS=Malus domestica OX=3750 GN=DVH24_002907 PE=4 SV=1	316	4	0	83.08	2	P:GO:0051513; C:GO:0016021	P:regulation of monopolar cell growth; C:integral component of membrane
3776091_length_955_cvg_14.0_tip_0.g17	A0A498KH38_MALDOComponent of oligomeric Golgi complex 4 OS=Malus domestica OX=3750 GN=DVH24_005393 PE=3 SV=1	318	1	0	98.11	2	P:GO:0048193; C:GO:0005783	P:Golgi vesicle transport; C:endoplasmic reticulum
3776799_length_957_cvg_10.6_tip_0.g130	A0A498IRK8_MALDOAAA domain-containing protein OS=Malus domestica OX=3750 GN=DVH24_032991 PE=4 SV=1	319	10	0	78.33	4	P:GO:0006412; F:GO:0003735; F:GO:0043531; C:GO:0005840	P:translation; F:structural constituent of ribosome; F:ADP binding; C:ribosome
3777111_length_958_cvg_12.4_tip_0.g178	A0A498HXI0_MALDORING-type domain-containing protein OS=Malus domestica OX=3750 GN=DVH24_030241 PE=4 SV=1	319	10	0	64	3	P:GO:0009611; P:GO:0010951; F:GO:0004867	P:response to wounding; P:negative regulation of endopeptidase activity; F:serine-type endopeptidase inhibitor activity
3777145_length_958_cvg_12.0_tip_0.g185	A0A498I371_MALDOUncharacterized protein OS=Malus domestica OX=3750 GN=DVH24_019590 PE=4 SV=1	279	3	0	90.5	1	C:GO:0016021	C:integral component of membrane
3777477_length_959_cvg_13.0_tip_0.g242	A0A498JE08_MALDOBHLH domain-containing protein OS=Malus domestica OX=3750 GN=DVH24_020624 PE=4 SV=1	277	3	0	77.87	1	F:GO:0046983	F:protein dimerization activity
3778233_length_961_cvg_9.5_tip_1.g30	A0A498HA03_MALDORING-type domain-containing protein OS=Malus domestica OX=3750 GN=DVH24_028423 PE=4 SV=1	320	2	0	69.94	2	P:GO:0006355; F:GO:0003700	P:regulation of transcription, DNA-templated; F:DNA-binding transcription factor activity
3778373_length_961_cvg_12.9_tip_1.g58	A0A498KB32_MALDOWD_REPEATS_REGION domain-containing protein OS=Malus domestica OX=3750 GN=DVH24_002750 PE=4 SV=1	319	10	0	55.68	3	P:GO:0006364; C:GO:0005730; C:GO:0005737	P:rRNA processing; C:nucleolus; C:cytoplasm
3778393_length_961_cvg_12.9_tip_0.g59	A0A498JQB6_MALDOIntegrase catalytic domain-containing protein OS=Malus domestica OX=3750 GN=DVH24_035904 PE=4 SV=1	313	6	0	71.53	2	P:GO:0015074; F:GO:0003676	P:DNA integration; F:nucleic acid binding
3778683_length_962_cvg_14.7_tip_0.g102	A0A498IPY2_MALDOUncharacterized protein OS=Malus domestica OX=3750 GN=DVH24_027026 PE=4 SV=1	318	3	0	92.6	2	P:GO:0051513; C:GO:0016021	P:regulation of monopolar cell growth; C:integral component of membrane
3778689_length_962_cvg_12.7_tip_0.g104	A0A498K7C6_MALDOProtein kinase domain-containing protein OS=Malus domestica OX=3750 GN=DVH24_003948 PE=3 SV=1	288	10	0	80.33	4	P:GO:0006468; F:GO:0004674; F:GO:0005524; C:GO:0016021	P:protein phosphorylation; F:protein serine/threonine kinase activity; F:ATP binding; C:integral component of membrane	EC:2.7.11	Transferring phosphorus-containing groups
3778785_length_962_cvg_16.4_tip_0.g123	A0A498IDN0_MALDOReceptor-like serine/threonine-protein kinase OS=Malus domestica OX=3750 GN=DVH24_005043 PE=3 SV=1	298	10	0	57.39	5	P:GO:0006468; P:GO:0048544; F:GO:0004674; F:GO:0005524; C:GO:0016021	P:protein phosphorylation; P:recognition of pollen; F:protein serine/threonine kinase activity; F:ATP binding; C:integral component of membrane	EC:2.7.11	Transferring phosphorus-containing groups
3778787_length_962_cvg_15.6_tip_0.g124	A0A498IDN0_MALDOReceptor-like serine/threonine-protein kinase OS=Malus domestica OX=3750 GN=DVH24_005043 PE=3 SV=1	298	10	0	57.72	5	P:GO:0006468; P:GO:0048544; F:GO:0004674; F:GO:0005524; C:GO:0016021	P:protein phosphorylation; P:recognition of pollen; F:protein serine/threonine kinase activity; F:ATP binding; C:integral component of membrane	EC:2.7.11	Transferring phosphorus-containing groups
3779003_length_963_cvg_63.0_tip_0.g159	J7MR52_MALDORibosomal protein S3 OS=Malus domestica OX=3750 GN=rps3 PE=3 SV=1	320	1	0	100	5	P:GO:0006412; F:GO:0003723; F:GO:0003735; C:GO:0005739; C:GO:0005840	P:translation; F:RNA binding; F:structural constituent of ribosome; C:mitochondrion; C:ribosome
3779285_length_964_cvg_11.0_tip_0.g194	A0A498HGQ4_MALDO3-ketoacyl-CoA synthase OS=Malus domestica OX=3750 GN=DVH24_013404 PE=3 SV=1	250	10	0	91.49	3	P:GO:0006633; F:GO:0016747; C:GO:0016021	P:fatty acid biosynthetic process; F:transferase activity, transferring acyl groups other than amino-acyl groups; C:integral component of membrane
3779627_length_965_cvg_13.0_tip_0.g243	A0A498I7R4_MALDO3-ketoacyl-CoA synthase OS=Malus domestica OX=3750 GN=DVH24_001742 PE=3 SV=1	250	10	0	91.56	3	P:GO:0006633; F:GO:0016747; C:GO:0016021	P:fatty acid biosynthetic process; F:transferase activity, transferring acyl groups other than amino-acyl groups; C:integral component of membrane
3779851_length_965_cvg_13.0_tip_0.g280	D9ZIV4_MALDOC3HL domain class transcription factor OS=Malus domestica OX=3750 GN=C3HL7 PE=2 SV=1	319	10	0	75.97	1	F:GO:0046872	F:metal ion binding
3780031_length_966_cvg_13.0_tip_0.g304	A0A498ISG5_MALDOGlutathione peroxidase OS=Malus domestica OX=3750 GN=DVH24_027132 PE=3 SV=1	321	2	0	96.26	4	P:GO:0006979; P:GO:0055114; P:GO:0098869; F:GO:0004602	P:response to oxidative stress; P:oxidation-reduction process; P:cellular oxidant detoxification; F:glutathione peroxidase activity	EC:1.11.1.9; EC:1.11.1.7	Glutathione peroxidase; Peroxidase
3780359_length_967_cvg_15.0_tip_0.g50	A0A2L0EH46_MALDOC2 calcium/lipid-binding plant phosphoribosyltransferase OS=Malus domestica OX=3750 GN=FLO-3 PE=3 SV=1	317	7	0	72.04	2	F:GO:0016740; C:GO:0016021	F:transferase activity; C:integral component of membrane
3780373_length_967_cvg_14.0_tip_0.g53	A0A498IAS0_MALDOUncharacterized protein OS=Malus domestica OX=3750 GN=DVH24_040234 PE=4 SV=1	322	4	0	73.62	9	P:GO:0006974; P:GO:0022900; P:GO:0035556; P:GO:0048478; F:GO:0003676; F:GO:0008270; F:GO:0009055; F:GO:0015035; C:GO:0005634	P:cellular response to DNA damage stimulus; P:electron transport chain; P:intracellular signal transduction; P:replication fork protection; F:nucleic acid binding; F:zinc ion binding; F:electron transfer activity; F:protein disulfide oxidoreductase activity; C:nucleus
3780457_length_967_cvg_9.8_tip_0.g70	A0A498JPM5_MALDOUncharacterized protein OS=Malus domestica OX=3750 GN=DVH24_024905 PE=4 SV=1	276	9	0	65.12	2	F:GO:0003677; C:GO:0005634	F:DNA binding; C:nucleus
3780735_length_968_cvg_13.0_tip_0.g117	A0A498HTF6_MALDOVID27 domain-containing protein OS=Malus domestica OX=3750 GN=DVH24_012451 PE=4 SV=1	299	10	0	65.79	4	P:GO:0043170; P:GO:0044237; F:GO:0043167; C:GO:0009507	P:macromolecule metabolic process; P:cellular metabolic process; F:ion binding; C:chloroplast
3781487_length_970_cvg_13.0_tip_0.g260	A0A498JS51_MALDOCRAL-TRIO domain-containing protein OS=Malus domestica OX=3750 GN=DVH24_010595 PE=4 SV=1	255	10	0	74.61	1	F:GO:0050660	F:flavin adenine dinucleotide binding
3781497_length_970_cvg_10.8_tip_1.g264	A0A498KE57_MALDOMFS domain-containing protein OS=Malus domestica OX=3750 GN=DVH24_017663 PE=3 SV=1	273	7	0	81.67	3	P:GO:0055085; F:GO:0022857; C:GO:0016021	P:transmembrane transport; F:transmembrane transporter activity; C:integral component of membrane
3782463_length_973_cvg_6.0_tip_0.g69	A0A498IL49_MALDOProtein SCAR OS=Malus domestica OX=3750 GN=DVH24_036284 PE=3 SV=1	323	3	0	84.97	4	P:GO:0030036; F:GO:0003779; C:GO:0005737; C:GO:0005856	P:actin cytoskeleton organization; F:actin binding; C:cytoplasm; C:cytoskeleton
3783001_length_975_cvg_10.0_tip_0.g167	E4Z8N8_MALDOPutative RNA-directed DNA polymerase (Reverse transcriptase) OS=Malus domestica OX=3750 PE=4 SV=1	314	10	0	86.66	8	P:GO:0006278; P:GO:0015031; P:GO:0055114; F:GO:0003964; F:GO:0005506; F:GO:0016705; F:GO:0031418; C:GO:0016020	P:RNA-dependent DNA biosynthetic process; P:protein transport; P:oxidation-reduction process; F:RNA-directed DNA polymerase activity; F:iron ion binding; F:oxidoreductase activity, acting on paired donors, with incorporation or reduction of molecular oxygen; F:L-ascorbic acid binding; C:membrane	EC:2.7.7.49	RNA-directed DNA polymerase
3783193_length_976_cvg_12.0_tip_0.g195	A0A498KEI3_MALDOPeptidylprolyl isomerase OS=Malus domestica OX=3750 GN=DVH24_025906 PE=4 SV=1	325	4	0	71.2	3	P:GO:0000413; F:GO:0003755; C:GO:0016021	P:protein peptidyl-prolyl isomerization; F:peptidyl-prolyl cis-trans isomerase activity; C:integral component of membrane	EC:5.2.1.8	Peptidylprolyl isomerase
3783237_length_976_cvg_13.0_tip_1.g206	A0A498KPU5_MALDOAminotran_5 domain-containing protein OS=Malus domestica OX=3750 GN=DVH24_022608 PE=4 SV=1	302	7	0	71.48	1	F:GO:0003824	F:catalytic activity
3783365_length_976_cvg_14.0_tip_1.g232	A0A498KP47_MALDOExostosin domain-containing protein OS=Malus domestica OX=3750 GN=DVH24_033933 PE=3 SV=1	324	10	0	63.64	3	P:GO:0006486; F:GO:0016757; C:GO:0016021	P:protein glycosylation; F:transferase activity, transferring glycosyl groups; C:integral component of membrane
3784025_length_978_cvg_12.9_tip_1.g1	A0A498HE34_MALDOPlsC domain-containing protein OS=Malus domestica OX=3750 GN=DVH24_027852 PE=4 SV=1	293	10	0	79.46	2	F:GO:0016746; C:GO:0016021	F:transferase activity, transferring acyl groups; C:integral component of membrane
3784363_length_979_cvg_11.3_tip_1.g53	A0A498KIX2_MALDOBHLH domain-containing protein OS=Malus domestica OX=3750 GN=DVH24_005421 PE=4 SV=1	259	10	0	67.47	1	F:GO:0046983	F:protein dimerization activity
3784489_length_979_cvg_12.0_tip_0.g69	G0XZD3_MALDOPutative chromatin remodeling complex subunit OS=Malus domestica OX=3750 PE=4 SV=1	325	5	0	82.31	5	P:GO:0006355; F:GO:0003700; F:GO:0005524; F:GO:0046872; C:GO:0005634	P:regulation of transcription, DNA-templated; F:DNA-binding transcription factor activity; F:ATP binding; F:metal ion binding; C:nucleus
3784589_length_980_cvg_11.9_tip_0.g83	A0A498I5I2_MALDOPPR_long domain-containing protein OS=Malus domestica OX=3750 GN=DVH24_001677 PE=4 SV=1	326	10	0	54.68	4	P:GO:0006351; F:GO:0003677; F:GO:0003899; C:GO:0005665	P:transcription, DNA-templated; F:DNA binding; F:DNA-directed 5'-3' RNA polymerase activity; C:RNA polymerase II, core complex	EC:2.7.7.6	DNA-directed RNA polymerase
3784759_length_980_cvg_13.9_tip_0.g117	A0A498IY18_MALDOUncharacterized protein OS=Malus domestica OX=3750 GN=DVH24_017224 PE=4 SV=1	326	5	0	67.91	3	C:GO:0005768; C:GO:0005802; C:GO:0016021	C:endosome; C:trans-Golgi network; C:integral component of membrane
3785625_length_983_cvg_14.0_tip_0.g274	A0A498I528_MALDOUncharacterized protein OS=Malus domestica OX=3750 GN=DVH24_019101 PE=4 SV=1	315	10	0	63.62	1	C:GO:0016021	C:integral component of membrane
3785821_length_984_cvg_12.9_tip_1.g304	A0A498JK95_MALDODof-type domain-containing protein OS=Malus domestica OX=3750 GN=DVH24_024951 PE=4 SV=1	291	10	0	76.87	3	P:GO:0006355; F:GO:0003677; C:GO:0005634	P:regulation of transcription, DNA-templated; F:DNA binding; C:nucleus
3786263_length_985_cvg_13.0_tip_0.g34	A0A498JD06_MALDOUncharacterized protein OS=Malus domestica OX=3750 GN=DVH24_033603 PE=3 SV=1	292	10	0	77.06	2	P:GO:0055085; C:GO:0016021	P:transmembrane transport; C:integral component of membrane
3786283_length_985_cvg_11.0_tip_0.g38	A0A498H8B6_MALDOB box-type domain-containing protein OS=Malus domestica OX=3750 GN=DVH24_027785 PE=4 SV=1	286	8	0	72.73	1	F:GO:0008270	F:zinc ion binding
3786393_length_986_cvg_13.0_tip_0.g60	A0A498HZ15_MALDOB-like cyclin OS=Malus domestica OX=3750 GN=DVH24_030105 PE=3 SV=1	322	10	0	78.08	2	C:GO:0016021; C:GO:0042025	C:integral component of membrane; C:host cell nucleus
3786401_length_986_cvg_13.0_tip_0.g61	A0A498HL88_MALDO6-hydroxymethyl-7,8-dihydropterin pyrophosphokinase OS=Malus domestica OX=3750 GN=DVH24_015686 PE=3 SV=1	313	2	0	94.95	3	P:GO:0009396; F:GO:0003848; F:GO:0004156	P:folic acid-containing compound biosynthetic process; F:2-amino-4-hydroxy-6-hydroxymethyldihydropteridine diphosphokinase activity; F:dihydropteroate synthase activity	EC:2.5.1.15; EC:2.7.6.3	Dihydropteroate synthase; 2-amino-4-hydroxy-6-hydroxymethyldihydropteridine diphosphokinase
3787541_length_989_cvg_13.0_tip_0.g257	A0A498KW96_MALDOGDP-mannose 4,6-dehydratase OS=Malus domestica OX=3750 GN=DVH24_029751 PE=3 SV=1	287	2	0	90.24	2	P:GO:0019673; F:GO:0008446	P:GDP-mannose metabolic process; F:GDP-mannose 4,6-dehydratase activity	EC:4.2.1.47	GDP-mannose 4,6-dehydratase
3787795_length_990_cvg_13.0_tip_1.g301	A0A498KL31_MALDOTIR domain-containing protein OS=Malus domestica OX=3750 GN=DVH24_018384 PE=4 SV=1	295	10	0	67.4	1	P:GO:0007165	P:signal transduction
3787841_length_990_cvg_12.0_tip_0.g313	A4L9Q9_MALDOLRR receptor-like protein kinase m1' OS=Malus domestica OX=3750 PE=3 SV=1	329	10	0	85.13	4	P:GO:0006468; F:GO:0004674; F:GO:0005524; C:GO:0016021	P:protein phosphorylation; F:protein serine/threonine kinase activity; F:ATP binding; C:integral component of membrane	EC:2.7.11	Transferring phosphorus-containing groups
3788195_length_992_cvg_7.0_tip_1.g39	A0A498HHK8_MALDODNA ligase OS=Malus domestica OX=3750 GN=DVH24_030944 PE=3 SV=1	330	1	0	97.27	7	P:GO:0006260; P:GO:0006310; P:GO:0051103; P:GO:0071897; F:GO:0003677; F:GO:0003910; F:GO:0005524	P:DNA replication; P:DNA recombination; P:DNA ligation involved in DNA repair; P:DNA biosynthetic process; F:DNA binding; F:DNA ligase (ATP) activity; F:ATP binding	EC:6.5.1.1	DNA ligase (ATP)
3788745_length_993_cvg_13.0_tip_0.g136	K4HUT4_MALDOSucrose synthase OS=Malus domestica OX=3750 GN=SS PE=2 SV=1	251	10	0	85.38	12	P:GO:0005982; P:GO:0005985; P:GO:0009414; P:GO:0010431; P:GO:0010555; P:GO:0031047; P:GO:0055114; F:GO:0003676; F:GO:0016157; F:GO:0016627; F:GO:0050660; C:GO:0016021	P:starch metabolic process; P:sucrose metabolic process; P:response to water deprivation; P:seed maturation; P:response to mannitol; P:gene silencing by RNA; P:oxidation-reduction process; F:nucleic acid binding; F:sucrose synthase activity; F:oxidoreductase activity, acting on the CH-CH group of donors; F:flavin adenine dinucleotide binding; C:integral component of membrane	EC:2.4.1.13	Sucrose synthase
3790823_length_1000_cvg_10.0_tip_1.g137	A0A498KJQ4_MALDOArginyl-tRNA synthetase OS=Malus domestica OX=3750 GN=DVH24_018037 PE=3 SV=1	304	3	0	74.37	1	C:GO:0016021	C:integral component of membrane
3791039_length_1001_cvg_14.0_tip_0.g179	A0A498J4N9_MALDOExocyst subunit Exo70 family protein OS=Malus domestica OX=3750 GN=DVH24_032022 PE=3 SV=1	333	10	0	62.67	4	P:GO:0006887; P:GO:0015031; P:GO:0032502; C:GO:0000145	P:exocytosis; P:protein transport; P:developmental process; C:exocyst
3791347_length_1002_cvg_13.2_tip_0.g239	A0A498KKF2_MALDODYW_deaminase domain-containing protein OS=Malus domestica OX=3750 GN=DVH24_017855 PE=3 SV=1	264	10	0	58.88	1	C:GO:0110165	C:cellular anatomical entity
3791541_length_1003_cvg_13.0_tip_0.g265	R9W4U8_9ROSACopalyl diphosphate synthase 1 OS=Malus domestica x Malus honanensis OX=1297389 GN=CPS1 PE=2 SV=1	334	10	0	76.93	3	F:GO:0000287; F:GO:0009905; F:GO:0010333	F:magnesium ion binding; F:ent-copalyl diphosphate synthase activity; F:terpene synthase activity	EC:5.5.1.13	Ent-copalyl diphosphate synthase
3791999_length_1004_cvg_12.5_tip_1.g24	A0A498I4P4_MALDOGSDH domain-containing protein OS=Malus domestica OX=3750 GN=DVH24_001652 PE=4 SV=1	285	3	0	90.74	2	P:GO:0006396; F:GO:0003824	P:RNA processing; F:catalytic activity
3792211_length_1005_cvg_13.0_tip_0.g64	A0A498HF03_MALDOUncharacterized protein OS=Malus domestica OX=3750 GN=DVH24_031217 PE=4 SV=1	324	7	0	62.83	1	C:GO:0016021	C:integral component of membrane
3793885_length_1010_cvg_13.0_tip_0.g20	A0A498HSC5_MALDOENT domain-containing protein OS=Malus domestica OX=3750 GN=DVH24_012149 PE=4 SV=1	329	10	0	53.82	1	C:GO:0016021	C:integral component of membrane
3793967_length_1011_cvg_12.0_tip_0.g32	E4Z8P7_MALDOEndonuclease OS=Malus domestica OX=3750 PE=4 SV=1	336	10	0	70.75	2	P:GO:0015074; F:GO:0003676	P:DNA integration; F:nucleic acid binding
3794375_length_1012_cvg_12.7_tip_0.g103	A0A498HPT6_MALDOAP2/ERF domain-containing protein OS=Malus domestica OX=3750 GN=DVH24_018930 PE=4 SV=1	298	10	0	82.5	4	P:GO:0006355; F:GO:0003677; F:GO:0003700; C:GO:0005634	P:regulation of transcription, DNA-templated; F:DNA binding; F:DNA-binding transcription factor activity; C:nucleus
3794463_length_1012_cvg_8.1_tip_0.g125	A0A498J363_MALDONuclear/nucleolar GTPase 2 OS=Malus domestica OX=3750 GN=DVH24_037536 PE=3 SV=1	336	6	0	66.94	3	F:GO:0005525; F:GO:0016787; C:GO:0005730	F:GTP binding; F:hydrolase activity; C:nucleolus
3795027_length_1014_cvg_14.0_tip_0.g225	A0A498K624_MALDOABC transporter domain-containing protein OS=Malus domestica OX=3750 GN=DVH24_003049 PE=4 SV=1	329	10	0	64.37	3	F:GO:0005524; F:GO:0016887; C:GO:0016021	F:ATP binding; F:ATPase activity; C:integral component of membrane	EC:3.6.1.3; EC:3.6.1.15	Adenosinetriphosphatase; Nucleoside-triphosphate phosphatase
3795119_length_1014_cvg_13.0_tip_0.g239	A0A678SKA1_MALDOAP2 domain class transcription factor OS=Malus domestica OX=3750 GN=ERF9 PE=2 SV=1	311	10	0	67.17	5	P:GO:0006355; F:GO:0003677; F:GO:0003700; C:GO:0005634; C:GO:0016021	P:regulation of transcription, DNA-templated; F:DNA binding; F:DNA-binding transcription factor activity; C:nucleus; C:integral component of membrane
3795209_length_1015_cvg_10.2_tip_0.g257	A0A498JNV5_MALDORING-type E3 ubiquitin transferase OS=Malus domestica OX=3750 GN=DVH24_024956 PE=4 SV=1	333	10	0	60.66	2	P:GO:0016567; F:GO:0004842	P:protein ubiquitination; F:ubiquitin-protein transferase activity
3795679_length_1016_cvg_12.0_tip_0.g3	D9ZIV4_MALDOC3HL domain class transcription factor OS=Malus domestica OX=3750 GN=C3HL7 PE=2 SV=1	310	9	0	68.65	1	F:GO:0046872	F:metal ion binding
3795829_length_1017_cvg_12.0_tip_0.g20	A4L9R2_MALDOLRR receptor-like protein kinase m4 OS=Malus domestica OX=3750 PE=3 SV=1	338	10	0	84.58	4	P:GO:0006468; F:GO:0004674; F:GO:0005524; C:GO:0016021	P:protein phosphorylation; F:protein serine/threonine kinase activity; F:ATP binding; C:integral component of membrane	EC:2.7.11	Transferring phosphorus-containing groups
3796361_length_1019_cvg_14.0_tip_0.g124	A0A498J2U5_MALDOLOB domain-containing protein OS=Malus domestica OX=3750 GN=DVH24_031853 PE=3 SV=1	259	10	0	74.79	2	F:GO:0003824; C:GO:0016021	F:catalytic activity; C:integral component of membrane
3796643_length_1020_cvg_13.0_tip_0.g170	A0A498JKU4_MALDOUncharacterized protein OS=Malus domestica OX=3750 GN=DVH24_008176 PE=4 SV=1	295	10	0	73.93	5	P:GO:0055085; F:GO:0005524; F:GO:0016887; F:GO:0042626; C:GO:0016021	P:transmembrane transport; F:ATP binding; F:ATPase activity; F:ATPase-coupled transmembrane transporter activity; C:integral component of membrane	EC:3.6.1.3; EC:3.6.1.15	Adenosinetriphosphatase; Nucleoside-triphosphate phosphatase
3796707_length_1020_cvg_11.9_tip_0.g185	A0A498HSC0_MALDOCation-transporting ATPase OS=Malus domestica OX=3750 GN=DVH24_016462 PE=3 SV=1	337	2	0	99.41	5	P:GO:0006812; F:GO:0005524; F:GO:0016887; F:GO:0046872; C:GO:0016021	P:cation transport; F:ATP binding; F:ATPase activity; F:metal ion binding; C:integral component of membrane	EC:3.6.1.3; EC:3.6.1.15	Adenosinetriphosphatase; Nucleoside-triphosphate phosphatase
3797059_length_1021_cvg_13.0_tip_0.g256	A0A498JCU6_MALDOEukaryotic translation initiation factor 3 subunit C OS=Malus domestica OX=3750 GN=DVH24_033561 PE=3 SV=1	316	3	0	93.95	6	P:GO:0001732; F:GO:0003743; F:GO:0031369; C:GO:0005852; C:GO:0016282; C:GO:0033290	P:formation of cytoplasmic translation initiation complex; F:translation initiation factor activity; F:translation initiation factor binding; C:eukaryotic translation initiation factor 3 complex; C:eukaryotic 43S preinitiation complex; C:eukaryotic 48S preinitiation complex
3797141_length_1022_cvg_10.3_tip_1.g271	C5E7H1_MALDOPolyubiquitin (Fragment) OS=Malus domestica OX=3750 PE=2 SV=1	284	10	0	99.7	5	P:GO:0055085; F:GO:0005524; F:GO:0016887; F:GO:0042626; C:GO:0016021	P:transmembrane transport; F:ATP binding; F:ATPase activity; F:ATPase-coupled transmembrane transporter activity; C:integral component of membrane	EC:3.6.1.3; EC:3.6.1.15	Adenosinetriphosphatase; Nucleoside-triphosphate phosphatase
3797295_length_1022_cvg_13.0_tip_0.g295	A0A498K605_MALDOSWIRM domain-containing protein OS=Malus domestica OX=3750 GN=DVH24_004342 PE=3 SV=1	291	10	0	62.46	3	P:GO:0055114; F:GO:0016491; C:GO:0016020	P:oxidation-reduction process; F:oxidoreductase activity; C:membrane
3797417_length_1022_cvg_13.0_tip_0.g321	A0A498HSC5_MALDOENT domain-containing protein OS=Malus domestica OX=3750 GN=DVH24_012149 PE=4 SV=1	333	10	0	53.48	1	C:GO:0016021	C:integral component of membrane
3797763_length_1024_cvg_11.3_tip_0.g32	A0A498IDL5_MALDOTwo-component response regulator OS=Malus domestica OX=3750 GN=DVH24_041331 PE=3 SV=1	267	3	0	89.53	7	P:GO:0000160; P:GO:0006355; P:GO:0016310; F:GO:0003677; F:GO:0003700; F:GO:0016301; C:GO:0005634	P:phosphorelay signal transduction system; P:regulation of transcription, DNA-templated; P:phosphorylation; F:DNA binding; F:DNA-binding transcription factor activity; F:kinase activity; C:nucleus
3798013_length_1025_cvg_14.0_tip_0.g81	A0A498KQX8_MALDOUncharacterized protein OS=Malus domestica OX=3750 GN=DVH24_005256 PE=4 SV=1	320	2	0	92.56	1	C:GO:0005634	C:nucleus
3798111_length_1025_cvg_10.6_tip_1.g101	A0A498J9F6_MALDOENTH domain-containing protein OS=Malus domestica OX=3750 GN=DVH24_032388 PE=4 SV=1	312	2	0	77.84	4	P:GO:0048268; F:GO:0005545; F:GO:0030276; C:GO:0030136	P:clathrin coat assembly; F:1-phosphatidylinositol binding; F:clathrin binding; C:clathrin-coated vesicle
3798143_length_1025_cvg_10.7_tip_0.g103	A0A498HY89_MALDOPeptidase_S26 domain-containing protein OS=Malus domestica OX=3750 GN=DVH24_029256 PE=4 SV=1	305	10	0	65.2	3	P:GO:0006508; F:GO:0004252; C:GO:0016021	P:proteolysis; F:serine-type endopeptidase activity; C:integral component of membrane	EC:3.4.21.73; EC:3.4.24.7; EC:3.4.21.71; EC:3.4.24.3; EC:3.4.21.34; EC:3.4.21.78; EC:3.4.21.75; EC:3.4.21.26; EC:3.4.21.27; EC:3.4.21.68; EC:3.4.21.69; EC:3.4.24.34; EC:3.4.21.41; EC:3.4.21.83; EC:3.4.21.88; EC:3.4.21.45; EC:3.4.21.89; EC:3.4.21.42; EC:3.4.19.1; EC:3.4.21.43; EC:3.4.21.87; EC:3.4.21.38; EC:3.4.21.35; EC:3.4.21.79; EC:3.4.21.36; EC:3.4.21.102; EC:3.4.21.39; EC:3.4.21; EC:3.4.21.4;…	U-plasminogen activator; Interstitial collagenase; Pancreatic elastase II; Microbial collagenase; Plasma kallikrein; Granzyme A; Furin; Prolyl oligopeptidase; Coagulation factor XIa; T-plasminogen activator; Protein C (activated); Neutrophil collagenase; Complement subcomponent C1r; Oligopeptidase B; Repressor LexA; Complement factor I; Signal peptidase I; Complement subcomponent C1s; Acylaminoac…
3798167_length_1025_cvg_11.0_tip_0.g108	A0A498HWB2_MALDODNA-directed RNA polymerase subunit OS=Malus domestica OX=3750 GN=DVH24_029680 PE=3 SV=1	330	3	0	98.76	3	P:GO:0006366; F:GO:0003677; F:GO:0003899	P:transcription by RNA polymerase II; F:DNA binding; F:DNA-directed 5'-3' RNA polymerase activity	EC:2.7.7.6	DNA-directed RNA polymerase
3798671_length_1027_cvg_13.0_tip_0.g212	A0A498HGJ9_MALDONB-ARC domain-containing protein OS=Malus domestica OX=3750 GN=DVH24_031335 PE=4 SV=1	342	10	0	67.55	1	F:GO:0043531	F:ADP binding
3798935_length_1028_cvg_13.0_tip_0.g263	A0A498KCN8_MALDOMFS domain-containing protein OS=Malus domestica OX=3750 GN=DVH24_006383 PE=4 SV=1	294	10	0	73.05	3	P:GO:0055085; F:GO:0022857; C:GO:0016021	P:transmembrane transport; F:transmembrane transporter activity; C:integral component of membrane
3799219_length_1029_cvg_14.0_tip_0.g315	A0A498INL0_MALDOProtein kinase domain-containing protein OS=Malus domestica OX=3750 GN=DVH24_003569 PE=4 SV=1	342	10	0	74.68	4	P:GO:0006468; F:GO:0004672; F:GO:0005524; C:GO:0016021	P:protein phosphorylation; F:protein kinase activity; F:ATP binding; C:integral component of membrane
3800637_length_1034_cvg_12.0_tip_0.g210	A0A498HK55_MALDOProtein kinase domain-containing protein OS=Malus domestica OX=3750 GN=DVH24_007141 PE=4 SV=1	344	10	0	59.4	4	P:GO:0006468; F:GO:0004672; F:GO:0005524; C:GO:0016021	P:protein phosphorylation; F:protein kinase activity; F:ATP binding; C:integral component of membrane
3800687_length_1034_cvg_11.1_tip_0.g220	A0A498JE84_MALDOUncharacterized protein OS=Malus domestica OX=3750 GN=DVH24_033260 PE=3 SV=1	344	2	0	97.82	2	P:GO:0051315; C:GO:0031262	P:attachment of mitotic spindle microtubules to kinetochore; C:Ndc80 complex
3800779_length_1034_cvg_13.0_tip_0.g235	A0A498JQA3_MALDOSulfotransferase OS=Malus domestica OX=3750 GN=DVH24_008553 PE=3 SV=1	310	10	0	69.64	2	F:GO:0008146; F:GO:0046872	F:sulfotransferase activity; F:metal ion binding
3800803_length_1034_cvg_12.0_tip_0.g240	A0A498JQX8_MALDOUbiquinone biosynthesis monooxygenase COQ6, mitochondrial OS=Malus domestica OX=3750 GN=COQ6 PE=3 SV=1	255	2	0	93.73	6	P:GO:0006744; P:GO:0055114; F:GO:0016709; F:GO:0016712; F:GO:0071949; C:GO:0031314	P:ubiquinone biosynthetic process; P:oxidation-reduction process; F:oxidoreductase activity, acting on paired donors, with incorporation or reduction of molecular oxygen, NAD(P)H as one donor, and incorporation of one atom of oxygen; F:oxidoreductase activity, acting on paired donors, with incorporation or reduction of molecular oxygen, reduced flavin or flavoprotein as one donor, and incorporati…	EC:1.14.14; EC:1.14.13	Acting on paired donors, with incorporation or reduction of molecular oxygen. The oxygen incorporated need not be derived from O(2); Acting on paired donors, with incorporation or reduction of molecular oxygen. The oxygen incorporated need not be derived from O(2)
3800815_length_1034_cvg_12.0_tip_0.g243	A0A498KB85_MALDOProtein kinase domain-containing protein OS=Malus domestica OX=3750 GN=DVH24_039022 PE=4 SV=1	275	10	0	86.22	3	P:GO:0006468; F:GO:0004672; F:GO:0005524	P:protein phosphorylation; F:protein kinase activity; F:ATP binding
3800871_length_1035_cvg_11.4_tip_1.g253	A0A498JGV0_MALDOPHD_Oberon domain-containing protein OS=Malus domestica OX=3750 GN=DVH24_033527 PE=4 SV=1	284	6	0	84.09	5	P:GO:0009409; P:GO:0031062; P:GO:0048572; C:GO:0005634; C:GO:0016021	P:response to cold; P:positive regulation of histone methylation; P:short-day photoperiodism; C:nucleus; C:integral component of membrane
3800905_length_1035_cvg_13.0_tip_0.g260	A0A498K7U1_MALDOLRRNT_2 domain-containing protein OS=Malus domestica OX=3750 GN=DVH24_014781 PE=4 SV=1	345	10	0	73.77	1	C:GO:0016021	C:integral component of membrane
3800917_length_1035_cvg_12.0_tip_0.g262	Q5R1Y4_MALDOOrnithine decarboxylase (Fragment) OS=Malus domestica OX=3750 GN=pMdODC PE=2 SV=1	344	2	0	95.07	2	P:GO:0006596; F:GO:0003824	P:polyamine biosynthetic process; F:catalytic activity
3801099_length_1035_cvg_12.7_tip_0.g297	E4Z8N8_MALDOPutative RNA-directed DNA polymerase (Reverse transcriptase) OS=Malus domestica OX=3750 PE=4 SV=1	293	10	0	89.83	8	P:GO:0006278; P:GO:0015031; P:GO:0055114; F:GO:0003964; F:GO:0005506; F:GO:0016705; F:GO:0031418; C:GO:0016020	P:RNA-dependent DNA biosynthetic process; P:protein transport; P:oxidation-reduction process; F:RNA-directed DNA polymerase activity; F:iron ion binding; F:oxidoreductase activity, acting on paired donors, with incorporation or reduction of molecular oxygen; F:L-ascorbic acid binding; C:membrane	EC:2.7.7.49	RNA-directed DNA polymerase
3801217_length_1036_cvg_13.0_tip_0.g321	E4Z8P7_MALDOEndonuclease OS=Malus domestica OX=3750 PE=4 SV=1	321	10	0	74.39	5	P:GO:0006278; P:GO:0015074; F:GO:0003676; F:GO:0003964; C:GO:0016020	P:RNA-dependent DNA biosynthetic process; P:DNA integration; F:nucleic acid binding; F:RNA-directed DNA polymerase activity; C:membrane	EC:2.7.7.49	RNA-directed DNA polymerase
3801263_length_1036_cvg_8.9_tip_0.g332	A0A498JW52_MALDOGUB_WAK_bind domain-containing protein OS=Malus domestica OX=3750 GN=DVH24_011740 PE=4 SV=1	259	6	0	62.31	2	F:GO:0030247; C:GO:0016021	F:polysaccharide binding; C:integral component of membrane
3801445_length_1037_cvg_15.0_tip_0.g20	A0A498KGD6_MALDOUncharacterized protein OS=Malus domestica OX=3750 GN=DVH24_018489 PE=3 SV=1	254	10	0	80.1	2	P:GO:0055085; C:GO:0016021	P:transmembrane transport; C:integral component of membrane
3801507_length_1037_cvg_14.0_tip_0.g31	A0A498J7L7_MALDOUncharacterized protein OS=Malus domestica OX=3750 GN=DVH24_020802 PE=4 SV=1	345	3	0	80.29	1	P:GO:0006336	P:DNA replication-independent nucleosome assembly
3801595_length_1037_cvg_14.0_tip_0.g45	A0A498IUX9_MALDOBulb-type lectin domain-containing protein OS=Malus domestica OX=3750 GN=DVH24_041979 PE=4 SV=1	345	10	0	79.92	4	P:GO:0006468; F:GO:0004674; F:GO:0005524; C:GO:0016021	P:protein phosphorylation; F:protein serine/threonine kinase activity; F:ATP binding; C:integral component of membrane	EC:2.7.11	Transferring phosphorus-containing groups
3801649_length_1037_cvg_10.7_tip_0.g57	A0A498HPJ2_MALDOPHD domain-containing protein OS=Malus domestica OX=3750 GN=DVH24_016280 PE=3 SV=1	345	10	0	67.6	2	F:GO:0008270; C:GO:0110165	F:zinc ion binding; C:cellular anatomical entity
3801989_length_1039_cvg_10.5_tip_0.g107	A0A498J6K0_MALDOUncharacterized protein OS=Malus domestica OX=3750 GN=DVH24_035570 PE=4 SV=1	311	2	0	92.86	2	P:GO:0007034; P:GO:0051321	P:vacuolar transport; P:meiotic cell cycle
3802033_length_1039_cvg_12.0_tip_0.g115	A0A498IX81_MALDOAA_permease_C domain-containing protein OS=Malus domestica OX=3750 GN=DVH24_022218 PE=4 SV=1	346	10	0	72.37	3	P:GO:0055085; F:GO:0022857; C:GO:0016021	P:transmembrane transport; F:transmembrane transporter activity; C:integral component of membrane
3802291_length_1040_cvg_15.0_tip_0.g150	A0A498KAS9_MALDOAAA domain-containing protein OS=Malus domestica OX=3750 GN=DVH24_002701 PE=3 SV=1	316	10	0	69.28	7	P:GO:0055114; F:GO:0004497; F:GO:0005506; F:GO:0005524; F:GO:0016705; F:GO:0020037; C:GO:0016021	P:oxidation-reduction process; F:monooxygenase activity; F:iron ion binding; F:ATP binding; F:oxidoreductase activity, acting on paired donors, with incorporation or reduction of molecular oxygen; F:heme binding; C:integral component of membrane
3802643_length_1041_cvg_13.8_tip_1.g209	A0A498KM53_MALDORNA helicase OS=Malus domestica OX=3750 GN=DVH24_032740 PE=3 SV=1	346	2	0	96.83	5	F:GO:0003676; F:GO:0004386; F:GO:0005524; F:GO:0016740; F:GO:0046872	F:nucleic acid binding; F:helicase activity; F:ATP binding; F:transferase activity; F:metal ion binding	EC:3.6.1.3; EC:3.6.1.15	Adenosinetriphosphatase; Nucleoside-triphosphate phosphatase
3802649_length_1041_cvg_13.0_tip_0.g212	A0A498K0B4_MALDOProtein kinase domain-containing protein OS=Malus domestica OX=3750 GN=DVH24_011507 PE=3 SV=1	301	10	0	74.85	5	P:GO:0006468; F:GO:0004672; F:GO:0005524; F:GO:0030246; C:GO:0016021	P:protein phosphorylation; F:protein kinase activity; F:ATP binding; F:carbohydrate binding; C:integral component of membrane
3802681_length_1041_cvg_12.0_tip_0.g214	A0A498I8R2_MALDOUncharacterized protein OS=Malus domestica OX=3750 GN=DVH24_040677 PE=4 SV=1	346	2	0	96.82	3	P:GO:0009561; C:GO:0005634; C:GO:0005819	P:megagametogenesis; C:nucleus; C:spindle
3803555_length_1044_cvg_15.0_tip_0.g69	A0A498HXQ7_MALDOUbiquitin carboxyl-terminal hydrolase OS=Malus domestica OX=3750 GN=DVH24_029086 PE=3 SV=1	288	4	0	77.65	6	P:GO:0006511; P:GO:0016579; P:GO:0034314; F:GO:0008234; F:GO:0008270; C:GO:0005885	P:ubiquitin-dependent protein catabolic process; P:protein deubiquitination; P:Arp2/3 complex-mediated actin nucleation; F:cysteine-type peptidase activity; F:zinc ion binding; C:Arp2/3 protein complex
3803613_length_1044_cvg_12.2_tip_0.g82	A0A498HS07_MALDOMAT1 domain-containing protein OS=Malus domestica OX=3750 GN=DVH24_028947 PE=4 SV=1	311	10	0	57.26	2	F:GO:0003677; C:GO:0009570	F:DNA binding; C:chloroplast stroma
3803809_length_1045_cvg_12.5_tip_1.g119	A0A498HYD9_MALDOElongation factor Ts, mitochondrial OS=Malus domestica OX=3750 GN=EFTS PE=3 SV=1	337	2	0	96.11	3	P:GO:0006414; F:GO:0003746; C:GO:0005739	P:translational elongation; F:translation elongation factor activity; C:mitochondrion
3803829_length_1045_cvg_14.0_tip_0.g122	A0A498KPX4_MALDOCytochrome b5 heme-binding domain-containing protein OS=Malus domestica OX=3750 GN=DVH24_009813 PE=4 SV=1	279	6	0	89.18	4	P:GO:0006629; P:GO:0055114; F:GO:0016491; C:GO:0016021	P:lipid metabolic process; P:oxidation-reduction process; F:oxidoreductase activity; C:integral component of membrane
3804161_length_1046_cvg_15.9_tip_0.g189	A0A498IG38_MALDOMyb-like domain-containing protein OS=Malus domestica OX=3750 GN=DVH24_036889 PE=4 SV=1	277	5	0	86.82	5	P:GO:0006355; F:GO:0003700; F:GO:0005524; F:GO:0046872; C:GO:0005634	P:regulation of transcription, DNA-templated; F:DNA-binding transcription factor activity; F:ATP binding; F:metal ion binding; C:nucleus
3804321_length_1047_cvg_13.0_tip_0.g211	A0A498JJK9_MALDOCyclic nucleotide-binding domain-containing protein OS=Malus domestica OX=3750 GN=DVH24_024879 PE=3 SV=1	265	10	0	79.84	3	P:GO:0071805; F:GO:0005249; C:GO:0016021	P:potassium ion transmembrane transport; F:voltage-gated potassium channel activity; C:integral component of membrane
3804421_length_1047_cvg_12.0_tip_1.g230	A0A498IUL0_MALDOAvrRpt-cleavage domain-containing protein OS=Malus domestica OX=3750 GN=DVH24_028578 PE=3 SV=1	275	2	0	100	1	P:GO:0006270	P:DNA replication initiation
3804567_length_1048_cvg_13.0_tip_0.g258	A0A498J2Z9_MALDO3-hydroxy-3-methylglutaryl coenzyme A reductase OS=Malus domestica OX=3750 GN=DVH24_034721 PE=3 SV=1	299	10	0	86.33	7	P:GO:0008299; P:GO:0015936; P:GO:0055114; F:GO:0004420; C:GO:0005783; C:GO:0005789; C:GO:0016021	P:isoprenoid biosynthetic process; P:coenzyme A metabolic process; P:oxidation-reduction process; F:hydroxymethylglutaryl-CoA reductase (NADPH) activity; C:endoplasmic reticulum; C:endoplasmic reticulum membrane; C:integral component of membrane	EC:1.1.1.34	Hydroxymethylglutaryl-CoA reductase (NADPH)
3804895_length_1049_cvg_11.0_tip_1.g321	A0A498JCX9_MALDOHexosyltransferase OS=Malus domestica OX=3750 GN=DVH24_020264 PE=3 SV=1	294	10	0	79.17	1	F:GO:0016757	F:transferase activity, transferring glycosyl groups
3804901_length_1049_cvg_14.0_tip_0.g324	A0A498IP08_MALDOProtein kinase domain-containing protein OS=Malus domestica OX=3750 GN=DVH24_041778 PE=4 SV=1	287	10	0	77.44	4	P:GO:0006468; F:GO:0004672; F:GO:0005524; C:GO:0016021	P:protein phosphorylation; F:protein kinase activity; F:ATP binding; C:integral component of membrane
3805239_length_1050_cvg_13.0_tip_0.g32	A0A498I3G8_MALDOUncharacterized protein OS=Malus domestica OX=3750 GN=DVH24_023713 PE=4 SV=1	318	2	0	93.96	1	P:GO:0008356	P:asymmetric cell division
3805267_length_1050_cvg_11.0_tip_0.g37	A0A498K0B4_MALDOProtein kinase domain-containing protein OS=Malus domestica OX=3750 GN=DVH24_011507 PE=3 SV=1	322	10	0	72.46	5	P:GO:0006468; F:GO:0004672; F:GO:0005524; F:GO:0030246; C:GO:0016021	P:protein phosphorylation; F:protein kinase activity; F:ATP binding; F:carbohydrate binding; C:integral component of membrane
3805405_length_1051_cvg_13.0_tip_0.g66	A0A498K3P6_MALDOCalcium-transporting ATPase OS=Malus domestica OX=3750 GN=DVH24_002897 PE=3 SV=1	337	10	0	77.49	4	P:GO:0070588; F:GO:0005388; F:GO:0005524; C:GO:0016021	P:calcium ion transmembrane transport; F:calcium transmembrane transporter activity, phosphorylative mechanism; F:ATP binding; C:integral component of membrane	EC:7.2.2.10	P-type Ca(2+) transporter
3806359_length_1054_cvg_12.0_tip_0.g214	A0A498KC49_MALDOUncharacterized protein OS=Malus domestica OX=3750 GN=DVH24_006355 PE=4 SV=1	347	10	0	69.82	5	P:GO:0034968; F:GO:0008270; F:GO:0018024; C:GO:0005634; C:GO:0005694	P:histone lysine methylation; F:zinc ion binding; F:histone-lysine N-methyltransferase activity; C:nucleus; C:chromosome	EC:2.1.1.43	Transferring one-carbon groups
3806559_length_1055_cvg_12.0_tip_0.g251	A0A498JKE6_MALDOUncharacterized protein OS=Malus domestica OX=3750 GN=DVH24_024088 PE=4 SV=1	316	7	0	63.15	5	P:GO:0055085; F:GO:0005524; F:GO:0016887; F:GO:0042626; C:GO:0016021	P:transmembrane transport; F:ATP binding; F:ATPase activity; F:ATPase-coupled transmembrane transporter activity; C:integral component of membrane	EC:3.6.1.3; EC:3.6.1.15	Adenosinetriphosphatase; Nucleoside-triphosphate phosphatase
3806663_length_1055_cvg_10.2_tip_0.g271	A0A498IGU6_MALDOUncharacterized protein OS=Malus domestica OX=3750 GN=DVH24_036937 PE=4 SV=1	324	2	0	92.13	2	F:GO:0016787; C:GO:0016021	F:hydrolase activity; C:integral component of membrane
3806713_length_1056_cvg_11.0_tip_0.g280	C5E7H1_MALDOPolyubiquitin (Fragment) OS=Malus domestica OX=3750 PE=2 SV=1	295	10	0	99.7	5	P:GO:0055085; F:GO:0005524; F:GO:0016887; F:GO:0042626; C:GO:0016021	P:transmembrane transport; F:ATP binding; F:ATPase activity; F:ATPase-coupled transmembrane transporter activity; C:integral component of membrane	EC:3.6.1.3; EC:3.6.1.15	Adenosinetriphosphatase; Nucleoside-triphosphate phosphatase
3806875_length_1056_cvg_13.0_tip_0.g309	A0A498KPM5_MALDOGLUE N-terminal domain-containing protein OS=Malus domestica OX=3750 GN=DVH24_028471 PE=3 SV=1	286	2	0	93.16	4	P:GO:0032509; F:GO:0032266; F:GO:0043130; C:GO:0000814	P:endosome transport via multivesicular body sorting pathway; F:phosphatidylinositol-3-phosphate binding; F:ubiquitin binding; C:ESCRT II complex
3806951_length_1056_cvg_13.0_tip_0.g11	A0A498KE87_MALDOUncharacterized protein OS=Malus domestica OX=3750 GN=DVH24_025816 PE=3 SV=1	295	2	0	96.77	2	P:GO:0007064; C:GO:0031390	P:mitotic sister chromatid cohesion; C:Ctf18 RFC-like complex
3807003_length_1057_cvg_13.0_tip_0.g17	A0A498K8E0_MALDOReceptor-like serine/threonine-protein kinase OS=Malus domestica OX=3750 GN=DVH24_004298 PE=3 SV=1	275	10	0	63.39	2	P:GO:0048544; C:GO:0016021	P:recognition of pollen; C:integral component of membrane
3807113_length_1057_cvg_11.8_tip_1.g35	A0A498HYP0_MALDOFe2OG dioxygenase domain-containing protein OS=Malus domestica OX=3750 GN=DVH24_029428 PE=3 SV=1	281	10	0	75.15	3	P:GO:0055114; F:GO:0016491; F:GO:0046872	P:oxidation-reduction process; F:oxidoreductase activity; F:metal ion binding
3807255_length_1058_cvg_14.0_tip_0.g58	A0A498I5I2_MALDOPPR_long domain-containing protein OS=Malus domestica OX=3750 GN=DVH24_001677 PE=4 SV=1	352	10	0	59.45	1	P:GO:0009987	P:cellular process
3807437_length_1058_cvg_12.0_tip_0.g94	A0A498IR83_MALDOUncharacterized protein OS=Malus domestica OX=3750 GN=DVH24_006036 PE=4 SV=1	352	2	0	95.6	1	C:GO:0031011	C:Ino80 complex
3807521_length_1059_cvg_10.3_tip_0.g108	A0A498JVW7_MALDOReverse transcriptase Ty1/copia-type domain-containing protein OS=Malus domestica OX=3750 GN=DVH24_036019 PE=4 SV=1	305	10	0	72.35	2	P:GO:0015074; F:GO:0003676	P:DNA integration; F:nucleic acid binding
3807547_length_1059_cvg_14.0_tip_0.g112	A0A498J2P6_MALDOProbable alanine--tRNA ligase, chloroplastic OS=Malus domestica OX=3750 GN=DVH24_034621 PE=3 SV=1	296	3	0	78.51	7	P:GO:0006419; F:GO:0000049; F:GO:0004813; F:GO:0005524; F:GO:0008270; C:GO:0005739; C:GO:0009507	P:alanyl-tRNA aminoacylation; F:tRNA binding; F:alanine-tRNA ligase activity; F:ATP binding; F:zinc ion binding; C:mitochondrion; C:chloroplast	EC:6.1.1.7	Alanine--tRNA ligase
3807851_length_1060_cvg_12.0_tip_1.g162	A0A498KEC4_MALDOGlycosyltransferase OS=Malus domestica OX=3750 GN=DVH24_025655 PE=3 SV=1	251	10	0	66.77	1	F:GO:0008194	F:UDP-glycosyltransferase activity
3808741_length_1064_cvg_13.0_tip_0.g8	3)-beta-glucan endohydrolase OS=Malus domestica OX=3750 GN=DVH24_029385 PE=3 SV=1	260	10	0	68.13	3	P:GO:0005975; F:GO:0004553; C:GO:0016020	P:carbohydrate metabolic process; F:hydrolase activity, hydrolyzing O-glycosyl compounds; C:membrane
3808949_length_1064_cvg_13.0_tip_0.g39	A0A498KDD2_MALDOProtein kinase domain-containing protein OS=Malus domestica OX=3750 GN=DVH24_017590 PE=3 SV=1	339	10	0	64.39	4	P:GO:0006468; F:GO:0004674; F:GO:0005524; C:GO:0016021	P:protein phosphorylation; F:protein serine/threonine kinase activity; F:ATP binding; C:integral component of membrane	EC:2.7.11	Transferring phosphorus-containing groups
3809127_length_1065_cvg_5.5_tip_0.g65	E4Z8P7_MALDOEndonuclease OS=Malus domestica OX=3750 PE=4 SV=1	319	10	0	71.82	5	P:GO:0006278; P:GO:0015074; F:GO:0003676; F:GO:0003964; C:GO:0016020	P:RNA-dependent DNA biosynthetic process; P:DNA integration; F:nucleic acid binding; F:RNA-directed DNA polymerase activity; C:membrane	EC:2.7.7.49	RNA-directed DNA polymerase
3810255_length_1069_cvg_13.0_tip_0.g286	A0A498JQM1_MALDOUncharacterized protein OS=Malus domestica OX=3750 GN=DVH24_008051 PE=4 SV=1	322	2	0	92.77	2	P:GO:0006351; F:GO:0003682	P:transcription, DNA-templated; F:chromatin binding
3810261_length_1069_cvg_12.0_tip_0.g287	A0A498IA24_MALDOS-acyltransferase OS=Malus domestica OX=3750 GN=DVH24_040219 PE=3 SV=1	260	10	0	76.12	3	F:GO:0008168; F:GO:0019706; C:GO:0016021	F:methyltransferase activity; F:protein-cysteine S-palmitoyltransferase activity; C:integral component of membrane	EC:2.3.1.225	Protein S-acyltransferase
3810489_length_1070_cvg_12.0_tip_0.g328	A0A498JJT4_MALDOUncharacterized protein OS=Malus domestica OX=3750 GN=DVH24_008488 PE=3 SV=1	287	10	0	67.8	1	F:GO:0016747	F:transferase activity, transferring acyl groups other than amino-acyl groups
3810581_length_1071_cvg_8.7_tip_0.g8	A0A498INX9_MALDODUF641 domain-containing protein OS=Malus domestica OX=3750 GN=DVH24_041748 PE=4 SV=1	332	8	0	61.44	2	P:GO:0009639; P:GO:0009959	P:response to red or far red light; P:negative gravitropism
3810663_length_1071_cvg_14.0_tip_0.g22	A0A498KJC5_MALDOPeptidase_S8 domain-containing protein OS=Malus domestica OX=3750 GN=DVH24_017907 PE=3 SV=1	280	2	0	96.59	3	P:GO:0006508; F:GO:0004252; C:GO:0016021	P:proteolysis; F:serine-type endopeptidase activity; C:integral component of membrane	EC:3.4.21.73; EC:3.4.24.7; EC:3.4.21.71; EC:3.4.24.3; EC:3.4.21.34; EC:3.4.21.78; EC:3.4.21.75; EC:3.4.21.26; EC:3.4.21.27; EC:3.4.21.68; EC:3.4.21.69; EC:3.4.24.34; EC:3.4.21.41; EC:3.4.21.83; EC:3.4.21.88; EC:3.4.21.45; EC:3.4.21.89; EC:3.4.21.42; EC:3.4.19.1; EC:3.4.21.43; EC:3.4.21.87; EC:3.4.21.38; EC:3.4.21.35; EC:3.4.21.79; EC:3.4.21.36; EC:3.4.21.102; EC:3.4.21.39; EC:3.4.21; EC:3.4.21.4;…	U-plasminogen activator; Interstitial collagenase; Pancreatic elastase II; Microbial collagenase; Plasma kallikrein; Granzyme A; Furin; Prolyl oligopeptidase; Coagulation factor XIa; T-plasminogen activator; Protein C (activated); Neutrophil collagenase; Complement subcomponent C1r; Oligopeptidase B; Repressor LexA; Complement factor I; Signal peptidase I; Complement subcomponent C1s; Acylaminoac…
3810751_length_1071_cvg_6.0_tip_0.g41	A0A498INM2_MALDOExocyst subunit Exo70 family protein OS=Malus domestica OX=3750 GN=DVH24_041724 PE=3 SV=1	320	10	0	63.8	3	P:GO:0006887; P:GO:0015031; C:GO:0000145	P:exocytosis; P:protein transport; C:exocyst
3811401_length_1073_cvg_13.0_tip_0.g159	A0A498I6M5_MALDONodulin-like domain-containing protein OS=Malus domestica OX=3750 GN=DVH24_039805 PE=4 SV=1	317	10	0	69.21	1	C:GO:0016021	C:integral component of membrane
3811815_length_1075_cvg_10.0_tip_1.g232	A0A498HH90_MALDOSHSP domain-containing protein OS=Malus domestica OX=3750 GN=DVH24_030824 PE=3 SV=1	304	10	0	58.29	3	P:GO:0006289; P:GO:0006351; C:GO:0000439	P:nucleotide-excision repair; P:transcription, DNA-templated; C:transcription factor TFIIH core complex
3812255_length_1077_cvg_13.0_tip_0.g307	A0A498KKD3_MALDOProtein kinase domain-containing protein OS=Malus domestica OX=3750 GN=DVH24_022332 PE=3 SV=1	321	10	0	58.81	5	P:GO:0006468; F:GO:0004672; F:GO:0005524; F:GO:0030246; C:GO:0016021	P:protein phosphorylation; F:protein kinase activity; F:ATP binding; F:carbohydrate binding; C:integral component of membrane
3812303_length_1077_cvg_12.0_tip_1.g319	Q2LME8_MALDOMYB13 OS=Malus domestica OX=3750 PE=2 SV=1	270	10	0	79.93	2	F:GO:0003677; C:GO:0005634	F:DNA binding; C:nucleus
3814349_length_1085_cvg_13.0_tip_0.g43	A0A498IHJ0_MALDOAAA domain-containing protein OS=Malus domestica OX=3750 GN=DVH24_035055 PE=4 SV=1	291	3	0	82.8	3	P:GO:0006260; F:GO:0003677; C:GO:0016021	P:DNA replication; F:DNA binding; C:integral component of membrane
3814403_length_1085_cvg_13.0_tip_1.g53	A0A498JN56_MALDOUncharacterized protein OS=Malus domestica OX=3750 GN=DVH24_024968 PE=4 SV=1	289	4	0	74.79	1	C:GO:0016021	C:integral component of membrane
3814567_length_1086_cvg_12.9_tip_0.g80	A0A498KFA7_MALDOFRIGIDA-like protein OS=Malus domestica OX=3750 GN=DVH24_038417 PE=3 SV=1	362	8	0	61.95	1	P:GO:0032502	P:developmental process
3814681_length_1086_cvg_13.6_tip_0.g92	A0A498J5M0_MALDOUncharacterized protein OS=Malus domestica OX=3750 GN=DVH24_032382 PE=4 SV=1	312	2	0	94.71	1	C:GO:0016021	C:integral component of membrane
3815371_length_1089_cvg_14.0_tip_0.g209	A0A498HEU0_MALDOSANT domain-containing protein OS=Malus domestica OX=3750 GN=DVH24_007244 PE=4 SV=1	343	10	0	64.49	3	P:GO:0055114; F:GO:0003979; F:GO:0051287	P:oxidation-reduction process; F:UDP-glucose 6-dehydrogenase activity; F:NAD binding	EC:1.1.1.22	UDP-glucose 6-dehydrogenase
3815479_length_1089_cvg_11.0_tip_1.g234	A0A498K016_MALDOGlycosyltransferase OS=Malus domestica OX=3750 GN=DVH24_000941 PE=3 SV=1	308	10	0	65.57	1	F:GO:0008194	F:UDP-glycosyltransferase activity
3815717_length_1090_cvg_11.0_tip_0.g283	A0A498HH90_MALDOSHSP domain-containing protein OS=Malus domestica OX=3750 GN=DVH24_030824 PE=3 SV=1	347	10	0	60.57	1	C:GO:0016021	C:integral component of membrane
3815815_length_1090_cvg_14.0_tip_0.g306	A0A498IN18_MALDOExostosin domain-containing protein OS=Malus domestica OX=3750 GN=DVH24_032914 PE=3 SV=1	330	10	0	77.94	4	P:GO:0006412; P:GO:0006486; F:GO:0016757; C:GO:0016021	P:translation; P:protein glycosylation; F:transferase activity, transferring glycosyl groups; C:integral component of membrane
3812607_length_1078_cvg_12.5_tip_0.g50	A0A498J6H8_MALDORNA helicase OS=Malus domestica OX=3750 GN=DVH24_032634 PE=4 SV=1	312	10	0	68.19	3	F:GO:0003676; F:GO:0004386; F:GO:0005524	F:nucleic acid binding; F:helicase activity; F:ATP binding	EC:3.6.1.3; EC:3.6.1.15	Adenosinetriphosphatase; Nucleoside-triphosphate phosphatase
3813009_length_1080_cvg_14.0_tip_0.g120	A0A498HDN4_MALDOUncharacterized protein OS=Malus domestica OX=3750 GN=DVH24_028139 PE=3 SV=1	289	3	0	78.98	2	P:GO:0006511; C:GO:0016021	P:ubiquitin-dependent protein catabolic process; C:integral component of membrane
3813113_length_1080_cvg_13.4_tip_0.g136	A0A498JAP1_MALDOGlycosyltransferase OS=Malus domestica OX=3750 GN=DVH24_042552 PE=3 SV=1	313	10	0	70.84	1	F:GO:0008194	F:UDP-glycosyltransferase activity
3813137_length_1080_cvg_13.0_tip_0.g143	A0A498JD01_MALDORx_N domain-containing protein OS=Malus domestica OX=3750 GN=DVH24_020957 PE=4 SV=1	336	10	0	65.1	1	F:GO:0043531	F:ADP binding
3813363_length_1081_cvg_13.0_tip_0.g191	A0A498IDX7_MALDOUncharacterized protein OS=Malus domestica OX=3750 GN=DVH24_041442 PE=4 SV=1	328	1	0	89.41	2	F:GO:0005524; F:GO:0042393	F:ATP binding; F:histone binding
3813525_length_1081_cvg_12.0_tip_0.g222	A0A498JTZ0_MALDOProtein kinase domain-containing protein OS=Malus domestica OX=3750 GN=DVH24_009155 PE=4 SV=1	315	10	0	66.9	4	P:GO:0006468; F:GO:0004672; F:GO:0005524; C:GO:0016021	P:protein phosphorylation; F:protein kinase activity; F:ATP binding; C:integral component of membrane
3813597_length_1082_cvg_12.1_tip_0.g239	A0A498J9G1_MALDOFn3_like domain-containing protein OS=Malus domestica OX=3750 GN=DVH24_033315 PE=3 SV=1	251	10	0	80.72	2	P:GO:0005975; F:GO:0046556	P:carbohydrate metabolic process; F:alpha-L-arabinofuranosidase activity	EC:3.2.1.55	Non-reducing end alpha-L-arabinofuranosidase
3813685_length_1082_cvg_14.0_tip_0.g259	A0A498J813_MALDOIsocitrate lyase OS=Malus domestica OX=3750 GN=DVH24_032310 PE=3 SV=1	292	2	0	99.49	3	P:GO:0019752; F:GO:0004451; F:GO:0046872	P:carboxylic acid metabolic process; F:isocitrate lyase activity; F:metal ion binding	EC:4.1.3.1	Isocitrate lyase
3813979_length_1083_cvg_13.0_tip_0.g311	A0A498IFL9_MALDOARID domain-containing protein OS=Malus domestica OX=3750 GN=DVH24_036497 PE=3 SV=1	296	10	0	59.11	4	F:GO:0003677; F:GO:0008270; F:GO:0016787; C:GO:0005634	F:DNA binding; F:zinc ion binding; F:hydrolase activity; C:nucleus
3816003_length_1091_cvg_11.0_tip_0.g26	C5E7H1_MALDOPolyubiquitin (Fragment) OS=Malus domestica OX=3750 PE=2 SV=1	345	10	0	99.63	5	P:GO:0055085; F:GO:0005524; F:GO:0016887; F:GO:0042626; C:GO:0016021	P:transmembrane transport; F:ATP binding; F:ATPase activity; F:ATPase-coupled transmembrane transporter activity; C:integral component of membrane	EC:3.6.1.3; EC:3.6.1.15	Adenosinetriphosphatase; Nucleoside-triphosphate phosphatase
3816211_length_1092_cvg_7.2_tip_1.g54	A0A498JQB6_MALDOIntegrase catalytic domain-containing protein OS=Malus domestica OX=3750 GN=DVH24_035904 PE=4 SV=1	319	6	0	67.85	2	P:GO:0015074; F:GO:0003676	P:DNA integration; F:nucleic acid binding
3816259_length_1092_cvg_11.1_tip_0.g62	A0A498JRC6_MALDOBHLH domain-containing protein OS=Malus domestica OX=3750 GN=DVH24_008301 PE=4 SV=1	280	2	0	92.32	3	P:GO:0006355; F:GO:0003700; F:GO:0046983	P:regulation of transcription, DNA-templated; F:DNA-binding transcription factor activity; F:protein dimerization activity
3816275_length_1092_cvg_12.8_tip_0.g67	A0A498I0D7_MALDOCoatomer subunit alpha OS=Malus domestica OX=3750 GN=DVH24_023592 PE=4 SV=1	364	5	0	90.34	10	P:GO:0000105; P:GO:0006886; P:GO:0016192; P:GO:0055114; F:GO:0004399; F:GO:0005198; F:GO:0046872; F:GO:0051287; C:GO:0000139; C:GO:0030126	P:histidine biosynthetic process; P:intracellular protein transport; P:vesicle-mediated transport; P:oxidation-reduction process; F:histidinol dehydrogenase activity; F:structural molecule activity; F:metal ion binding; F:NAD binding; C:Golgi membrane; C:COPI vesicle coat	EC:1.1.1.23	Histidinol dehydrogenase
3816689_length_1094_cvg_12.2_tip_1.g141	H2EII9_MALDOSpur-type DELLA protein OS=Malus domestica OX=3750 GN=SPMdDELLA2b PE=2 SV=1	364	10	0	93.58	3	P:GO:1903506; F:GO:0003712; C:GO:0005634	P:regulation of nucleic acid-templated transcription; F:transcription coregulator activity; C:nucleus
3816903_length_1095_cvg_12.6_tip_0.g183	A0A498JQB6_MALDOIntegrase catalytic domain-containing protein OS=Malus domestica OX=3750 GN=DVH24_035904 PE=4 SV=1	313	9	0	67.37	2	P:GO:0015074; F:GO:0003676	P:DNA integration; F:nucleic acid binding
3817027_length_1095_cvg_11.7_tip_0.g202	A0A498ITK5_MALDOSulfurtransferase OS=Malus domestica OX=3750 GN=DVH24_021889 PE=3 SV=1	298	10	0	68.45	3	P:GO:0006355; F:GO:0003690; F:GO:0004792	P:regulation of transcription, DNA-templated; F:double-stranded DNA binding; F:thiosulfate sulfurtransferase activity	EC:2.8.1.1	Thiosulfate sulfurtransferase
3817045_length_1095_cvg_8.8_tip_0.g206	A0A498K021_MALDOABC1 domain-containing protein OS=Malus domestica OX=3750 GN=DVH24_011609 PE=4 SV=1	344	10	0	60.25	1	C:GO:0016021	C:integral component of membrane
3817101_length_1096_cvg_8.0_tip_0.g216	A0A498HKM9_MALDOCW-type domain-containing protein OS=Malus domestica OX=3750 GN=DVH24_025537 PE=4 SV=1	330	4	0	70.14	1	F:GO:0008270	F:zinc ion binding
3817223_length_1096_cvg_13.0_tip_0.g240	A0A498HZI0_MALDOProtein kinase domain-containing protein OS=Malus domestica OX=3750 GN=DVH24_030113 PE=4 SV=1	365	10	0	59.07	4	P:GO:0006468; F:GO:0004672; F:GO:0005524; C:GO:0016021	P:protein phosphorylation; F:protein kinase activity; F:ATP binding; C:integral component of membrane
3817707_length_1098_cvg_12.0_tip_0.g8	A0A498IQ69_MALDOEndoglucanase OS=Malus domestica OX=3750 GN=DVH24_027263 PE=3 SV=1	259	10	0	82.71	2	P:GO:0030245; F:GO:0008810	P:cellulose catabolic process; F:cellulase activity	EC:3.2.1.4	Cellulase
3817877_length_1099_cvg_11.0_tip_0.g42	A0A498JFL0_MALDOAAA domain-containing protein OS=Malus domestica OX=3750 GN=DVH24_033077 PE=3 SV=1	357	5	0	68.33	6	P:GO:0006260; P:GO:0071897; F:GO:0003677; F:GO:0003887; F:GO:0005524; C:GO:0009360	P:DNA replication; P:DNA biosynthetic process; F:DNA binding; F:DNA-directed DNA polymerase activity; F:ATP binding; C:DNA polymerase III complex	EC:2.7.7.7	DNA-directed DNA polymerase
3817919_length_1099_cvg_13.0_tip_0.g55	A0A498HZI0_MALDOProtein kinase domain-containing protein OS=Malus domestica OX=3750 GN=DVH24_030113 PE=4 SV=1	366	10	0	59.04	4	P:GO:0006468; F:GO:0004672; F:GO:0005524; C:GO:0016021	P:protein phosphorylation; F:protein kinase activity; F:ATP binding; C:integral component of membrane
3817967_length_1099_cvg_14.0_tip_0.g68	A0A0M3UKA9_MALDOSpermidine hydroxycinnamoyl transferase OS=Malus domestica OX=3750 GN=SHT PE=2 SV=1	257	10	0	58.93	6	P:GO:0010584; P:GO:0080088; F:GO:0080072; F:GO:0080073; F:GO:0080074; F:GO:0080075	P:pollen exine formation; P:spermidine hydroxycinnamate conjugate biosynthetic process; F:spermidine:sinapoyl CoA N-acyltransferase activity; F:spermidine:coumaroyl CoA N-acyltransferase activity; F:spermidine:caffeoyl CoA N-acyltransferase activity; F:spermidine:feruloyl CoA N-acyltransferase activity
3817981_length_1099_cvg_11.0_tip_0.g70	A0A498K015_MALDOFormylglycinamide ribonucleotide amidotransferase OS=Malus domestica OX=3750 GN=DVH24_000842 PE=3 SV=1	276	3	0	88.38	4	P:GO:0006189; P:GO:0006541; F:GO:0003723; F:GO:0004642	P:'de novo' IMP biosynthetic process; P:glutamine metabolic process; F:RNA binding; F:phosphoribosylformylglycinamidine synthase activity	EC:6.3.5.3	Phosphoribosylformylglycinamidine synthase
3818047_length_1100_cvg_14.0_tip_0.g78	A0A498HY19_MALDODYW_deaminase domain-containing protein OS=Malus domestica OX=3750 GN=DVH24_029196 PE=3 SV=1	366	10	0	68.61	1	F:GO:0008270	F:zinc ion binding
3818111_length_1100_cvg_13.0_tip_0.g91	A0A498IAD7_MALDOUncharacterized protein OS=Malus domestica OX=3750 GN=DVH24_041046 PE=3 SV=1	275	10	0	69.78	8	P:GO:0045040; P:GO:0055114; F:GO:0004497; F:GO:0005506; F:GO:0016705; F:GO:0020037; C:GO:0005742; C:GO:0016021	P:protein insertion into mitochondrial outer membrane; P:oxidation-reduction process; F:monooxygenase activity; F:iron ion binding; F:oxidoreductase activity, acting on paired donors, with incorporation or reduction of molecular oxygen; F:heme binding; C:mitochondrial outer membrane translocase complex; C:integral component of membrane
3818617_length_1102_cvg_10.0_tip_0.g189	A0A498HRV2_MALDOKH domain-containing protein OS=Malus domestica OX=3750 GN=DVH24_016302 PE=4 SV=1	366	10	0	76.02	3	P:GO:0000398; F:GO:0008270; F:GO:0045131	P:mRNA splicing, via spliceosome; F:zinc ion binding; F:pre-mRNA branch point binding
3818759_length_1103_cvg_13.0_tip_0.g220	E2FKK3_MALDOSieve element occlusion a OS=Malus domestica OX=3750 GN=SEOa PE=2 SV=1	270	10	0	77.07	1	P:GO:0010088	P:phloem development
3818789_length_1103_cvg_11.0_tip_0.g223	A0A498IJS3_MALDOProtein kinase domain-containing protein OS=Malus domestica OX=3750 GN=DVH24_036678 PE=4 SV=1	364	10	0	73.38	6	P:GO:0006468; P:GO:0055085; F:GO:0004672; F:GO:0005524; F:GO:0022857; C:GO:0016021	P:protein phosphorylation; P:transmembrane transport; F:protein kinase activity; F:ATP binding; F:transmembrane transporter activity; C:integral component of membrane
3818931_length_1103_cvg_12.0_tip_1.g245	A0A498IDP2_MALDOPectinesterase OS=Malus domestica OX=3750 GN=DVH24_041361 PE=3 SV=1	314	10	0	63.85	7	P:GO:0042545; P:GO:0043086; P:GO:0045490; F:GO:0004857; F:GO:0030599; F:GO:0045330; C:GO:0016021	P:cell wall modification; P:negative regulation of catalytic activity; P:pectin catabolic process; F:enzyme inhibitor activity; F:pectinesterase activity; F:aspartyl esterase activity; C:integral component of membrane	EC:3.1.1.11; EC:3.1.1.1	Pectinesterase; Carboxylesterase
3819013_length_1104_cvg_10.6_tip_1.g257	A0A498IVG8_MALDOLong-chain-alcohol oxidase OS=Malus domestica OX=3750 GN=DVH24_028756 PE=3 SV=1	343	4	0	86.32	4	P:GO:0055114; F:GO:0046577; F:GO:0050660; C:GO:0016021	P:oxidation-reduction process; F:long-chain-alcohol oxidase activity; F:flavin adenine dinucleotide binding; C:integral component of membrane	EC:1.1.3.20	Long-chain-alcohol oxidase
3819307_length_1105_cvg_10.9_tip_1.g307	A0A498ISB4_MALDONB-ARC domain-containing protein OS=Malus domestica OX=3750 GN=DVH24_041813 PE=4 SV=1	298	10	0	73.54	2	P:GO:0006952; F:GO:0043531	P:defense response; F:ADP binding
3819487_length_1106_cvg_12.0_tip_1.g11	A0A498JH32_MALDOPKS_ER domain-containing protein OS=Malus domestica OX=3750 GN=DVH24_024672 PE=3 SV=1	301	10	0	97.27	3	P:GO:0055114; F:GO:0003939; F:GO:0008270	P:oxidation-reduction process; F:L-iditol 2-dehydrogenase activity; F:zinc ion binding	EC:1.1.1.14	L-iditol 2-dehydrogenase
3819513_length_1106_cvg_11.0_tip_0.g19	E4Z8N0_MALDOPutative polyprotein (Retrotrasposon protein) OS=Malus domestica OX=3750 PE=4 SV=1	326	10	0	68.05	4	P:GO:0006278; P:GO:0015074; F:GO:0003676; F:GO:0003964	P:RNA-dependent DNA biosynthetic process; P:DNA integration; F:nucleic acid binding; F:RNA-directed DNA polymerase activity	EC:2.7.7.49	RNA-directed DNA polymerase
3819525_length_1106_cvg_13.8_tip_0.g21	A0A498KAR0_MALDOPectate_lyase_3 domain-containing protein OS=Malus domestica OX=3750 GN=DVH24_002620 PE=3 SV=1	268	10	0	74.85	3	P:GO:0005975; F:GO:0004650; C:GO:0016021	P:carbohydrate metabolic process; F:polygalacturonase activity; C:integral component of membrane	EC:3.2.1.15	Endo-polygalacturonase
3819859_length_1107_cvg_14.0_tip_0.g74	A0A498HHE5_MALDOProtein kinase domain-containing protein OS=Malus domestica OX=3750 GN=DVH24_030874 PE=3 SV=1	352	10	0	59.21	4	P:GO:0006468; F:GO:0004674; F:GO:0005524; C:GO:0016021	P:protein phosphorylation; F:protein serine/threonine kinase activity; F:ATP binding; C:integral component of membrane	EC:2.7.11	Transferring phosphorus-containing groups
3819973_length_1108_cvg_11.0_tip_1.g92	A0A498K096_MALDOProtein kinase domain-containing protein OS=Malus domestica OX=3750 GN=DVH24_014938 PE=4 SV=1	278	10	0	84.98	4	P:GO:0006468; F:GO:0004672; F:GO:0005524; C:GO:0016021	P:protein phosphorylation; F:protein kinase activity; F:ATP binding; C:integral component of membrane
3820139_length_1108_cvg_14.0_tip_0.g122	A0A498JR73_MALDOUncharacterized protein OS=Malus domestica OX=3750 GN=DVH24_008848 PE=4 SV=1	312	3	0	86.54	2	P:GO:0048193; C:GO:0005783	P:Golgi vesicle transport; C:endoplasmic reticulum
3820627_length_1110_cvg_13.1_tip_0.g209	A0A498K8X5_MALDOReceptor-like serine/threonine-protein kinase OS=Malus domestica OX=3750 GN=DVH24_038152 PE=3 SV=1	369	10	0	78.77	4	P:GO:0006468; F:GO:0004674; F:GO:0005524; C:GO:0016021	P:protein phosphorylation; F:protein serine/threonine kinase activity; F:ATP binding; C:integral component of membrane	EC:2.7.11	Transferring phosphorus-containing groups
3820883_length_1111_cvg_12.8_tip_0.g259	A0A498JJM3_MALDOCitMHS domain-containing protein OS=Malus domestica OX=3750 GN=DVH24_024781 PE=4 SV=1	347	5	0	89.49	5	P:GO:0006468; P:GO:0055085; F:GO:0004672; F:GO:0005524; C:GO:0016021	P:protein phosphorylation; P:transmembrane transport; F:protein kinase activity; F:ATP binding; C:integral component of membrane
3821853_length_1115_cvg_12.0_tip_0.g127	A0A498IM73_MALDOPeptidase A1 domain-containing protein OS=Malus domestica OX=3750 GN=DVH24_027199 PE=3 SV=1	263	10	0	59.51	2	P:GO:0006508; F:GO:0004190	P:proteolysis; F:aspartic-type endopeptidase activity	EC:3.4.99; EC:3.4.23.1; EC:3.4.23; EC:3.4.23.32; EC:3.4.23.43; EC:3.4.23.20; EC:3.4.23.25; EC:3.4.23.36; EC:3.4.23.4; EC:3.4.23.35; EC:3.4.23.5; EC:3.4.23.34; EC:3.4.23.15	Acting on peptide bonds (peptidases); Pepsin A; Acting on peptide bonds (peptidases); Scytalidopepsin B; Prepilin peptidase; Penicillopepsin; Saccharopepsin; Signal peptidase II; Chymosin; Barrierpepsin; Cathepsin D; Cathepsin E; Renin
3822079_length_1116_cvg_14.0_tip_0.g156	A0A498IDN0_MALDOReceptor-like serine/threonine-protein kinase OS=Malus domestica OX=3750 GN=DVH24_005043 PE=3 SV=1	371	10	0	58.33	5	P:GO:0006468; P:GO:0048544; F:GO:0004674; F:GO:0005524; C:GO:0016021	P:protein phosphorylation; P:recognition of pollen; F:protein serine/threonine kinase activity; F:ATP binding; C:integral component of membrane	EC:2.7.11	Transferring phosphorus-containing groups
3822311_length_1117_cvg_13.8_tip_0.g199	A0A498JAW4_MALDOGlyco_trans_2-like domain-containing protein OS=Malus domestica OX=3750 GN=DVH24_020940 PE=4 SV=1	372	10	0	87.98	4	P:GO:0090502; F:GO:0003676; F:GO:0004523; C:GO:0016021	P:RNA phosphodiester bond hydrolysis, endonucleolytic; F:nucleic acid binding; F:RNA-DNA hybrid ribonuclease activity; C:integral component of membrane	EC:3.1.30; EC:3.1.26; EC:3.1.26.4	Acting on ester bonds; Acting on ester bonds; Ribonuclease H
3822517_length_1118_cvg_11.0_tip_0.g232	A0A498J3M4_MALDO(R)-mandelonitrile lyase OS=Malus domestica OX=3750 GN=DVH24_032726 PE=3 SV=1	314	10	0	74.53	3	P:GO:0055114; F:GO:0016614; F:GO:0050660	P:oxidation-reduction process; F:oxidoreductase activity, acting on CH-OH group of donors; F:flavin adenine dinucleotide binding
3822585_length_1118_cvg_13.0_tip_1.g242	A0A498JL85_MALDOAa_trans domain-containing protein OS=Malus domestica OX=3750 GN=DVH24_024247 PE=3 SV=1	274	10	0	58.54	1	C:GO:0016021	C:integral component of membrane
3822991_length_1120_cvg_9.1_tip_0.g11	A0A498I7H6_MALDONAB domain-containing protein OS=Malus domestica OX=3750 GN=DVH24_001690 PE=4 SV=1	370	4	0	76.5	1	F:GO:0003779	F:actin binding
3823163_length_1121_cvg_12.0_tip_1.g48	A0A498HJS6_MALDOExostosin domain-containing protein OS=Malus domestica OX=3750 GN=DVH24_025227 PE=3 SV=1	288	10	0	60.8	2	P:GO:0006486; F:GO:0016757	P:protein glycosylation; F:transferase activity, transferring glycosyl groups
3823243_length_1122_cvg_11.0_tip_0.g65	A0A498JBJ1_MALDOUncharacterized protein OS=Malus domestica OX=3750 GN=DVH24_013674 PE=3 SV=1	267	10	0	68.77	6	P:GO:0055114; F:GO:0004497; F:GO:0005506; F:GO:0016705; F:GO:0020037; C:GO:0016021	P:oxidation-reduction process; F:monooxygenase activity; F:iron ion binding; F:oxidoreductase activity, acting on paired donors, with incorporation or reduction of molecular oxygen; F:heme binding; C:integral component of membrane
3823383_length_1122_cvg_14.0_tip_0.g92	A0A498HIN7_MALDOSld5 domain-containing protein OS=Malus domestica OX=3750 GN=DVH24_031324 PE=3 SV=1	340	10	0	65.33	1	C:GO:0110165	C:cellular anatomical entity
3823913_length_1125_cvg_11.2_tip_0.g206	A0A498HJG2_MALDONodulin-like domain-containing protein OS=Malus domestica OX=3750 GN=DVH24_037419 PE=4 SV=1	273	10	0	71.19	1	C:GO:0016021	C:integral component of membrane
3824099_length_1125_cvg_9.0_tip_0.g242	A0A498IX88_MALDOUncharacterized protein OS=Malus domestica OX=3750 GN=DVH24_016954 PE=4 SV=1	265	3	0	80.3	1	C:GO:0016020	C:membrane
3824229_length_1126_cvg_12.0_tip_0.g268	A0A498K7H2_MALDOPhospholipid-transporting ATPase OS=Malus domestica OX=3750 GN=DVH24_014932 PE=3 SV=1	295	10	0	71.18	6	P:GO:0015914; P:GO:0034204; F:GO:0000287; F:GO:0005524; F:GO:0140326; C:GO:0016021	P:phospholipid transport; P:lipid translocation; F:magnesium ion binding; F:ATP binding; F:ATPase-coupled intramembrane lipid transporter activity; C:integral component of membrane	EC:7.6.2.1	P-type phospholipid transporter
3824369_length_1126_cvg_11.0_tip_0.g291	A0A498K3D6_MALDOFRIGIDA-like protein OS=Malus domestica OX=3750 GN=DVH24_015276 PE=3 SV=1	298	3	0	83.03	2	P:GO:0009908; P:GO:0030154	P:flower development; P:cell differentiation
3824601_length_1127_cvg_22.0_tip_0.g329	A0A498J7U0_MALDOReceptor-like serine/threonine-protein kinase OS=Malus domestica OX=3750 GN=DVH24_032230 PE=3 SV=1	350	10	0	76.26	5	P:GO:0006468; P:GO:0048544; F:GO:0004674; F:GO:0005524; C:GO:0016021	P:protein phosphorylation; P:recognition of pollen; F:protein serine/threonine kinase activity; F:ATP binding; C:integral component of membrane	EC:2.7.11	Transferring phosphorus-containing groups
3824645_length_1128_cvg_13.0_tip_0.g336	A0A498KJP1_MALDOBHLH domain-containing protein OS=Malus domestica OX=3750 GN=DVH24_005419 PE=4 SV=1	315	10	0	66.93	1	F:GO:0046983	F:protein dimerization activity
3824991_length_1129_cvg_13.2_tip_0.g64	A0A498JRC6_MALDOBHLH domain-containing protein OS=Malus domestica OX=3750 GN=DVH24_008301 PE=4 SV=1	263	8	0	76.98	3	P:GO:0006355; F:GO:0003700; F:GO:0046983	P:regulation of transcription, DNA-templated; F:DNA-binding transcription factor activity; F:protein dimerization activity
3825683_length_1132_cvg_13.0_tip_0.g191	A0A498IP65_MALDOTOG domain-containing protein OS=Malus domestica OX=3750 GN=DVH24_009272 PE=4 SV=1	337	8	0	86.44	4	P:GO:0006606; F:GO:0004045; F:GO:0008536; C:GO:0005634	P:protein import into nucleus; F:aminoacyl-tRNA hydrolase activity; F:Ran GTPase binding; C:nucleus	EC:3.1.1.29; EC:3.1.1.1	Aminoacyl-tRNA hydrolase; Carboxylesterase
3825699_length_1132_cvg_14.0_tip_0.g197	A0A3G5BLX8_MALDONitrate transporter 1/peptide transporter family protein OS=Malus domestica OX=3750 GN=NPF6.17 PE=2 SV=1	262	10	0	74.02	3	P:GO:0055085; F:GO:0022857; C:GO:0016021	P:transmembrane transport; F:transmembrane transporter activity; C:integral component of membrane
3825709_length_1132_cvg_13.0_tip_0.g198	A0A498HEQ2_MALDOOTU domain-containing protein OS=Malus domestica OX=3750 GN=DVH24_027944 PE=3 SV=1	308	10	0	67.43	1	F:GO:0003824	F:catalytic activity
3825745_length_1132_cvg_17.0_tip_0.g207	A0A2K9VP05_MALDO4-coumarate:coenzyme A ligase 2 OS=Malus domestica OX=3750 GN=4CL2 PE=2 SV=1	377	10	0	59.97	2	F:GO:0003824; C:GO:0016021	F:catalytic activity; C:integral component of membrane
3825849_length_1133_cvg_12.9_tip_0.g219	A0A498HRZ2_MALDOFn3_like domain-containing protein OS=Malus domestica OX=3750 GN=DVH24_025422 PE=3 SV=1	322	10	0	76.47	1	F:GO:0016787	F:hydrolase activity
3825901_length_1133_cvg_12.0_tip_1.g227	A0A498JS02_MALDORRM domain-containing protein OS=Malus domestica OX=3750 GN=DVH24_010545 PE=4 SV=1	293	10	0	82.13	1	F:GO:0003723	F:RNA binding
3825933_length_1133_cvg_14.0_tip_0.g235	A0A498JGL8_MALDORING-type domain-containing protein OS=Malus domestica OX=3750 GN=DVH24_042596 PE=4 SV=1	326	10	0	66.7	1	C:GO:0016021	C:integral component of membrane
3826219_length_1134_cvg_10.4_tip_0.g286	A0A498IT31_MALDORieske domain-containing protein OS=Malus domestica OX=3750 GN=DVH24_042112 PE=4 SV=1	270	10	0	72.74	3	P:GO:0055114; F:GO:0010277; F:GO:0051537	P:oxidation-reduction process; F:chlorophyllide a oxygenase [overall] activity; F:2 iron, 2 sulfur cluster binding	EC:1.13.12; EC:1.14.13.122	Acting on single donors with incorporation of molecular oxygen (oxygenases). The oxygen incorporated need not be derived from O(2); Chlorophyllide a oxygenase
3826283_length_1135_cvg_14.0_tip_0.g297	A0A498J8B9_MALDOJ domain-containing protein OS=Malus domestica OX=3750 GN=DVH24_032469 PE=4 SV=1	279	10	0	70.48	1	C:GO:0016021	C:integral component of membrane
3826639_length_1136_cvg_12.0_tip_0.g53	A0A498HRH3_MALDOUncharacterized protein OS=Malus domestica OX=3750 GN=DVH24_018798 PE=3 SV=1	372	2	0	90.73	2	P:GO:0006364; C:GO:0030688	P:rRNA processing; C:preribosome, small subunit precursor
3826815_length_1137_cvg_13.0_tip_0.g83	A0A498I3I8_MALDOCPSF_A domain-containing protein OS=Malus domestica OX=3750 GN=DVH24_019375 PE=4 SV=1	315	1	0	99.37	2	F:GO:0003676; C:GO:0005634	F:nucleic acid binding; C:nucleus
3827157_length_1138_cvg_12.2_tip_0.g151	A0A498IHE9_MALDOFructose-bisphosphate aldolase OS=Malus domestica OX=3750 GN=DVH24_034995 PE=3 SV=1	314	10	0	85.02	8	P:GO:0006096; P:GO:0009116; P:GO:0044206; P:GO:0044211; F:GO:0004332; F:GO:0004849; F:GO:0005524; C:GO:0016021	P:glycolytic process; P:nucleoside metabolic process; P:UMP salvage; P:CTP salvage; F:fructose-bisphosphate aldolase activity; F:uridine kinase activity; F:ATP binding; C:integral component of membrane	EC:2.7.1.48; EC:4.1.2.13	Uridine kinase; Fructose-bisphosphate aldolase
3827539_length_1140_cvg_14.0_tip_0.g220	A0A498JJE6_MALDOCellulose synthase OS=Malus domestica OX=3750 GN=DVH24_016141 PE=3 SV=1	263	10	0	76.52	4	P:GO:0030244; P:GO:0071555; F:GO:0016760; C:GO:0016021	P:cellulose biosynthetic process; P:cell wall organization; F:cellulose synthase (UDP-forming) activity; C:integral component of membrane	EC:2.4.1.12	Cellulose synthase (UDP-forming)
3827667_length_1140_cvg_14.0_tip_0.g243	A0A498K7K8_MALDOUncharacterized protein OS=Malus domestica OX=3750 GN=DVH24_004040 PE=4 SV=1	289	2	0	93.25	1	F:GO:0003723	F:RNA binding
3827739_length_1141_cvg_14.0_tip_0.g259	A0A498I9Y6_MALDODAGKc domain-containing protein OS=Malus domestica OX=3750 GN=DVH24_040171 PE=4 SV=1	268	1	0	98.51	2	P:GO:0016310; F:GO:0003951	P:phosphorylation; F:NAD+ kinase activity	EC:2.7.1.23	NAD(+) kinase
3827767_length_1141_cvg_11.0_tip_0.g264	A0A498J134_MALDOLRRNT_2 domain-containing protein OS=Malus domestica OX=3750 GN=DVH24_028731 PE=4 SV=1	322	10	0	74.07	3	P:GO:0006468; F:GO:0004672; C:GO:0016021	P:protein phosphorylation; F:protein kinase activity; C:integral component of membrane
3828133_length_1143_cvg_13.3_tip_0.g11	D9ZIU3_MALDOC2H2L domain class transcription factor OS=Malus domestica OX=3750 GN=C2H2L7 PE=2 SV=1	296	7	0	72.73	1	P:GO:0009630	P:gravitropism
3828251_length_1143_cvg_12.0_tip_0.g36	A0A498IF08_MALDOUncharacterized protein OS=Malus domestica OX=3750 GN=DVH24_035010 PE=4 SV=1	335	10	0	62.47	1	C:GO:0016021	C:integral component of membrane
3828363_length_1144_cvg_14.0_tip_0.g54	A0A498IZL5_MALDOMechanosensitive ion channel protein OS=Malus domestica OX=3750 GN=DVH24_034597 PE=3 SV=1	343	8	0	67.68	3	P:GO:0055085; C:GO:0005886; C:GO:0016021	P:transmembrane transport; C:plasma membrane; C:integral component of membrane
3828415_length_1144_cvg_12.4_tip_0.g69	A0A498HSH3_MALDOMHD domain-containing protein OS=Malus domestica OX=3750 GN=DVH24_025602 PE=4 SV=1	265	4	0	91.25	2	P:GO:0015031; C:GO:0016021	P:protein transport; C:integral component of membrane
3828499_length_1144_cvg_14.0_tip_0.g91	Q9FUD7_MALDOClass III acidic chitinase OS=Malus domestica OX=3750 GN=Chi1 PE=3 SV=1	301	10	0	79.73	2	P:GO:0005975; F:GO:0004553	P:carbohydrate metabolic process; F:hydrolase activity, hydrolyzing O-glycosyl compounds
3828519_length_1144_cvg_13.3_tip_0.g94	A0A498JQB6_MALDOIntegrase catalytic domain-containing protein OS=Malus domestica OX=3750 GN=DVH24_035904 PE=4 SV=1	334	8	0	69.51	2	P:GO:0015074; F:GO:0003676	P:DNA integration; F:nucleic acid binding
3828559_length_1144_cvg_13.0_tip_0.g105	A0A498KT98_MALDOProtein kinase domain-containing protein OS=Malus domestica OX=3750 GN=DVH24_023066 PE=3 SV=1	374	10	0	79.73	5	P:GO:0006468; F:GO:0004672; F:GO:0005524; F:GO:0030246; C:GO:0016021	P:protein phosphorylation; F:protein kinase activity; F:ATP binding; F:carbohydrate binding; C:integral component of membrane
3828715_length_1145_cvg_12.8_tip_0.g134	E4Z8P7_MALDOEndonuclease OS=Malus domestica OX=3750 PE=4 SV=1	381	10	0	70.5	3	P:GO:0015074; F:GO:0003676; C:GO:0016020	P:DNA integration; F:nucleic acid binding; C:membrane
3829679_length_1150_cvg_13.8_tip_1.g318	A0A498K5X8_MALDORibos_L4_asso_C domain-containing protein OS=Malus domestica OX=3750 GN=DVH24_001569 PE=3 SV=1	320	3	0	98.21	4	P:GO:0006412; F:GO:0003735; C:GO:0005634; C:GO:0005840	P:translation; F:structural constituent of ribosome; C:nucleus; C:ribosome
3829775_length_1150_cvg_14.0_tip_0.g1	A0A498KKN4_MALDOWD_REPEATS_REGION domain-containing protein OS=Malus domestica OX=3750 GN=DVH24_009772 PE=4 SV=1	315	10	0	61.02	3	P:GO:0006468; F:GO:0004672; F:GO:0005524	P:protein phosphorylation; F:protein kinase activity; F:ATP binding
3829877_length_1150_cvg_12.2_tip_0.g20	A0A498JNW2_MALDOAP-3 complex subunit delta OS=Malus domestica OX=3750 GN=DVH24_009071 PE=3 SV=1	347	2	0	91.99	5	P:GO:0006886; P:GO:0016192; C:GO:0005794; C:GO:0016021; C:GO:0030123	P:intracellular protein transport; P:vesicle-mediated transport; C:Golgi apparatus; C:integral component of membrane; C:AP-3 adaptor complex
3830055_length_1151_cvg_13.0_tip_0.g55	Q9M6R1_MALDOHigh molecular weight heat shock protein OS=Malus domestica OX=3750 GN=Hsp2 PE=2 SV=1	330	10	0	84.64	2	F:GO:0005524; C:GO:0016021	F:ATP binding; C:integral component of membrane
3830073_length_1151_cvg_13.8_tip_0.g59	A0A498J7S6_MALDOSmr domain-containing protein OS=Malus domestica OX=3750 GN=DVH24_035491 PE=3 SV=1	304	10	0	60.18	5	P:GO:0015919; F:GO:0003824; C:GO:0005730; C:GO:0005777; C:GO:0016021	P:peroxisomal membrane transport; F:catalytic activity; C:nucleolus; C:peroxisome; C:integral component of membrane
3830185_length_1152_cvg_16.2_tip_0.g80	A0A498J7S6_MALDOSmr domain-containing protein OS=Malus domestica OX=3750 GN=DVH24_035491 PE=3 SV=1	304	10	0	59	5	P:GO:0015919; F:GO:0003824; C:GO:0005730; C:GO:0005777; C:GO:0016021	P:peroxisomal membrane transport; F:catalytic activity; C:nucleolus; C:peroxisome; C:integral component of membrane
3830607_length_1154_cvg_10.3_tip_1.g156	A0A498KE75_MALDOGDP-mannose 4,6-dehydratase OS=Malus domestica OX=3750 GN=DVH24_018521 PE=3 SV=1	351	2	0	99.57	2	P:GO:0019673; F:GO:0008446	P:GDP-mannose metabolic process; F:GDP-mannose 4,6-dehydratase activity	EC:4.2.1.47	GDP-mannose 4,6-dehydratase
3830751_length_1154_cvg_11.5_tip_0.g179	A0A498IXW4_MALDOCellulose synthase OS=Malus domestica OX=3750 GN=DVH24_017366 PE=3 SV=1	258	10	0	72.73	4	P:GO:0030244; P:GO:0071555; F:GO:0016760; C:GO:0016021	P:cellulose biosynthetic process; P:cell wall organization; F:cellulose synthase (UDP-forming) activity; C:integral component of membrane	EC:2.4.1.12	Cellulose synthase (UDP-forming)
3830973_length_1155_cvg_13.0_tip_1.g221	A0A498I252_MALDOProtein kinase domain-containing protein OS=Malus domestica OX=3750 GN=DVH24_030232 PE=3 SV=1	349	10	0	74.04	4	P:GO:0006468; F:GO:0004672; F:GO:0005524; C:GO:0016021	P:protein phosphorylation; F:protein kinase activity; F:ATP binding; C:integral component of membrane
3831367_length_1157_cvg_12.0_tip_0.g298	A0A498K3T3_MALDOExostosin domain-containing protein OS=Malus domestica OX=3750 GN=DVH24_001208 PE=3 SV=1	256	10	0	76.14	3	P:GO:0006486; F:GO:0016757; C:GO:0016021	P:protein glycosylation; F:transferase activity, transferring glycosyl groups; C:integral component of membrane
3831499_length_1158_cvg_10.7_tip_1.g6	A0A498KJZ9_MALDOBAG domain-containing protein OS=Malus domestica OX=3750 GN=DVH24_009807 PE=4 SV=1	381	1	0	88.15	1	F:GO:0051087	F:chaperone binding
3831645_length_1158_cvg_14.0_tip_0.g29	A0A4Y1QC97_MALDOPredicted WEB family protein At5g55860 OS=Malus domestica OX=3750 PE=3 SV=1	386	5	0	87.29	2	P:GO:0071260; C:GO:0005886	P:cellular response to mechanical stimulus; C:plasma membrane
3831659_length_1158_cvg_9.5_tip_0.g31	A0A498JQM1_MALDOUncharacterized protein OS=Malus domestica OX=3750 GN=DVH24_008051 PE=4 SV=1	298	4	0	77.5	2	P:GO:0006351; F:GO:0003682	P:transcription, DNA-templated; F:chromatin binding
3832001_length_1160_cvg_13.0_tip_0.g85	A0A498HNV4_MALDOUncharacterized protein OS=Malus domestica OX=3750 GN=DVH24_012820 PE=3 SV=1	275	10	0	85.69	6	P:GO:0055114; F:GO:0004497; F:GO:0005506; F:GO:0016705; F:GO:0020037; C:GO:0016021	P:oxidation-reduction process; F:monooxygenase activity; F:iron ion binding; F:oxidoreductase activity, acting on paired donors, with incorporation or reduction of molecular oxygen; F:heme binding; C:integral component of membrane
3832125_length_1161_cvg_14.0_tip_0.g108	A0A498JFK7_MALDORING-type domain-containing protein OS=Malus domestica OX=3750 GN=DVH24_042598 PE=4 SV=1	270	5	0	59.64	1	C:GO:0016021	C:integral component of membrane
3832181_length_1161_cvg_13.0_tip_0.g124	A0A498KU18_MALDOUncharacterized protein OS=Malus domestica OX=3750 GN=DVH24_023383 PE=4 SV=1	387	1	0	89.14	2	P:GO:0006281; F:GO:0003824	P:DNA repair; F:catalytic activity
3832569_length_1163_cvg_14.0_tip_0.g192	A0A498HJF3_MALDOUncharacterized protein OS=Malus domestica OX=3750 GN=DVH24_037409 PE=3 SV=1	309	6	0	93.68	5	P:GO:0009263; P:GO:0055114; F:GO:0016491; F:GO:0046872; C:GO:0016021	P:deoxyribonucleotide biosynthetic process; P:oxidation-reduction process; F:oxidoreductase activity; F:metal ion binding; C:integral component of membrane
3832647_length_1163_cvg_11.3_tip_0.g204	A0A498JTF8_MALDOIntron_maturas2 domain-containing protein OS=Malus domestica OX=3750 GN=DVH24_035772 PE=4 SV=1	387	3	0	85.78	10	P:GO:0000373; P:GO:0000374; P:GO:0006521; P:GO:0007005; P:GO:0009845; P:GO:0010228; P:GO:0010896; P:GO:0090615; P:GO:2001006; C:GO:0005739	P:Group II intron splicing; P:Group III intron splicing; P:regulation of cellular amino acid metabolic process; P:mitochondrion organization; P:seed germination; P:vegetative to reproductive phase transition of meristem; P:regulation of triglyceride catabolic process; P:mitochondrial mRNA processing; P:regulation of cellulose biosynthetic process; C:mitochondrion
3832689_length_1163_cvg_12.0_tip_1.g214	A0A498HTX8_MALDOANF_receptor domain-containing protein OS=Malus domestica OX=3750 GN=DVH24_029617 PE=4 SV=1	342	10	0	77.25	4	P:GO:0034220; P:GO:0044237; F:GO:0015276; C:GO:0016021	P:ion transmembrane transport; P:cellular metabolic process; F:ligand-gated ion channel activity; C:integral component of membrane
3832867_length_1164_cvg_13.7_tip_0.g239	A0A498I9C6_MALDONAB domain-containing protein OS=Malus domestica OX=3750 GN=DVH24_040112 PE=4 SV=1	293	4	0	77.96	2	P:GO:0006396; F:GO:0003779	P:RNA processing; F:actin binding
3832893_length_1164_cvg_14.0_tip_0.g246	A0A498J9G1_MALDOFn3_like domain-containing protein OS=Malus domestica OX=3750 GN=DVH24_033315 PE=3 SV=1	330	10	0	71.54	2	P:GO:0005975; F:GO:0004553	P:carbohydrate metabolic process; F:hydrolase activity, hydrolyzing O-glycosyl compounds
3833035_length_1165_cvg_13.0_tip_0.g268	A0A498HSK4_MALDOPeptidase_S8 domain-containing protein OS=Malus domestica OX=3750 GN=DVH24_029259 PE=3 SV=1	356	2	0	99.02	3	P:GO:0006508; F:GO:0004252; C:GO:0016021	P:proteolysis; F:serine-type endopeptidase activity; C:integral component of membrane	EC:3.4.21.73; EC:3.4.24.7; EC:3.4.21.71; EC:3.4.24.3; EC:3.4.21.34; EC:3.4.21.78; EC:3.4.21.75; EC:3.4.21.26; EC:3.4.21.27; EC:3.4.21.68; EC:3.4.21.69; EC:3.4.24.34; EC:3.4.21.41; EC:3.4.21.83; EC:3.4.21.88; EC:3.4.21.45; EC:3.4.21.89; EC:3.4.21.42; EC:3.4.19.1; EC:3.4.21.43; EC:3.4.21.87; EC:3.4.21.38; EC:3.4.21.35; EC:3.4.21.79; EC:3.4.21.36; EC:3.4.21.102; EC:3.4.21.39; EC:3.4.21; EC:3.4.21.4;…	U-plasminogen activator; Interstitial collagenase; Pancreatic elastase II; Microbial collagenase; Plasma kallikrein; Granzyme A; Furin; Prolyl oligopeptidase; Coagulation factor XIa; T-plasminogen activator; Protein C (activated); Neutrophil collagenase; Complement subcomponent C1r; Oligopeptidase B; Repressor LexA; Complement factor I; Signal peptidase I; Complement subcomponent C1s; Acylaminoac…
3835233_length_1175_cvg_13.0_tip_0.g79	A0A498J3Q7_MALDOAlpha-1,6-mannosyl-glycoprotein 2-beta-N-acetylglucosaminyltransferase OS=Malus domestica OX=3750 GN=DVH24_032487 PE=3 SV=1	342	2	0	97.94	4	P:GO:0009312; F:GO:0008455; C:GO:0005795; C:GO:0016021	P:oligosaccharide biosynthetic process; F:alpha-1,6-mannosylglycoprotein 2-beta-N-acetylglucosaminyltransferase activity; C:Golgi stack; C:integral component of membrane	EC:2.4.1.143	Alpha-1,6-mannosyl-glycoprotein 2-beta-N-acetylglucosaminyltransferase
3835943_length_1179_cvg_13.0_tip_0.g210	A0A498KCS2_MALDOProtein kinase domain-containing protein OS=Malus domestica OX=3750 GN=DVH24_003975 PE=3 SV=1	359	10	0	86.92	4	P:GO:0006468; F:GO:0004674; F:GO:0005524; C:GO:0016021	P:protein phosphorylation; F:protein serine/threonine kinase activity; F:ATP binding; C:integral component of membrane	EC:2.7.11	Transferring phosphorus-containing groups
3836261_length_1180_cvg_14.1_tip_0.g275	A0A498IX50_MALDOUncharacterized protein OS=Malus domestica OX=3750 GN=DVH24_022150 PE=3 SV=1	263	10	0	73.02	5	P:GO:0055114; F:GO:0005506; F:GO:0016705; F:GO:0020037; C:GO:0016021	P:oxidation-reduction process; F:iron ion binding; F:oxidoreductase activity, acting on paired donors, with incorporation or reduction of molecular oxygen; F:heme binding; C:integral component of membrane
3836283_length_1180_cvg_12.4_tip_1.g280	A0A498KAT7_MALDOAuxin response factor OS=Malus domestica OX=3750 GN=DVH24_038862 PE=3 SV=1	293	10	0	83.64	4	P:GO:0006355; P:GO:0009734; F:GO:0003677; C:GO:0005634	P:regulation of transcription, DNA-templated; P:auxin-activated signaling pathway; F:DNA binding; C:nucleus
3836287_length_1180_cvg_13.0_tip_0.g281	A0A498H991_MALDOProtein kinase domain-containing protein OS=Malus domestica OX=3750 GN=DVH24_027706 PE=4 SV=1	387	10	0	66.57	5	P:GO:0006468; F:GO:0004672; F:GO:0005524; F:GO:0016787; C:GO:0016021	P:protein phosphorylation; F:protein kinase activity; F:ATP binding; F:hydrolase activity; C:integral component of membrane
3833371_length_1166_cvg_15.0_tip_1.g40	A0A498KIK5_MALDOSerine/threonine protein phosphatase 2A regulatory subunit OS=Malus domestica OX=3750 GN=DVH24_005301 PE=3 SV=1	330	10	0	83.35	15	P:GO:0006357; P:GO:0006508; P:GO:0007165; P:GO:0032784; P:GO:0043666; P:GO:0051225; F:GO:0003676; F:GO:0003682; F:GO:0004222; F:GO:0008270; F:GO:0019888; C:GO:0000159; C:GO:0005737; C:GO:0016021; C:GO:0070652	P:regulation of transcription by RNA polymerase II; P:proteolysis; P:signal transduction; P:regulation of DNA-templated transcription, elongation; P:regulation of phosphoprotein phosphatase activity; P:spindle assembly; F:nucleic acid binding; F:chromatin binding; F:metalloendopeptidase activity; F:zinc ion binding; F:protein phosphatase regulator activity; C:protein phosphatase type 2A complex; …	EC:3.4.24.70; EC:3.4.99; EC:3.4.24.71; EC:3.4.24; EC:3.4.24.61; EC:3.4.24.72; EC:3.4.24.23; EC:3.4.24.56; EC:3.4.24.24; EC:3.4.24.35; EC:3.4.24.57; EC:3.4.24.14; EC:3.4.24.69; EC:3.4.24.37; EC:3.4.24.59; EC:3.4.24.64; EC:3.4.24.21; EC:3.4.24.11; EC:3.4.24.22; EC:3.4.24.55; EC:3.4.24.17; EC:3.4.24.18; EC:3.4.24.19	Oligopeptidase A; Acting on peptide bonds (peptidases); Endothelin-converting enzyme 1; Acting on peptide bonds (peptidases); Nardilysin; Fibrolase; Matrilysin; Insulysin; Gelatinase A; Gelatinase B; O-sialoglycoprotein endopeptidase; Procollagen N-endopeptidase; Bontoxilysin; Saccharolysin; Mitochondrial intermediate peptidase; Mitochondrial processing peptidase; Astacin; Neprilysin; Stromelysin…
3833523_length_1167_cvg_13.0_tip_0.g66	A0A498I015_MALDOUncharacterized protein OS=Malus domestica OX=3750 GN=DVH24_029462 PE=4 SV=1	336	1	0	95.55	1	F:GO:0046872	F:metal ion binding
3833749_length_1168_cvg_13.0_tip_0.g104	A0A498HIN7_MALDOSld5 domain-containing protein OS=Malus domestica OX=3750 GN=DVH24_031324 PE=3 SV=1	320	10	0	57.49	2	C:GO:0009535; C:GO:0009941	C:chloroplast thylakoid membrane; C:chloroplast envelope
3833883_length_1169_cvg_13.0_tip_0.g130	A0A498IT60_MALDOFe2OG dioxygenase domain-containing protein OS=Malus domestica OX=3750 GN=DVH24_002463 PE=3 SV=1	259	10	0	77.05	3	P:GO:0055114; F:GO:0016491; F:GO:0046872	P:oxidation-reduction process; F:oxidoreductase activity; F:metal ion binding
3834299_length_1171_cvg_14.0_tip_0.g216	A0A498JYA0_MALDO2-(3-amino-3-carboxypropyl)histidine synthase subunit 2 OS=Malus domestica OX=3750 GN=DVH24_001093 PE=3 SV=1	326	2	0	71.92	2	P:GO:0017183; F:GO:0016740	P:peptidyl-diphthamide biosynthetic process from peptidyl-histidine; F:transferase activity
3834485_length_1171_cvg_13.0_tip_0.g248	A0A498JN37_MALDOUncharacterized protein OS=Malus domestica OX=3750 GN=DVH24_035628 PE=4 SV=1	282	8	0	73.55	4	P:GO:0007186; F:GO:0003924; F:GO:0005525; F:GO:0031683	P:G protein-coupled receptor signaling pathway; F:GTPase activity; F:GTP binding; F:G-protein beta/gamma-subunit complex binding	EC:3.6.1.15	Nucleoside-triphosphate phosphatase
3834535_length_1171_cvg_8.9_tip_0.g254	A0A498JVZ9_MALDOTPR_REGION domain-containing protein OS=Malus domestica OX=3750 GN=DVH24_011591 PE=4 SV=1	359	2	0	99.86	1	P:GO:0006396	P:RNA processing
3836541_length_1182_cvg_12.4_tip_1.g21	A0A498I889_MALDOPeroxidase OS=Malus domestica OX=3750 GN=DVH24_040803 PE=3 SV=1	333	10	0	74.51	9	P:GO:0006979; P:GO:0042744; P:GO:0055114; P:GO:0098869; F:GO:0004601; F:GO:0020037; F:GO:0046872; C:GO:0005576; C:GO:0016020	P:response to oxidative stress; P:hydrogen peroxide catabolic process; P:oxidation-reduction process; P:cellular oxidant detoxification; F:peroxidase activity; F:heme binding; F:metal ion binding; C:extracellular region; C:membrane	EC:1.11.1.7	Peroxidase
3837209_length_1184_cvg_15.0_tip_0.g148	A0A498HWN9_MALDOUncharacterized protein OS=Malus domestica OX=3750 GN=DVH24_029770 PE=3 SV=1	394	2	0	91.53	3	F:GO:0003677; F:GO:0046872; C:GO:0016021	F:DNA binding; F:metal ion binding; C:integral component of membrane
3837215_length_1184_cvg_12.9_tip_0.g150	A0A498JN76_MALDOTubulin alpha chain OS=Malus domestica OX=3750 GN=DVH24_007755 PE=3 SV=1	292	10	0	94.53	7	P:GO:0007010; P:GO:0007017; F:GO:0003924; F:GO:0005200; F:GO:0005525; C:GO:0005737; C:GO:0005874	P:cytoskeleton organization; P:microtubule-based process; F:GTPase activity; F:structural constituent of cytoskeleton; F:GTP binding; C:cytoplasm; C:microtubule	EC:3.6.1.15	Nucleoside-triphosphate phosphatase
3837379_length_1185_cvg_6.0_tip_1.g183	G5CBV3_MALDOReceptor-like protein (Fragment) OS=Malus domestica OX=3750 PE=4 SV=1	377	10	0	84.4	1	C:GO:0016021	C:integral component of membrane
3837649_length_1186_cvg_13.0_tip_0.g230	A0A498HLI7_MALDOFemale-specific protein transformer OS=Malus domestica OX=3750 GN=DVH24_025290 PE=4 SV=1	306	5	0	85.98	12	P:GO:0006306; P:GO:0006397; P:GO:0006972; P:GO:0009651; P:GO:0046660; P:GO:0046777; F:GO:0003723; F:GO:0004674; F:GO:0005524; F:GO:0008168; C:GO:0005829; C:GO:0042025	P:DNA methylation; P:mRNA processing; P:hyperosmotic response; P:response to salt stress; P:female sex differentiation; P:protein autophosphorylation; F:RNA binding; F:protein serine/threonine kinase activity; F:ATP binding; F:methyltransferase activity; C:cytosol; C:host cell nucleus	EC:2.7.11	Transferring phosphorus-containing groups
3837743_length_1187_cvg_14.0_tip_0.g245	A0A498KVV3_MALDOATP:AMP phosphotransferase OS=Malus domestica OX=3750 GN=DVH24_023207 PE=3 SV=1	319	4	0	69.88	6	P:GO:0000160; P:GO:0016310; P:GO:0046940; F:GO:0004017; F:GO:0005524; C:GO:0005634	P:phosphorelay signal transduction system; P:phosphorylation; P:nucleoside monophosphate phosphorylation; F:adenylate kinase activity; F:ATP binding; C:nucleus	EC:2.7.4.4; EC:2.7.4.3	Nucleoside-phosphate kinase; Adenylate kinase
3837747_length_1187_cvg_12.0_tip_0.g246	A0A498INL1_MALDOElongation factor 1-alpha OS=Malus domestica OX=3750 GN=DVH24_005968 PE=3 SV=1	247	10	0	91.77	4	P:GO:0006414; F:GO:0003746; F:GO:0003924; F:GO:0005525	P:translational elongation; F:translation elongation factor activity; F:GTPase activity; F:GTP binding	EC:3.6.1.15	Nucleoside-triphosphate phosphatase
3838331_length_1190_cvg_14.2_tip_0.g40	A0A498J3D9_MALDOOBERON-like protein OS=Malus domestica OX=3750 GN=DVH24_032455 PE=4 SV=1	325	7	0	70.37	2	F:GO:0046872; C:GO:0005634	F:metal ion binding; C:nucleus
3838363_length_1190_cvg_12.0_tip_0.g46	A0A498JKI0_MALDOAbhydrolase_3 domain-containing protein OS=Malus domestica OX=3750 GN=DVH24_015908 PE=4 SV=1	333	10	0	71.02	4	F:GO:0003676; F:GO:0008270; F:GO:0016787; C:GO:0016021	F:nucleic acid binding; F:zinc ion binding; F:hydrolase activity; C:integral component of membrane
3838427_length_1190_cvg_13.0_tip_0.g60	A0A498J381_MALDOUncharacterized protein OS=Malus domestica OX=3750 GN=DVH24_000041 PE=4 SV=1	328	6	0	76.71	4	P:GO:0031047; P:GO:0055085; F:GO:0015267; C:GO:0016021	P:gene silencing by RNA; P:transmembrane transport; F:channel activity; C:integral component of membrane
3838483_length_1190_cvg_10.5_tip_0.g71	A0A498JBI9_MALDOUncharacterized protein OS=Malus domestica OX=3750 GN=DVH24_013745 PE=3 SV=1	366	1	0	98.63	1	F:GO:0016787	F:hydrolase activity
3838617_length_1191_cvg_14.0_tip_0.g93	A0A498K711_MALDOElongation factor G, chloroplastic OS=Malus domestica OX=3750 GN=DVH24_001376 PE=3 SV=1	317	3	0	86.53	5	P:GO:0006414; F:GO:0003746; F:GO:0003924; F:GO:0005525; C:GO:0009507	P:translational elongation; F:translation elongation factor activity; F:GTPase activity; F:GTP binding; C:chloroplast	EC:3.6.1.15	Nucleoside-triphosphate phosphatase
3838747_length_1192_cvg_12.0_tip_0.g117	A0A498KDD2_MALDOProtein kinase domain-containing protein OS=Malus domestica OX=3750 GN=DVH24_017590 PE=3 SV=1	359	10	0	60.72	4	P:GO:0006468; F:GO:0004674; F:GO:0005524; C:GO:0016021	P:protein phosphorylation; F:protein serine/threonine kinase activity; F:ATP binding; C:integral component of membrane	EC:2.7.11	Transferring phosphorus-containing groups
3838803_length_1192_cvg_9.0_tip_0.g130	A0A498I0T6_MALDOKinesin motor domain-containing protein OS=Malus domestica OX=3750 GN=DVH24_029762 PE=3 SV=1	317	10	0	94.29	5	P:GO:0007018; F:GO:0003777; F:GO:0005524; F:GO:0008017; C:GO:0016021	P:microtubule-based movement; F:microtubule motor activity; F:ATP binding; F:microtubule binding; C:integral component of membrane	EC:3.6.1.15	Nucleoside-triphosphate phosphatase
3838919_length_1192_cvg_13.0_tip_0.g151	A0A498J7C3_MALDOUncharacterized protein OS=Malus domestica OX=3750 GN=DVH24_020099 PE=4 SV=1	283	10	0	71.46	5	P:GO:0055085; F:GO:0005524; F:GO:0016887; F:GO:0042626; C:GO:0016021	P:transmembrane transport; F:ATP binding; F:ATPase activity; F:ATPase-coupled transmembrane transporter activity; C:integral component of membrane	EC:3.6.1.3; EC:3.6.1.15	Adenosinetriphosphatase; Nucleoside-triphosphate phosphatase
3839251_length_1194_cvg_12.0_tip_0.g219	A0A498J250_MALDOCULLIN_2 domain-containing protein OS=Malus domestica OX=3750 GN=DVH24_031897 PE=3 SV=1	343	2	0	96.5	2	P:GO:0006511; F:GO:0031625	P:ubiquitin-dependent protein catabolic process; F:ubiquitin protein ligase binding
3839695_length_1196_cvg_11.9_tip_1.g294	A0A498J830_MALDOAa_trans domain-containing protein OS=Malus domestica OX=3750 GN=DVH24_031908 PE=3 SV=1	296	10	0	73.79	1	C:GO:0016021	C:integral component of membrane
3839833_length_1197_cvg_15.0_tip_0.g17	A0A498K6T0_MALDOProtein kinase domain-containing protein OS=Malus domestica OX=3750 GN=DVH24_014944 PE=4 SV=1	327	10	0	71.66	4	P:GO:0006468; F:GO:0004672; F:GO:0005524; C:GO:0016021	P:protein phosphorylation; F:protein kinase activity; F:ATP binding; C:integral component of membrane
3840025_length_1197_cvg_13.0_tip_0.g55	A0A498KPU5_MALDOAminotran_5 domain-containing protein OS=Malus domestica OX=3750 GN=DVH24_022608 PE=4 SV=1	398	9	0	76.52	3	F:GO:0003677; F:GO:0003824; C:GO:0005634	F:DNA binding; F:catalytic activity; C:nucleus
3840043_length_1197_cvg_28.0_tip_0.g59	A0A498KVB8_MALDOCalcium-transporting ATPase OS=Malus domestica OX=3750 GN=DVH24_026873 PE=3 SV=1	291	10	0	87.51	6	P:GO:0070588; F:GO:0005388; F:GO:0005516; F:GO:0005524; F:GO:0016887; C:GO:0016021	P:calcium ion transmembrane transport; F:calcium transmembrane transporter activity, phosphorylative mechanism; F:calmodulin binding; F:ATP binding; F:ATPase activity; C:integral component of membrane	EC:3.6.1.3; EC:7.2.2.10; EC:3.6.1.15	Adenosinetriphosphatase; P-type Ca(2+) transporter; Nucleoside-triphosphate phosphatase
3840047_length_1198_cvg_12.0_tip_0.g61	A0A498HIR8_MALDOCupin type-1 domain-containing protein OS=Malus domestica OX=3750 GN=DVH24_013346 PE=4 SV=1	318	6	0	67.97	1	F:GO:0045735	F:nutrient reservoir activity
3840273_length_1199_cvg_12.0_tip_1.g104	A0A498JV79_MALDOSEC7 domain-containing protein OS=Malus domestica OX=3750 GN=DVH24_010178 PE=4 SV=1	344	6	0	66.69	2	P:GO:0032012; F:GO:0005086	P:regulation of ARF protein signal transduction; F:ARF guanyl-nucleotide exchange factor activity
3840395_length_1199_cvg_12.0_tip_1.g128	A0A498JYX0_MALDOTPT domain-containing protein OS=Malus domestica OX=3750 GN=DVH24_001324 PE=4 SV=1	341	10	0	78.72	1	C:GO:0016021	C:integral component of membrane
3840425_length_1199_cvg_11.0_tip_0.g137	A0A498JGI3_MALDOUncharacterized protein OS=Malus domestica OX=3750 GN=DVH24_024472 PE=4 SV=1	399	3	0	95.67	3	P:GO:0006397; F:GO:0003676; C:GO:0005634	P:mRNA processing; F:nucleic acid binding; C:nucleus
3840801_length_1201_cvg_11.6_tip_0.g203	A0A498HVH9_MALDOMFS domain-containing protein OS=Malus domestica OX=3750 GN=DVH24_016337 PE=3 SV=1	354	10	0	84.09	3	P:GO:0055085; F:GO:0022857; C:GO:0016021	P:transmembrane transport; F:transmembrane transporter activity; C:integral component of membrane
3840895_length_1202_cvg_14.0_tip_0.g222	A0A498HMH5_MALDORING-type E3 ubiquitin transferase OS=Malus domestica OX=3750 GN=DVH24_007627 PE=4 SV=1	337	10	0	67.87	2	P:GO:0016567; F:GO:0004842	P:protein ubiquitination; F:ubiquitin-protein transferase activity
3841023_length_1202_cvg_8.0_tip_1.g247	V6CKU2_MALDOADP-ribosyl cyclase/cyclic ADP-ribose hydrolase OS=Malus domestica OX=3750 GN=TNL-Rvi1-3R PE=4 SV=1	373	10	0	85.18	3	P:GO:0007165; F:GO:0043531; C:GO:0016021	P:signal transduction; F:ADP binding; C:integral component of membrane
3841097_length_1203_cvg_12.0_tip_0.g261	A0A498IDY5_MALDOPhosphatidylinositol N-acetylglucosaminyltransferase (Fragment) OS=Malus domestica OX=3750 GN=DVH24_035057 PE=3 SV=1	321	2	0	94.33	3	P:GO:0006506; F:GO:0017176; C:GO:0016021	P:GPI anchor biosynthetic process; F:phosphatidylinositol N-acetylglucosaminyltransferase activity; C:integral component of membrane	EC:2.4.1.198	Phosphatidylinositol N-acetylglucosaminyltransferase
3843267_length_1213_cvg_14.3_tip_0.g64	E4Z8P7_MALDOEndonuclease OS=Malus domestica OX=3750 PE=4 SV=1	382	10	0	70.77	2	P:GO:0015074; F:GO:0003676	P:DNA integration; F:nucleic acid binding
3843335_length_1213_cvg_14.0_tip_0.g80	A0A498HH47_MALDO1,4-alpha-D-glucan glucanohydrolase (Fragment) OS=Malus domestica OX=3750 GN=DVH24_036996 PE=4 SV=1	391	2	0	97.83	11	P:GO:0000463; P:GO:0000466; P:GO:0005975; P:GO:0070897; F:GO:0004556; F:GO:0005509; F:GO:0017025; F:GO:0043021; C:GO:0005654; C:GO:0005730; C:GO:0030687	P:maturation of LSU-rRNA from tricistronic rRNA transcript (SSU-rRNA, 5.8S rRNA, LSU-rRNA); P:maturation of 5.8S rRNA from tricistronic rRNA transcript (SSU-rRNA, 5.8S rRNA, LSU-rRNA); P:carbohydrate metabolic process; P:transcription preinitiation complex assembly; F:alpha-amylase activity; F:calcium ion binding; F:TBP-class protein binding; F:ribonucleoprotein complex binding; C:nucleoplasm; C:…	EC:3.2.1.1	Alpha-amylase
3843557_length_1214_cvg_14.0_tip_0.g116	A0A498J0N3_MALDOGlyco_trans_2-like domain-containing protein OS=Malus domestica OX=3750 GN=DVH24_000659 PE=4 SV=1	249	10	0	87.77	4	P:GO:0090502; F:GO:0003676; F:GO:0004523; C:GO:0016021	P:RNA phosphodiester bond hydrolysis, endonucleolytic; F:nucleic acid binding; F:RNA-DNA hybrid ribonuclease activity; C:integral component of membrane	EC:3.1.30; EC:3.1.26; EC:3.1.26.4	Acting on ester bonds; Acting on ester bonds; Ribonuclease H
3843565_length_1215_cvg_14.0_tip_0.g117	A0A498J9N6_MALDOAuxin-responsive protein OS=Malus domestica OX=3750 GN=DVH24_033096 PE=3 SV=1	302	6	0	72.76	4	P:GO:0006355; P:GO:0009734; F:GO:0003677; C:GO:0005634	P:regulation of transcription, DNA-templated; P:auxin-activated signaling pathway; F:DNA binding; C:nucleus
3843597_length_1215_cvg_12.2_tip_0.g123	A0A3G5BLY2_MALDONitrate transporter 1/peptide transporter family protein OS=Malus domestica OX=3750 GN=NPF2.22 PE=2 SV=1	260	10	0	70.01	3	P:GO:0055085; F:GO:0022857; C:GO:0016021	P:transmembrane transport; F:transmembrane transporter activity; C:integral component of membrane
3843603_length_1215_cvg_11.0_tip_0.g126	A0A498J9Z9_MALDOTubulin alpha chain OS=Malus domestica OX=3750 GN=DVH24_033414 PE=3 SV=1	302	10	0	86.77	7	P:GO:0007010; P:GO:0007017; F:GO:0003924; F:GO:0005200; F:GO:0005525; C:GO:0005737; C:GO:0005874	P:cytoskeleton organization; P:microtubule-based process; F:GTPase activity; F:structural constituent of cytoskeleton; F:GTP binding; C:cytoplasm; C:microtubule	EC:3.6.1.15	Nucleoside-triphosphate phosphatase
3843903_length_1216_cvg_11.4_tip_0.g185	E4Z8P7_MALDOEndonuclease OS=Malus domestica OX=3750 PE=4 SV=1	405	10	0	70.35	2	P:GO:0015074; F:GO:0003676	P:DNA integration; F:nucleic acid binding
3844235_length_1218_cvg_13.0_tip_0.g249	A0A498KPA5_MALDOUncharacterized protein OS=Malus domestica OX=3750 GN=DVH24_026259 PE=4 SV=1	252	10	0	64.31	1	C:GO:0016021	C:integral component of membrane
3844443_length_1219_cvg_13.0_tip_0.g294	A0A498K256_MALDODYW_deaminase domain-containing protein OS=Malus domestica OX=3750 GN=DVH24_015020 PE=3 SV=1	374	10	0	65.79	1	F:GO:0008270	F:zinc ion binding
3844541_length_1219_cvg_12.8_tip_0.g321	A0A498HAN5_MALDOLRRNT_2 domain-containing protein OS=Malus domestica OX=3750 GN=DVH24_028037 PE=4 SV=1	405	10	0	72.83	1	C:GO:0016021	C:integral component of membrane
3844543_length_1219_cvg_12.0_tip_0.g322	A0A498JT71_MALDOYTH domain-containing protein OS=Malus domestica OX=3750 GN=DVH24_010955 PE=4 SV=1	330	10	0	71.97	3	P:GO:0009987; F:GO:0003723; C:GO:0110165	P:cellular process; F:RNA binding; C:cellular anatomical entity
3841457_length_1204_cvg_8.1_tip_0.g23	A0A498JMZ9_MALDOPectinesterase OS=Malus domestica OX=3750 GN=DVH24_024897 PE=3 SV=1	298	10	0	59.19	7	P:GO:0042545; P:GO:0043086; P:GO:0045490; F:GO:0004857; F:GO:0030599; F:GO:0045330; C:GO:0016021	P:cell wall modification; P:negative regulation of catalytic activity; P:pectin catabolic process; F:enzyme inhibitor activity; F:pectinesterase activity; F:aspartyl esterase activity; C:integral component of membrane	EC:3.1.1.11; EC:3.1.1.1	Pectinesterase; Carboxylesterase
3841505_length_1204_cvg_13.0_tip_0.g32	A0A498J3G2_MALDOUncharacterized protein OS=Malus domestica OX=3750 GN=DVH24_042464 PE=4 SV=1	312	10	0	61.5	6	P:GO:0055114; F:GO:0004497; F:GO:0005506; F:GO:0016705; F:GO:0020037; C:GO:0016021	P:oxidation-reduction process; F:monooxygenase activity; F:iron ion binding; F:oxidoreductase activity, acting on paired donors, with incorporation or reduction of molecular oxygen; F:heme binding; C:integral component of membrane
3841537_length_1205_cvg_11.0_tip_0.g41	A0A498IEK5_MALDOAbhydrolase_3 domain-containing protein OS=Malus domestica OX=3750 GN=DVH24_041534 PE=3 SV=1	339	10	0	71.38	1	F:GO:0016787	F:hydrolase activity
3841621_length_1205_cvg_15.0_tip_0.g57	A0A498JBR2_MALDOUncharacterized protein OS=Malus domestica OX=3750 GN=DVH24_013815 PE=4 SV=1	278	10	0	76.73	5	P:GO:0055085; F:GO:0005524; F:GO:0016887; F:GO:0042626; C:GO:0016021	P:transmembrane transport; F:ATP binding; F:ATPase activity; F:ATPase-coupled transmembrane transporter activity; C:integral component of membrane	EC:3.6.1.3; EC:3.6.1.15	Adenosinetriphosphatase; Nucleoside-triphosphate phosphatase
3842153_length_1208_cvg_13.0_tip_1.g157	A0A498HPU7_MALDOTrimethylguanosine synthase OS=Malus domestica OX=3750 GN=DVH24_012464 PE=4 SV=1	348	3	0	75.54	3	P:GO:0001510; P:GO:0009452; F:GO:0008168	P:RNA methylation; P:7-methylguanosine RNA capping; F:methyltransferase activity
3842765_length_1211_cvg_12.2_tip_1.g281	A0A498JD30_MALDOPhotolyase/cryptochrome alpha/beta domain-containing protein OS=Malus domestica OX=3750 GN=DVH24_042529 PE=3 SV=1	266	5	0	79.06	2	P:GO:0009785; F:GO:0009882	P:blue light signaling pathway; F:blue light photoreceptor activity
3842861_length_1211_cvg_13.0_tip_0.g303	A0A498J640_MALDOYrdC-like domain-containing protein OS=Malus domestica OX=3750 GN=DVH24_031610 PE=3 SV=1	301	2	0	77.22	1	C:GO:0016021	C:integral component of membrane
3844625_length_1220_cvg_7.9_tip_0.g9	A0A498IMW0_MALDOPyruvate decarboxylase OS=Malus domestica OX=3750 GN=DVH24_041656 PE=3 SV=1	319	6	0	89.86	3	F:GO:0000287; F:GO:0016831; F:GO:0030976	F:magnesium ion binding; F:carboxy-lyase activity; F:thiamine pyrophosphate binding
3844725_length_1220_cvg_13.0_tip_0.g31	A0A498INL0_MALDOProtein kinase domain-containing protein OS=Malus domestica OX=3750 GN=DVH24_003569 PE=4 SV=1	294	10	0	67	4	P:GO:0006468; F:GO:0004672; F:GO:0005524; C:GO:0016021	P:protein phosphorylation; F:protein kinase activity; F:ATP binding; C:integral component of membrane
3844743_length_1221_cvg_12.0_tip_0.g34	A0A498IAR4_MALDORNA-directed RNA polymerase OS=Malus domestica OX=3750 GN=DVH24_040451 PE=3 SV=1	293	9	0	74.84	23	P:GO:0000160; P:GO:0001172; P:GO:0006412; P:GO:0009086; P:GO:0009088; P:GO:0009089; P:GO:0009097; P:GO:0016246; P:GO:0032501; P:GO:0048856; P:GO:0055114; P:GO:0070918; P:GO:0098542; F:GO:0003677; F:GO:0003723; F:GO:0003735; F:GO:0003968; F:GO:0004073; F:GO:0046983; F:GO:0050661; F:GO:0051287; C:GO:0005634; C:GO:0015934	P:phosphorelay signal transduction system; P:transcription, RNA-templated; P:translation; P:methionine biosynthetic process; P:threonine biosynthetic process; P:lysine biosynthetic process via diaminopimelate; P:isoleucine biosynthetic process; P:RNA interference; P:multicellular organismal process; P:anatomical structure development; P:oxidation-reduction process; P:production of small RNA invol…	EC:1.2.1.11; EC:2.7.7.48	Aspartate-semialdehyde dehydrogenase; RNA-directed RNA polymerase
3844761_length_1221_cvg_12.0_tip_0.g40	A0A498H9I8_MALDOGlyco_trans_2-like domain-containing protein OS=Malus domestica OX=3750 GN=DVH24_027806 PE=4 SV=1	250	10	0	87.43	4	P:GO:0090502; F:GO:0003676; F:GO:0004523; C:GO:0016021	P:RNA phosphodiester bond hydrolysis, endonucleolytic; F:nucleic acid binding; F:RNA-DNA hybrid ribonuclease activity; C:integral component of membrane	EC:3.1.30; EC:3.1.26; EC:3.1.26.4	Acting on ester bonds; Acting on ester bonds; Ribonuclease H
3844817_length_1221_cvg_11.8_tip_1.g53	A0A498HFI1_MALDOUDPGT domain-containing protein OS=Malus domestica OX=3750 GN=DVH24_027960 PE=3 SV=1	286	10	0	62.71	1	F:GO:0008194	F:UDP-glycosyltransferase activity
3844921_length_1221_cvg_12.0_tip_0.g75	A0A498IAU7_MALDOUvrD-like helicase ATP-binding domain-containing protein OS=Malus domestica OX=3750 GN=DVH24_040242 PE=4 SV=1	304	6	0	66.61	2	F:GO:0005524; C:GO:0016020	F:ATP binding; C:membrane
3844927_length_1221_cvg_14.0_tip_0.g76	A0A498K0E4_MALDOUncharacterized protein (Fragment) OS=Malus domestica OX=3750 GN=DVH24_011156 PE=4 SV=1	376	10	0	70.32	1	C:GO:0005634	C:nucleus
3845147_length_1222_cvg_14.0_tip_0.g115	3)-beta-glucan endohydrolase OS=Malus domestica OX=3750 GN=DVH24_004922 PE=3 SV=1	266	10	0	79.34	2	P:GO:0005975; F:GO:0004553	P:carbohydrate metabolic process; F:hydrolase activity, hydrolyzing O-glycosyl compounds
3845265_length_1223_cvg_12.0_tip_1.g137	A0A498IA95_MALDORING-type E3 ubiquitin transferase OS=Malus domestica OX=3750 GN=DVH24_040281 PE=4 SV=1	334	10	0	68.21	2	P:GO:0016567; F:GO:0004842	P:protein ubiquitination; F:ubiquitin-protein transferase activity
3845315_length_1223_cvg_14.0_tip_0.g152	A0A498I7V8_MALDOExostosin domain-containing protein OS=Malus domestica OX=3750 GN=DVH24_034176 PE=3 SV=1	251	10	0	78.97	4	P:GO:0006412; P:GO:0006486; F:GO:0016757; C:GO:0016021	P:translation; P:protein glycosylation; F:transferase activity, transferring glycosyl groups; C:integral component of membrane
3845699_length_1225_cvg_14.0_tip_1.g222	A0A498JUT2_MALDOUncharacterized protein OS=Malus domestica OX=3750 GN=DVH24_011151 PE=3 SV=1	350	10	0	73.72	5	P:GO:0055114; F:GO:0005506; F:GO:0016705; F:GO:0020037; C:GO:0016021	P:oxidation-reduction process; F:iron ion binding; F:oxidoreductase activity, acting on paired donors, with incorporation or reduction of molecular oxygen; F:heme binding; C:integral component of membrane
3845721_length_1225_cvg_13.8_tip_0.g225	A0A498HAN5_MALDOLRRNT_2 domain-containing protein OS=Malus domestica OX=3750 GN=DVH24_028037 PE=4 SV=1	407	10	0	73.66	1	C:GO:0016021	C:integral component of membrane
3845745_length_1225_cvg_10.8_tip_0.g227	A0A498JHB5_MALDOProcollagen-proline 4-dioxygenase OS=Malus domestica OX=3750 GN=DVH24_024772 PE=3 SV=1	346	2	0	89.25	6	P:GO:0016042; P:GO:0055114; F:GO:0005506; F:GO:0016705; F:GO:0031418; C:GO:0016021	P:lipid catabolic process; P:oxidation-reduction process; F:iron ion binding; F:oxidoreductase activity, acting on paired donors, with incorporation or reduction of molecular oxygen; F:L-ascorbic acid binding; C:integral component of membrane
3845801_length_1226_cvg_12.0_tip_0.g230	A0A498I9K4_MALDOSNRNP27 domain-containing protein OS=Malus domestica OX=3750 GN=DVH24_002195 PE=3 SV=1	252	5	0	90.51	2	P:GO:0008380; C:GO:0016021	P:RNA splicing; C:integral component of membrane
3845925_length_1226_cvg_14.0_tip_0.g255	A0A498JGV9_MALDONAB domain-containing protein OS=Malus domestica OX=3750 GN=DVH24_033537 PE=4 SV=1	408	4	0	82.5	1	F:GO:0003779	F:actin binding
3846241_length_1228_cvg_13.0_tip_0.g20	A0A498HTS5_MALDOLisH domain-containing protein OS=Malus domestica OX=3750 GN=DVH24_012215 PE=3 SV=1	321	2	0	96.56	1	P:GO:0016567	P:protein ubiquitination
3846359_length_1229_cvg_62.9_tip_0.g45	J7MPY1_MALDOATP synthase subunit alpha OS=Malus domestica OX=3750 GN=atp1 PE=3 SV=1	409	9	0	64.96	8	P:GO:0015986; F:GO:0005524; F:GO:0046933; C:GO:0005739; C:GO:0009507; C:GO:0009579; C:GO:0033177; C:GO:0045261	P:ATP synthesis coupled proton transport; F:ATP binding; F:proton-transporting ATP synthase activity, rotational mechanism; C:mitochondrion; C:chloroplast; C:thylakoid; C:proton-transporting two-sector ATPase complex, proton-transporting domain; C:proton-transporting ATP synthase complex, catalytic core F(1)	EC:7.1.2.2	H(+)-transporting two-sector ATPase
3846491_length_1229_cvg_12.0_tip_0.g77	A0A498INT6_MALDOGlyco_hydro_18 domain-containing protein OS=Malus domestica OX=3750 GN=DVH24_006038 PE=3 SV=1	303	4	0	84.41	2	P:GO:0005975; F:GO:0004553	P:carbohydrate metabolic process; F:hydrolase activity, hydrolyzing O-glycosyl compounds
3846613_length_1230_cvg_13.0_tip_0.g96	A0A498KJB8_MALDOProtein kinase domain-containing protein OS=Malus domestica OX=3750 GN=DVH24_009849 PE=3 SV=1	247	10	0	90.69	4	P:GO:0006468; F:GO:0004674; F:GO:0005524; C:GO:0016021	P:protein phosphorylation; F:protein serine/threonine kinase activity; F:ATP binding; C:integral component of membrane	EC:2.7.11	Transferring phosphorus-containing groups
3846671_length_1230_cvg_13.0_tip_0.g111	A0A498KP65_MALDOCytochrome b5 heme-binding domain-containing protein OS=Malus domestica OX=3750 GN=DVH24_022368 PE=4 SV=1	319	8	0	81.11	6	P:GO:0055085; P:GO:0055114; F:GO:0016491; F:GO:0020037; F:GO:0046872; C:GO:0016021	P:transmembrane transport; P:oxidation-reduction process; F:oxidoreductase activity; F:heme binding; F:metal ion binding; C:integral component of membrane
3846733_length_1231_cvg_13.0_tip_0.g122	A0A498KIW4_MALDOL-gulonolactone oxidase OS=Malus domestica OX=3750 GN=DVH24_005411 PE=3 SV=1	274	4	0	82.91	4	P:GO:0055114; F:GO:0003885; F:GO:0071949; C:GO:0016020	P:oxidation-reduction process; F:D-arabinono-1,4-lactone oxidase activity; F:FAD binding; C:membrane	EC:1.1.3.37	D-arabinono-1,4-lactone oxidase
3846847_length_1231_cvg_13.0_tip_0.g148	A0A498IPU6_MALDOAamy domain-containing protein OS=Malus domestica OX=3750 GN=DVH24_027133 PE=3 SV=1	409	6	0	67.58	3	P:GO:0005975; F:GO:0004553; C:GO:0016021	P:carbohydrate metabolic process; F:hydrolase activity, hydrolyzing O-glycosyl compounds; C:integral component of membrane
3846961_length_1232_cvg_14.0_tip_0.g169	A0A498JBU1_MALDORPW8 domain-containing protein OS=Malus domestica OX=3750 GN=DVH24_020296 PE=3 SV=1	268	10	0	69.3	1	F:GO:0043531	F:ADP binding
3847029_length_1232_cvg_13.0_tip_0.g179	A0A498HG77_MALDOt-SNARE coiled-coil homology domain-containing protein OS=Malus domestica OX=3750 GN=DVH24_028288 PE=3 SV=1	398	2	0	88.59	6	P:GO:0006886; P:GO:0016192; P:GO:0061025; F:GO:0005484; F:GO:0047262; C:GO:0016021	P:intracellular protein transport; P:vesicle-mediated transport; P:membrane fusion; F:SNAP receptor activity; F:polygalacturonate 4-alpha-galacturonosyltransferase activity; C:integral component of membrane	EC:2.4.1.43	Polygalacturonate 4-alpha-galacturonosyltransferase
3847053_length_1232_cvg_12.2_tip_0.g185	Q9ZTK7_MALDOCOL domain class transcription factor OS=Malus domestica OX=3750 GN=Col2 PE=2 SV=1	340	10	0	67.05	2	F:GO:0008270; C:GO:0005634	F:zinc ion binding; C:nucleus
3847179_length_1233_cvg_12.3_tip_0.g206	A0A498IX53_MALDOSSD domain-containing protein OS=Malus domestica OX=3750 GN=DVH24_034680 PE=3 SV=1	381	10	0	57.01	6	P:GO:0006869; P:GO:0048868; P:GO:0090153; F:GO:0005319; C:GO:0005774; C:GO:0016021	P:lipid transport; P:pollen tube development; P:regulation of sphingolipid biosynthetic process; F:lipid transporter activity; C:vacuolar membrane; C:integral component of membrane
3847237_length_1233_cvg_13.6_tip_0.g217	E4Z8N8_MALDOPutative RNA-directed DNA polymerase (Reverse transcriptase) OS=Malus domestica OX=3750 PE=4 SV=1	330	10	0	90.87	8	P:GO:0006278; P:GO:0015031; P:GO:0055114; F:GO:0003964; F:GO:0005506; F:GO:0016705; F:GO:0031418; C:GO:0016020	P:RNA-dependent DNA biosynthetic process; P:protein transport; P:oxidation-reduction process; F:RNA-directed DNA polymerase activity; F:iron ion binding; F:oxidoreductase activity, acting on paired donors, with incorporation or reduction of molecular oxygen; F:L-ascorbic acid binding; C:membrane	EC:2.7.7.49	RNA-directed DNA polymerase
3847245_length_1233_cvg_14.0_tip_0.g220	A0A498ICX1_MALDOProtein kinase domain-containing protein OS=Malus domestica OX=3750 GN=DVH24_041081 PE=3 SV=1	276	10	0	87.27	3	P:GO:0006468; F:GO:0004674; F:GO:0005524	P:protein phosphorylation; F:protein serine/threonine kinase activity; F:ATP binding	EC:2.7.11	Transferring phosphorus-containing groups
3847315_length_1234_cvg_13.0_tip_0.g229	A0A498IJC6_MALDODYW_deaminase domain-containing protein OS=Malus domestica OX=3750 GN=DVH24_005719 PE=3 SV=1	341	10	0	67.54	1	F:GO:0016787	F:hydrolase activity
3847377_length_1234_cvg_29.0_tip_0.g240	E2FKK3_MALDOSieve element occlusion a OS=Malus domestica OX=3750 GN=SEOa PE=2 SV=1	248	10	0	70.2	1	P:GO:0010088	P:phloem development
3847409_length_1234_cvg_13.0_tip_0.g248	A0A498J9Q7_MALDOProtein kinase domain-containing protein OS=Malus domestica OX=3750 GN=DVH24_033415 PE=3 SV=1	342	10	0	66.87	4	P:GO:0006468; F:GO:0004674; F:GO:0005524; C:GO:0016021	P:protein phosphorylation; F:protein serine/threonine kinase activity; F:ATP binding; C:integral component of membrane	EC:2.7.11	Transferring phosphorus-containing groups
3847443_length_1234_cvg_14.1_tip_0.g256	A0A498I5J9_MALDOABC transporter domain-containing protein OS=Malus domestica OX=3750 GN=DVH24_023491 PE=4 SV=1	380	10	0	64.97	3	F:GO:0005524; F:GO:0016887; C:GO:0016021	F:ATP binding; F:ATPase activity; C:integral component of membrane	EC:3.6.1.3; EC:3.6.1.15	Adenosinetriphosphatase; Nucleoside-triphosphate phosphatase
3847481_length_1235_cvg_14.0_tip_1.g263	A0A498HYG7_MALDOMultifunctional fusion protein OS=Malus domestica OX=3750 GN=DVH24_042657 PE=3 SV=1	353	10	0	68.38	10	P:GO:0006355; P:GO:0006457; P:GO:0009734; P:GO:0050790; F:GO:0000774; F:GO:0003677; F:GO:0042803; F:GO:0051087; C:GO:0005634; C:GO:0005759	P:regulation of transcription, DNA-templated; P:protein folding; P:auxin-activated signaling pathway; P:regulation of catalytic activity; F:adenyl-nucleotide exchange factor activity; F:DNA binding; F:protein homodimerization activity; F:chaperone binding; C:nucleus; C:mitochondrial matrix
3847575_length_1235_cvg_12.0_tip_0.g284	A0A498JHD3_MALDOBHLH domain-containing protein OS=Malus domestica OX=3750 GN=DVH24_013739 PE=4 SV=1	336	10	0	77.02	2	F:GO:0046983; C:GO:0016020	F:protein dimerization activity; C:membrane
3847679_length_1236_cvg_12.0_tip_1.g302	A0A498J1K7_MALDOLRRNT_2 domain-containing protein OS=Malus domestica OX=3750 GN=DVH24_034762 PE=4 SV=1	282	10	0	56.6	2	F:GO:0016740; C:GO:0016021	F:transferase activity; C:integral component of membrane
3847755_length_1236_cvg_11.1_tip_0.g9	A0A498JZF3_MALDOUncharacterized protein OS=Malus domestica OX=3750 GN=DVH24_000790 PE=3 SV=1	303	4	0	78.98	1	F:GO:0016747	F:transferase activity, transferring acyl groups other than amino-acyl groups
3847777_length_1236_cvg_14.0_tip_0.g13	M4PMF0_MALDOLateral suppressor protein OS=Malus domestica OX=3750 GN=LAS1 PE=2 SV=1	322	10	0	69.23	2	P:GO:0010223; C:GO:0005634	P:secondary shoot formation; C:nucleus
3848057_length_1238_cvg_13.0_tip_0.g67	A0A498J1T4_MALDOPotassium transporter OS=Malus domestica OX=3750 GN=DVH24_031797 PE=3 SV=1	299	10	0	77.64	8	P:GO:0006807; P:GO:0044238; P:GO:0044260; P:GO:0071805; F:GO:0005488; F:GO:0015079; F:GO:0016787; C:GO:0016021	P:nitrogen compound metabolic process; P:primary metabolic process; P:cellular macromolecule metabolic process; P:potassium ion transmembrane transport; F:binding; F:potassium ion transmembrane transporter activity; F:hydrolase activity; C:integral component of membrane
3848067_length_1238_cvg_10.8_tip_0.g70	A0A498KKZ4_MALDOLaccase OS=Malus domestica OX=3750 GN=DVH24_022291 PE=3 SV=1	290	10	0	82.13	6	P:GO:0046274; P:GO:0055114; F:GO:0005507; F:GO:0052716; C:GO:0016021; C:GO:0048046	P:lignin catabolic process; P:oxidation-reduction process; F:copper ion binding; F:hydroquinone:oxygen oxidoreductase activity; C:integral component of membrane; C:apoplast	EC:1.10.3; EC:1.10.3.2	Acting on diphenols and related substances as donors; Laccase
3848215_length_1239_cvg_20.6_tip_1.g104	D9ZJG2_MALDOWRKY domain class transcription factor OS=Malus domestica OX=3750 GN=WRKY7 PE=2 SV=1	322	10	0	67.9	4	P:GO:0006355; F:GO:0003700; F:GO:0043565; C:GO:0005634	P:regulation of transcription, DNA-templated; F:DNA-binding transcription factor activity; F:sequence-specific DNA binding; C:nucleus
3848283_length_1239_cvg_14.0_tip_0.g120	A0A498I0W2_MALDOThreonine synthase OS=Malus domestica OX=3750 GN=DVH24_029484 PE=3 SV=1	341	4	0	97.26	8	P:GO:0006508; P:GO:0006520; F:GO:0004795; F:GO:0008237; F:GO:0008270; F:GO:0030170; C:GO:0005829; C:GO:0009570	P:proteolysis; P:cellular amino acid metabolic process; F:threonine synthase activity; F:metallopeptidase activity; F:zinc ion binding; F:pyridoxal phosphate binding; C:cytosol; C:chloroplast stroma	EC:4.2.3.1	Threonine synthase
3848303_length_1239_cvg_14.4_tip_1.g125	E4Z8P7_MALDOEndonuclease OS=Malus domestica OX=3750 PE=4 SV=1	382	10	0	74.49	3	P:GO:0015074; F:GO:0003676; C:GO:0016020	P:DNA integration; F:nucleic acid binding; C:membrane
3848369_length_1239_cvg_12.0_tip_1.g137	A0A498K417_MALDOBulb-type lectin domain-containing protein OS=Malus domestica OX=3750 GN=DVH24_003037 PE=4 SV=1	254	8	0	69.53	3	P:GO:0090502; F:GO:0003676; F:GO:0004523	P:RNA phosphodiester bond hydrolysis, endonucleolytic; F:nucleic acid binding; F:RNA-DNA hybrid ribonuclease activity	EC:3.1.30; EC:3.1.26; EC:3.1.26.4	Acting on ester bonds; Acting on ester bonds; Ribonuclease H
3848431_length_1240_cvg_13.0_tip_0.g149	A0A498KRJ4_MALDOUncharacterized protein OS=Malus domestica OX=3750 GN=DVH24_022426 PE=4 SV=1	295	1	0	95.27	1	F:GO:0003677	F:DNA binding
3848537_length_1240_cvg_13.0_tip_0.g175	A0A498JPB8_MALDOARID domain-containing protein OS=Malus domestica OX=3750 GN=DVH24_009589 PE=4 SV=1	297	3	0	85.46	2	F:GO:0003677; C:GO:0005634	F:DNA binding; C:nucleus
3848903_length_1242_cvg_12.3_tip_1.g248	A0A498I832_MALDOPMR5N domain-containing protein OS=Malus domestica OX=3750 GN=DVH24_040108 PE=3 SV=1	257	10	0	69.42	2	P:GO:1900150; C:GO:0016021	P:regulation of defense response to fungus; C:integral component of membrane
3848905_length_1242_cvg_13.0_tip_1.g249	A0A498JHI0_MALDOUncharacterized protein OS=Malus domestica OX=3750 GN=DVH24_025003 PE=3 SV=1	275	3	0	96.19	1	C:GO:0016021	C:integral component of membrane
3849123_length_1243_cvg_14.0_tip_0.g293	A0A0E3SY51_MALDOCytochrome P450 736A163 OS=Malus domestica OX=3750 GN=CYP736A163 PE=2 SV=1	310	10	0	82.21	5	P:GO:0055114; F:GO:0004497; F:GO:0005506; F:GO:0016705; F:GO:0020037	P:oxidation-reduction process; F:monooxygenase activity; F:iron ion binding; F:oxidoreductase activity, acting on paired donors, with incorporation or reduction of molecular oxygen; F:heme binding
3849143_length_1244_cvg_9.8_tip_0.g297	A0A498KLW4_MALDOTCP domain-containing protein OS=Malus domestica OX=3750 GN=DVH24_022610 PE=4 SV=1	286	10	0	74.62	2	P:GO:0006355; F:GO:0003700	P:regulation of transcription, DNA-templated; F:DNA-binding transcription factor activity
3849205_length_1244_cvg_10.4_tip_1.g311	A0A498HF36_MALDOtRNA(adenine(34)) deaminase OS=Malus domestica OX=3750 GN=DVH24_007344 PE=3 SV=1	301	5	0	72.3	2	P:GO:0002100; F:GO:0008251	P:tRNA wobble adenosine to inosine editing; F:tRNA-specific adenosine deaminase activity	EC:3.5.4.4	Adenosine deaminase
3849713_length_1246_cvg_5.0_tip_0.g78	A0A498IRK0_MALDONB-ARC domain-containing protein OS=Malus domestica OX=3750 GN=DVH24_032981 PE=4 SV=1	400	10	0	69.47	1	F:GO:0043531	F:ADP binding
3849897_length_1247_cvg_14.0_tip_0.g120	A0A498KC69_MALDOB-like cyclin OS=Malus domestica OX=3750 GN=DVH24_003775 PE=3 SV=1	282	10	0	75.85	5	P:GO:0007015; P:GO:0010119; F:GO:0003779; F:GO:0016740; C:GO:0042025	P:actin filament organization; P:regulation of stomatal movement; F:actin binding; F:transferase activity; C:host cell nucleus
3850023_length_1248_cvg_15.3_tip_0.g151	A0A498HEY1_MALDOCULLIN_2 domain-containing protein OS=Malus domestica OX=3750 GN=DVH24_037124 PE=3 SV=1	413	10	0	69.54	2	P:GO:0006511; F:GO:0031625	P:ubiquitin-dependent protein catabolic process; F:ubiquitin protein ligase binding
3850185_length_1249_cvg_10.8_tip_0.g187	K4HUT0_MALDOCell wall invertase OS=Malus domestica OX=3750 GN=CWI PE=2 SV=1	288	8	0	77.61	3	P:GO:0005975; F:GO:0004564; C:GO:0016020	P:carbohydrate metabolic process; F:beta-fructofuranosidase activity; C:membrane	EC:3.2.1.26	Beta-fructofuranosidase
3850243_length_1249_cvg_11.0_tip_0.g199	A0A498K893_MALDOLaccase OS=Malus domestica OX=3750 GN=DVH24_038754 PE=3 SV=1	336	10	0	84.79	10	P:GO:0030001; P:GO:0046274; P:GO:0055085; P:GO:0055114; F:GO:0005507; F:GO:0016409; F:GO:0046873; F:GO:0052716; C:GO:0016021; C:GO:0048046	P:metal ion transport; P:lignin catabolic process; P:transmembrane transport; P:oxidation-reduction process; F:copper ion binding; F:palmitoyltransferase activity; F:metal ion transmembrane transporter activity; F:hydroquinone:oxygen oxidoreductase activity; C:integral component of membrane; C:apoplast	EC:1.10.3; EC:1.10.3.2	Acting on diphenols and related substances as donors; Laccase
3850473_length_1250_cvg_13.0_tip_0.g256	A0A498KMA3_MALDOMFS domain-containing protein OS=Malus domestica OX=3750 GN=DVH24_022771 PE=3 SV=1	312	10	0	83.75	5	P:GO:0055085; P:GO:0055114; F:GO:0016491; F:GO:0022857; C:GO:0016021	P:transmembrane transport; P:oxidation-reduction process; F:oxidoreductase activity; F:transmembrane transporter activity; C:integral component of membrane
3850719_length_1251_cvg_14.0_tip_0.g301	A0A498ICE8_MALDOHECT domain-containing protein OS=Malus domestica OX=3750 GN=DVH24_004573 PE=4 SV=1	340	4	0	71.75	2	P:GO:0016567; F:GO:0004842	P:protein ubiquitination; F:ubiquitin-protein transferase activity
3850743_length_1252_cvg_12.0_tip_1.g307	A0A0M3R7K5_MALDOHistidine kinase 1 OS=Malus domestica OX=3750 GN=DVH24_029721 PE=2 SV=1	329	2	0	94.22	4	P:GO:0000160; P:GO:0023014; F:GO:0000155; C:GO:0016021	P:phosphorelay signal transduction system; P:signal transduction by protein phosphorylation; F:phosphorelay sensor kinase activity; C:integral component of membrane	EC:2.7.13.3	Histidine kinase
3850823_length_1252_cvg_12.9_tip_1.g323	3)-beta-glucan endohydrolase OS=Malus domestica OX=3750 GN=DVH24_039961 PE=3 SV=1	328	10	0	72.41	3	P:GO:0005975; F:GO:0004553; C:GO:0016021	P:carbohydrate metabolic process; F:hydrolase activity, hydrolyzing O-glycosyl compounds; C:integral component of membrane
3851003_length_1253_cvg_12.0_tip_0.g28	A0A498HXG3_MALDOAuxin response factor OS=Malus domestica OX=3750 GN=DVH24_029555 PE=3 SV=1	417	5	0	76.96	4	P:GO:0006355; P:GO:0009734; F:GO:0003677; C:GO:0005634	P:regulation of transcription, DNA-templated; P:auxin-activated signaling pathway; F:DNA binding; C:nucleus
3851107_length_1253_cvg_14.0_tip_0.g50	A0A498HMT1_MALDOGlutamate receptor OS=Malus domestica OX=3750 GN=DVH24_012460 PE=3 SV=1	417	10	0	58.3	3	P:GO:0034220; F:GO:0015276; C:GO:0016021	P:ion transmembrane transport; F:ligand-gated ion channel activity; C:integral component of membrane
3851425_length_1255_cvg_13.0_tip_0.g110	A0A498JJ31_MALDOMFS domain-containing protein OS=Malus domestica OX=3750 GN=DVH24_024581 PE=3 SV=1	346	7	0	74.06	3	P:GO:0055085; F:GO:0022857; C:GO:0016021	P:transmembrane transport; F:transmembrane transporter activity; C:integral component of membrane
3851429_length_1255_cvg_11.9_tip_0.g111	A0A498HVI8_MALDOPUM-HD domain-containing protein OS=Malus domestica OX=3750 GN=DVH24_016834 PE=4 SV=1	306	10	0	71.4	2	F:GO:0003723; F:GO:0003824	F:RNA binding; F:catalytic activity
3851445_length_1255_cvg_5.9_tip_1.g116	A0A498HAN5_MALDOLRRNT_2 domain-containing protein OS=Malus domestica OX=3750 GN=DVH24_028037 PE=4 SV=1	368	10	0	71.53	1	C:GO:0016021	C:integral component of membrane
3851501_length_1255_cvg_13.0_tip_0.g127	A0A498JVV9_MALDOMFS domain-containing protein OS=Malus domestica OX=3750 GN=DVH24_011551 PE=3 SV=1	348	10	0	75.95	3	P:GO:0055085; F:GO:0022857; C:GO:0016021	P:transmembrane transport; F:transmembrane transporter activity; C:integral component of membrane
3851657_length_1256_cvg_12.0_tip_1.g161	A0A498I702_MALDOUncharacterized protein OS=Malus domestica OX=3750 GN=DVH24_023565 PE=4 SV=1	304	5	0	76.28	1	F:GO:0008270	F:zinc ion binding
3851689_length_1257_cvg_12.0_tip_0.g165	A0A498IRE9_MALDOUncharacterized protein OS=Malus domestica OX=3750 GN=DVH24_033038 PE=3 SV=1	326	10	0	74.34	6	P:GO:0055114; F:GO:0004497; F:GO:0005506; F:GO:0016705; F:GO:0020037; C:GO:0016021	P:oxidation-reduction process; F:monooxygenase activity; F:iron ion binding; F:oxidoreductase activity, acting on paired donors, with incorporation or reduction of molecular oxygen; F:heme binding; C:integral component of membrane
3851739_length_1257_cvg_62.7_tip_1.g174	J7MPZ0_MALDOCytochrome c oxidase subunit 3 OS=Malus domestica OX=3750 GN=cox3 PE=3 SV=1	252	1	0	100	5	P:GO:0019646; P:GO:1902600; F:GO:0004129; C:GO:0005739; C:GO:0016021	P:aerobic electron transport chain; P:proton transmembrane transport; F:cytochrome-c oxidase activity; C:mitochondrion; C:integral component of membrane	EC:1.9.3.1	Acting on a heme group of donors
3851893_length_1258_cvg_14.0_tip_0.g199	A0A498J5G5_MALDOGlutamate receptor OS=Malus domestica OX=3750 GN=DVH24_032322 PE=3 SV=1	331	10	0	76.56	5	P:GO:0007186; P:GO:0034220; F:GO:0004930; F:GO:0015276; C:GO:0016021	P:G protein-coupled receptor signaling pathway; P:ion transmembrane transport; F:G protein-coupled receptor activity; F:ligand-gated ion channel activity; C:integral component of membrane
3851929_length_1258_cvg_14.0_tip_1.g206	A0A498IQI4_MALDOADP-ribosyl cyclase/cyclic ADP-ribose hydrolase OS=Malus domestica OX=3750 GN=DVH24_009407 PE=3 SV=1	261	10	0	68.21	4	P:GO:0015867; P:GO:0055085; F:GO:0005347; C:GO:0016021	P:ATP transport; P:transmembrane transport; F:ATP transmembrane transporter activity; C:integral component of membrane
3851979_length_1258_cvg_12.0_tip_0.g215	A0A498J986_MALDOTCP domain-containing protein OS=Malus domestica OX=3750 GN=DVH24_033154 PE=4 SV=1	374	10	0	93.23	2	P:GO:0006355; F:GO:0003700	P:regulation of transcription, DNA-templated; F:DNA-binding transcription factor activity
3852255_length_1260_cvg_14.0_tip_0.g265	A0A498HMT1_MALDOGlutamate receptor OS=Malus domestica OX=3750 GN=DVH24_012460 PE=3 SV=1	298	10	0	64.2	3	P:GO:0034220; F:GO:0015276; C:GO:0016021	P:ion transmembrane transport; F:ligand-gated ion channel activity; C:integral component of membrane
3852307_length_1260_cvg_12.0_tip_0.g276	A0A498J2R7_MALDOLaccase OS=Malus domestica OX=3750 GN=DVH24_042363 PE=3 SV=1	296	10	0	83.27	6	P:GO:0046274; P:GO:0055114; F:GO:0005507; F:GO:0052716; C:GO:0016021; C:GO:0048046	P:lignin catabolic process; P:oxidation-reduction process; F:copper ion binding; F:hydroquinone:oxygen oxidoreductase activity; C:integral component of membrane; C:apoplast	EC:1.10.3; EC:1.10.3.2	Acting on diphenols and related substances as donors; Laccase
3852487_length_1261_cvg_10.1_tip_1.g24	A0A498HHV5_MALDOPeptidase A1 domain-containing protein OS=Malus domestica OX=3750 GN=DVH24_030826 PE=3 SV=1	338	10	0	56.9	2	P:GO:0006508; F:GO:0004190	P:proteolysis; F:aspartic-type endopeptidase activity	EC:3.4.99; EC:3.4.23.1; EC:3.4.23; EC:3.4.23.32; EC:3.4.23.43; EC:3.4.23.20; EC:3.4.23.25; EC:3.4.23.36; EC:3.4.23.4; EC:3.4.23.35; EC:3.4.23.5; EC:3.4.23.34; EC:3.4.23.15	Acting on peptide bonds (peptidases); Pepsin A; Acting on peptide bonds (peptidases); Scytalidopepsin B; Prepilin peptidase; Penicillopepsin; Saccharopepsin; Signal peptidase II; Chymosin; Barrierpepsin; Cathepsin D; Cathepsin E; Renin
3852559_length_1261_cvg_12.8_tip_1.g39	A0A498JDJ7_MALDOUncharacterized protein OS=Malus domestica OX=3750 GN=DVH24_015986 PE=3 SV=1	359	10	0	78.22	2	P:GO:0006355; F:GO:0003690	P:regulation of transcription, DNA-templated; F:double-stranded DNA binding
3852693_length_1262_cvg_12.3_tip_0.g65	A0A498ITD2_MALDOPlus3 domain-containing protein OS=Malus domestica OX=3750 GN=DVH24_002542 PE=4 SV=1	420	4	0	76.58	3	P:GO:0050789; F:GO:0003677; C:GO:0005634	P:regulation of biological process; F:DNA binding; C:nucleus
3852893_length_1263_cvg_6.0_tip_1.g104	L7YG92_MALDONBS type disease resistance protein OS=Malus domestica OX=3750 PE=2 SV=1	420	10	0	60.67	2	P:GO:0006952; F:GO:0043531	P:defense response; F:ADP binding
3852947_length_1263_cvg_13.0_tip_0.g116	G0XZC6_MALDOPutative CC-NBS-LRR protein OS=Malus domestica OX=3750 PE=4 SV=1	369	10	0	62.03	2	P:GO:0006952; F:GO:0043531	P:defense response; F:ADP binding
3852991_length_1263_cvg_10.9_tip_0.g125	A0A498KP70_MALDOProtein kinase domain-containing protein OS=Malus domestica OX=3750 GN=DVH24_005258 PE=4 SV=1	330	10	0	63.01	3	P:GO:0006468; F:GO:0004672; F:GO:0005524	P:protein phosphorylation; F:protein kinase activity; F:ATP binding
3853171_length_1265_cvg_14.0_tip_0.g159	A0A498J4V8_MALDOUncharacterized protein OS=Malus domestica OX=3750 GN=DVH24_032583 PE=3 SV=1	332	10	0	76.61	3	P:GO:0071577; F:GO:0005385; C:GO:0016021	P:zinc ion transmembrane transport; F:zinc ion transmembrane transporter activity; C:integral component of membrane
3853343_length_1266_cvg_10.4_tip_1.g201	A0A498ICH5_MALDOUncharacterized protein OS=Malus domestica OX=3750 GN=DVH24_002361 PE=4 SV=1	338	2	0	69.26	1	F:GO:0003723	F:RNA binding
3853483_length_1266_cvg_15.0_tip_0.g233	E4Z8P7_MALDOEndonuclease OS=Malus domestica OX=3750 PE=4 SV=1	421	10	0	71	3	P:GO:0015074; F:GO:0003676; C:GO:0016020	P:DNA integration; F:nucleic acid binding; C:membrane
3853567_length_1267_cvg_15.0_tip_0.g245	A0A498H928_MALDOProtein kinase domain-containing protein OS=Malus domestica OX=3750 GN=DVH24_027440 PE=4 SV=1	313	10	0	65.03	6	P:GO:0006468; F:GO:0003676; F:GO:0004672; F:GO:0005524; F:GO:0008270; C:GO:0016021	P:protein phosphorylation; F:nucleic acid binding; F:protein kinase activity; F:ATP binding; F:zinc ion binding; C:integral component of membrane
3853627_length_1267_cvg_12.0_tip_1.g257	A0A498IXR0_MALDOUncharacterized protein OS=Malus domestica OX=3750 GN=DVH24_017124 PE=4 SV=1	298	1	0	97.79	1	C:GO:0016021	C:integral component of membrane
3853665_length_1267_cvg_13.0_tip_0.g264	A0A498I461_MALDOProtein kinase domain-containing protein OS=Malus domestica OX=3750 GN=DVH24_019139 PE=4 SV=1	274	10	0	83.58	3	P:GO:0006468; F:GO:0004672; F:GO:0005524	P:protein phosphorylation; F:protein kinase activity; F:ATP binding
3853909_length_1269_cvg_13.0_tip_0.g306	A0A498HF43_MALDOUncharacterized protein OS=Malus domestica OX=3750 GN=DVH24_007354 PE=4 SV=1	385	3	0	78.22	4	P:GO:0006997; P:GO:0009860; C:GO:0005634; C:GO:0016324	P:nucleus organization; P:pollen tube growth; C:nucleus; C:apical plasma membrane
3854163_length_1270_cvg_9.7_tip_0.g57	A0A498HZS0_MALDONa_H_Exchanger domain-containing protein OS=Malus domestica OX=3750 GN=DVH24_019986 PE=4 SV=1	367	10	0	63.75	18	P:GO:0006412; P:GO:0006508; P:GO:0006968; P:GO:0009817; P:GO:0071369; P:GO:0071395; P:GO:0071446; P:GO:1902600; F:GO:0003676; F:GO:0003724; F:GO:0003735; F:GO:0004252; F:GO:0005524; F:GO:0015299; F:GO:0046872; C:GO:0005840; C:GO:0009507; C:GO:0016021	P:translation; P:proteolysis; P:cellular defense response; P:defense response to fungus, incompatible interaction; P:cellular response to ethylene stimulus; P:cellular response to jasmonic acid stimulus; P:cellular response to salicylic acid stimulus; P:proton transmembrane transport; F:nucleic acid binding; F:RNA helicase activity; F:structural constituent of ribosome; F:serine-type endopeptidas…	EC:3.6.1.3; EC:3.4.21.73; EC:3.4.24.7; EC:3.4.21.71; EC:3.4.24.3; EC:3.4.21.34; EC:3.4.21.78; EC:3.4.21.75; EC:3.4.21.26; EC:3.4.21.27; EC:3.4.21.68; EC:3.4.21.69; EC:3.6.4.13; EC:3.4.24.34; EC:3.4.21.41; EC:3.4.21.83; EC:3.4.21.88; EC:3.4.21.45; EC:3.4.21.89; EC:3.4.21.42; EC:3.4.19.1; EC:3.4.21.43; EC:3.4.21.87; EC:3.4.21.38; EC:3.4.21.35; EC:3.4.21.79; EC:3.4.21.36; EC:3.4.21.102; EC:3.4.21.39…	Adenosinetriphosphatase; U-plasminogen activator; Interstitial collagenase; Pancreatic elastase II; Microbial collagenase; Plasma kallikrein; Granzyme A; Furin; Prolyl oligopeptidase; Coagulation factor XIa; T-plasminogen activator; Protein C (activated); RNA helicase; Neutrophil collagenase; Complement subcomponent C1r; Oligopeptidase B; Repressor LexA; Complement factor I; Signal peptidase I; C…
3854179_length_1270_cvg_6.0_tip_1.g61	A0A498KKZ5_MALDOUncharacterized protein OS=Malus domestica OX=3750 GN=DVH24_018055 PE=4 SV=1	378	10	0	76.31	2	P:GO:0006952; F:GO:0043531	P:defense response; F:ADP binding
3854293_length_1271_cvg_9.5_tip_0.g88	A0A498HUA2_MALDOPeptidylprolyl isomerase OS=Malus domestica OX=3750 GN=DVH24_012147 PE=4 SV=1	360	2	0	93.53	2	P:GO:0000413; F:GO:0003755	P:protein peptidyl-prolyl isomerization; F:peptidyl-prolyl cis-trans isomerase activity	EC:5.2.1.8	Peptidylprolyl isomerase
3854349_length_1271_cvg_13.0_tip_1.g101	A0A498HIK8_MALDORNA helicase OS=Malus domestica OX=3750 GN=DVH24_037119 PE=4 SV=1	289	2	0	78.25	1	F:GO:0016817	F:hydrolase activity, acting on acid anhydrides
3854353_length_1271_cvg_13.0_tip_0.g102	V6CKU2_MALDOADP-ribosyl cyclase/cyclic ADP-ribose hydrolase OS=Malus domestica OX=3750 GN=TNL-Rvi1-3R PE=4 SV=1	348	10	0	90.34	3	P:GO:0007165; F:GO:0043531; C:GO:0016021	P:signal transduction; F:ADP binding; C:integral component of membrane
3854411_length_1271_cvg_12.0_tip_0.g117	A0A498JG06_MALDOLRRNT_2 domain-containing protein OS=Malus domestica OX=3750 GN=DVH24_024453 PE=4 SV=1	391	10	0	88.44	7	P:GO:0000272; P:GO:0006468; F:GO:0004674; F:GO:0005524; F:GO:0016161; F:GO:0102229; C:GO:0016021	P:polysaccharide catabolic process; P:protein phosphorylation; F:protein serine/threonine kinase activity; F:ATP binding; F:beta-amylase activity; F:amylopectin maltohydrolase activity; C:integral component of membrane	EC:2.7.11; EC:3.2.1.2	Transferring phosphorus-containing groups; Beta-amylase
3854681_length_1273_cvg_9.9_tip_0.g169	A0A498JSQ7_MALDOKinesin-like protein OS=Malus domestica OX=3750 GN=DVH24_009086 PE=3 SV=1	324	10	0	72.7	6	P:GO:0007018; F:GO:0003777; F:GO:0005524; F:GO:0008017; C:GO:0005874; C:GO:0016020	P:microtubule-based movement; F:microtubule motor activity; F:ATP binding; F:microtubule binding; C:microtubule; C:membrane	EC:3.6.1.15	Nucleoside-triphosphate phosphatase
3854787_length_1274_cvg_12.8_tip_0.g188	A0A498ISG5_MALDOGlutathione peroxidase OS=Malus domestica OX=3750 GN=DVH24_027132 PE=3 SV=1	337	2	0	91.6	4	P:GO:0006979; P:GO:0055114; P:GO:0098869; F:GO:0004602	P:response to oxidative stress; P:oxidation-reduction process; P:cellular oxidant detoxification; F:glutathione peroxidase activity	EC:1.11.1.9; EC:1.11.1.7	Glutathione peroxidase; Peroxidase
3854827_length_1274_cvg_12.0_tip_0.g194	A0A498I1W1_MALDOABC transporter domain-containing protein OS=Malus domestica OX=3750 GN=DVH24_023820 PE=3 SV=1	291	5	0	79.87	8	P:GO:0005975; P:GO:0055085; F:GO:0005524; F:GO:0016853; F:GO:0016887; F:GO:0030246; F:GO:0042626; C:GO:0016021	P:carbohydrate metabolic process; P:transmembrane transport; F:ATP binding; F:isomerase activity; F:ATPase activity; F:carbohydrate binding; F:ATPase-coupled transmembrane transporter activity; C:integral component of membrane	EC:3.6.1.3; EC:3.6.1.15	Adenosinetriphosphatase; Nucleoside-triphosphate phosphatase
3854839_length_1274_cvg_13.0_tip_0.g197	A0A498IMJ6_MALDODNA helicase OS=Malus domestica OX=3750 GN=DVH24_027339 PE=3 SV=1	398	4	0	73.36	7	P:GO:0006270; P:GO:0032508; F:GO:0003677; F:GO:0003678; F:GO:0005524; C:GO:0005634; C:GO:0042555	P:DNA replication initiation; P:DNA duplex unwinding; F:DNA binding; F:DNA helicase activity; F:ATP binding; C:nucleus; C:MCM complex	EC:3.6.1.3; EC:3.6.4.12; EC:3.6.1.15	Adenosinetriphosphatase; DNA helicase; Nucleoside-triphosphate phosphatase
3854885_length_1274_cvg_13.0_tip_0.g206	A0A498K2D0_MALDOLRRNT_2 domain-containing protein OS=Malus domestica OX=3750 GN=DVH24_014817 PE=4 SV=1	381	10	0	79.42	1	C:GO:0016021	C:integral component of membrane
3854913_length_1274_cvg_11.1_tip_0.g212	A0A498J9G9_MALDOUncharacterized protein OS=Malus domestica OX=3750 GN=DVH24_035227 PE=4 SV=1	361	2	0	87.6	1	F:GO:0005524	F:ATP binding
3854961_length_1275_cvg_15.0_tip_0.g221	Q6R311_MALDOAlcohol acyl transferase OS=Malus domestica OX=3750 GN=AAT2 PE=2 SV=1	274	10	0	89.11	2	F:GO:0016747; C:GO:0016021	F:transferase activity, transferring acyl groups other than amino-acyl groups; C:integral component of membrane
3855013_length_1275_cvg_12.6_tip_0.g232	A0A498KED5_MALDOExocyst subunit Exo70 family protein OS=Malus domestica OX=3750 GN=DVH24_038389 PE=3 SV=1	424	10	0	64.29	3	P:GO:0006887; P:GO:0015031; C:GO:0000145	P:exocytosis; P:protein transport; C:exocyst
3855081_length_1275_cvg_13.5_tip_1.g247	E4Z8P7_MALDOEndonuclease OS=Malus domestica OX=3750 PE=4 SV=1	359	10	0	69.41	2	P:GO:0015074; F:GO:0003676	P:DNA integration; F:nucleic acid binding
3855153_length_1276_cvg_13.0_tip_0.g263	A0A498JJZ5_MALDOPhenylalanine ammonia-lyase OS=Malus domestica OX=3750 GN=DVH24_023938 PE=3 SV=1	400	7	0	93.47	4	P:GO:0006559; P:GO:0009800; F:GO:0045548; C:GO:0005737	P:L-phenylalanine catabolic process; P:cinnamic acid biosynthetic process; F:phenylalanine ammonia-lyase activity; C:cytoplasm	EC:4.3.1.24; EC:4.3.1.25	Phenylalanine ammonia-lyase; Phenylalanine/tyrosine ammonia-lyase
3855171_length_1276_cvg_13.0_tip_0.g267	A0A498K6A8_MALDOLipase_3 domain-containing protein OS=Malus domestica OX=3750 GN=DVH24_001106 PE=4 SV=1	400	10	0	64.95	1	P:GO:0006629	P:lipid metabolic process
3855183_length_1276_cvg_13.0_tip_0.g271	A0A498JTE7_MALDOAbhydrolase_3 domain-containing protein OS=Malus domestica OX=3750 GN=DVH24_010542 PE=4 SV=1	312	10	0	80.31	1	F:GO:0016787	F:hydrolase activity
3855443_length_1277_cvg_6.0_tip_1.g333	E4Z8P7_MALDOEndonuclease OS=Malus domestica OX=3750 PE=4 SV=1	424	10	0	69.68	2	P:GO:0015074; F:GO:0003676	P:DNA integration; F:nucleic acid binding
3855525_length_1278_cvg_12.6_tip_1.g13	A0A498J6R1_MALDOPeptidase A1 domain-containing protein OS=Malus domestica OX=3750 GN=DVH24_020371 PE=3 SV=1	306	10	0	64.7	3	P:GO:0006508; F:GO:0004190; C:GO:0016020	P:proteolysis; F:aspartic-type endopeptidase activity; C:membrane	EC:3.4.99; EC:3.4.23.1; EC:3.4.23; EC:3.4.23.32; EC:3.4.23.43; EC:3.4.23.20; EC:3.4.23.25; EC:3.4.23.36; EC:3.4.23.4; EC:3.4.23.35; EC:3.4.23.5; EC:3.4.23.34; EC:3.4.23.15	Acting on peptide bonds (peptidases); Pepsin A; Acting on peptide bonds (peptidases); Scytalidopepsin B; Prepilin peptidase; Penicillopepsin; Saccharopepsin; Signal peptidase II; Chymosin; Barrierpepsin; Cathepsin D; Cathepsin E; Renin
3855617_length_1278_cvg_14.0_tip_0.g35	A0A498JHP1_MALDOUncharacterized protein OS=Malus domestica OX=3750 GN=DVH24_024902 PE=4 SV=1	331	3	0	80.89	2	F:GO:0046872; C:GO:0005634	F:metal ion binding; C:nucleus
3855713_length_1279_cvg_13.0_tip_0.g50	A0A498IAY3_MALDOLRRNT_2 domain-containing protein OS=Malus domestica OX=3750 GN=DVH24_004510 PE=4 SV=1	379	10	0	79.17	2	F:GO:0030246; C:GO:0016021	F:carbohydrate binding; C:integral component of membrane
3855755_length_1279_cvg_13.2_tip_0.g61	A0A498K7L3_MALDODNA topoisomerase 6 subunit A OS=Malus domestica OX=3750 GN=TOP6A PE=3 SV=1	274	6	0	65.9	12	P:GO:0000737; P:GO:0006265; P:GO:0006950; F:GO:0000287; F:GO:0003677; F:GO:0003918; F:GO:0005524; F:GO:0016889; F:GO:0042802; C:GO:0005634; C:GO:0005694; C:GO:0009330	P:DNA catabolic process, endonucleolytic; P:DNA topological change; P:response to stress; F:magnesium ion binding; F:DNA binding; F:DNA topoisomerase type II (double strand cut, ATP-hydrolyzing) activity; F:ATP binding; F:endodeoxyribonuclease activity, producing 3'-phosphomonoesters; F:identical protein binding; C:nucleus; C:chromosome; C:DNA topoisomerase type II (double strand cut, ATP-hydroly…	EC:3.1.31; EC:3.6.1.3; EC:3.1.22; EC:5.6.2.2; EC:3.6.1.15	Acting on ester bonds; Adenosinetriphosphatase; Acting on ester bonds; DNA topoisomerase (ATP-hydrolyzing); Nucleoside-triphosphate phosphatase
3855887_length_1280_cvg_12.0_tip_0.g93	E4Z8P7_MALDOEndonuclease OS=Malus domestica OX=3750 PE=4 SV=1	396	10	0	68.29	2	P:GO:0006259; C:GO:0016020	P:DNA metabolic process; C:membrane
3855915_length_1280_cvg_14.0_tip_0.g99	D9ZIY2_MALDODOF domain class transcription factor OS=Malus domestica OX=3750 GN=DOF5 PE=2 SV=1	350	10	0	94.67	3	P:GO:0006355; F:GO:0003677; C:GO:0005634	P:regulation of transcription, DNA-templated; F:DNA binding; C:nucleus
3855951_length_1280_cvg_9.3_tip_0.g108	D9ZJF7_MALDOWRKY domain class transcription factor OS=Malus domestica OX=3750 GN=WRKY2 PE=2 SV=1	273	5	0	93.04	9	P:GO:0006355; P:GO:0055085; P:GO:1903507; F:GO:0003714; F:GO:0005524; F:GO:0016757; F:GO:0042626; C:GO:0005634; C:GO:0016021	P:regulation of transcription, DNA-templated; P:transmembrane transport; P:negative regulation of nucleic acid-templated transcription; F:transcription corepressor activity; F:ATP binding; F:transferase activity, transferring glycosyl groups; F:ATPase-coupled transmembrane transporter activity; C:nucleus; C:integral component of membrane
3856113_length_1281_cvg_13.0_tip_0.g138	A0A498HJN6_MALDOGPI ethanolamine phosphate transferase 3 OS=Malus domestica OX=3750 GN=DVH24_025229 PE=3 SV=1	310	10	0	77.73	6	P:GO:0006506; P:GO:0055085; F:GO:0016787; F:GO:0022857; F:GO:0051377; C:GO:0016021	P:GPI anchor biosynthetic process; P:transmembrane transport; F:hydrolase activity; F:transmembrane transporter activity; F:mannose-ethanolamine phosphotransferase activity; C:integral component of membrane
3856295_length_1282_cvg_8.9_tip_0.g181	A0A498HFG6_MALDOUncharacterized protein OS=Malus domestica OX=3750 GN=DVH24_007472 PE=4 SV=1	312	4	0	75.89	1	F:GO:0008270	F:zinc ion binding
3856467_length_1283_cvg_13.0_tip_0.g213	A0A498JMS6_MALDODYW_deaminase domain-containing protein OS=Malus domestica OX=3750 GN=DVH24_024848 PE=3 SV=1	338	3	0	80.84	8	P:GO:0005975; P:GO:0006260; P:GO:0010212; P:GO:0033314; F:GO:0004553; F:GO:0008270; C:GO:0005634; C:GO:0016021	P:carbohydrate metabolic process; P:DNA replication; P:response to ionizing radiation; P:mitotic DNA replication checkpoint; F:hydrolase activity, hydrolyzing O-glycosyl compounds; F:zinc ion binding; C:nucleus; C:integral component of membrane
3856657_length_1284_cvg_11.5_tip_0.g253	A0A498JS54_MALDOUncharacterized protein OS=Malus domestica OX=3750 GN=DVH24_009158 PE=3 SV=1	368	3	0	80.71	7	P:GO:0006355; P:GO:0071805; F:GO:0003700; F:GO:0008270; F:GO:0015079; C:GO:0005634; C:GO:0016021	P:regulation of transcription, DNA-templated; P:potassium ion transmembrane transport; F:DNA-binding transcription factor activity; F:zinc ion binding; F:potassium ion transmembrane transporter activity; C:nucleus; C:integral component of membrane
3856663_length_1284_cvg_7.0_tip_1.g254	A0A498K0N1_MALDOXendoU domain-containing protein OS=Malus domestica OX=3750 GN=DVH24_001181 PE=3 SV=1	302	1	0	99.34	2	P:GO:0090502; F:GO:0004521	P:RNA phosphodiester bond hydrolysis, endonucleolytic; F:endoribonuclease activity
3856775_length_1285_cvg_7.0_tip_1.g271	A0A498JFM6_MALDOABC transporter domain-containing protein OS=Malus domestica OX=3750 GN=DVH24_033428 PE=4 SV=1	274	10	0	71.04	3	F:GO:0005524; F:GO:0016887; C:GO:0016021	F:ATP binding; F:ATPase activity; C:integral component of membrane	EC:3.6.1.3; EC:3.6.1.15	Adenosinetriphosphatase; Nucleoside-triphosphate phosphatase
3856917_length_1286_cvg_13.0_tip_1.g303	D5L106_MALDOAP2 domain class transcription factor OS=Malus domestica OX=3750 GN=AP2D22 PE=2 SV=1	329	10	0	70.73	4	P:GO:0006355; F:GO:0003677; F:GO:0003700; C:GO:0005634	P:regulation of transcription, DNA-templated; F:DNA binding; F:DNA-binding transcription factor activity; C:nucleus
3856987_length_1286_cvg_12.0_tip_0.g321	A0A498JZ25_MALDOGlycosyltransferase OS=Malus domestica OX=3750 GN=DVH24_000815 PE=3 SV=1	428	10	0	77.6	1	F:GO:0008194	F:UDP-glycosyltransferase activity
3857051_length_1287_cvg_14.0_tip_1.g5	A0A498HTK2_MALDOAmmonium transporter OS=Malus domestica OX=3750 GN=DVH24_012145 PE=3 SV=1	269	10	0	76.65	3	P:GO:0072488; F:GO:0008519; C:GO:0005887	P:ammonium transmembrane transport; F:ammonium transmembrane transporter activity; C:integral component of plasma membrane
3857089_length_1287_cvg_10.8_tip_0.g10	A0A498J6U9_MALDOWD_REPEATS_REGION domain-containing protein OS=Malus domestica OX=3750 GN=DVH24_031528 PE=4 SV=1	256	7	0	84.43	1	C:GO:0016020	C:membrane
3857283_length_1288_cvg_11.1_tip_0.g53	A0A498IU44_MALDOPHD-type domain-containing protein OS=Malus domestica OX=3750 GN=DVH24_041641 PE=4 SV=1	387	10	0	65.9	2	F:GO:0008080; F:GO:0046872	F:N-acetyltransferase activity; F:metal ion binding	EC:2.3.1.5	Arylamine N-acetyltransferase
3857289_length_1288_cvg_13.5_tip_0.g56	A0A498KDR3_MALDOAdenosinetriphosphatase OS=Malus domestica OX=3750 GN=DVH24_006744 PE=3 SV=1	326	10	0	71.82	1	F:GO:0005524	F:ATP binding
3857497_length_1289_cvg_12.0_tip_0.g101	A0A498JW44_MALDOProtein kinase domain-containing protein OS=Malus domestica OX=3750 GN=DVH24_010508 PE=3 SV=1	353	10	0	69.89	4	P:GO:0006468; F:GO:0004674; F:GO:0005524; C:GO:0016021	P:protein phosphorylation; F:protein serine/threonine kinase activity; F:ATP binding; C:integral component of membrane	EC:2.7.11	Transferring phosphorus-containing groups
3857573_length_1290_cvg_12.0_tip_0.g120	A0FK20_MALDOMYB domain class transcription factor OS=Malus domestica OX=3750 GN=MYB1 PE=2 SV=1	305	10	0	78.41	4	F:GO:0003677; F:GO:0008270; C:GO:0005634; C:GO:0016021	F:DNA binding; F:zinc ion binding; C:nucleus; C:integral component of membrane
3857629_length_1290_cvg_13.5_tip_0.g133	A0A498HU43_MALDOER membrane protein complex subunit 1 OS=Malus domestica OX=3750 GN=DVH24_012345 PE=3 SV=1	310	2	0	96.77	4	P:GO:0055114; F:GO:0003885; F:GO:0071949; C:GO:0072546	P:oxidation-reduction process; F:D-arabinono-1,4-lactone oxidase activity; F:FAD binding; C:ER membrane protein complex	EC:1.1.3.37	D-arabinono-1,4-lactone oxidase
3857691_length_1290_cvg_13.0_tip_0.g149	A0A498HQD7_MALDOC2 domain-containing protein OS=Malus domestica OX=3750 GN=DVH24_025296 PE=3 SV=1	310	3	0	96.35	1	C:GO:0016021	C:integral component of membrane
3857843_length_1291_cvg_12.0_tip_0.g178	A0A498HY43_MALDOBulb-type lectin domain-containing protein OS=Malus domestica OX=3750 GN=DVH24_016655 PE=4 SV=1	280	10	0	61.6	2	P:GO:0048544; C:GO:0016021	P:recognition of pollen; C:integral component of membrane
3858015_length_1292_cvg_13.0_tip_0.g213	A0A498I051_MALDOFlavin-containing monooxygenase OS=Malus domestica OX=3750 GN=DVH24_029968 PE=3 SV=1	309	10	0	72.67	4	P:GO:0055114; F:GO:0004499; F:GO:0050660; F:GO:0050661	P:oxidation-reduction process; F:N,N-dimethylaniline monooxygenase activity; F:flavin adenine dinucleotide binding; F:NADP binding	EC:1.14.13.8; EC:1.14.13	Flavin-containing monooxygenase; Acting on paired donors, with incorporation or reduction of molecular oxygen. The oxygen incorporated need not be derived from O(2)
3858185_length_1293_cvg_13.0_tip_0.g249	A0A498KG37_MALDOGlutamate receptor OS=Malus domestica OX=3750 GN=DVH24_018368 PE=3 SV=1	309	10	0	77.92	4	P:GO:0034220; P:GO:0044237; F:GO:0015276; C:GO:0016021	P:ion transmembrane transport; P:cellular metabolic process; F:ligand-gated ion channel activity; C:integral component of membrane
3858287_length_1294_cvg_11.0_tip_1.g268	D9ZJF6_MALDOWRKY domain class transcription factor OS=Malus domestica OX=3750 GN=WRKY17 PE=2 SV=1	279	10	0	69.8	4	P:GO:0006355; F:GO:0003700; F:GO:0043565; C:GO:0005634	P:regulation of transcription, DNA-templated; F:DNA-binding transcription factor activity; F:sequence-specific DNA binding; C:nucleus
3858457_length_1295_cvg_15.0_tip_0.g302	A0A498JD53_MALDOSWIM-type domain-containing protein OS=Malus domestica OX=3750 GN=DVH24_021007 PE=4 SV=1	255	7	0	71.95	2	F:GO:0008270; C:GO:0016021	F:zinc ion binding; C:integral component of membrane
3858569_length_1295_cvg_14.0_tip_0.g19	A0A498K907_MALDOTubulin beta chain OS=Malus domestica OX=3750 GN=DVH24_026633 PE=3 SV=1	282	10	0	96.33	10	P:GO:0007010; P:GO:0007017; F:GO:0003735; F:GO:0003924; F:GO:0005200; F:GO:0005525; F:GO:0030145; F:GO:0045735; C:GO:0005739; C:GO:0005874	P:cytoskeleton organization; P:microtubule-based process; F:structural constituent of ribosome; F:GTPase activity; F:structural constituent of cytoskeleton; F:GTP binding; F:manganese ion binding; F:nutrient reservoir activity; C:mitochondrion; C:microtubule	EC:3.6.1.15	Nucleoside-triphosphate phosphatase
3858611_length_1296_cvg_11.0_tip_0.g31	K7RZA3_MALDOCellulose synthase OS=Malus domestica OX=3750 GN=CESA8-A PE=2 SV=1	268	10	0	81.09	7	P:GO:0030244; P:GO:0071555; F:GO:0003676; F:GO:0016760; F:GO:0046872; C:GO:0005886; C:GO:0016021	P:cellulose biosynthetic process; P:cell wall organization; F:nucleic acid binding; F:cellulose synthase (UDP-forming) activity; F:metal ion binding; C:plasma membrane; C:integral component of membrane	EC:2.4.1.12	Cellulose synthase (UDP-forming)
3858699_length_1296_cvg_13.0_tip_0.g45	A0A498IX90_MALDOSEC7 domain-containing protein OS=Malus domestica OX=3750 GN=DVH24_034720 PE=4 SV=1	276	6	0	66.01	2	P:GO:0032012; F:GO:0005086	P:regulation of ARF protein signal transduction; F:ARF guanyl-nucleotide exchange factor activity
3858705_length_1296_cvg_13.0_tip_0.g47	A0A498KB91_MALDOUncharacterized protein OS=Malus domestica OX=3750 GN=DVH24_038901 PE=3 SV=1	283	10	0	76.23	2	P:GO:0042026; F:GO:0005524	P:protein refolding; F:ATP binding
3858767_length_1297_cvg_13.0_tip_0.g57	A0A498IGP3_MALDOVDE domain-containing protein OS=Malus domestica OX=3750 GN=DVH24_036877 PE=4 SV=1	279	1	0	99.64	3	P:GO:0055114; F:GO:0046422; C:GO:0009507	P:oxidation-reduction process; F:violaxanthin de-epoxidase activity; C:chloroplast	EC:1.23.5.1	Violaxanthin de-epoxidase
3858919_length_1297_cvg_15.5_tip_0.g85	A0A498JG46_MALDOBHLH domain-containing protein OS=Malus domestica OX=3750 GN=DVH24_042597 PE=4 SV=1	274	10	0	75.24	1	F:GO:0046983	F:protein dimerization activity
3859119_length_1298_cvg_7.0_tip_1.g130	A0A498JSH3_MALDOTIR domain-containing protein OS=Malus domestica OX=3750 GN=DVH24_010212 PE=4 SV=1	410	10	0	71.7	2	P:GO:0007165; C:GO:0016021	P:signal transduction; C:integral component of membrane
3859131_length_1299_cvg_13.0_tip_1.g134	A0A498HVC8_MALDOCellulose synthase OS=Malus domestica OX=3750 GN=DVH24_028955 PE=3 SV=1	320	10	0	93.12	8	P:GO:0006413; P:GO:0030244; P:GO:0071555; F:GO:0003743; F:GO:0016760; F:GO:0046872; C:GO:0005886; C:GO:0016021	P:translational initiation; P:cellulose biosynthetic process; P:cell wall organization; F:translation initiation factor activity; F:cellulose synthase (UDP-forming) activity; F:metal ion binding; C:plasma membrane; C:integral component of membrane	EC:2.4.1.12	Cellulose synthase (UDP-forming)
3859409_length_1300_cvg_13.0_tip_0.g186	3)-beta-glucan endohydrolase OS=Malus domestica OX=3750 GN=DVH24_012216 PE=3 SV=1	350	10	0	76.19	8	P:GO:0005975; P:GO:0006796; P:GO:0008033; P:GO:0032259; F:GO:0004553; F:GO:0009019; C:GO:0005739; C:GO:0016021	P:carbohydrate metabolic process; P:phosphate-containing compound metabolic process; P:tRNA processing; P:methylation; F:hydrolase activity, hydrolyzing O-glycosyl compounds; F:tRNA (guanine-N1-)-methyltransferase activity; C:mitochondrion; C:integral component of membrane
3859463_length_1301_cvg_14.6_tip_0.g195	A0A498J952_MALDOrRNA N-glycosidase OS=Malus domestica OX=3750 GN=DVH24_020699 PE=3 SV=1	320	5	0	75.56	5	P:GO:0006952; P:GO:0017148; P:GO:0035821; F:GO:0030598; F:GO:0090729	P:defense response; P:negative regulation of translation; P:modulation of process of other organism; F:rRNA N-glycosylase activity; F:toxin activity	EC:3.2.2.22	rRNA N-glycosylase
3859739_length_1302_cvg_12.0_tip_0.g253	A0A498HJV9_MALDOUncharacterized protein OS=Malus domestica OX=3750 GN=DVH24_037215 PE=3 SV=1	428	2	0	92.99	4	F:GO:0003677; F:GO:0046872; C:GO:0005634; C:GO:0042025	F:DNA binding; F:metal ion binding; C:nucleus; C:host cell nucleus
3859865_length_1303_cvg_13.0_tip_0.g280	A0A498IY32_MALDOUncharacterized protein OS=Malus domestica OX=3750 GN=DVH24_028737 PE=3 SV=1	357	10	0	72.77	6	P:GO:0055114; F:GO:0004497; F:GO:0005506; F:GO:0016705; F:GO:0020037; C:GO:0016021	P:oxidation-reduction process; F:monooxygenase activity; F:iron ion binding; F:oxidoreductase activity, acting on paired donors, with incorporation or reduction of molecular oxygen; F:heme binding; C:integral component of membrane
3859891_length_1303_cvg_12.0_tip_1.g283	A0A498I7W7_MALDORWP-RK domain-containing protein OS=Malus domestica OX=3750 GN=DVH24_040038 PE=4 SV=1	319	6	0	71.72	2	F:GO:0003723; F:GO:0008270	F:RNA binding; F:zinc ion binding
3860177_length_1305_cvg_14.4_tip_0.g36	E4Z8P7_MALDOEndonuclease OS=Malus domestica OX=3750 PE=4 SV=1	371	10	0	71.03	2	P:GO:0015074; F:GO:0003676	P:DNA integration; F:nucleic acid binding
3860207_length_1305_cvg_12.2_tip_0.g40	A0A498HFG8_MALDOMADS-box domain-containing protein OS=Malus domestica OX=3750 GN=DVH24_030955 PE=4 SV=1	363	10	0	60.58	6	P:GO:0045944; F:GO:0000981; F:GO:0000987; F:GO:0016491; F:GO:0046983; C:GO:0005634	P:positive regulation of transcription by RNA polymerase II; F:DNA-binding transcription factor activity, RNA polymerase II-specific; F:cis-regulatory region sequence-specific DNA binding; F:oxidoreductase activity; F:protein dimerization activity; C:nucleus
3860583_length_1307_cvg_11.0_tip_1.g109	A0A498JL92_MALDO3-ketoacyl-CoA synthase OS=Malus domestica OX=3750 GN=DVH24_024066 PE=3 SV=1	408	10	0	72.14	3	P:GO:0006633; F:GO:0016747; C:GO:0016020	P:fatty acid biosynthetic process; F:transferase activity, transferring acyl groups other than amino-acyl groups; C:membrane
3860607_length_1307_cvg_12.2_tip_0.g114	A0A498KIT9_MALDOProtein kinase domain-containing protein OS=Malus domestica OX=3750 GN=DVH24_017707 PE=4 SV=1	354	10	0	81.53	4	P:GO:0006468; F:GO:0004672; F:GO:0005524; C:GO:0016021	P:protein phosphorylation; F:protein kinase activity; F:ATP binding; C:integral component of membrane
3860717_length_1308_cvg_12.0_tip_0.g137	A0A498JIV3_MALDODNA helicase OS=Malus domestica OX=3750 GN=DVH24_024491 PE=3 SV=1	298	8	0	89.8	6	P:GO:0007165; P:GO:0032508; F:GO:0003677; F:GO:0003678; F:GO:0005524; C:GO:0016021	P:signal transduction; P:DNA duplex unwinding; F:DNA binding; F:DNA helicase activity; F:ATP binding; C:integral component of membrane	EC:3.6.1.3; EC:3.6.4.12; EC:3.6.1.15	Adenosinetriphosphatase; DNA helicase; Nucleoside-triphosphate phosphatase
3860789_length_1308_cvg_12.9_tip_1.g149	A0A498HRZ2_MALDOFn3_like domain-containing protein OS=Malus domestica OX=3750 GN=DVH24_025422 PE=3 SV=1	436	10	0	73.2	1	F:GO:0003824	F:catalytic activity
3860881_length_1309_cvg_12.2_tip_0.g165	A0A498I1W8_MALDOENDO3c domain-containing protein OS=Malus domestica OX=3750 GN=DVH24_019110 PE=3 SV=1	317	5	0	78.86	3	P:GO:0006284; F:GO:0003824; F:GO:0051539	P:base-excision repair; F:catalytic activity; F:4 iron, 4 sulfur cluster binding
3861015_length_1310_cvg_13.8_tip_0.g194	A0A498J599_MALDOVHS domain-containing protein OS=Malus domestica OX=3750 GN=DVH24_000240 PE=4 SV=1	302	2	0	94.78	1	P:GO:0006886	P:intracellular protein transport
3861111_length_1310_cvg_13.0_tip_0.g212	D9ZIU7_MALDOC3HL domain class transcription factor OS=Malus domestica OX=3750 GN=C3HL10 PE=2 SV=1	436	10	0	75.79	1	F:GO:0046872	F:metal ion binding
3861227_length_1311_cvg_9.2_tip_1.g234	A0A498JDS9_MALDOProtein kinase domain-containing protein OS=Malus domestica OX=3750 GN=DVH24_013591 PE=4 SV=1	420	10	0	64.03	4	P:GO:0006468; F:GO:0004672; F:GO:0005524; C:GO:0016021	P:protein phosphorylation; F:protein kinase activity; F:ATP binding; C:integral component of membrane
3861243_length_1311_cvg_10.1_tip_0.g237	A0A498JIE4_MALDOLRRNT_2 domain-containing protein OS=Malus domestica OX=3750 GN=DVH24_015831 PE=4 SV=1	437	10	0	75.66	1	C:GO:0016021	C:integral component of membrane
3861533_length_1313_cvg_13.0_tip_0.g8	A0A498JKI7_MALDOPA domain-containing protein OS=Malus domestica OX=3750 GN=DVH24_008066 PE=3 SV=1	434	1	0	90.55	3	P:GO:0006508; F:GO:0004190; C:GO:0016021	P:proteolysis; F:aspartic-type endopeptidase activity; C:integral component of membrane	EC:3.4.99; EC:3.4.23.1; EC:3.4.23; EC:3.4.23.32; EC:3.4.23.43; EC:3.4.23.20; EC:3.4.23.25; EC:3.4.23.36; EC:3.4.23.4; EC:3.4.23.35; EC:3.4.23.5; EC:3.4.23.34; EC:3.4.23.15	Acting on peptide bonds (peptidases); Pepsin A; Acting on peptide bonds (peptidases); Scytalidopepsin B; Prepilin peptidase; Penicillopepsin; Saccharopepsin; Signal peptidase II; Chymosin; Barrierpepsin; Cathepsin D; Cathepsin E; Renin
3861601_length_1313_cvg_10.2_tip_0.g19	A0A498I8F6_MALDOKinesin-like protein OS=Malus domestica OX=3750 GN=DVH24_023647 PE=3 SV=1	335	10	0	60.01	5	P:GO:0007018; F:GO:0003777; F:GO:0005524; F:GO:0008017; C:GO:0005874	P:microtubule-based movement; F:microtubule motor activity; F:ATP binding; F:microtubule binding; C:microtubule	EC:3.6.1.15	Nucleoside-triphosphate phosphatase
3861665_length_1313_cvg_11.0_tip_0.g32	A0A498JP03_MALDOTr-type G domain-containing protein OS=Malus domestica OX=3750 GN=DVH24_009111 PE=4 SV=1	334	10	0	78.63	3	F:GO:0003924; F:GO:0005525; F:GO:0008168	F:GTPase activity; F:GTP binding; F:methyltransferase activity	EC:3.6.1.15	Nucleoside-triphosphate phosphatase
3861873_length_1315_cvg_13.0_tip_0.g70	A0A498JEB7_MALDOMyb_DNA-bind_3 domain-containing protein OS=Malus domestica OX=3750 GN=DVH24_015927 PE=4 SV=1	311	8	0	62.09	1	F:GO:0016829	F:lyase activity
3861925_length_1315_cvg_12.0_tip_1.g81	A0A498HQD7_MALDOC2 domain-containing protein OS=Malus domestica OX=3750 GN=DVH24_025296 PE=3 SV=1	298	4	0	83.72	1	C:GO:0016021	C:integral component of membrane
3862039_length_1316_cvg_14.5_tip_0.g104	A0A498J764_MALDOPBPe domain-containing protein OS=Malus domestica OX=3750 GN=DVH24_020363 PE=3 SV=1	300	10	0	72.06	5	P:GO:0006352; P:GO:0034220; F:GO:0015276; C:GO:0005634; C:GO:0016021	P:DNA-templated transcription, initiation; P:ion transmembrane transport; F:ligand-gated ion channel activity; C:nucleus; C:integral component of membrane
3862119_length_1316_cvg_11.0_tip_0.g123	A0A4Y1QC81_MALDOPredicted putative disease resistance RPP13-like protein 1 OS=Malus domestica OX=3750 PE=4 SV=1	414	10	0	61.97	1	F:GO:0043531	F:ADP binding
3862165_length_1316_cvg_13.0_tip_0.g131	A0A498KKZ4_MALDOLaccase OS=Malus domestica OX=3750 GN=DVH24_022291 PE=3 SV=1	290	10	0	83.13	6	P:GO:0046274; P:GO:0055114; F:GO:0005507; F:GO:0052716; C:GO:0016021; C:GO:0048046	P:lignin catabolic process; P:oxidation-reduction process; F:copper ion binding; F:hydroquinone:oxygen oxidoreductase activity; C:integral component of membrane; C:apoplast	EC:1.10.3; EC:1.10.3.2	Acting on diphenols and related substances as donors; Laccase
3862221_length_1317_cvg_13.0_tip_0.g143	A0A498K8E4_MALDONucleolar protein 16 OS=Malus domestica OX=3750 GN=DVH24_002662 PE=3 SV=1	314	10	0	70.2	7	P:GO:0006270; P:GO:0055085; F:GO:0003677; F:GO:0005524; F:GO:0016887; F:GO:0042626; C:GO:0016021	P:DNA replication initiation; P:transmembrane transport; F:DNA binding; F:ATP binding; F:ATPase activity; F:ATPase-coupled transmembrane transporter activity; C:integral component of membrane	EC:3.6.1.3; EC:3.6.1.15	Adenosinetriphosphatase; Nucleoside-triphosphate phosphatase
3862257_length_1317_cvg_12.7_tip_1.g154	A0A498JU37_MALDONAC domain-containing protein OS=Malus domestica OX=3750 GN=DVH24_036002 PE=4 SV=1	271	10	0	79.79	3	P:GO:0006355; F:GO:0003677; C:GO:0005634	P:regulation of transcription, DNA-templated; F:DNA binding; C:nucleus
3862309_length_1317_cvg_13.0_tip_0.g168	A0A498IUM2_MALDOUncharacterized protein OS=Malus domestica OX=3750 GN=DVH24_041879 PE=3 SV=1	438	2	0	81.38	1	C:GO:0016021	C:integral component of membrane
3862401_length_1318_cvg_12.4_tip_1.g190	A0A498ID24_MALDOUDP-glucose 6-dehydrogenase OS=Malus domestica OX=3750 GN=DVH24_040628 PE=3 SV=1	404	5	0	95.99	3	P:GO:0055114; F:GO:0003979; F:GO:0051287	P:oxidation-reduction process; F:UDP-glucose 6-dehydrogenase activity; F:NAD binding	EC:1.1.1.22	UDP-glucose 6-dehydrogenase
3862515_length_1318_cvg_10.8_tip_1.g215	A0A498JSW7_MALDOUncharacterized protein OS=Malus domestica OX=3750 GN=DVH24_010362 PE=4 SV=1	380	2	0	91.86	1	C:GO:0016021	C:integral component of membrane
3862693_length_1319_cvg_14.0_tip_0.g254	A0A498HGK2_MALDOUncharacterized protein OS=Malus domestica OX=3750 GN=DVH24_013342 PE=3 SV=1	272	8	0	74.37	4	P:GO:0006368; P:GO:0016570; C:GO:0016021; C:GO:0016593	P:transcription elongation from RNA polymerase II promoter; P:histone modification; C:integral component of membrane; C:Cdc73/Paf1 complex
3862855_length_1320_cvg_12.0_tip_0.g282	A0A498IT72_MALDOABC transporter domain-containing protein OS=Malus domestica OX=3750 GN=DVH24_041880 PE=4 SV=1	259	10	0	72.06	3	F:GO:0005524; F:GO:0016887; C:GO:0016021	F:ATP binding; F:ATPase activity; C:integral component of membrane	EC:3.6.1.3; EC:3.6.1.15	Adenosinetriphosphatase; Nucleoside-triphosphate phosphatase
3862957_length_1321_cvg_14.0_tip_1.g303	G5CBT7_MALDOReceptor-like protein (Fragment) OS=Malus domestica OX=3750 PE=4 SV=1	418	10	0	80.65	1	C:GO:0016021	C:integral component of membrane
3862969_length_1321_cvg_13.4_tip_0.g306	A0A498IUU8_MALDOProtein kinase domain-containing protein OS=Malus domestica OX=3750 GN=DVH24_028609 PE=4 SV=1	265	8	0	55.03	4	P:GO:0006468; F:GO:0004672; F:GO:0005524; C:GO:0016021	P:protein phosphorylation; F:protein kinase activity; F:ATP binding; C:integral component of membrane
3863443_length_1324_cvg_15.0_tip_0.g114	A0A498JJQ9_MALDOUncharacterized protein OS=Malus domestica OX=3750 GN=DVH24_023848 PE=4 SV=1	358	7	0	68.82	8	P:GO:0006396; P:GO:0031047; P:GO:0044260; P:GO:0090502; F:GO:0003677; F:GO:0003723; F:GO:0004525; F:GO:0005524	P:RNA processing; P:gene silencing by RNA; P:cellular macromolecule metabolic process; P:RNA phosphodiester bond hydrolysis, endonucleolytic; F:DNA binding; F:RNA binding; F:ribonuclease III activity; F:ATP binding	EC:3.1.30; EC:3.1.26; EC:3.1.26.3	Acting on ester bonds; Acting on ester bonds; Ribonuclease III
3863535_length_1325_cvg_11.0_tip_0.g133	A0A498IN53_MALDOUncharacterized protein OS=Malus domestica OX=3750 GN=DVH24_005720 PE=3 SV=1	267	10	0	71.82	3	P:GO:0006508; F:GO:0004252; F:GO:0005524	P:proteolysis; F:serine-type endopeptidase activity; F:ATP binding	EC:3.4.21.73; EC:3.4.24.7; EC:3.4.21.71; EC:3.4.24.3; EC:3.4.21.34; EC:3.4.21.78; EC:3.4.21.75; EC:3.4.21.26; EC:3.4.21.27; EC:3.4.21.68; EC:3.4.21.69; EC:3.4.24.34; EC:3.4.21.41; EC:3.4.21.83; EC:3.4.21.88; EC:3.4.21.45; EC:3.4.21.89; EC:3.4.21.42; EC:3.4.19.1; EC:3.4.21.43; EC:3.4.21.87; EC:3.4.21.38; EC:3.4.21.35; EC:3.4.21.79; EC:3.4.21.36; EC:3.4.21.102; EC:3.4.21.39; EC:3.4.21; EC:3.4.21.4;…	U-plasminogen activator; Interstitial collagenase; Pancreatic elastase II; Microbial collagenase; Plasma kallikrein; Granzyme A; Furin; Prolyl oligopeptidase; Coagulation factor XIa; T-plasminogen activator; Protein C (activated); Neutrophil collagenase; Complement subcomponent C1r; Oligopeptidase B; Repressor LexA; Complement factor I; Signal peptidase I; Complement subcomponent C1s; Acylaminoac…
3863633_length_1325_cvg_11.0_tip_0.g155	A0A498HL19_MALDOPhospholipid-transporting ATPase OS=Malus domestica OX=3750 GN=DVH24_007343 PE=3 SV=1	262	10	0	82.78	8	P:GO:0006397; P:GO:0015914; P:GO:0034204; F:GO:0000287; F:GO:0003723; F:GO:0005524; F:GO:0140326; C:GO:0016021	P:mRNA processing; P:phospholipid transport; P:lipid translocation; F:magnesium ion binding; F:RNA binding; F:ATP binding; F:ATPase-coupled intramembrane lipid transporter activity; C:integral component of membrane	EC:7.6.2.1	P-type phospholipid transporter
3863731_length_1326_cvg_7.1_tip_0.g175	A0A498J7Z9_MALDONB-ARC domain-containing protein OS=Malus domestica OX=3750 GN=DVH24_020613 PE=4 SV=1	441	10	0	82.42	1	F:GO:0043531	F:ADP binding
3863875_length_1327_cvg_13.0_tip_0.g209	A0A498JL58_MALDOUncharacterized protein OS=Malus domestica OX=3750 GN=DVH24_008814 PE=4 SV=1	278	10	0	80.17	4	P:GO:0006468; F:GO:0004672; F:GO:0005509; F:GO:0005524	P:protein phosphorylation; F:protein kinase activity; F:calcium ion binding; F:ATP binding
3864351_length_1330_cvg_12.4_tip_0.g303	D9ZIV7_MALDOCAMTA domain class transcription factor OS=Malus domestica OX=3750 GN=CAMTA1 PE=2 SV=1	269	10	0	74.51	2	F:GO:0016757; C:GO:0016021	F:transferase activity, transferring glycosyl groups; C:integral component of membrane
3864401_length_1330_cvg_13.0_tip_0.g310	A0A498IYN8_MALDOWRKY domain-containing protein OS=Malus domestica OX=3750 GN=DVH24_000037 PE=4 SV=1	256	10	0	70.18	4	P:GO:0006355; F:GO:0003700; F:GO:0043565; C:GO:0005634	P:regulation of transcription, DNA-templated; F:DNA-binding transcription factor activity; F:sequence-specific DNA binding; C:nucleus
3864467_length_1330_cvg_6.0_tip_1.g5	G5CBT9_MALDOReceptor-like protein (Fragment) OS=Malus domestica OX=3750 PE=4 SV=1	375	10	0	86.22	1	C:GO:0016021	C:integral component of membrane
3864603_length_1331_cvg_13.0_tip_1.g29	A0A498IPN4_MALDONAC domain-containing protein OS=Malus domestica OX=3750 GN=DVH24_026916 PE=4 SV=1	282	1	0	94.33	3	P:GO:0006355; F:GO:0003677; C:GO:0005634	P:regulation of transcription, DNA-templated; F:DNA binding; C:nucleus
3864651_length_1332_cvg_12.0_tip_0.g41	A0A498HM37_MALDOSAM-dependent MTase DRM-type domain-containing protein OS=Malus domestica OX=3750 GN=DVH24_025291 PE=3 SV=1	280	8	0	78.25	5	P:GO:0006306; P:GO:0015698; F:GO:0005452; F:GO:0008168; C:GO:0016021	P:DNA methylation; P:inorganic anion transport; F:inorganic anion exchanger activity; F:methyltransferase activity; C:integral component of membrane
3864703_length_1332_cvg_13.0_tip_0.g51	A0A498J941_MALDOExostosin domain-containing protein OS=Malus domestica OX=3750 GN=DVH24_033104 PE=3 SV=1	444	10	0	76.97	5	P:GO:0006414; P:GO:0006486; F:GO:0003746; F:GO:0016757; C:GO:0016021	P:translational elongation; P:protein glycosylation; F:translation elongation factor activity; F:transferase activity, transferring glycosyl groups; C:integral component of membrane
3864885_length_1333_cvg_13.0_tip_0.g83	A0A498HV71_MALDOLRRNT_2 domain-containing protein OS=Malus domestica OX=3750 GN=DVH24_029391 PE=4 SV=1	320	10	0	71.33	2	C:GO:0005622; C:GO:0110165	C:intracellular; C:cellular anatomical entity
3865093_length_1334_cvg_14.1_tip_0.g127	A0A498HL95_MALDOPotassium transporter OS=Malus domestica OX=3750 GN=DVH24_037487 PE=3 SV=1	267	1	0	97.75	6	P:GO:0006281; P:GO:0071805; F:GO:0003676; F:GO:0005524; F:GO:0015079; C:GO:0016021	P:DNA repair; P:potassium ion transmembrane transport; F:nucleic acid binding; F:ATP binding; F:potassium ion transmembrane transporter activity; C:integral component of membrane
3865259_length_1336_cvg_14.0_tip_0.g162	A0A498JZJ2_MALDOANK_REP_REGION domain-containing protein (Fragment) OS=Malus domestica OX=3750 GN=DVH24_011768 PE=4 SV=1	314	10	0	71.91	6	P:GO:0006796; P:GO:0006801; P:GO:0044238; P:GO:1901564; F:GO:0003824; C:GO:0016021	P:phosphate-containing compound metabolic process; P:superoxide metabolic process; P:primary metabolic process; P:organonitrogen compound metabolic process; F:catalytic activity; C:integral component of membrane
3865311_length_1336_cvg_14.0_tip_1.g175	U7A15_MALDOUDP-glycosyltransferase 71A15 OS=Malus domestica OX=3750 GN=UGT71A15 PE=1 SV=1	329	10	0	78.49	1	F:GO:0035251	F:UDP-glucosyltransferase activity
3865337_length_1336_cvg_14.1_tip_1.g181	D9ZJA5_MALDONAC domain class transcription factor OS=Malus domestica OX=3750 GN=NAC6 PE=2 SV=1	247	7	0	69.87	3	P:GO:0006355; F:GO:0003677; C:GO:0005634	P:regulation of transcription, DNA-templated; F:DNA binding; C:nucleus
3865361_length_1336_cvg_13.0_tip_1.g190	A0A498IRL2_MALDORx_N domain-containing protein OS=Malus domestica OX=3750 GN=DVH24_041592 PE=4 SV=1	404	10	0	57.27	1	P:GO:0007165	P:signal transduction
3865575_length_1337_cvg_9.9_tip_0.g240	A0A498J256_MALDOProtein kinase domain-containing protein OS=Malus domestica OX=3750 GN=DVH24_037558 PE=4 SV=1	334	10	0	50.3	4	P:GO:0006468; F:GO:0004672; F:GO:0005524; C:GO:0016021	P:protein phosphorylation; F:protein kinase activity; F:ATP binding; C:integral component of membrane
3865613_length_1338_cvg_10.0_tip_0.g252	A0A498I0F4_MALDORING-type domain-containing protein OS=Malus domestica OX=3750 GN=DVH24_029324 PE=4 SV=1	296	8	0	74.93	1	C:GO:0016021	C:integral component of membrane
3865811_length_1339_cvg_14.0_tip_0.g292	A0A498JDA0_MALDOProtein kinase domain-containing protein OS=Malus domestica OX=3750 GN=DVH24_020826 PE=4 SV=1	259	10	0	84.78	9	P:GO:0006468; P:GO:0009561; P:GO:0010027; P:GO:0048564; F:GO:0004672; F:GO:0005524; F:GO:0031072; F:GO:0051082; C:GO:0009535	P:protein phosphorylation; P:megagametogenesis; P:thylakoid membrane organization; P:photosystem I assembly; F:protein kinase activity; F:ATP binding; F:heat shock protein binding; F:unfolded protein binding; C:chloroplast thylakoid membrane
3865919_length_1339_cvg_14.0_tip_0.g4	A0A498JQK2_MALDOFlavoprotein domain-containing protein OS=Malus domestica OX=3750 GN=DVH24_008624 PE=4 SV=1	355	3	0	84.56	1	F:GO:0003824	F:catalytic activity
3865977_length_1340_cvg_13.0_tip_1.g12	A0A498J1R5_MALDOProtein kinase domain-containing protein OS=Malus domestica OX=3750 GN=DVH24_034291 PE=4 SV=1	346	10	0	59.72	6	P:GO:0006468; F:GO:0004672; F:GO:0005524; F:GO:0008017; C:GO:0005874; C:GO:0016021	P:protein phosphorylation; F:protein kinase activity; F:ATP binding; F:microtubule binding; C:microtubule; C:integral component of membrane
3866039_length_1340_cvg_12.6_tip_0.g31	A0A498JUF6_MALDOProtein kinase domain-containing protein OS=Malus domestica OX=3750 GN=DVH24_011140 PE=4 SV=1	290	10	0	97.03	4	P:GO:0006468; F:GO:0004672; F:GO:0005524; C:GO:0016021	P:protein phosphorylation; F:protein kinase activity; F:ATP binding; C:integral component of membrane
3866041_length_1340_cvg_14.0_tip_0.g32	A0A498JQU8_MALDOEndoglucanase OS=Malus domestica OX=3750 GN=DVH24_008131 PE=3 SV=1	446	1	0	96.87	3	P:GO:0030245; F:GO:0008270; F:GO:0008810	P:cellulose catabolic process; F:zinc ion binding; F:cellulase activity	EC:3.2.1.4	Cellulase
3866171_length_1341_cvg_13.0_tip_0.g59	A0A498K5R7_MALDOGlutathione peroxidase OS=Malus domestica OX=3750 GN=DVH24_002804 PE=3 SV=1	328	2	0	82.88	4	P:GO:0006979; P:GO:0055114; P:GO:0098869; F:GO:0004602	P:response to oxidative stress; P:oxidation-reduction process; P:cellular oxidant detoxification; F:glutathione peroxidase activity	EC:1.11.1.9; EC:1.11.1.7	Glutathione peroxidase; Peroxidase
3866207_length_1341_cvg_10.2_tip_0.g71	A0A498IGZ8_MALDONodulin-like domain-containing protein OS=Malus domestica OX=3750 GN=DVH24_004705 PE=4 SV=1	327	10	0	70.34	2	F:GO:0003676; C:GO:0016021	F:nucleic acid binding; C:integral component of membrane
3866209_length_1341_cvg_11.0_tip_0.g72	A0A498J1J5_MALDODNL-type domain-containing protein OS=Malus domestica OX=3750 GN=DVH24_034593 PE=4 SV=1	435	10	0	66.92	1	F:GO:0003824	F:catalytic activity
3866727_length_1345_cvg_15.0_tip_0.g181	D9ZJB9_MALDOSCL domain class transcription factor OS=Malus domestica OX=3750 GN=SCL9 PE=2 SV=1	377	10	0	74.54	1	P:GO:0006511	P:ubiquitin-dependent protein catabolic process
3866763_length_1345_cvg_10.8_tip_1.g187	D9ZJ58_MALDOMYB domain class transcription factor OS=Malus domestica OX=3750 GN=MYB30 PE=2 SV=1	250	10	0	77.69	2	F:GO:0003677; C:GO:0005634	F:DNA binding; C:nucleus
3866819_length_1346_cvg_12.1_tip_0.g200	A0A498IZ03_MALDOAdenylosuccinate synthetase, chloroplastic OS=Malus domestica OX=3750 GN=PURA PE=3 SV=1	310	3	0	96.77	5	P:GO:0044208; F:GO:0000287; F:GO:0004019; F:GO:0005525; C:GO:0009507	P:'de novo' AMP biosynthetic process; F:magnesium ion binding; F:adenylosuccinate synthase activity; F:GTP binding; C:chloroplast	EC:6.3.4.4	Adenylosuccinate synthase
3866999_length_1347_cvg_9.4_tip_1.g245	A0A498IBL2_MALDOCYTH domain-containing protein OS=Malus domestica OX=3750 GN=DVH24_040544 PE=4 SV=1	286	10	0	63.75	10	P:GO:0006979; P:GO:0016310; P:GO:0042744; P:GO:0055114; P:GO:0098869; F:GO:0004601; F:GO:0005524; F:GO:0016301; F:GO:0020037; F:GO:0046872	P:response to oxidative stress; P:phosphorylation; P:hydrogen peroxide catabolic process; P:oxidation-reduction process; P:cellular oxidant detoxification; F:peroxidase activity; F:ATP binding; F:kinase activity; F:heme binding; F:metal ion binding	EC:1.11.1.7	Peroxidase
3867319_length_1349_cvg_12.0_tip_0.g311	A0A498IXH7_MALDOHSF_DOMAIN domain-containing protein OS=Malus domestica OX=3750 GN=DVH24_017216 PE=3 SV=1	316	10	0	65.43	5	P:GO:0006355; F:GO:0003700; F:GO:0043565; C:GO:0005634; C:GO:0042025	P:regulation of transcription, DNA-templated; F:DNA-binding transcription factor activity; F:sequence-specific DNA binding; C:nucleus; C:host cell nucleus
3867351_length_1349_cvg_14.0_tip_0.g316	A0A498HWQ5_MALDONitrate reductase OS=Malus domestica OX=3750 GN=DVH24_042673 PE=3 SV=1	291	10	0	71.15	7	P:GO:0006809; P:GO:0042128; P:GO:0055114; F:GO:0020037; F:GO:0030151; F:GO:0043546; F:GO:0050464	P:nitric oxide biosynthetic process; P:nitrate assimilation; P:oxidation-reduction process; F:heme binding; F:molybdenum ion binding; F:molybdopterin cofactor binding; F:nitrate reductase (NADPH) activity	EC:1.7.1.2; EC:1.7.1.3; EC:1.7.99.4	Nitrate reductase (NAD(P)H); Nitrate reductase (NADPH); Nitrate reductase
3868837_length_1358_cvg_13.0_tip_0.g9	A0A498K4H3_MALDOUncharacterized protein OS=Malus domestica OX=3750 GN=DVH24_026858 PE=4 SV=1	336	4	0	75.98	2	F:GO:0003723; F:GO:0008270	F:RNA binding; F:zinc ion binding
3868943_length_1359_cvg_15.0_tip_0.g30	A0A3G5BM53_MALDONitrate transporter 1/peptide transporter family protein OS=Malus domestica OX=3750 GN=NPF2.30 PE=2 SV=1	423	10	0	64.99	3	P:GO:0055085; F:GO:0022857; C:GO:0016021	P:transmembrane transport; F:transmembrane transporter activity; C:integral component of membrane
3868957_length_1359_cvg_12.0_tip_1.g34	A0A498IJY6_MALDOEF-hand domain-containing protein OS=Malus domestica OX=3750 GN=DVH24_036748 PE=4 SV=1	330	10	0	57.94	1	F:GO:0005509	F:calcium ion binding
3868991_length_1359_cvg_8.9_tip_0.g42	A0A498KKN4_MALDOWD_REPEATS_REGION domain-containing protein OS=Malus domestica OX=3750 GN=DVH24_009772 PE=4 SV=1	300	10	0	69.5	4	P:GO:0006464; F:GO:0016740; F:GO:0043167; F:GO:0140096	P:cellular protein modification process; F:transferase activity; F:ion binding; F:catalytic activity, acting on a protein
3869047_length_1359_cvg_12.0_tip_0.g54	A0A498JZS9_MALDOBHLH domain-containing protein OS=Malus domestica OX=3750 GN=DVH24_000851 PE=4 SV=1	301	10	0	79.21	2	P:GO:0006355; F:GO:0046983	P:regulation of transcription, DNA-templated; F:protein dimerization activity
3869101_length_1360_cvg_14.0_tip_0.g65	3)-beta-glucan endohydrolase OS=Malus domestica OX=3750 GN=DVH24_011731 PE=3 SV=1	285	10	0	77.36	7	P:GO:0008033; P:GO:0043412; P:GO:0055114; F:GO:0005507; F:GO:0016491; F:GO:0016798; C:GO:0016021	P:tRNA processing; P:macromolecule modification; P:oxidation-reduction process; F:copper ion binding; F:oxidoreductase activity; F:hydrolase activity, acting on glycosyl bonds; C:integral component of membrane
3869373_length_1361_cvg_13.0_tip_0.g122	A0A498JBU1_MALDORPW8 domain-containing protein OS=Malus domestica OX=3750 GN=DVH24_020296 PE=3 SV=1	313	10	0	67.51	1	F:GO:0043531	F:ADP binding
3869389_length_1362_cvg_11.0_tip_1.g126	A0A498KE26_MALDOUncharacterized protein OS=Malus domestica OX=3750 GN=DVH24_038056 PE=3 SV=1	316	8	0	66.25	1	C:GO:0016021	C:integral component of membrane
3869449_length_1362_cvg_14.0_tip_0.g141	A0A498I7V8_MALDOExostosin domain-containing protein OS=Malus domestica OX=3750 GN=DVH24_034176 PE=3 SV=1	300	10	0	72.84	4	P:GO:0006412; P:GO:0006486; F:GO:0016757; C:GO:0016021	P:translation; P:protein glycosylation; F:transferase activity, transferring glycosyl groups; C:integral component of membrane
3869493_length_1362_cvg_10.9_tip_1.g155	A0A498HPX2_MALDOUncharacterized protein OS=Malus domestica OX=3750 GN=DVH24_012038 PE=4 SV=1	420	2	0	82.7	1	F:GO:0046872	F:metal ion binding
3869529_length_1362_cvg_14.0_tip_0.g163	A0A4Y1QC91_MALDOPredicted putative disease resistance RPP13-like protein 1 OS=Malus domestica OX=3750 PE=4 SV=1	422	10	0	75.61	2	P:GO:0006952; F:GO:0043531	P:defense response; F:ADP binding
3869553_length_1362_cvg_12.0_tip_1.g166	E4Z8P7_MALDOEndonuclease OS=Malus domestica OX=3750 PE=4 SV=1	413	10	0	69.44	1	P:GO:0006259	P:DNA metabolic process
3869743_length_1363_cvg_13.0_tip_0.g216	A0A498HTI7_MALDOHeme O synthase OS=Malus domestica OX=3750 GN=DVH24_016396 PE=3 SV=1	360	1	0	90.83	4	P:GO:0048034; F:GO:0008270; F:GO:0008495; C:GO:0016021	P:heme O biosynthetic process; F:zinc ion binding; F:protoheme IX farnesyltransferase activity; C:integral component of membrane	EC:2.5.1.29	Geranylgeranyl diphosphate synthase
3869933_length_1365_cvg_5.4_tip_1.g251	A0A498JHA9_MALDOTIR domain-containing protein OS=Malus domestica OX=3750 GN=DVH24_024634 PE=4 SV=1	442	10	0	69.96	4	P:GO:0009987; F:GO:0016787; F:GO:0097159; F:GO:1901363	P:cellular process; F:hydrolase activity; F:organic cyclic compound binding; F:heterocyclic compound binding
3869943_length_1365_cvg_12.0_tip_0.g253	A0A498JQB6_MALDOIntegrase catalytic domain-containing protein OS=Malus domestica OX=3750 GN=DVH24_035904 PE=4 SV=1	454	5	0	66.53	2	P:GO:0015074; F:GO:0003676	P:DNA integration; F:nucleic acid binding
3870155_length_1366_cvg_7.0_tip_0.g297	A0A498J7U0_MALDOReceptor-like serine/threonine-protein kinase OS=Malus domestica OX=3750 GN=DVH24_032230 PE=3 SV=1	455	10	0	73.58	5	P:GO:0006468; P:GO:0048544; F:GO:0004674; F:GO:0005524; C:GO:0016021	P:protein phosphorylation; P:recognition of pollen; F:protein serine/threonine kinase activity; F:ATP binding; C:integral component of membrane	EC:2.7.11	Transferring phosphorus-containing groups
3867405_length_1349_cvg_11.0_tip_1.g10	A0A498I5M1_MALDOUncharacterized protein (Fragment) OS=Malus domestica OX=3750 GN=DVH24_019301 PE=4 SV=1	280	5	0	85.74	1	C:GO:0016020	C:membrane
3867607_length_1351_cvg_13.0_tip_0.g51	A0A498JRA5_MALDODYW_deaminase domain-containing protein OS=Malus domestica OX=3750 GN=DVH24_010030 PE=3 SV=1	447	10	0	62.69	2	F:GO:0008270; C:GO:0110165	F:zinc ion binding; C:cellular anatomical entity
3867805_length_1352_cvg_10.5_tip_0.g94	A0A498KC05_MALDORRM domain-containing protein OS=Malus domestica OX=3750 GN=DVH24_003987 PE=4 SV=1	427	4	0	84.16	1	F:GO:0003723	F:RNA binding
3867911_length_1353_cvg_10.0_tip_1.g113	A0A343U714_MALDOPeptidylprolyl isomerase OS=Malus domestica OX=3750 GN=FKBP65a PE=2 SV=1	256	10	0	77.76	2	P:GO:0000413; F:GO:0003755	P:protein peptidyl-prolyl isomerization; F:peptidyl-prolyl cis-trans isomerase activity	EC:5.2.1.8	Peptidylprolyl isomerase
3868201_length_1354_cvg_13.0_tip_1.g179	A0A498KRC3_MALDONAC domain-containing protein OS=Malus domestica OX=3750 GN=DVH24_005406 PE=4 SV=1	332	10	0	76.88	4	P:GO:0006355; P:GO:0007275; F:GO:0003677; C:GO:0005634	P:regulation of transcription, DNA-templated; P:multicellular organism development; F:DNA binding; C:nucleus
3868263_length_1355_cvg_12.0_tip_0.g193	A0A498ISE7_MALDODYW_deaminase domain-containing protein OS=Malus domestica OX=3750 GN=DVH24_027280 PE=3 SV=1	268	10	0	71.96	1	F:GO:0005488	F:binding
3868375_length_1356_cvg_10.0_tip_1.g220	A0A498JT39_MALDOCellulose synthase OS=Malus domestica OX=3750 GN=DVH24_011394 PE=3 SV=1	436	10	0	63.02	6	P:GO:0030244; P:GO:0071555; F:GO:0016760; F:GO:0046872; C:GO:0005886; C:GO:0016021	P:cellulose biosynthetic process; P:cell wall organization; F:cellulose synthase (UDP-forming) activity; F:metal ion binding; C:plasma membrane; C:integral component of membrane	EC:2.4.1.12	Cellulose synthase (UDP-forming)
3868419_length_1356_cvg_13.0_tip_0.g233	A0A0G2QS78_MALDOGeranylgeranyl diphosphate synthase OS=Malus domestica OX=3750 GN=GGPPS-1 PE=2 SV=1	329	6	0	70.67	2	P:GO:0008299; F:GO:0016740	P:isoprenoid biosynthetic process; F:transferase activity
3868451_length_1356_cvg_11.0_tip_0.g240	A0A498JR70_MALDONAC domain-containing protein OS=Malus domestica OX=3750 GN=DVH24_008887 PE=4 SV=1	297	10	0	79.49	3	P:GO:0006355; F:GO:0003677; C:GO:0005634	P:regulation of transcription, DNA-templated; F:DNA binding; C:nucleus
3868481_length_1356_cvg_13.0_tip_0.g248	A0A498HH51_MALDOCinnamate:CoA ligase OS=Malus domestica OX=3750 GN=DVH24_030784 PE=2 SV=1	366	10	0	68.4	1	F:GO:0003824	F:catalytic activity
3870239_length_1367_cvg_13.0_tip_0.g1	A0A498ITF5_MALDOUncharacterized protein OS=Malus domestica OX=3750 GN=DVH24_009286 PE=4 SV=1	364	2	0	96.15	1	P:GO:2000028	P:regulation of photoperiodism, flowering
3870419_length_1368_cvg_12.0_tip_0.g33	A0A498J8B9_MALDOJ domain-containing protein OS=Malus domestica OX=3750 GN=DVH24_032469 PE=4 SV=1	423	10	0	65.43	1	C:GO:0016021	C:integral component of membrane
3870597_length_1369_cvg_13.0_tip_0.g66	A0A498KJK7_MALDOAldedh domain-containing protein OS=Malus domestica OX=3750 GN=DVH24_017625 PE=3 SV=1	299	10	0	59.22	2	P:GO:0055114; F:GO:0016620	P:oxidation-reduction process; F:oxidoreductase activity, acting on the aldehyde or oxo group of donors, NAD or NADP as acceptor
3870613_length_1369_cvg_13.0_tip_0.g71	A0A498HM24_MALDOUbiquitinyl hydrolase 1 OS=Malus domestica OX=3750 GN=DVH24_012232 PE=3 SV=1	332	10	0	63.5	5	P:GO:0006511; P:GO:0016579; P:GO:0071786; F:GO:0004843; C:GO:0016021	P:ubiquitin-dependent protein catabolic process; P:protein deubiquitination; P:endoplasmic reticulum tubular network organization; F:thiol-dependent ubiquitin-specific protease activity; C:integral component of membrane	EC:3.4.19.9; EC:3.4.19; EC:3.4.19.2; EC:3.4.19.12	Folate gamma-glutamyl hydrolase; Acting on peptide bonds (peptidases); Peptidyl-glycinamidase; Ubiquitinyl hydrolase 1
3870681_length_1369_cvg_15.0_tip_0.g88	A0A498J032_MALDOUncharacterized protein OS=Malus domestica OX=3750 GN=DVH24_000497 PE=3 SV=1	363	10	0	87.26	4	P:GO:0006468; F:GO:0004674; F:GO:0005509; F:GO:0005524	P:protein phosphorylation; F:protein serine/threonine kinase activity; F:calcium ion binding; F:ATP binding	EC:2.7.11	Transferring phosphorus-containing groups
3870785_length_1370_cvg_13.0_tip_0.g109	A0A498JVW7_MALDOReverse transcriptase Ty1/copia-type domain-containing protein OS=Malus domestica OX=3750 GN=DVH24_036019 PE=4 SV=1	425	10	0	66.04	1	P:GO:0006259	P:DNA metabolic process
3870913_length_1371_cvg_6.5_tip_0.g142	A0A498JQB6_MALDOIntegrase catalytic domain-containing protein OS=Malus domestica OX=3750 GN=DVH24_035904 PE=4 SV=1	383	9	0	63.36	1	F:GO:0003676	F:nucleic acid binding
3871083_length_1372_cvg_15.0_tip_0.g188	A0A498HSW8_MALDOUncharacterized protein OS=Malus domestica OX=3750 GN=DVH24_025484 PE=3 SV=1	317	1	0	91.8	2	F:GO:0016746; C:GO:0016021	F:transferase activity, transferring acyl groups; C:integral component of membrane
3871127_length_1372_cvg_8.6_tip_0.g201	A0A498JIC7_MALDOPX domain-containing protein OS=Malus domestica OX=3750 GN=DVH24_024389 PE=4 SV=1	325	6	0	72.04	1	F:GO:0035091	F:phosphatidylinositol binding
3871133_length_1372_cvg_10.1_tip_0.g203	A0A498HH90_MALDOSHSP domain-containing protein OS=Malus domestica OX=3750 GN=DVH24_030824 PE=3 SV=1	310	10	0	64.16	4	P:GO:0015996; P:GO:0055114; F:GO:0034256; C:GO:0009507	P:chlorophyll catabolic process; P:oxidation-reduction process; F:chlorophyll(ide) b reductase activity; C:chloroplast	EC:1.1.1.294	Chlorophyll(ide) b reductase
3871353_length_1374_cvg_13.0_tip_0.g248	A0A498KB97_MALDOTr-type G domain-containing protein OS=Malus domestica OX=3750 GN=DVH24_017662 PE=3 SV=1	402	6	0	75.52	2	F:GO:0003924; F:GO:0005525	F:GTPase activity; F:GTP binding	EC:3.6.1.15	Nucleoside-triphosphate phosphatase
3871469_length_1374_cvg_14.0_tip_0.g270	A0A498HY59_MALDODYW_deaminase domain-containing protein OS=Malus domestica OX=3750 GN=DVH24_029805 PE=3 SV=1	385	10	0	68.42	1	F:GO:0008270	F:zinc ion binding
3871577_length_1375_cvg_13.4_tip_1.g293	A0A498IP08_MALDOProtein kinase domain-containing protein OS=Malus domestica OX=3750 GN=DVH24_041778 PE=4 SV=1	406	10	0	71.77	4	P:GO:0006468; F:GO:0004672; F:GO:0005524; C:GO:0016021	P:protein phosphorylation; F:protein kinase activity; F:ATP binding; C:integral component of membrane
3871593_length_1375_cvg_15.0_tip_0.g295	A0A498JN94_MALDOHMA domain-containing protein OS=Malus domestica OX=3750 GN=DVH24_024997 PE=4 SV=1	398	2	0	90.58	2	P:GO:0030001; F:GO:0046872	P:metal ion transport; F:metal ion binding
3871599_length_1375_cvg_13.0_tip_0.g297	A0A498HEP4_MALDOEF-hand domain-containing protein OS=Malus domestica OX=3750 GN=DVH24_007204 PE=3 SV=1	443	5	0	79.16	4	P:GO:0006904; F:GO:0005509; C:GO:0000145; C:GO:0016021	P:vesicle docking involved in exocytosis; F:calcium ion binding; C:exocyst; C:integral component of membrane
3871751_length_1376_cvg_13.0_tip_0.g20	A0A498K141_MALDONAC domain-containing protein OS=Malus domestica OX=3750 GN=DVH24_001555 PE=4 SV=1	308	2	0	79.9	3	P:GO:0006355; F:GO:0003677; C:GO:0005634	P:regulation of transcription, DNA-templated; F:DNA binding; C:nucleus
3871861_length_1377_cvg_12.0_tip_0.g41	A0A498IX76_MALDOFAD-binding PCMH-type domain-containing protein OS=Malus domestica OX=3750 GN=DVH24_022180 PE=3 SV=1	270	10	0	73.53	3	P:GO:0055114; F:GO:0016491; F:GO:0071949	P:oxidation-reduction process; F:oxidoreductase activity; F:FAD binding
3871903_length_1377_cvg_13.0_tip_0.g52	A0A498INU9_MALDOProtein kinase domain-containing protein OS=Malus domestica OX=3750 GN=DVH24_005885 PE=4 SV=1	258	10	0	72.53	4	P:GO:0006468; F:GO:0004674; F:GO:0005524; C:GO:0016021	P:protein phosphorylation; F:protein serine/threonine kinase activity; F:ATP binding; C:integral component of membrane	EC:2.7.11	Transferring phosphorus-containing groups
3871967_length_1378_cvg_13.0_tip_0.g68	A0A498JFN5_MALDOUncharacterized protein OS=Malus domestica OX=3750 GN=DVH24_033097 PE=4 SV=1	257	8	0	71.91	4	P:GO:0006401; F:GO:0003723; F:GO:0003724; F:GO:0005524	P:RNA catabolic process; F:RNA binding; F:RNA helicase activity; F:ATP binding	EC:3.6.1.3; EC:3.6.4.13; EC:3.6.1.15	Adenosinetriphosphatase; RNA helicase; Nucleoside-triphosphate phosphatase
3871987_length_1378_cvg_13.0_tip_0.g75	A0A498H9R3_MALDO4-hydroxyphenylpyruvate dioxygenase OS=Malus domestica OX=3750 GN=DVH24_027886 PE=3 SV=1	323	1	0	89.51	4	P:GO:0009072; P:GO:0055114; F:GO:0003868; F:GO:0046872	P:aromatic amino acid family metabolic process; P:oxidation-reduction process; F:4-hydroxyphenylpyruvate dioxygenase activity; F:metal ion binding	EC:1.13.11; EC:1.13.11.27	Acting on single donors with incorporation of molecular oxygen (oxygenases). The oxygen incorporated need not be derived from O(2); 4-hydroxyphenylpyruvate dioxygenase
3872097_length_1378_cvg_13.0_tip_0.g103	A0A498K5B8_MALDOEndoglucanase OS=Malus domestica OX=3750 GN=DVH24_004092 PE=3 SV=1	272	10	0	79.74	3	P:GO:0030245; F:GO:0008810; F:GO:0030246	P:cellulose catabolic process; F:cellulase activity; F:carbohydrate binding	EC:3.2.1.4	Cellulase
3872107_length_1378_cvg_14.0_tip_0.g106	A0A498J2P6_MALDOProbable alanine--tRNA ligase, chloroplastic OS=Malus domestica OX=3750 GN=DVH24_034621 PE=3 SV=1	363	3	0	71.1	7	P:GO:0006419; F:GO:0000049; F:GO:0004813; F:GO:0005524; F:GO:0008270; C:GO:0005739; C:GO:0009507	P:alanyl-tRNA aminoacylation; F:tRNA binding; F:alanine-tRNA ligase activity; F:ATP binding; F:zinc ion binding; C:mitochondrion; C:chloroplast	EC:6.1.1.7	Alanine--tRNA ligase
3872283_length_1379_cvg_6.0_tip_1.g140	A0A498J7B7_MALDOUncharacterized protein OS=Malus domestica OX=3750 GN=DVH24_020581 PE=3 SV=1	335	2	0	87.84	2	P:GO:0000462; F:GO:0030515	P:maturation of SSU-rRNA from tricistronic rRNA transcript (SSU-rRNA, 5.8S rRNA, LSU-rRNA); F:snoRNA binding
3872543_length_1381_cvg_11.6_tip_0.g199	A0A498JJR6_MALDOUncharacterized protein OS=Malus domestica OX=3750 GN=DVH24_016100 PE=4 SV=1	366	3	0	91.26	1	C:GO:0016021	C:integral component of membrane
3872583_length_1381_cvg_14.0_tip_0.g206	A0A498I550_MALDOFructose-bisphosphate aldolase OS=Malus domestica OX=3750 GN=DVH24_019121 PE=3 SV=1	348	10	0	83.76	8	P:GO:0006096; P:GO:0009116; P:GO:0044206; P:GO:0044211; F:GO:0004332; F:GO:0004849; F:GO:0005524; C:GO:0016021	P:glycolytic process; P:nucleoside metabolic process; P:UMP salvage; P:CTP salvage; F:fructose-bisphosphate aldolase activity; F:uridine kinase activity; F:ATP binding; C:integral component of membrane	EC:2.7.1.48; EC:4.1.2.13	Uridine kinase; Fructose-bisphosphate aldolase
3872659_length_1382_cvg_6.0_tip_0.g224	A0A498J6J3_MALDOReceptor-like serine/threonine-protein kinase OS=Malus domestica OX=3750 GN=DVH24_032221 PE=3 SV=1	413	10	0	78.77	5	P:GO:0006468; P:GO:0048544; F:GO:0004674; F:GO:0005524; C:GO:0016021	P:protein phosphorylation; P:recognition of pollen; F:protein serine/threonine kinase activity; F:ATP binding; C:integral component of membrane	EC:2.7.11	Transferring phosphorus-containing groups
3872667_length_1382_cvg_12.9_tip_0.g226	E4Z8P7_MALDOEndonuclease OS=Malus domestica OX=3750 PE=4 SV=1	409	5	0	69.4	2	P:GO:0015074; F:GO:0003676	P:DNA integration; F:nucleic acid binding
3872693_length_1382_cvg_12.0_tip_0.g232	A0A498JQB6_MALDOIntegrase catalytic domain-containing protein OS=Malus domestica OX=3750 GN=DVH24_035904 PE=4 SV=1	404	10	0	71.15	2	P:GO:0015074; F:GO:0003676	P:DNA integration; F:nucleic acid binding
3872737_length_1382_cvg_6.9_tip_1.g244	A0A498JB23_MALDORx_N domain-containing protein OS=Malus domestica OX=3750 GN=DVH24_013585 PE=4 SV=1	386	10	0	74.55	1	C:GO:0016020	C:membrane
3872825_length_1383_cvg_12.0_tip_0.g257	A0A678ST97_MALDOTranscription repressor OS=Malus domestica OX=3750 GN=OFP7 PE=2 SV=1	259	10	0	74.62	3	P:GO:0045892; F:GO:0003677; C:GO:0005634	P:negative regulation of transcription, DNA-templated; F:DNA binding; C:nucleus
3872929_length_1384_cvg_14.0_tip_1.g283	A0A498JNT4_MALDOCullin domain-containing protein OS=Malus domestica OX=3750 GN=DVH24_035878 PE=3 SV=1	285	10	0	74.45	5	P:GO:0006468; P:GO:0006511; F:GO:0004672; F:GO:0005524; F:GO:0031625	P:protein phosphorylation; P:ubiquitin-dependent protein catabolic process; F:protein kinase activity; F:ATP binding; F:ubiquitin protein ligase binding
3872967_length_1384_cvg_13.3_tip_0.g289	PGLR_MALDOPolygalacturonase OS=Malus domestica OX=3750 PE=2 SV=1	294	10	0	64.11	6	P:GO:0005975; P:GO:0022414; P:GO:0032501; P:GO:0071555; F:GO:0004650; C:GO:0005576	P:carbohydrate metabolic process; P:reproductive process; P:multicellular organismal process; P:cell wall organization; F:polygalacturonase activity; C:extracellular region	EC:3.2.1.15	Endo-polygalacturonase
3873063_length_1385_cvg_11.5_tip_0.g306	A0A498KCM8_MALDOProtein kinase domain-containing protein OS=Malus domestica OX=3750 GN=DVH24_006373 PE=4 SV=1	325	10	0	73.54	4	P:GO:0018108; F:GO:0004713; F:GO:0005524; C:GO:0016020	P:peptidyl-tyrosine phosphorylation; F:protein tyrosine kinase activity; F:ATP binding; C:membrane	EC:2.7.10	Transferring phosphorus-containing groups
3873127_length_1385_cvg_14.0_tip_0.g12	A0A498JMD6_MALDOUncharacterized protein OS=Malus domestica OX=3750 GN=DVH24_024155 PE=4 SV=1	328	6	0	72.49	1	P:GO:0031047	P:gene silencing by RNA
3873151_length_1385_cvg_15.0_tip_0.g20	A0A498HVQ9_MALDOProtein kinase domain-containing protein OS=Malus domestica OX=3750 GN=DVH24_029591 PE=3 SV=1	422	10	0	62.71	5	P:GO:0006468; F:GO:0004672; F:GO:0005524; F:GO:0030246; C:GO:0016021	P:protein phosphorylation; F:protein kinase activity; F:ATP binding; F:carbohydrate binding; C:integral component of membrane
3873195_length_1386_cvg_14.0_tip_0.g31	A0A498J808_MALDOCUE domain-containing protein OS=Malus domestica OX=3750 GN=DVH24_020623 PE=4 SV=1	382	2	0	96.6	1	F:GO:0003676	F:nucleic acid binding
3873197_length_1386_cvg_10.7_tip_0.g32	A0A498H904_MALDOSm domain-containing protein OS=Malus domestica OX=3750 GN=DVH24_027616 PE=3 SV=1	264	7	0	74.38	1	C:GO:0016021	C:integral component of membrane
3873219_length_1386_cvg_13.0_tip_0.g36	A0A498KQ20_MALDOFAD-binding FR-type domain-containing protein OS=Malus domestica OX=3750 GN=DVH24_009863 PE=4 SV=1	364	10	0	61.74	4	P:GO:0055114; F:GO:0016491; F:GO:0016740; C:GO:0016021	P:oxidation-reduction process; F:oxidoreductase activity; F:transferase activity; C:integral component of membrane
3873271_length_1386_cvg_11.5_tip_0.g48	A0A498HJ98_MALDOADP,ATP carrier protein OS=Malus domestica OX=3750 GN=DVH24_031366 PE=3 SV=1	278	3	0	96.83	6	P:GO:0015866; P:GO:0015867; F:GO:0005471; F:GO:0005524; C:GO:0016021; C:GO:0031969	P:ADP transport; P:ATP transport; F:ATP:ADP antiporter activity; F:ATP binding; C:integral component of membrane; C:chloroplast membrane
3873295_length_1386_cvg_11.0_tip_0.g53	A0A498IFZ4_MALDOANK_REP_REGION domain-containing protein OS=Malus domestica OX=3750 GN=DVH24_036627 PE=4 SV=1	297	10	0	55.31	1	C:GO:0016021	C:integral component of membrane
3873343_length_1387_cvg_12.7_tip_1.g66	A0A498ICI0_MALDOAuxin efflux carrier component OS=Malus domestica OX=3750 GN=DVH24_004854 PE=3 SV=1	307	10	0	70.6	3	P:GO:0009734; P:GO:0055085; C:GO:0016021	P:auxin-activated signaling pathway; P:transmembrane transport; C:integral component of membrane
3873369_length_1387_cvg_10.9_tip_0.g72	A0A3G5BLT9_MALDONitrate transporter 1/peptide transporter family protein OS=Malus domestica OX=3750 GN=NPF8.1 PE=2 SV=1	359	10	0	72.08	4	P:GO:0006857; P:GO:0055085; F:GO:0022857; C:GO:0016021	P:oligopeptide transport; P:transmembrane transport; F:transmembrane transporter activity; C:integral component of membrane
3873425_length_1387_cvg_13.0_tip_0.g86	A0A498JD11_MALDORRM domain-containing protein OS=Malus domestica OX=3750 GN=DVH24_013622 PE=4 SV=1	321	2	0	93.24	1	F:GO:0003723	F:RNA binding
3873457_length_1387_cvg_13.0_tip_0.g100	A0A498JPN9_MALDOUncharacterized protein OS=Malus domestica OX=3750 GN=DVH24_008052 PE=3 SV=1	306	2	0	91.51	5	P:GO:0007018; F:GO:0003777; F:GO:0005524; F:GO:0008017; C:GO:0016021	P:microtubule-based movement; F:microtubule motor activity; F:ATP binding; F:microtubule binding; C:integral component of membrane	EC:3.6.1.15	Nucleoside-triphosphate phosphatase
3873537_length_1388_cvg_13.0_tip_1.g114	A0A498JAD1_MALDOPectinesterase OS=Malus domestica OX=3750 GN=DVH24_033564 PE=3 SV=1	346	10	0	60.8	6	P:GO:0042545; P:GO:0043086; P:GO:0045490; F:GO:0004857; F:GO:0030599; F:GO:0045330	P:cell wall modification; P:negative regulation of catalytic activity; P:pectin catabolic process; F:enzyme inhibitor activity; F:pectinesterase activity; F:aspartyl esterase activity	EC:3.1.1.11; EC:3.1.1.1	Pectinesterase; Carboxylesterase
3873569_length_1388_cvg_13.0_tip_0.g121	A0A498IFY9_MALDOCalcium-transporting ATPase OS=Malus domestica OX=3750 GN=DVH24_004968 PE=3 SV=1	462	10	0	80.67	5	P:GO:0070588; F:GO:0005388; F:GO:0005516; F:GO:0005524; C:GO:0016021	P:calcium ion transmembrane transport; F:calcium transmembrane transporter activity, phosphorylative mechanism; F:calmodulin binding; F:ATP binding; C:integral component of membrane	EC:7.2.2.10	P-type Ca(2+) transporter
3874041_length_1392_cvg_12.0_tip_0.g223	A0A498K0K8_MALDOUncharacterized protein OS=Malus domestica OX=3750 GN=DVH24_001210 PE=4 SV=1	464	2	0	96.45	1	C:GO:0016021	C:integral component of membrane
3874111_length_1392_cvg_5.4_tip_1.g240	E4Z8P7_MALDOEndonuclease OS=Malus domestica OX=3750 PE=4 SV=1	376	10	0	71.4	3	P:GO:0015074; F:GO:0003676; C:GO:0016020	P:DNA integration; F:nucleic acid binding; C:membrane
3874117_length_1392_cvg_15.0_tip_0.g241	A0A498ID25_MALDOLaccase OS=Malus domestica OX=3750 GN=DVH24_006181 PE=3 SV=1	394	10	0	79.38	5	P:GO:0046274; P:GO:0055114; F:GO:0005507; F:GO:0052716; C:GO:0048046	P:lignin catabolic process; P:oxidation-reduction process; F:copper ion binding; F:hydroquinone:oxygen oxidoreductase activity; C:apoplast	EC:1.10.3; EC:1.10.3.2	Acting on diphenols and related substances as donors; Laccase
3874119_length_1392_cvg_14.0_tip_0.g242	A0A498IN61_MALDOUncharacterized protein OS=Malus domestica OX=3750 GN=DVH24_032964 PE=4 SV=1	361	8	0	73.17	3	P:GO:0098655; F:GO:0008324; C:GO:0016021	P:cation transmembrane transport; F:cation transmembrane transporter activity; C:integral component of membrane
3874147_length_1392_cvg_15.0_tip_1.g249	A0A498K9R5_MALDOAA_permease_C domain-containing protein OS=Malus domestica OX=3750 GN=DVH24_006276 PE=4 SV=1	341	10	0	68.3	3	P:GO:0055085; F:GO:0022857; C:GO:0016021	P:transmembrane transport; F:transmembrane transporter activity; C:integral component of membrane
3874337_length_1394_cvg_13.0_tip_0.g287	A0A498IQK2_MALDOPeptidase_S9 domain-containing protein OS=Malus domestica OX=3750 GN=DVH24_027324 PE=4 SV=1	342	2	0	97.66	3	P:GO:0006508; F:GO:0008236; C:GO:0016021	P:proteolysis; F:serine-type peptidase activity; C:integral component of membrane
3874485_length_1395_cvg_13.0_tip_0.g3	E4Z8P7_MALDOEndonuclease OS=Malus domestica OX=3750 PE=4 SV=1	347	9	0	50.58	1	P:GO:0006259	P:DNA metabolic process
3874575_length_1395_cvg_12.3_tip_1.g21	Q0QMQ9_MALDOMYB8 OS=Malus domestica OX=3750 PE=2 SV=1	288	10	0	78.8	4	P:GO:0006412; F:GO:0003735; F:GO:0003824; C:GO:0005840	P:translation; F:structural constituent of ribosome; F:catalytic activity; C:ribosome
3874577_length_1395_cvg_9.3_tip_0.g22	A0A498K875_MALDOLaccase OS=Malus domestica OX=3750 GN=DVH24_026645 PE=3 SV=1	390	10	0	78.96	5	P:GO:0046274; P:GO:0055114; F:GO:0005507; F:GO:0052716; C:GO:0048046	P:lignin catabolic process; P:oxidation-reduction process; F:copper ion binding; F:hydroquinone:oxygen oxidoreductase activity; C:apoplast	EC:1.10.3; EC:1.10.3.2	Acting on diphenols and related substances as donors; Laccase
3874651_length_1396_cvg_14.0_tip_1.g40	A0A498IAU4_MALDOS-adenosylmethionine synthase OS=Malus domestica OX=3750 GN=DVH24_041206 PE=3 SV=1	393	7	0	98.06	5	P:GO:0006556; P:GO:0006730; F:GO:0004478; F:GO:0005524; F:GO:0046872	P:S-adenosylmethionine biosynthetic process; P:one-carbon metabolic process; F:methionine adenosyltransferase activity; F:ATP binding; F:metal ion binding	EC:2.5.1.6	Methionine adenosyltransferase
3874679_length_1396_cvg_12.0_tip_1.g46	A0A3G5BM53_MALDONitrate transporter 1/peptide transporter family protein OS=Malus domestica OX=3750 GN=NPF2.30 PE=2 SV=1	283	10	0	73	3	P:GO:0055085; F:GO:0022857; C:GO:0016021	P:transmembrane transport; F:transmembrane transporter activity; C:integral component of membrane
3874827_length_1397_cvg_12.0_tip_0.g80	A0A498IEV8_MALDOProtein kinase domain-containing protein OS=Malus domestica OX=3750 GN=DVH24_004401 PE=3 SV=1	445	10	0	80.13	5	P:GO:0006468; F:GO:0004672; F:GO:0005524; F:GO:0030246; C:GO:0016021	P:protein phosphorylation; F:protein kinase activity; F:ATP binding; F:carbohydrate binding; C:integral component of membrane
3874889_length_1397_cvg_13.0_tip_1.g96	A0A498IGY6_MALDOProtein kinase domain-containing protein OS=Malus domestica OX=3750 GN=DVH24_034816 PE=3 SV=1	254	10	0	77.92	4	P:GO:0006468; F:GO:0004674; F:GO:0005524; C:GO:0016021	P:protein phosphorylation; F:protein serine/threonine kinase activity; F:ATP binding; C:integral component of membrane	EC:2.7.11	Transferring phosphorus-containing groups
3875019_length_1398_cvg_13.0_tip_0.g123	A0A498J4P9_MALDOUncharacterized protein OS=Malus domestica OX=3750 GN=DVH24_032032 PE=3 SV=1	373	10	0	67.78	1	F:GO:0016747	F:transferase activity, transferring acyl groups other than amino-acyl groups
3875227_length_1400_cvg_14.0_tip_0.g163	A0A498KKX1_MALDOAAA_16 domain-containing protein OS=Malus domestica OX=3750 GN=DVH24_014672 PE=3 SV=1	302	2	0	86.62	3	P:GO:0006260; C:GO:0000808; C:GO:0005634	P:DNA replication; C:origin recognition complex; C:nucleus
3875307_length_1400_cvg_7.0_tip_1.g182	A0A498HUT8_MALDOUncharacterized protein OS=Malus domestica OX=3750 GN=DVH24_012615 PE=4 SV=1	297	2	0	89.09	1	P:GO:2000028	P:regulation of photoperiodism, flowering
3875349_length_1401_cvg_12.9_tip_1.g188	A0A498J9D3_MALDOUncharacterized protein OS=Malus domestica OX=3750 GN=DVH24_020458 PE=4 SV=1	259	2	0	93.43	1	C:GO:0016021	C:integral component of membrane
3875385_length_1401_cvg_12.0_tip_1.g196	A0A3G5BLW7_MALDONitrate transporter 1/peptide transporter family protein (Fragment) OS=Malus domestica OX=3750 GN=NPF3.1 PE=2 SV=1	273	10	0	72.5	4	P:GO:0006857; P:GO:0055085; F:GO:0022857; C:GO:0016021	P:oligopeptide transport; P:transmembrane transport; F:transmembrane transporter activity; C:integral component of membrane
3875571_length_1402_cvg_12.7_tip_0.g232	E4Z8P7_MALDOEndonuclease OS=Malus domestica OX=3750 PE=4 SV=1	467	4	0	81.16	2	P:GO:0015074; F:GO:0003676	P:DNA integration; F:nucleic acid binding
3875687_length_1403_cvg_13.2_tip_0.g259	A0A498J8P4_MALDOCellulose synthase OS=Malus domestica OX=3750 GN=DVH24_021081 PE=3 SV=1	248	10	0	85.44	8	P:GO:0006413; P:GO:0030244; P:GO:0071555; F:GO:0003743; F:GO:0016760; F:GO:0046872; C:GO:0005886; C:GO:0016021	P:translational initiation; P:cellulose biosynthetic process; P:cell wall organization; F:translation initiation factor activity; F:cellulose synthase (UDP-forming) activity; F:metal ion binding; C:plasma membrane; C:integral component of membrane	EC:2.4.1.12	Cellulose synthase (UDP-forming)
3875691_length_1403_cvg_12.7_tip_0.g260	A0A498JCA9_MALDOChlorophyll a-b binding protein, chloroplastic OS=Malus domestica OX=3750 GN=DVH24_033323 PE=3 SV=1	261	10	0	58.2	7	P:GO:0009765; P:GO:0018298; F:GO:0016168; C:GO:0009522; C:GO:0009523; C:GO:0009535; C:GO:0016021	P:photosynthesis, light harvesting; P:protein-chromophore linkage; F:chlorophyll binding; C:photosystem I; C:photosystem II; C:chloroplast thylakoid membrane; C:integral component of membrane
3875771_length_1403_cvg_5.3_tip_0.g276	A0A498J3V7_MALDOSOR_SNZ domain-containing protein OS=Malus domestica OX=3750 GN=DVH24_000191 PE=3 SV=1	306	8	0	82.73	2	P:GO:0042823; F:GO:0003824	P:pyridoxal phosphate biosynthetic process; F:catalytic activity
3875871_length_1404_cvg_12.0_tip_1.g295	A0A498KCS9_MALDOWAT1-related protein OS=Malus domestica OX=3750 GN=DVH24_006414 PE=3 SV=1	265	10	0	70.94	3	P:GO:0055085; F:GO:0022857; C:GO:0016021	P:transmembrane transport; F:transmembrane transporter activity; C:integral component of membrane
3875999_length_1405_cvg_12.7_tip_0.g20	A0A498KP44_MALDOPeptidase A1 domain-containing protein OS=Malus domestica OX=3750 GN=DVH24_033974 PE=3 SV=1	262	10	0	53.71	2	P:GO:0006508; F:GO:0004190	P:proteolysis; F:aspartic-type endopeptidase activity	EC:3.4.99; EC:3.4.23.1; EC:3.4.23; EC:3.4.23.32; EC:3.4.23.43; EC:3.4.23.20; EC:3.4.23.25; EC:3.4.23.36; EC:3.4.23.4; EC:3.4.23.35; EC:3.4.23.5; EC:3.4.23.34; EC:3.4.23.15	Acting on peptide bonds (peptidases); Pepsin A; Acting on peptide bonds (peptidases); Scytalidopepsin B; Prepilin peptidase; Penicillopepsin; Saccharopepsin; Signal peptidase II; Chymosin; Barrierpepsin; Cathepsin D; Cathepsin E; Renin
3876001_length_1405_cvg_12.0_tip_0.g21	A0A498KST0_MALDOHMG box domain-containing protein OS=Malus domestica OX=3750 GN=DVH24_022876 PE=3 SV=1	275	4	0	74.58	1	F:GO:0016787	F:hydrolase activity
3876039_length_1405_cvg_14.1_tip_0.g24	A0A498JI96_MALDOProtein kinase domain-containing protein OS=Malus domestica OX=3750 GN=DVH24_013988 PE=4 SV=1	291	10	0	82.51	3	P:GO:0006468; F:GO:0004672; F:GO:0005524	P:protein phosphorylation; F:protein kinase activity; F:ATP binding
3876047_length_1405_cvg_13.0_tip_0.g25	3)-beta-glucan endohydrolase OS=Malus domestica OX=3750 GN=DVH24_018996 PE=3 SV=1	377	10	0	77.24	7	P:GO:0005975; P:GO:0008033; P:GO:0032259; F:GO:0004553; F:GO:0009019; C:GO:0005739; C:GO:0016020	P:carbohydrate metabolic process; P:tRNA processing; P:methylation; F:hydrolase activity, hydrolyzing O-glycosyl compounds; F:tRNA (guanine-N1-)-methyltransferase activity; C:mitochondrion; C:membrane
3876141_length_1406_cvg_13.0_tip_0.g44	A0A498IXP3_MALDOUncharacterized protein OS=Malus domestica OX=3750 GN=DVH24_022157 PE=4 SV=1	449	10	0	68.78	1	C:GO:0005634	C:nucleus
3876273_length_1407_cvg_13.0_tip_0.g78	A0A498HVN1_MALDONUC173 domain-containing protein OS=Malus domestica OX=3750 GN=DVH24_029561 PE=3 SV=1	300	4	0	83.09	1	C:GO:0016021	C:integral component of membrane
3876437_length_1409_cvg_11.0_tip_0.g106	A0A498I5L7_MALDOUncharacterized protein OS=Malus domestica OX=3750 GN=DVH24_023766 PE=4 SV=1	319	3	0	66.27	1	C:GO:0016021	C:integral component of membrane
3876463_length_1409_cvg_13.0_tip_1.g113	G5ELM7_MALDOActin (Fragment) OS=Malus domestica OX=3750 PE=2 SV=1	280	10	0	99.03	7	P:GO:0006488; F:GO:0005524; F:GO:0016787; F:GO:0106073; C:GO:0005737; C:GO:0005856; C:GO:0016021	P:dolichol-linked oligosaccharide biosynthetic process; F:ATP binding; F:hydrolase activity; F:dolichyl pyrophosphate Glc2Man9GlcNAc2 alpha-1,2-glucosyltransferase activity; C:cytoplasm; C:cytoskeleton; C:integral component of membrane	EC:2.4.1.256	Dolichyl-P-Glc:Glc(2)Man(9)GlcNAc(2)-PP-dolichol alpha-1,2-
3876545_length_1409_cvg_9.4_tip_0.g133	A0A498JT60_MALDOPresenilin OS=Malus domestica OX=3750 GN=DVH24_035771 PE=3 SV=1	429	3	0	68.56	7	P:GO:0007219; P:GO:0016485; F:GO:0004190; C:GO:0000139; C:GO:0005783; C:GO:0005789; C:GO:0016021	P:Notch signaling pathway; P:protein processing; F:aspartic-type endopeptidase activity; C:Golgi membrane; C:endoplasmic reticulum; C:endoplasmic reticulum membrane; C:integral component of membrane	EC:3.4.99; EC:3.4.23.1; EC:3.4.23; EC:3.4.23.32; EC:3.4.23.43; EC:3.4.23.20; EC:3.4.23.25; EC:3.4.23.36; EC:3.4.23.4; EC:3.4.23.35; EC:3.4.23.5; EC:3.4.23.34; EC:3.4.23.15	Acting on peptide bonds (peptidases); Pepsin A; Acting on peptide bonds (peptidases); Scytalidopepsin B; Prepilin peptidase; Penicillopepsin; Saccharopepsin; Signal peptidase II; Chymosin; Barrierpepsin; Cathepsin D; Cathepsin E; Renin
3877087_length_1413_cvg_12.3_tip_1.g236	A0A498JHM2_MALDOFAS1 domain-containing protein OS=Malus domestica OX=3750 GN=DVH24_024270 PE=3 SV=1	301	10	0	58.77	2	F:GO:0016747; C:GO:0016021	F:transferase activity, transferring acyl groups other than amino-acyl groups; C:integral component of membrane
3877171_length_1414_cvg_12.0_tip_1.g252	D9ZIN7_MALDOBHLH domain class transcription factor OS=Malus domestica OX=3750 GN=BHLH10 PE=2 SV=1	298	10	0	62.76	1	F:GO:0046983	F:protein dimerization activity
3877203_length_1414_cvg_12.0_tip_0.g261	A0A498K9X4_MALDOSET domain-containing protein OS=Malus domestica OX=3750 GN=DVH24_006336 PE=4 SV=1	442	4	0	68.09	6	P:GO:0034968; F:GO:0008270; F:GO:0018024; C:GO:0005634; C:GO:0005694; C:GO:0016021	P:histone lysine methylation; F:zinc ion binding; F:histone-lysine N-methyltransferase activity; C:nucleus; C:chromosome; C:integral component of membrane	EC:2.1.1.43	Transferring one-carbon groups
3877211_length_1414_cvg_11.0_tip_1.g264	F6KQH1_MALDOAdenylate isopentenyltransferase OS=Malus domestica OX=3750 GN=IPT1a PE=2 SV=1	296	10	0	70.17	1	F:GO:0016740	F:transferase activity
3877291_length_1415_cvg_14.0_tip_0.g7	A0A498K9H9_MALDONon-specific serine/threonine protein kinase OS=Malus domestica OX=3750 GN=DVH24_038372 PE=3 SV=1	318	10	0	82.68	4	P:GO:0006468; P:GO:0007165; F:GO:0004674; F:GO:0005524	P:protein phosphorylation; P:signal transduction; F:protein serine/threonine kinase activity; F:ATP binding	EC:2.7.11	Transferring phosphorus-containing groups
3877335_length_1415_cvg_12.0_tip_1.g14	A0A498KD22_MALDOAlpha-1,4 glucan phosphorylase OS=Malus domestica OX=3750 GN=DVH24_038538 PE=3 SV=1	282	6	0	86.21	8	P:GO:0005975; P:GO:0009266; P:GO:0009414; F:GO:0008184; F:GO:0030170; F:GO:0102250; F:GO:0102499; C:GO:0009570	P:carbohydrate metabolic process; P:response to temperature stimulus; P:response to water deprivation; F:glycogen phosphorylase activity; F:pyridoxal phosphate binding; F:linear malto-oligosaccharide phosphorylase activity; F:SHG alpha-glucan phosphorylase activity; C:chloroplast stroma	EC:2.4.1.1	Glycogen phosphorylase
3877393_length_1416_cvg_14.0_tip_0.g28	D9ZIQ5_MALDOBZIP domain class transcription factor OS=Malus domestica OX=3750 GN=BZIP17 PE=2 SV=1	327	10	0	78.03	1	P:GO:0009638	P:phototropism
3877491_length_1416_cvg_15.0_tip_0.g48	A0A498JB22_MALDOUncharacterized protein OS=Malus domestica OX=3750 GN=DVH24_033566 PE=3 SV=1	317	10	0	62.62	3	P:GO:0006839; C:GO:0016021; C:GO:0031966	P:mitochondrial transport; C:integral component of membrane; C:mitochondrial membrane
3877495_length_1416_cvg_6.0_tip_0.g49	A0A498KLS3_MALDOBHLH domain-containing protein OS=Malus domestica OX=3750 GN=DVH24_025728 PE=4 SV=1	350	7	0	81.25	2	F:GO:0046983; C:GO:0016020	F:protein dimerization activity; C:membrane
3877627_length_1417_cvg_10.2_tip_0.g85	A0A498HYK3_MALDOTransmembrane 9 superfamily member OS=Malus domestica OX=3750 GN=DVH24_028972 PE=3 SV=1	400	10	0	84.23	1	C:GO:0016021	C:integral component of membrane
3877681_length_1418_cvg_13.0_tip_0.g94	A0A498HIX5_MALDOPhospholipid-transporting ATPase OS=Malus domestica OX=3750 GN=DVH24_037229 PE=3 SV=1	331	10	0	82.37	8	P:GO:0006397; P:GO:0015914; P:GO:0034204; F:GO:0000287; F:GO:0003723; F:GO:0005524; F:GO:0140326; C:GO:0016021	P:mRNA processing; P:phospholipid transport; P:lipid translocation; F:magnesium ion binding; F:RNA binding; F:ATP binding; F:ATPase-coupled intramembrane lipid transporter activity; C:integral component of membrane	EC:7.6.2.1	P-type phospholipid transporter
3877827_length_1419_cvg_14.0_tip_1.g127	A0A498IAW2_MALDOThioredoxin domain-containing protein OS=Malus domestica OX=3750 GN=DVH24_041226 PE=3 SV=1	348	10	0	60.55	4	P:GO:0015867; P:GO:0055085; F:GO:0005347; C:GO:0016021	P:ATP transport; P:transmembrane transport; F:ATP transmembrane transporter activity; C:integral component of membrane
3877845_length_1419_cvg_13.0_tip_0.g131	A0A498I1W8_MALDOENDO3c domain-containing protein OS=Malus domestica OX=3750 GN=DVH24_019110 PE=3 SV=1	301	5	0	68.64	3	P:GO:0006281; F:GO:0003824; F:GO:0051539	P:DNA repair; F:catalytic activity; F:4 iron, 4 sulfur cluster binding
3878137_length_1421_cvg_14.0_tip_0.g191	A0A498IY80_MALDOStructural maintenance of chromosomes protein OS=Malus domestica OX=3750 GN=DVH24_028787 PE=3 SV=1	286	5	0	70.16	7	P:GO:0006886; P:GO:0007064; F:GO:0003682; F:GO:0005524; F:GO:0046982; C:GO:0005634; C:GO:0008278	P:intracellular protein transport; P:mitotic sister chromatid cohesion; F:chromatin binding; F:ATP binding; F:protein heterodimerization activity; C:nucleus; C:cohesin complex
3878229_length_1421_cvg_15.0_tip_0.g208	A0A0U2JQ28_MALDONon-specific serine/threonine protein kinase OS=Malus domestica OX=3750 GN=CIPK25 PE=2 SV=1	280	10	0	90.07	4	P:GO:0006468; P:GO:0007165; F:GO:0004674; F:GO:0005524	P:protein phosphorylation; P:signal transduction; F:protein serine/threonine kinase activity; F:ATP binding	EC:2.7.11	Transferring phosphorus-containing groups
3878271_length_1421_cvg_13.0_tip_0.g218	A0A498JLE9_MALDOAa_trans domain-containing protein OS=Malus domestica OX=3750 GN=DVH24_024398 PE=3 SV=1	301	9	0	66.69	1	C:GO:0016021	C:integral component of membrane
3878307_length_1422_cvg_13.0_tip_0.g228	A0A498HE82_MALDODUF2428 domain-containing protein OS=Malus domestica OX=3750 GN=DVH24_037123 PE=4 SV=1	473	2	0	96.37	2	P:GO:0006511; F:GO:0031625	P:ubiquitin-dependent protein catabolic process; F:ubiquitin protein ligase binding
3878381_length_1422_cvg_12.6_tip_0.g249	D5MRQ4_MALDOMdVOZ1 protein OS=Malus domestica OX=3750 GN=MdVOZ1 PE=2 SV=1	343	5	0	81.51	2	P:GO:0006355; P:GO:0048578	P:regulation of transcription, DNA-templated; P:positive regulation of long-day photoperiodism, flowering
3878711_length_1425_cvg_10.3_tip_0.g19	A0A498IP77_MALDOPPR_long domain-containing protein OS=Malus domestica OX=3750 GN=DVH24_013170 PE=4 SV=1	296	10	0	63.09	3	P:GO:0006486; F:GO:0016757; C:GO:0016021	P:protein glycosylation; F:transferase activity, transferring glycosyl groups; C:integral component of membrane
3878839_length_1426_cvg_7.0_tip_0.g43	A0A498IUD5_MALDOUncharacterized protein OS=Malus domestica OX=3750 GN=DVH24_041789 PE=4 SV=1	369	10	0	85.44	3	P:GO:0006952; F:GO:0043531; C:GO:0016021	P:defense response; F:ADP binding; C:integral component of membrane
3878945_length_1426_cvg_13.0_tip_0.g62	A0A498HUB6_MALDOAIG1-type G domain-containing protein OS=Malus domestica OX=3750 GN=DVH24_029091 PE=4 SV=1	413	8	0	70.27	3	F:GO:0005525; F:GO:0016817; C:GO:0110165	F:GTP binding; F:hydrolase activity, acting on acid anhydrides; C:cellular anatomical entity
3879799_length_1433_cvg_13.0_tip_0.g233	A0A498HMR1_MALDOHydrolase_4 domain-containing protein OS=Malus domestica OX=3750 GN=DVH24_007459 PE=4 SV=1	331	3	0	88.57	5	P:GO:0005975; P:GO:0009734; P:GO:0030259; F:GO:0050511; C:GO:0005634	P:carbohydrate metabolic process; P:auxin-activated signaling pathway; P:lipid glycosylation; F:undecaprenyldiphospho-muramoylpentapeptide beta-N-acetylglucosaminyltransferase activity; C:nucleus	EC:2.4.1.227	Undecaprenyldiphospho-muramoylpentapeptide beta-N-
3879845_length_1434_cvg_14.0_tip_0.g243	A0A498KDW8_MALDOCyclic nucleotide-binding domain-containing protein OS=Malus domestica OX=3750 GN=DVH24_017608 PE=3 SV=1	313	10	0	82.68	4	P:GO:0071805; F:GO:0003676; F:GO:0005249; C:GO:0016021	P:potassium ion transmembrane transport; F:nucleic acid binding; F:voltage-gated potassium channel activity; C:integral component of membrane
3879913_length_1434_cvg_12.0_tip_0.g260	A0A498I7J1_MALDOCaM_binding domain-containing protein OS=Malus domestica OX=3750 GN=DVH24_023745 PE=4 SV=1	477	2	0	88.85	1	F:GO:0005516	F:calmodulin binding
3880015_length_1435_cvg_12.4_tip_0.g5	A0A498IVJ8_MALDOGlutamyl-tRNA reductase OS=Malus domestica OX=3750 GN=DVH24_002511 PE=3 SV=1	269	3	0	93.46	4	P:GO:0006782; P:GO:0055114; F:GO:0008883; F:GO:0050661	P:protoporphyrinogen IX biosynthetic process; P:oxidation-reduction process; F:glutamyl-tRNA reductase activity; F:NADP binding	EC:1.2.1.70	Glutamyl-tRNA reductase
3880101_length_1435_cvg_11.3_tip_0.g27	A0A498HWC8_MALDOKinesin motor domain-containing protein OS=Malus domestica OX=3750 GN=DVH24_016669 PE=3 SV=1	314	10	0	73.31	9	P:GO:0006413; P:GO:0007018; F:GO:0003743; F:GO:0003777; F:GO:0003924; F:GO:0005524; F:GO:0005525; F:GO:0008017; C:GO:0110165	P:translational initiation; P:microtubule-based movement; F:translation initiation factor activity; F:microtubule motor activity; F:GTPase activity; F:ATP binding; F:GTP binding; F:microtubule binding; C:cellular anatomical entity	EC:3.6.1.15	Nucleoside-triphosphate phosphatase
3880159_length_1436_cvg_13.0_tip_0.g42	3)-beta-glucan endohydrolase OS=Malus domestica OX=3750 GN=DVH24_016959 PE=3 SV=1	426	10	0	74.6	7	P:GO:0005975; P:GO:0055114; F:GO:0004553; F:GO:0005507; F:GO:0016491; C:GO:0005886; C:GO:0016021	P:carbohydrate metabolic process; P:oxidation-reduction process; F:hydrolase activity, hydrolyzing O-glycosyl compounds; F:copper ion binding; F:oxidoreductase activity; C:plasma membrane; C:integral component of membrane
3880251_length_1437_cvg_14.0_tip_0.g63	A0A498I034_MALDOUncharacterized protein OS=Malus domestica OX=3750 GN=DVH24_029966 PE=4 SV=1	293	10	0	51.04	2	F:GO:0003677; C:GO:0005634	F:DNA binding; C:nucleus
3880279_length_1437_cvg_9.4_tip_0.g74	D5L115_MALDOAP2 domain class transcription factor OS=Malus domestica OX=3750 GN=AP2D31 PE=2 SV=1	278	10	0	72.92	4	P:GO:0006355; F:GO:0003677; F:GO:0003700; C:GO:0005634	P:regulation of transcription, DNA-templated; F:DNA binding; F:DNA-binding transcription factor activity; C:nucleus
3880311_length_1437_cvg_10.0_tip_1.g81	A0A498JMS4_MALDOUncharacterized protein OS=Malus domestica OX=3750 GN=DVH24_008677 PE=4 SV=1	399	3	0	82.88	1	C:GO:0016021	C:integral component of membrane
3880333_length_1437_cvg_11.9_tip_1.g88	A0A498JDA2_MALDOARID domain-containing protein OS=Malus domestica OX=3750 GN=DVH24_014234 PE=4 SV=1	274	10	0	65.45	4	F:GO:0003677; F:GO:0005524; F:GO:0016740; C:GO:0005634	F:DNA binding; F:ATP binding; F:transferase activity; C:nucleus
3880369_length_1437_cvg_12.8_tip_0.g97	A0A498JJW1_MALDORING-type domain-containing protein OS=Malus domestica OX=3750 GN=DVH24_014187 PE=3 SV=1	373	8	0	66.57	2	F:GO:0008168; C:GO:0016021	F:methyltransferase activity; C:integral component of membrane
3880393_length_1438_cvg_12.6_tip_1.g102	Q5R1Y4_MALDOOrnithine decarboxylase (Fragment) OS=Malus domestica OX=3750 GN=pMdODC PE=2 SV=1	280	2	0	98.69	2	P:GO:0006596; F:GO:0003824	P:polyamine biosynthetic process; F:catalytic activity
3880507_length_1438_cvg_13.0_tip_0.g130	A0A498I5A8_MALDOCBFD_NFYB_HMF domain-containing protein OS=Malus domestica OX=3750 GN=DVH24_023648 PE=4 SV=1	267	10	0	74.21	1	P:GO:0010274	P:hydrotropism
3880545_length_1439_cvg_14.0_tip_0.g136	A0A498JPT0_MALDOUncharacterized protein OS=Malus domestica OX=3750 GN=DVH24_035724 PE=4 SV=1	313	10	0	78.23	5	P:GO:0055085; F:GO:0005524; F:GO:0016887; F:GO:0042626; C:GO:0016021	P:transmembrane transport; F:ATP binding; F:ATPase activity; F:ATPase-coupled transmembrane transporter activity; C:integral component of membrane	EC:3.6.1.3; EC:3.6.1.15	Adenosinetriphosphatase; Nucleoside-triphosphate phosphatase
3880561_length_1439_cvg_9.6_tip_1.g138	A0A498HEC5_MALDOProcollagen-proline 4-dioxygenase OS=Malus domestica OX=3750 GN=DVH24_037163 PE=3 SV=1	267	10	0	78.16	3	F:GO:0003677; C:GO:0005634; C:GO:0016021	F:DNA binding; C:nucleus; C:integral component of membrane
3880635_length_1439_cvg_9.7_tip_0.g154	A0A498KPT7_MALDOProtein kinase domain-containing protein OS=Malus domestica OX=3750 GN=DVH24_009773 PE=4 SV=1	417	10	0	57.91	3	P:GO:0006468; F:GO:0004672; F:GO:0005524	P:protein phosphorylation; F:protein kinase activity; F:ATP binding
3880695_length_1440_cvg_12.0_tip_0.g170	A0A498HPX2_MALDOUncharacterized protein OS=Malus domestica OX=3750 GN=DVH24_012038 PE=4 SV=1	480	3	0	86.3	1	F:GO:0046872	F:metal ion binding
3880761_length_1440_cvg_11.5_tip_0.g184	A0A498HRV2_MALDOKH domain-containing protein OS=Malus domestica OX=3750 GN=DVH24_016302 PE=4 SV=1	479	10	0	76.18	3	P:GO:0000398; F:GO:0008270; F:GO:0045131	P:mRNA splicing, via spliceosome; F:zinc ion binding; F:pre-mRNA branch point binding
3880785_length_1441_cvg_14.0_tip_0.g191	A0A498JQS0_MALDOPOX domain-containing protein OS=Malus domestica OX=3750 GN=DVH24_008101 PE=4 SV=1	377	10	0	62.11	1	F:GO:0003677	F:DNA binding
3880839_length_1441_cvg_14.0_tip_0.g202	A0A498JYN1_MALDOZnMc domain-containing protein OS=Malus domestica OX=3750 GN=DVH24_001234 PE=3 SV=1	324	5	0	69.25	5	P:GO:0006508; F:GO:0004222; F:GO:0008270; C:GO:0016021; C:GO:0031012	P:proteolysis; F:metalloendopeptidase activity; F:zinc ion binding; C:integral component of membrane; C:extracellular matrix	EC:3.4.24.70; EC:3.4.99; EC:3.4.24.71; EC:3.4.24; EC:3.4.24.61; EC:3.4.24.72; EC:3.4.24.23; EC:3.4.24.56; EC:3.4.24.24; EC:3.4.24.35; EC:3.4.24.57; EC:3.4.24.14; EC:3.4.24.69; EC:3.4.24.37; EC:3.4.24.59; EC:3.4.24.64; EC:3.4.24.21; EC:3.4.24.11; EC:3.4.24.22; EC:3.4.24.55; EC:3.4.24.17; EC:3.4.24.18; EC:3.4.24.19	Oligopeptidase A; Acting on peptide bonds (peptidases); Endothelin-converting enzyme 1; Acting on peptide bonds (peptidases); Nardilysin; Fibrolase; Matrilysin; Insulysin; Gelatinase A; Gelatinase B; O-sialoglycoprotein endopeptidase; Procollagen N-endopeptidase; Bontoxilysin; Saccharolysin; Mitochondrial intermediate peptidase; Mitochondrial processing peptidase; Astacin; Neprilysin; Stromelysin…
3881189_length_1444_cvg_14.0_tip_0.g290	A0A678SNA7_MALDOAP2 domain class transcription factor OS=Malus domestica OX=3750 GN=ERF13 PE=2 SV=1	281	10	0	82.29	4	P:GO:0006355; F:GO:0003677; F:GO:0003700; C:GO:0005634	P:regulation of transcription, DNA-templated; F:DNA binding; F:DNA-binding transcription factor activity; C:nucleus
3881235_length_1444_cvg_11.2_tip_0.g300	A0A498IUL9_MALDOUncharacterized protein OS=Malus domestica OX=3750 GN=DVH24_016978 PE=4 SV=1	305	1	0	98.03	3	P:GO:0015986; F:GO:0046933; C:GO:0045261	P:ATP synthesis coupled proton transport; F:proton-transporting ATP synthase activity, rotational mechanism; C:proton-transporting ATP synthase complex, catalytic core F(1)	EC:7.1.2.2	H(+)-transporting two-sector ATPase
3881273_length_1444_cvg_13.0_tip_0.g311	A0A498JCW7_MALDOF-box domain-containing protein OS=Malus domestica OX=3750 GN=DVH24_020575 PE=4 SV=1	386	10	0	60.29	1	C:GO:0016021	C:integral component of membrane
3881593_length_1446_cvg_14.0_tip_0.g54	A0A498JVX3_MALDOAIG1-type G domain-containing protein OS=Malus domestica OX=3750 GN=DVH24_009947 PE=4 SV=1	481	8	0	69.8	3	F:GO:0005525; F:GO:0016817; C:GO:0110165	F:GTP binding; F:hydrolase activity, acting on acid anhydrides; C:cellular anatomical entity
3881795_length_1448_cvg_12.0_tip_0.g100	A0A498IDX7_MALDOUncharacterized protein OS=Malus domestica OX=3750 GN=DVH24_041442 PE=4 SV=1	482	1	0	84.39	2	F:GO:0005524; F:GO:0042393	F:ATP binding; F:histone binding
3881815_length_1448_cvg_6.0_tip_1.g106	A0A498KEI3_MALDOPeptidylprolyl isomerase OS=Malus domestica OX=3750 GN=DVH24_025906 PE=4 SV=1	416	2	0	78.64	3	P:GO:0000413; F:GO:0003755; C:GO:0016021	P:protein peptidyl-prolyl isomerization; F:peptidyl-prolyl cis-trans isomerase activity; C:integral component of membrane	EC:5.2.1.8	Peptidylprolyl isomerase
3882161_length_1451_cvg_12.7_tip_0.g183	A0A498KMZ1_MALDOUncharacterized protein OS=Malus domestica OX=3750 GN=DVH24_026198 PE=4 SV=1	365	1	0	88.55	1	C:GO:0005634	C:nucleus
3882429_length_1453_cvg_14.0_tip_0.g245	A0A498IT31_MALDORieske domain-containing protein OS=Malus domestica OX=3750 GN=DVH24_042112 PE=4 SV=1	349	10	0	76.71	1	C:GO:0016021	C:integral component of membrane
3882485_length_1453_cvg_11.0_tip_1.g254	A0A498J1T3_MALDOPhytocyanin domain-containing protein OS=Malus domestica OX=3750 GN=DVH24_000244 PE=3 SV=1	420	1	0	89.71	6	P:GO:0006508; P:GO:0022900; F:GO:0004222; F:GO:0005524; F:GO:0009055; C:GO:0016021	P:proteolysis; P:electron transport chain; F:metalloendopeptidase activity; F:ATP binding; F:electron transfer activity; C:integral component of membrane	EC:3.4.24.70; EC:3.4.99; EC:3.4.24.71; EC:3.4.24; EC:3.4.24.61; EC:3.4.24.72; EC:3.4.24.23; EC:3.4.24.56; EC:3.4.24.24; EC:3.4.24.35; EC:3.4.24.57; EC:3.4.24.14; EC:3.4.24.69; EC:3.4.24.37; EC:3.4.24.59; EC:3.4.24.64; EC:3.4.24.21; EC:3.4.24.11; EC:3.4.24.22; EC:3.4.24.55; EC:3.4.24.17; EC:3.4.24.18; EC:3.4.24.19	Oligopeptidase A; Acting on peptide bonds (peptidases); Endothelin-converting enzyme 1; Acting on peptide bonds (peptidases); Nardilysin; Fibrolase; Matrilysin; Insulysin; Gelatinase A; Gelatinase B; O-sialoglycoprotein endopeptidase; Procollagen N-endopeptidase; Bontoxilysin; Saccharolysin; Mitochondrial intermediate peptidase; Mitochondrial processing peptidase; Astacin; Neprilysin; Stromelysin…
3882505_length_1453_cvg_13.0_tip_0.g259	A0A498KGM3_MALDOCellulose synthase OS=Malus domestica OX=3750 GN=DVH24_017596 PE=3 SV=1	313	10	0	92.23	8	P:GO:0006413; P:GO:0030244; P:GO:0071555; F:GO:0003743; F:GO:0016760; F:GO:0046872; C:GO:0005886; C:GO:0016021	P:translational initiation; P:cellulose biosynthetic process; P:cell wall organization; F:translation initiation factor activity; F:cellulose synthase (UDP-forming) activity; F:metal ion binding; C:plasma membrane; C:integral component of membrane	EC:2.4.1.12	Cellulose synthase (UDP-forming)
3882523_length_1453_cvg_13.1_tip_0.g261	A0A498HXX5_MALDOABC transporter domain-containing protein OS=Malus domestica OX=3750 GN=DVH24_019134 PE=4 SV=1	307	10	0	86.98	3	F:GO:0005524; F:GO:0016887; C:GO:0016021	F:ATP binding; F:ATPase activity; C:integral component of membrane	EC:3.6.1.3; EC:3.6.1.15	Adenosinetriphosphatase; Nucleoside-triphosphate phosphatase
3882679_length_1454_cvg_13.0_tip_0.g303	A0A498JJI1_MALDOMFS domain-containing protein OS=Malus domestica OX=3750 GN=DVH24_015889 PE=3 SV=1	468	10	0	88.42	4	P:GO:0006817; P:GO:0055085; F:GO:0005315; C:GO:0016021	P:phosphate ion transport; P:transmembrane transport; F:inorganic phosphate transmembrane transporter activity; C:integral component of membrane
3882807_length_1455_cvg_12.4_tip_1.g22	A0A498IUQ7_MALDOHATPase_c domain-containing protein OS=Malus domestica OX=3750 GN=DVH24_041871 PE=3 SV=1	484	10	0	75.25	4	P:GO:0006457; F:GO:0005524; F:GO:0051082; C:GO:0016021	P:protein folding; F:ATP binding; F:unfolded protein binding; C:integral component of membrane
3882941_length_1457_cvg_13.0_tip_0.g51	A0A498IVN0_MALDOGUB_WAK_bind domain-containing protein OS=Malus domestica OX=3750 GN=DVH24_016945 PE=4 SV=1	269	6	0	62.79	2	F:GO:0030247; C:GO:0016021	F:polysaccharide binding; C:integral component of membrane
3882981_length_1457_cvg_13.0_tip_0.g57	A0A498HYP1_MALDODYW_deaminase domain-containing protein OS=Malus domestica OX=3750 GN=DVH24_029985 PE=3 SV=1	324	10	0	66.73	2	P:GO:0009987; F:GO:0005488	P:cellular process; F:binding
3883035_length_1457_cvg_11.0_tip_0.g71	A0A498IV45_MALDOCP-type G domain-containing protein OS=Malus domestica OX=3750 GN=DVH24_028626 PE=4 SV=1	291	8	0	63.38	1	F:GO:0005525	F:GTP binding
3883129_length_1458_cvg_13.0_tip_1.g88	D9ZJ58_MALDOMYB domain class transcription factor OS=Malus domestica OX=3750 GN=MYB30 PE=2 SV=1	346	10	0	71.12	2	F:GO:0003677; C:GO:0005634	F:DNA binding; C:nucleus
3883219_length_1459_cvg_12.8_tip_0.g108	A0A498I2A4_MALDOAdaptin_N domain-containing protein OS=Malus domestica OX=3750 GN=DVH24_023564 PE=4 SV=1	449	2	0	91.26	5	P:GO:0006886; P:GO:0016192; C:GO:0005794; C:GO:0016021; C:GO:0030123	P:intracellular protein transport; P:vesicle-mediated transport; C:Golgi apparatus; C:integral component of membrane; C:AP-3 adaptor complex
3883349_length_1460_cvg_11.1_tip_1.g137	E4Z8N8_MALDOPutative RNA-directed DNA polymerase (Reverse transcriptase) OS=Malus domestica OX=3750 PE=4 SV=1	380	10	0	85.31	10	P:GO:0006278; P:GO:0010506; P:GO:0015031; P:GO:0055114; F:GO:0003964; F:GO:0005506; F:GO:0016705; F:GO:0031418; C:GO:0016020; C:GO:0035658	P:RNA-dependent DNA biosynthetic process; P:regulation of autophagy; P:protein transport; P:oxidation-reduction process; F:RNA-directed DNA polymerase activity; F:iron ion binding; F:oxidoreductase activity, acting on paired donors, with incorporation or reduction of molecular oxygen; F:L-ascorbic acid binding; C:membrane; C:Mon1-Ccz1 complex	EC:2.7.7.49	RNA-directed DNA polymerase
3883647_length_1462_cvg_7.0_tip_0.g206	A0A498JD01_MALDORx_N domain-containing protein OS=Malus domestica OX=3750 GN=DVH24_020957 PE=4 SV=1	372	10	0	56.18	1	F:GO:0043531	F:ADP binding
3883673_length_1462_cvg_14.0_tip_0.g216	A0A498HH90_MALDOSHSP domain-containing protein OS=Malus domestica OX=3750 GN=DVH24_030824 PE=3 SV=1	486	10	0	61.91	3	P:GO:0006633; F:GO:0016790; C:GO:0009507	P:fatty acid biosynthetic process; F:thiolester hydrolase activity; C:chloroplast
3883729_length_1463_cvg_15.0_tip_0.g232	A0A498J481_MALDOABC transporter domain-containing protein OS=Malus domestica OX=3750 GN=DVH24_000262 PE=3 SV=1	325	10	0	77.91	3	F:GO:0005524; F:GO:0016887; C:GO:0016021	F:ATP binding; F:ATPase activity; C:integral component of membrane	EC:3.6.1.3; EC:3.6.1.15	Adenosinetriphosphatase; Nucleoside-triphosphate phosphatase
3883857_length_1464_cvg_12.0_tip_0.g266	A0A498K8E4_MALDONucleolar protein 16 OS=Malus domestica OX=3750 GN=DVH24_002662 PE=3 SV=1	378	10	0	84.04	5	P:GO:0055085; F:GO:0005524; F:GO:0016887; F:GO:0042626; C:GO:0016021	P:transmembrane transport; F:ATP binding; F:ATPase activity; F:ATPase-coupled transmembrane transporter activity; C:integral component of membrane	EC:3.6.1.3; EC:3.6.1.15	Adenosinetriphosphatase; Nucleoside-triphosphate phosphatase
3883941_length_1464_cvg_13.0_tip_0.g291	A0A498KG70_MALDOPhosphoserine aminotransferase OS=Malus domestica OX=3750 GN=DVH24_018398 PE=3 SV=1	433	2	0	94.91	3	P:GO:0006564; F:GO:0004648; C:GO:0042025	P:L-serine biosynthetic process; F:O-phospho-L-serine:2-oxoglutarate aminotransferase activity; C:host cell nucleus	EC:2.6.1.52	Phosphoserine transaminase
3884091_length_1465_cvg_12.0_tip_0.g9	A0A498HJ14_MALDOGTD-binding domain-containing protein OS=Malus domestica OX=3750 GN=DVH24_007570 PE=4 SV=1	429	2	0	85.31	2	F:GO:0017022; C:GO:0016021	F:myosin binding; C:integral component of membrane
3884403_length_1468_cvg_10.8_tip_0.g83	A0A498IJZ6_MALDOENDO3c domain-containing protein OS=Malus domestica OX=3750 GN=DVH24_035004 PE=3 SV=1	321	6	0	79.36	3	P:GO:0006284; F:GO:0003824; F:GO:0051539	P:base-excision repair; F:catalytic activity; F:4 iron, 4 sulfur cluster binding
3884499_length_1469_cvg_13.0_tip_0.g105	A0A498JHL0_MALDOUncharacterized protein OS=Malus domestica OX=3750 GN=DVH24_013819 PE=3 SV=1	340	2	0	85.01	2	P:GO:0007064; C:GO:0031390	P:mitotic sister chromatid cohesion; C:Ctf18 RFC-like complex
3884503_length_1469_cvg_12.0_tip_0.g107	A0A498K4L8_MALDOWD_REPEATS_REGION domain-containing protein OS=Malus domestica OX=3750 GN=DVH24_000837 PE=3 SV=1	336	10	0	70.45	4	P:GO:1904668; F:GO:0010997; F:GO:0097027; C:GO:0016021	P:positive regulation of ubiquitin protein ligase activity; F:anaphase-promoting complex binding; F:ubiquitin-protein transferase activator activity; C:integral component of membrane
3884557_length_1469_cvg_13.9_tip_0.g122	A0A498IDL5_MALDOTwo-component response regulator OS=Malus domestica OX=3750 GN=DVH24_041331 PE=3 SV=1	354	5	0	75.06	8	P:GO:0000160; P:GO:0006355; P:GO:0009067; P:GO:0016310; F:GO:0003677; F:GO:0003700; F:GO:0016301; C:GO:0005634	P:phosphorelay signal transduction system; P:regulation of transcription, DNA-templated; P:aspartate family amino acid biosynthetic process; P:phosphorylation; F:DNA binding; F:DNA-binding transcription factor activity; F:kinase activity; C:nucleus
3884679_length_1470_cvg_11.5_tip_1.g150	A0A498IN07_MALDOUncharacterized protein OS=Malus domestica OX=3750 GN=DVH24_036954 PE=3 SV=1	310	2	0	89.17	2	P:GO:0007062; C:GO:0008278	P:sister chromatid cohesion; C:cohesin complex
3884703_length_1470_cvg_12.0_tip_1.g160	A0A498KGM3_MALDOCellulose synthase OS=Malus domestica OX=3750 GN=DVH24_017596 PE=3 SV=1	322	10	0	59.48	4	P:GO:0030244; P:GO:0071555; F:GO:0016760; C:GO:0016021	P:cellulose biosynthetic process; P:cell wall organization; F:cellulose synthase (UDP-forming) activity; C:integral component of membrane	EC:2.4.1.12	Cellulose synthase (UDP-forming)
3884705_length_1470_cvg_13.0_tip_1.g161	A0A498J2B7_MALDODUF4378 domain-containing protein OS=Malus domestica OX=3750 GN=DVH24_032035 PE=4 SV=1	317	3	0	77.16	1	P:GO:0051513	P:regulation of monopolar cell growth
3884827_length_1471_cvg_14.0_tip_0.g195	Q5GJ80_MALDOAlcohol acyl transferase OS=Malus domestica OX=3750 PE=2 SV=1	312	10	0	95.76	2	F:GO:0016747; C:GO:0016021	F:transferase activity, transferring acyl groups other than amino-acyl groups; C:integral component of membrane
3884877_length_1472_cvg_10.0_tip_0.g205	A0A498KTA7_MALDORab-GAP TBC domain-containing protein OS=Malus domestica OX=3750 GN=DVH24_022367 PE=4 SV=1	314	10	0	70.32	1	C:GO:0016021	C:integral component of membrane
3884931_length_1472_cvg_10.2_tip_1.g218	H2FL89_MALDOBiphenyl synthase 2 OS=Malus domestica OX=3750 PE=2 SV=1	348	10	0	96.1	2	P:GO:0009058; F:GO:0033815	P:biosynthetic process; F:biphenyl synthase activity	EC:2.3.1.177	3,5-dihydroxybiphenyl synthase
3885105_length_1473_cvg_13.0_tip_1.g254	A0A498I8U3_MALDOANK_REP_REGION domain-containing protein OS=Malus domestica OX=3750 GN=DVH24_041003 PE=3 SV=1	365	8	0	63.11	3	P:GO:0006260; F:GO:0003677; C:GO:0016021	P:DNA replication; F:DNA binding; C:integral component of membrane
3885151_length_1474_cvg_13.0_tip_0.g264	Q2LME6_MALDOMYB domain class transcription factor OS=Malus domestica OX=3750 GN=MYB18 PE=2 SV=1	356	10	0	80.51	2	F:GO:0003677; C:GO:0005634	F:DNA binding; C:nucleus
3885235_length_1474_cvg_13.0_tip_0.g286	A0A498J937_MALDOExo84_C domain-containing protein OS=Malus domestica OX=3750 GN=DVH24_017526 PE=3 SV=1	425	8	0	69.28	3	P:GO:0006887; C:GO:0000145; C:GO:0016020	P:exocytosis; C:exocyst; C:membrane
3885271_length_1475_cvg_7.3_tip_1.g292	A0A498JB11_MALDORx_N domain-containing protein OS=Malus domestica OX=3750 GN=DVH24_013575 PE=4 SV=1	491	10	0	73.88	1	F:GO:0043531	F:ADP binding
3885331_length_1475_cvg_11.0_tip_0.g305	A0A498IT98_MALDO3-deoxy-8-phosphooctulonate synthase OS=Malus domestica OX=3750 GN=DVH24_021921 PE=3 SV=1	359	6	0	59.42	8	P:GO:0009058; F:GO:0003677; F:GO:0003924; F:GO:0005525; F:GO:0008676; F:GO:0046983; C:GO:0005634; C:GO:0005737	P:biosynthetic process; F:DNA binding; F:GTPase activity; F:GTP binding; F:3-deoxy-8-phosphooctulonate synthase activity; F:protein dimerization activity; C:nucleus; C:cytoplasm	EC:2.5.1.55; EC:3.6.1.15	3-deoxy-8-phosphooctulonate synthase; Nucleoside-triphosphate phosphatase
3885337_length_1475_cvg_12.4_tip_0.g308	A0A498K2I7_MALDOBeta-galactosidase OS=Malus domestica OX=3750 GN=DVH24_000738 PE=3 SV=1	432	10	0	63.94	3	P:GO:0005975; F:GO:0004565; F:GO:0030246	P:carbohydrate metabolic process; F:beta-galactosidase activity; F:carbohydrate binding	EC:3.2.1.23	Beta-galactosidase
3885463_length_1476_cvg_11.0_tip_1.g23	A0A498J1E2_MALDOUncharacterized protein OS=Malus domestica OX=3750 GN=DVH24_031876 PE=4 SV=1	491	1	0	97.32	1	C:GO:0016021	C:integral component of membrane
3885627_length_1478_cvg_13.9_tip_1.g64	A0A498KAE9_MALDOLaccase (Fragment) OS=Malus domestica OX=3750 GN=DVH24_038610 PE=3 SV=1	365	10	0	84.14	10	P:GO:0030001; P:GO:0046274; P:GO:0055085; P:GO:0055114; F:GO:0005507; F:GO:0016409; F:GO:0046873; F:GO:0052716; C:GO:0016021; C:GO:0048046	P:metal ion transport; P:lignin catabolic process; P:transmembrane transport; P:oxidation-reduction process; F:copper ion binding; F:palmitoyltransferase activity; F:metal ion transmembrane transporter activity; F:hydroquinone:oxygen oxidoreductase activity; C:integral component of membrane; C:apoplast	EC:1.10.3; EC:1.10.3.2	Acting on diphenols and related substances as donors; Laccase
3885629_length_1478_cvg_12.0_tip_0.g65	A0A498HRK2_MALDOUncharacterized protein OS=Malus domestica OX=3750 GN=DVH24_012256 PE=4 SV=1	415	4	0	71.58	1	C:GO:0070461	C:SAGA-type complex
3885645_length_1478_cvg_12.8_tip_1.g71	A0A498HRW4_MALDOProtein kinase domain-containing protein OS=Malus domestica OX=3750 GN=DVH24_029009 PE=4 SV=1	346	10	0	62.73	6	P:GO:0005975; P:GO:0006468; F:GO:0004672; F:GO:0005524; F:GO:0008061; C:GO:0016021	P:carbohydrate metabolic process; P:protein phosphorylation; F:protein kinase activity; F:ATP binding; F:chitin binding; C:integral component of membrane
3885757_length_1478_cvg_10.4_tip_0.g99	A0A498HJ80_MALDOGlutaredoxin domain-containing protein OS=Malus domestica OX=3750 GN=DVH24_031346 PE=3 SV=1	438	6	0	66.92	5	P:GO:0022900; F:GO:0009055; F:GO:0015035; F:GO:0046872; C:GO:0005739	P:electron transport chain; F:electron transfer activity; F:protein disulfide oxidoreductase activity; F:metal ion binding; C:mitochondrion
3885759_length_1479_cvg_9.4_tip_0.g100	A0A498JHX0_MALDOUncharacterized protein OS=Malus domestica OX=3750 GN=DVH24_014220 PE=4 SV=1	469	10	0	69.05	1	F:GO:0008194	F:UDP-glycosyltransferase activity
3885831_length_1479_cvg_13.0_tip_1.g118	A0A678R6C1_MALDOAP2 domain class transcription factor OS=Malus domestica OX=3750 GN=AP2D66 PE=2 SV=1	291	10	0	62.71	4	P:GO:0006355; F:GO:0003677; F:GO:0003700; C:GO:0005634	P:regulation of transcription, DNA-templated; F:DNA binding; F:DNA-binding transcription factor activity; C:nucleus
3885931_length_1480_cvg_14.2_tip_0.g139	A0A498JVZ6_MALDOGlutamate receptor OS=Malus domestica OX=3750 GN=DVH24_011452 PE=3 SV=1	452	10	0	64.43	3	P:GO:0034220; F:GO:0015276; C:GO:0016021	P:ion transmembrane transport; F:ligand-gated ion channel activity; C:integral component of membrane
3885973_length_1480_cvg_15.0_tip_0.g152	A0A498HK99_MALDOUncharacterized protein OS=Malus domestica OX=3750 GN=DVH24_037355 PE=4 SV=1	332	2	0	96.56	1	C:GO:0016021	C:integral component of membrane
3886233_length_1483_cvg_12.0_tip_1.g215	A0A498HD41_MALDOAdenosinetriphosphatase OS=Malus domestica OX=3750 GN=DVH24_037160 PE=3 SV=1	414	10	0	72.03	2	F:GO:0005524; C:GO:0016020	F:ATP binding; C:membrane
3886305_length_1483_cvg_25.0_tip_0.g229	A0A498I3J7_MALDOGlutamate receptor OS=Malus domestica OX=3750 GN=DVH24_019523 PE=3 SV=1	345	10	0	76.67	3	P:GO:0034220; F:GO:0015276; C:GO:0016021	P:ion transmembrane transport; F:ligand-gated ion channel activity; C:integral component of membrane
3886349_length_1484_cvg_13.0_tip_0.g238	A0A498IWW9_MALDOClpB_D2-small domain-containing protein OS=Malus domestica OX=3750 GN=DVH24_017006 PE=3 SV=1	330	8	0	60.63	6	P:GO:0008654; F:GO:0005524; F:GO:0008808; F:GO:0030145; C:GO:0005739; C:GO:0016020	P:phospholipid biosynthetic process; F:ATP binding; F:cardiolipin synthase activity; F:manganese ion binding; C:mitochondrion; C:membrane
3886451_length_1484_cvg_11.9_tip_0.g259	A0A498KVB8_MALDOCalcium-transporting ATPase OS=Malus domestica OX=3750 GN=DVH24_026873 PE=3 SV=1	494	10	0	83.5	4	P:GO:0070588; F:GO:0005388; F:GO:0005524; C:GO:0016021	P:calcium ion transmembrane transport; F:calcium transmembrane transporter activity, phosphorylative mechanism; F:ATP binding; C:integral component of membrane	EC:7.2.2.10	P-type Ca(2+) transporter
3886689_length_1486_cvg_12.0_tip_1.g314	A0A498KFK9_MALDOProtein kinase domain-containing protein OS=Malus domestica OX=3750 GN=DVH24_038646 PE=3 SV=1	303	10	0	90.78	4	P:GO:0006468; F:GO:0004674; F:GO:0005524; F:GO:0043531	P:protein phosphorylation; F:protein serine/threonine kinase activity; F:ATP binding; F:ADP binding	EC:2.7.11	Transferring phosphorus-containing groups
3886789_length_1487_cvg_13.0_tip_0.g23	A0A498HJV9_MALDOUncharacterized protein OS=Malus domestica OX=3750 GN=DVH24_037215 PE=3 SV=1	402	2	0	95.37	4	F:GO:0003677; F:GO:0046872; C:GO:0005634; C:GO:0042025	F:DNA binding; F:metal ion binding; C:nucleus; C:host cell nucleus
3886807_length_1487_cvg_14.0_tip_1.g26	G0Z9K9_MALDOAlcohol dehydrogenase (Fragment) OS=Malus domestica OX=3750 GN=Adh1-2 PE=3 SV=1	287	10	0	62.96	1	P:GO:0055114	P:oxidation-reduction process
3886809_length_1487_cvg_14.0_tip_1.g27	A0A498H9T8_MALDO1-phosphatidylinositol-3-phosphate 5-kinase OS=Malus domestica OX=3750 GN=DVH24_027727 PE=4 SV=1	418	10	0	64.14	4	P:GO:0046854; F:GO:0005524; F:GO:0016307; F:GO:0046872	P:phosphatidylinositol phosphorylation; F:ATP binding; F:phosphatidylinositol phosphate kinase activity; F:metal ion binding
3886825_length_1487_cvg_15.0_tip_0.g31	A0A498JJC4_MALDOEF-hand domain-containing protein OS=Malus domestica OX=3750 GN=DVH24_008140 PE=3 SV=1	282	10	0	77.97	6	P:GO:0055114; P:GO:0098869; F:GO:0004601; F:GO:0005509; F:GO:0050664; C:GO:0016021	P:oxidation-reduction process; P:cellular oxidant detoxification; F:peroxidase activity; F:calcium ion binding; F:oxidoreductase activity, acting on NAD(P)H, oxygen as acceptor; C:integral component of membrane	EC:1.11.1.7	Peroxidase
3886829_length_1487_cvg_14.0_tip_0.g32	A0A498KIE5_MALDORING-type E3 ubiquitin transferase OS=Malus domestica OX=3750 GN=DVH24_006440 PE=3 SV=1	398	3	0	77.39	4	P:GO:0000082; P:GO:0006357; P:GO:0051726; C:GO:0005634	P:G1/S transition of mitotic cell cycle; P:regulation of transcription by RNA polymerase II; P:regulation of cell cycle; C:nucleus
3886847_length_1487_cvg_10.9_tip_1.g36	A0A498K9E9_MALDOProtein kinase domain-containing protein OS=Malus domestica OX=3750 GN=DVH24_038191 PE=3 SV=1	431	10	0	61.54	5	P:GO:0006468; F:GO:0004672; F:GO:0005524; F:GO:0030246; C:GO:0016021	P:protein phosphorylation; F:protein kinase activity; F:ATP binding; F:carbohydrate binding; C:integral component of membrane
3886885_length_1488_cvg_16.0_tip_0.g42	Q9M6R1_MALDOHigh molecular weight heat shock protein OS=Malus domestica OX=3750 GN=Hsp2 PE=2 SV=1	484	10	0	77.68	2	F:GO:0005524; C:GO:0016021	F:ATP binding; C:integral component of membrane
3886945_length_1488_cvg_10.7_tip_0.g58	A0A498I7H6_MALDONAB domain-containing protein OS=Malus domestica OX=3750 GN=DVH24_001690 PE=4 SV=1	495	4	0	83.13	1	F:GO:0003779	F:actin binding
3887003_length_1488_cvg_12.0_tip_0.g70	A0A498J8M1_MALDOMHD domain-containing protein OS=Malus domestica OX=3750 GN=DVH24_020188 PE=3 SV=1	304	10	0	62.27	2	P:GO:0006810; F:GO:0016747	P:transport; F:transferase activity, transferring acyl groups other than amino-acyl groups
3887037_length_1489_cvg_12.0_tip_1.g77	A0A498JQB6_MALDOIntegrase catalytic domain-containing protein OS=Malus domestica OX=3750 GN=DVH24_035904 PE=4 SV=1	391	8	0	69.09	2	P:GO:0015074; F:GO:0003676	P:DNA integration; F:nucleic acid binding
3887107_length_1489_cvg_13.0_tip_0.g96	A0A498J941_MALDOExostosin domain-containing protein OS=Malus domestica OX=3750 GN=DVH24_033104 PE=3 SV=1	430	10	0	64.83	3	P:GO:0006486; F:GO:0016757; C:GO:0016021	P:protein glycosylation; F:transferase activity, transferring glycosyl groups; C:integral component of membrane
3887271_length_1490_cvg_13.0_tip_0.g140	A0A498JLK4_MALDOBUB1 N-terminal domain-containing protein OS=Malus domestica OX=3750 GN=DVH24_024367 PE=4 SV=1	296	2	0	91.2	1	P:GO:0007094	P:mitotic spindle assembly checkpoint
3887301_length_1491_cvg_13.8_tip_0.g147	C5IGQ5_MALDOFlavonoid 3' hydroxylase IIb OS=Malus domestica OX=3750 PE=3 SV=1	416	10	0	72.32	5	P:GO:0055114; F:GO:0005506; F:GO:0016705; F:GO:0020037; C:GO:0016020	P:oxidation-reduction process; F:iron ion binding; F:oxidoreductase activity, acting on paired donors, with incorporation or reduction of molecular oxygen; F:heme binding; C:membrane
3887481_length_1492_cvg_13.0_tip_0.g191	A0A498ISS8_MALDONa_H_Exchanger domain-containing protein OS=Malus domestica OX=3750 GN=DVH24_041730 PE=4 SV=1	275	10	0	62.81	4	P:GO:1902600; F:GO:0015299; F:GO:0046872; C:GO:0016021	P:proton transmembrane transport; F:solute:proton antiporter activity; F:metal ion binding; C:integral component of membrane
3887627_length_1493_cvg_12.0_tip_0.g227	A0A498JNW2_MALDOAP-3 complex subunit delta OS=Malus domestica OX=3750 GN=DVH24_009071 PE=3 SV=1	497	4	0	71.36	5	P:GO:0006886; P:GO:0016192; C:GO:0005794; C:GO:0016021; C:GO:0030123	P:intracellular protein transport; P:vesicle-mediated transport; C:Golgi apparatus; C:integral component of membrane; C:AP-3 adaptor complex
3887649_length_1493_cvg_13.0_tip_0.g233	A0A498KPT7_MALDOProtein kinase domain-containing protein OS=Malus domestica OX=3750 GN=DVH24_009773 PE=4 SV=1	280	3	0	82.57	3	P:GO:0006468; F:GO:0004672; F:GO:0005524	P:protein phosphorylation; F:protein kinase activity; F:ATP binding
3887721_length_1494_cvg_11.0_tip_1.g249	A0A498HVY4_MALDONa_H_Exchanger domain-containing protein OS=Malus domestica OX=3750 GN=DVH24_028883 PE=4 SV=1	431	10	0	63.29	3	P:GO:1902600; F:GO:0015299; C:GO:0016021	P:proton transmembrane transport; F:solute:proton antiporter activity; C:integral component of membrane
3887945_length_1496_cvg_13.0_tip_1.g299	A0A498IAB1_MALDOCas1_AcylT domain-containing protein OS=Malus domestica OX=3750 GN=DVH24_041257 PE=3 SV=1	452	10	0	57.39	1	C:GO:0016021	C:integral component of membrane
3887991_length_1496_cvg_11.6_tip_1.g309	A0A498I6Z1_MALDOUncharacterized protein OS=Malus domestica OX=3750 GN=DVH24_039963 PE=4 SV=1	283	6	0	80.41	2	F:GO:0003723; C:GO:0016021	F:RNA binding; C:integral component of membrane
3887997_length_1496_cvg_13.0_tip_0.g311	A0A498HEI9_MALDOUncharacterized protein OS=Malus domestica OX=3750 GN=DVH24_036984 PE=3 SV=1	429	10	0	73.44	1	F:GO:0016747	F:transferase activity, transferring acyl groups other than amino-acyl groups
3888109_length_1497_cvg_10.4_tip_0.g22	A0A498J8E0_MALDOGlycine cleavage system P protein OS=Malus domestica OX=3750 GN=DVH24_020439 PE=3 SV=1	385	2	0	99.09	7	P:GO:0006355; P:GO:0006546; P:GO:0055114; F:GO:0004375; F:GO:0008270; F:GO:0043565; C:GO:0005739	P:regulation of transcription, DNA-templated; P:glycine catabolic process; P:oxidation-reduction process; F:glycine dehydrogenase (decarboxylating) activity; F:zinc ion binding; F:sequence-specific DNA binding; C:mitochondrion	EC:1.4.4.2	Glycine dehydrogenase (aminomethyl-transferring)
3888213_length_1498_cvg_14.0_tip_0.g46	A0A498HX44_MALDOProtein kinase domain-containing protein OS=Malus domestica OX=3750 GN=DVH24_029445 PE=3 SV=1	332	10	0	79.29	6	P:GO:0006468; P:GO:0006487; F:GO:0004672; F:GO:0005524; C:GO:0016021; C:GO:0034998	P:protein phosphorylation; P:protein N-linked glycosylation; F:protein kinase activity; F:ATP binding; C:integral component of membrane; C:oligosaccharyltransferase I complex
3888253_length_1499_cvg_10.6_tip_1.g56	A0A498KNN4_MALDOPeptidylprolyl isomerase OS=Malus domestica OX=3750 GN=DVH24_026049 PE=3 SV=1	269	1	0	97.44	3	P:GO:0000413; P:GO:0006457; F:GO:0003755	P:protein peptidyl-prolyl isomerization; P:protein folding; F:peptidyl-prolyl cis-trans isomerase activity	EC:5.2.1.8	Peptidylprolyl isomerase
3888277_length_1499_cvg_11.9_tip_0.g59	A0A498HHS6_MALDOProtein kinase domain-containing protein OS=Malus domestica OX=3750 GN=DVH24_031260 PE=4 SV=1	286	10	0	54.53	7	P:GO:0006468; P:GO:0009704; P:GO:1904216; F:GO:0004672; F:GO:0005524; C:GO:0010006; C:GO:0031359	P:protein phosphorylation; P:de-etiolation; P:positive regulation of protein import into chloroplast stroma; F:protein kinase activity; F:ATP binding; C:Toc complex; C:integral component of chloroplast outer membrane
3888311_length_1499_cvg_12.2_tip_0.g65	A0A498KB31_MALDODynamin-type G domain-containing protein OS=Malus domestica OX=3750 GN=DVH24_003133 PE=4 SV=1	319	7	0	62.7	5	P:GO:0006355; F:GO:0003677; F:GO:0003924; F:GO:0005525; C:GO:0005634	P:regulation of transcription, DNA-templated; F:DNA binding; F:GTPase activity; F:GTP binding; C:nucleus	EC:3.6.1.15	Nucleoside-triphosphate phosphatase
3888443_length_1500_cvg_15.0_tip_0.g94	A0A498K6L1_MALDODNA helicase OS=Malus domestica OX=3750 GN=DVH24_001557 PE=3 SV=1	279	3	0	62.58	7	P:GO:0000724; P:GO:0006270; P:GO:0007140; P:GO:0007143; P:GO:0009555; F:GO:0003677; F:GO:0005524	P:double-strand break repair via homologous recombination; P:DNA replication initiation; P:male meiotic nuclear division; P:female meiotic nuclear division; P:pollen development; F:DNA binding; F:ATP binding
3888445_length_1500_cvg_12.0_tip_0.g95	A0A3G5BLT9_MALDONitrate transporter 1/peptide transporter family protein OS=Malus domestica OX=3750 GN=NPF8.1 PE=2 SV=1	432	10	0	84.1	4	P:GO:0006857; P:GO:0055085; F:GO:0022857; C:GO:0016021	P:oligopeptide transport; P:transmembrane transport; F:transmembrane transporter activity; C:integral component of membrane
3888751_length_1503_cvg_12.0_tip_0.g159	A0A498JHD2_MALDOLRRNT_2 domain-containing protein OS=Malus domestica OX=3750 GN=DVH24_013678 PE=4 SV=1	319	10	0	61.56	1	P:GO:0046394	P:carboxylic acid biosynthetic process
3888763_length_1503_cvg_16.0_tip_1.g161	A0A498HIX3_MALDOPyruvate kinase OS=Malus domestica OX=3750 GN=DVH24_013396 PE=3 SV=1	284	10	0	66.89	5	P:GO:0006096; F:GO:0000287; F:GO:0004743; F:GO:0016301; F:GO:0030955	P:glycolytic process; F:magnesium ion binding; F:pyruvate kinase activity; F:kinase activity; F:potassium ion binding	EC:2.7.1.40	Pyruvate kinase
3888777_length_1503_cvg_12.0_tip_1.g163	A0A498JDE9_MALDOMechanosensitive ion channel protein OS=Malus domestica OX=3750 GN=DVH24_013762 PE=3 SV=1	405	8	0	66.27	3	P:GO:0055085; C:GO:0005886; C:GO:0016021	P:transmembrane transport; C:plasma membrane; C:integral component of membrane
3888785_length_1503_cvg_13.0_tip_0.g165	A0A498J851_MALDOUbiquitinyl hydrolase 1 OS=Malus domestica OX=3750 GN=DVH24_020992 PE=3 SV=1	259	5	0	88.61	5	P:GO:0006511; P:GO:0016579; P:GO:0071786; F:GO:0004843; C:GO:0016021	P:ubiquitin-dependent protein catabolic process; P:protein deubiquitination; P:endoplasmic reticulum tubular network organization; F:thiol-dependent ubiquitin-specific protease activity; C:integral component of membrane	EC:3.4.19.9; EC:3.4.19; EC:3.4.19.2; EC:3.4.19.12	Folate gamma-glutamyl hydrolase; Acting on peptide bonds (peptidases); Peptidyl-glycinamidase; Ubiquitinyl hydrolase 1
3888889_length_1504_cvg_14.0_tip_0.g192	A0A498HJX9_MALDOUncharacterized protein OS=Malus domestica OX=3750 GN=DVH24_018574 PE=4 SV=1	339	1	0	98.18	1	F:GO:0003676	F:nucleic acid binding
3888933_length_1504_cvg_13.0_tip_0.g200	A0A498JSS3_MALDOUncharacterized protein OS=Malus domestica OX=3750 GN=DVH24_010580 PE=4 SV=1	274	10	0	89.48	3	P:GO:0006468; F:GO:0004674; F:GO:0005524	P:protein phosphorylation; F:protein serine/threonine kinase activity; F:ATP binding	EC:2.7.11	Transferring phosphorus-containing groups
3888939_length_1504_cvg_12.8_tip_1.g202	A0A498HZX1_MALDODUF4408 domain-containing protein OS=Malus domestica OX=3750 GN=DVH24_023422 PE=4 SV=1	354	4	0	56.12	1	C:GO:0016021	C:integral component of membrane
3889003_length_1505_cvg_14.0_tip_0.g216	A0A498HY43_MALDOBulb-type lectin domain-containing protein OS=Malus domestica OX=3750 GN=DVH24_016655 PE=4 SV=1	348	10	0	57.49	2	P:GO:0048544; C:GO:0016021	P:recognition of pollen; C:integral component of membrane
3889067_length_1505_cvg_12.0_tip_0.g234	A0A498K7U1_MALDOLRRNT_2 domain-containing protein OS=Malus domestica OX=3750 GN=DVH24_014781 PE=4 SV=1	426	10	0	63.76	1	C:GO:0016020	C:membrane
3889075_length_1505_cvg_13.0_tip_0.g237	A0A498K471_MALDOUncharacterized protein OS=Malus domestica OX=3750 GN=DVH24_026851 PE=4 SV=1	362	4	0	78.8	3	P:GO:0033673; F:GO:0019210; C:GO:0005886	P:negative regulation of kinase activity; F:kinase inhibitor activity; C:plasma membrane
3889125_length_1506_cvg_13.0_tip_0.g249	A0A498H9Z5_MALDOUncharacterized protein OS=Malus domestica OX=3750 GN=DVH24_028425 PE=4 SV=1	353	2	0	99.28	1	P:GO:0000902	P:cell morphogenesis
3889173_length_1506_cvg_12.0_tip_0.g260	A0A498IUJ7_MALDOProtein kinase domain-containing protein OS=Malus domestica OX=3750 GN=DVH24_016948 PE=3 SV=1	399	10	0	63.91	4	P:GO:0006468; F:GO:0004674; F:GO:0005524; C:GO:0016020	P:protein phosphorylation; F:protein serine/threonine kinase activity; F:ATP binding; C:membrane	EC:2.7.11	Transferring phosphorus-containing groups
3889299_length_1507_cvg_13.0_tip_0.g297	E4Z8Q9_MALDOPutative COBL7 (COBRA-LIKE 7) OS=Malus domestica OX=3750 PE=3 SV=1	449	10	0	67.31	3	P:GO:0010215; C:GO:0016021; C:GO:0031225	P:cellulose microfibril organization; C:integral component of membrane; C:anchored component of membrane
3889463_length_1508_cvg_11.0_tip_1.g29	A0A678RFK0_MALDOMYB domain class transcription factor OS=Malus domestica OX=3750 GN=MYB43 PE=2 SV=1	255	2	0	95.35	2	F:GO:0003677; C:GO:0005634	F:DNA binding; C:nucleus
3889511_length_1509_cvg_12.0_tip_0.g41	A0A498IJB9_MALDOTCP domain-containing protein OS=Malus domestica OX=3750 GN=DVH24_003747 PE=4 SV=1	436	10	0	79.76	2	P:GO:0006355; F:GO:0003700	P:regulation of transcription, DNA-templated; F:DNA-binding transcription factor activity
3889567_length_1509_cvg_14.0_tip_0.g58	D9ZJA7_MALDONAC domain class transcription factor OS=Malus domestica OX=3750 GN=NAC8 PE=2 SV=1	255	10	0	76.44	4	P:GO:0006355; F:GO:0003677; C:GO:0005634; C:GO:0016021	P:regulation of transcription, DNA-templated; F:DNA binding; C:nucleus; C:integral component of membrane
3889683_length_1510_cvg_12.0_tip_0.g78	E2FKK3_MALDOSieve element occlusion a OS=Malus domestica OX=3750 GN=SEOa PE=2 SV=1	261	10	0	68.59	1	P:GO:0010088	P:phloem development
3889761_length_1511_cvg_11.9_tip_0.g99	A0A498HW35_MALDOUncharacterized protein OS=Malus domestica OX=3750 GN=DVH24_029731 PE=4 SV=1	367	10	0	73.32	1	P:GO:0007166	P:cell surface receptor signaling pathway
3890011_length_1513_cvg_13.0_tip_0.g159	A0A498KCA8_MALDOAmine oxidase OS=Malus domestica OX=3750 GN=DVH24_006254 PE=3 SV=1	419	10	0	69.37	5	P:GO:0009308; P:GO:0055114; F:GO:0005507; F:GO:0008131; F:GO:0048038	P:amine metabolic process; P:oxidation-reduction process; F:copper ion binding; F:primary amine oxidase activity; F:quinone binding	EC:1.4.3.21	Primary-amine oxidase
3890043_length_1513_cvg_14.0_tip_0.g166	A0A498K408_MALDOGlycosyltransferase OS=Malus domestica OX=3750 GN=DVH24_000919 PE=3 SV=1	429	10	0	78.74	1	F:GO:0008194	F:UDP-glycosyltransferase activity
3890341_length_1516_cvg_11.3_tip_0.g234	A0A498JHZ2_MALDOProtein kinase domain-containing protein OS=Malus domestica OX=3750 GN=DVH24_024390 PE=4 SV=1	442	10	0	70.13	4	P:GO:0006468; F:GO:0004672; F:GO:0005524; C:GO:0016021	P:protein phosphorylation; F:protein kinase activity; F:ATP binding; C:integral component of membrane
3890357_length_1516_cvg_15.1_tip_0.g238	A0A498KMU7_MALDOUncharacterized protein OS=Malus domestica OX=3750 GN=DVH24_026141 PE=4 SV=1	376	4	0	72.68	2	P:GO:0006997; C:GO:0005634	P:nucleus organization; C:nucleus
3890367_length_1516_cvg_14.0_tip_0.g242	A0A498I829_MALDORING-type E3 ubiquitin transferase OS=Malus domestica OX=3750 GN=DVH24_001743 PE=4 SV=1	410	8	0	70.55	5	P:GO:0016567; P:GO:0033617; F:GO:0004842; C:GO:0005739; C:GO:0016021	P:protein ubiquitination; P:mitochondrial cytochrome c oxidase assembly; F:ubiquitin-protein transferase activity; C:mitochondrion; C:integral component of membrane
3890377_length_1516_cvg_13.0_tip_1.g245	A0A498HZA7_MALDOUncharacterized protein OS=Malus domestica OX=3750 GN=DVH24_029666 PE=3 SV=1	288	10	0	67.27	1	P:GO:0015031	P:protein transport
3890387_length_1516_cvg_14.0_tip_1.g247	A0A498HYH3_MALDOF-box_5 domain-containing protein OS=Malus domestica OX=3750 GN=DVH24_029346 PE=4 SV=1	292	10	0	63.07	1	F:GO:0003723	F:RNA binding
3890425_length_1516_cvg_13.0_tip_0.g257	A0A498ITH4_MALDOLRRNT_2 domain-containing protein OS=Malus domestica OX=3750 GN=DVH24_021991 PE=4 SV=1	381	10	0	69.18	1	C:GO:0016021	C:integral component of membrane
3890587_length_1518_cvg_12.0_tip_1.g301	A0A498HNX4_MALDORibonuclease H2 subunit B OS=Malus domestica OX=3750 GN=DVH24_012273 PE=4 SV=1	338	10	0	71.01	1	P:GO:0045454	P:cell redox homeostasis
3891923_length_1529_cvg_12.0_tip_0.g4	A0A498JY63_MALDOKinesin motor domain-containing protein OS=Malus domestica OX=3750 GN=DVH24_010747 PE=3 SV=1	302	8	0	79.7	8	P:GO:0006413; P:GO:0007018; F:GO:0003743; F:GO:0003777; F:GO:0003924; F:GO:0005524; F:GO:0005525; F:GO:0008017	P:translational initiation; P:microtubule-based movement; F:translation initiation factor activity; F:microtubule motor activity; F:GTPase activity; F:ATP binding; F:GTP binding; F:microtubule binding	EC:3.6.1.15	Nucleoside-triphosphate phosphatase
3892043_length_1530_cvg_12.0_tip_1.g37	A0A498I0P9_MALDOUncharacterized protein OS=Malus domestica OX=3750 GN=DVH24_030168 PE=3 SV=1	276	3	0	96.97	3	P:GO:0005975; F:GO:0004553; C:GO:0016021	P:carbohydrate metabolic process; F:hydrolase activity, hydrolyzing O-glycosyl compounds; C:integral component of membrane
3892045_length_1530_cvg_12.0_tip_1.g38	A0A498JJL1_MALDOInositol polyphosphate multikinase OS=Malus domestica OX=3750 GN=DVH24_008408 PE=3 SV=1	282	2	0	95.41	9	P:GO:0016310; P:GO:0032958; F:GO:0000823; F:GO:0005524; F:GO:0030145; F:GO:0045735; F:GO:0047326; F:GO:0102732; C:GO:0005576	P:phosphorylation; P:inositol phosphate biosynthetic process; F:inositol-1,4,5-trisphosphate 6-kinase activity; F:ATP binding; F:manganese ion binding; F:nutrient reservoir activity; F:inositol tetrakisphosphate 5-kinase activity; F:myo-inositol-1,2,3,4,6-heptakisphosphate 5-kinase activity; C:extracellular region	EC:2.7.1.140; EC:2.7.1.151	Inositol-tetrakisphosphate 5-kinase; Inositol-polyphosphate multikinase
3892131_length_1531_cvg_13.0_tip_0.g58	A0A498IA24_MALDOS-acyltransferase OS=Malus domestica OX=3750 GN=DVH24_040219 PE=3 SV=1	252	10	0	62.57	1	F:GO:0008168	F:methyltransferase activity
3892325_length_1533_cvg_12.0_tip_1.g106	A0A498KQF0_MALDOAdenosinetriphosphatase OS=Malus domestica OX=3750 GN=DVH24_026519 PE=3 SV=1	415	10	0	74.25	1	F:GO:0005524	F:ATP binding
3892363_length_1533_cvg_13.0_tip_0.g120	A0A498HYS2_MALDOCellulose synthase OS=Malus domestica OX=3750 GN=DVH24_039478 PE=3 SV=1	317	10	0	60.84	4	P:GO:0030244; P:GO:0071555; F:GO:0016760; C:GO:0016021	P:cellulose biosynthetic process; P:cell wall organization; F:cellulose synthase (UDP-forming) activity; C:integral component of membrane	EC:2.4.1.12	Cellulose synthase (UDP-forming)
3892541_length_1535_cvg_25.0_tip_0.g171	A0A498J4V2_MALDOExocyst subunit Exo70 family protein OS=Malus domestica OX=3750 GN=DVH24_000481 PE=3 SV=1	298	10	0	60.65	4	P:GO:0006887; P:GO:0015031; P:GO:0032502; C:GO:0000145	P:exocytosis; P:protein transport; P:developmental process; C:exocyst
3892605_length_1535_cvg_13.0_tip_0.g196	A0A498ISS8_MALDONa_H_Exchanger domain-containing protein OS=Malus domestica OX=3750 GN=DVH24_041730 PE=4 SV=1	404	10	0	65.45	4	P:GO:1902600; F:GO:0015299; F:GO:0046872; C:GO:0016021	P:proton transmembrane transport; F:solute:proton antiporter activity; F:metal ion binding; C:integral component of membrane
3892811_length_1537_cvg_14.0_tip_0.g248	A0A498HQL1_MALDOPeptidase_M3 domain-containing protein OS=Malus domestica OX=3750 GN=DVH24_033770 PE=3 SV=1	420	10	0	81.07	11	P:GO:0006508; P:GO:0007165; P:GO:0043666; P:GO:0051225; F:GO:0003682; F:GO:0004222; F:GO:0019888; F:GO:0046872; C:GO:0000159; C:GO:0016021; C:GO:0070652	P:proteolysis; P:signal transduction; P:regulation of phosphoprotein phosphatase activity; P:spindle assembly; F:chromatin binding; F:metalloendopeptidase activity; F:protein phosphatase regulator activity; F:metal ion binding; C:protein phosphatase type 2A complex; C:integral component of membrane; C:HAUS complex	EC:3.4.24.70; EC:3.4.99; EC:3.4.24.71; EC:3.4.24; EC:3.4.24.61; EC:3.4.24.72; EC:3.4.24.23; EC:3.4.24.56; EC:3.4.24.24; EC:3.4.24.35; EC:3.4.24.57; EC:3.4.24.14; EC:3.4.24.69; EC:3.4.24.37; EC:3.4.24.59; EC:3.4.24.64; EC:3.4.24.21; EC:3.4.24.11; EC:3.4.24.22; EC:3.4.24.55; EC:3.4.24.17; EC:3.4.24.18; EC:3.4.24.19	Oligopeptidase A; Acting on peptide bonds (peptidases); Endothelin-converting enzyme 1; Acting on peptide bonds (peptidases); Nardilysin; Fibrolase; Matrilysin; Insulysin; Gelatinase A; Gelatinase B; O-sialoglycoprotein endopeptidase; Procollagen N-endopeptidase; Bontoxilysin; Saccharolysin; Mitochondrial intermediate peptidase; Mitochondrial processing peptidase; Astacin; Neprilysin; Stromelysin…
3892929_length_1538_cvg_14.0_tip_1.g279	A0A498J0U9_MALDOUncharacterized protein OS=Malus domestica OX=3750 GN=DVH24_034323 PE=3 SV=1	344	2	0	90.82	3	F:GO:0003677; F:GO:0046872; C:GO:0005634	F:DNA binding; F:metal ion binding; C:nucleus
3893037_length_1539_cvg_11.9_tip_1.g300	A0A498K167_MALDOProtein SCAR OS=Malus domestica OX=3750 GN=DVH24_011416 PE=3 SV=1	512	2	0	90.84	4	P:GO:0030036; F:GO:0003779; C:GO:0005737; C:GO:0005856	P:actin cytoskeleton organization; F:actin binding; C:cytoplasm; C:cytoskeleton
3893067_length_1539_cvg_7.0_tip_0.g308	A0A498JEE6_MALDORING-type E3 ubiquitin transferase OS=Malus domestica OX=3750 GN=DVH24_015957 PE=3 SV=1	257	10	0	77.97	6	P:GO:0006457; P:GO:0006511; P:GO:0007275; F:GO:0008270; F:GO:0051082; C:GO:0042025	P:protein folding; P:ubiquitin-dependent protein catabolic process; P:multicellular organism development; F:zinc ion binding; F:unfolded protein binding; C:host cell nucleus
3893073_length_1539_cvg_14.0_tip_0.g309	A0A498J3C4_MALDOAbhydrolase_3 domain-containing protein OS=Malus domestica OX=3750 GN=DVH24_042424 PE=3 SV=1	340	10	0	63.8	1	F:GO:0016787	F:hydrolase activity
3893147_length_1540_cvg_13.0_tip_1.g325	A0A498JJX1_MALDOUncharacterized protein OS=Malus domestica OX=3750 GN=DVH24_008350 PE=4 SV=1	282	6	0	80.05	2	F:GO:0003723; C:GO:0016021	F:RNA binding; C:integral component of membrane
3893153_length_1540_cvg_12.2_tip_1.g327	A0A498IAU7_MALDOUvrD-like helicase ATP-binding domain-containing protein OS=Malus domestica OX=3750 GN=DVH24_040242 PE=4 SV=1	446	4	0	71.04	2	F:GO:0005524; C:GO:0016020	F:ATP binding; C:membrane
3890613_length_1518_cvg_13.0_tip_0.g2	A0A498IAQ5_MALDOCysteinyl-tRNA synthetase OS=Malus domestica OX=3750 GN=DVH24_040441 PE=3 SV=1	275	6	0	93.31	6	P:GO:0006423; F:GO:0004817; F:GO:0005524; F:GO:0052861; C:GO:0005737; C:GO:0016020	P:cysteinyl-tRNA aminoacylation; F:cysteine-tRNA ligase activity; F:ATP binding; F:glucan endo-1,3-beta-glucanase activity, C-3 substituted reducing group; C:cytoplasm; C:membrane	EC:6.1.1.16; EC:3.2.1.6	Cysteine--tRNA ligase; Endo-1,3(4)-beta-glucanase
3890787_length_1520_cvg_12.3_tip_0.g38	A0A498IVF2_MALDODNA-directed RNA polymerase subunit beta OS=Malus domestica OX=3750 GN=DVH24_017220 PE=3 SV=1	273	5	0	69.04	4	P:GO:0006351; F:GO:0003677; F:GO:0003899; F:GO:0032549	P:transcription, DNA-templated; F:DNA binding; F:DNA-directed 5'-3' RNA polymerase activity; F:ribonucleoside binding	EC:2.7.7.6	DNA-directed RNA polymerase
3891005_length_1521_cvg_11.9_tip_1.g96	A0A1Q1NIA5_MALDOMRLK4 (Fragment) OS=Malus domestica OX=3750 GN=MRLK4 PE=2 SV=1	455	10	0	83.11	4	P:GO:0006468; F:GO:0004674; F:GO:0005524; C:GO:0016021	P:protein phosphorylation; F:protein serine/threonine kinase activity; F:ATP binding; C:integral component of membrane	EC:2.7.11	Transferring phosphorus-containing groups
3891077_length_1522_cvg_11.0_tip_0.g114	A0A0U2D740_MALDOTCP domain-containing protein 18 (Fragment) OS=Malus domestica OX=3750 PE=2 SV=1	415	10	0	74.5	2	P:GO:0006355; F:GO:0003700	P:regulation of transcription, DNA-templated; F:DNA-binding transcription factor activity
3891085_length_1522_cvg_12.0_tip_0.g117	A0A498KKH0_MALDOFn3_like domain-containing protein OS=Malus domestica OX=3750 GN=DVH24_014522 PE=3 SV=1	306	10	0	72.14	2	P:GO:0005975; F:GO:0004553	P:carbohydrate metabolic process; F:hydrolase activity, hydrolyzing O-glycosyl compounds
3891135_length_1522_cvg_13.0_tip_0.g132	A0A498JBV4_MALDOUncharacterized protein OS=Malus domestica OX=3750 GN=DVH24_011994 PE=4 SV=1	332	7	0	77.69	5	P:GO:0000160; P:GO:0098655; F:GO:0008324; C:GO:0005634; C:GO:0016021	P:phosphorelay signal transduction system; P:cation transmembrane transport; F:cation transmembrane transporter activity; C:nucleus; C:integral component of membrane
3891141_length_1522_cvg_13.7_tip_0.g134	A0A498JB11_MALDORx_N domain-containing protein OS=Malus domestica OX=3750 GN=DVH24_013575 PE=4 SV=1	475	10	0	87.53	2	F:GO:0043531; C:GO:0016021	F:ADP binding; C:integral component of membrane
3891143_length_1522_cvg_13.0_tip_0.g135	A0A498KBP3_MALDOUroporphyrinogen decarboxylase OS=Malus domestica OX=3750 GN=DVH24_003031 PE=3 SV=1	372	8	0	87.62	8	P:GO:0006782; P:GO:0046274; P:GO:0055114; F:GO:0004853; F:GO:0005507; F:GO:0052716; C:GO:0016021; C:GO:0048046	P:protoporphyrinogen IX biosynthetic process; P:lignin catabolic process; P:oxidation-reduction process; F:uroporphyrinogen decarboxylase activity; F:copper ion binding; F:hydroquinone:oxygen oxidoreductase activity; C:integral component of membrane; C:apoplast	EC:4.1.1.37; EC:1.10.3; EC:1.10.3.2	Uroporphyrinogen decarboxylase; Acting on diphenols and related substances as donors; Laccase
3891175_length_1523_cvg_12.9_tip_1.g140	A0A498ITH4_MALDOLRRNT_2 domain-containing protein OS=Malus domestica OX=3750 GN=DVH24_021991 PE=4 SV=1	321	10	0	78.16	1	C:GO:0016021	C:integral component of membrane
3891239_length_1523_cvg_12.4_tip_1.g152	A0A498HRV4_MALDOPoly(A)-specific ribonuclease OS=Malus domestica OX=3750 GN=DVH24_028999 PE=3 SV=1	329	10	0	78.45	4	P:GO:0090503; F:GO:0003676; F:GO:0004535; C:GO:0030014	P:RNA phosphodiester bond hydrolysis, exonucleolytic; F:nucleic acid binding; F:poly(A)-specific ribonuclease activity; C:CCR4-NOT complex	EC:3.1.13; EC:3.1.15; EC:3.1.13.4	Acting on ester bonds; Acting on ester bonds; Poly(A)-specific ribonuclease
3891269_length_1523_cvg_13.0_tip_0.g157	S4U6N5_MALDOLipoxygenase OS=Malus domestica OX=3750 GN=LOX8b PE=2 SV=1	314	10	0	86.15	4	P:GO:0031408; P:GO:0055114; F:GO:0016702; F:GO:0046872	P:oxylipin biosynthetic process; P:oxidation-reduction process; F:oxidoreductase activity, acting on single donors with incorporation of molecular oxygen, incorporation of two atoms of oxygen; F:metal ion binding	EC:1.13.11	Acting on single donors with incorporation of molecular oxygen (oxygenases). The oxygen incorporated need not be derived from O(2)
3891273_length_1524_cvg_14.0_tip_1.g159	A0A498IN98_MALDOABC transporter domain-containing protein OS=Malus domestica OX=3750 GN=DVH24_005858 PE=4 SV=1	285	10	0	71.96	3	F:GO:0005524; F:GO:0016787; C:GO:0110165	F:ATP binding; F:hydrolase activity; C:cellular anatomical entity
3891301_length_1524_cvg_13.0_tip_1.g165	A0A498HUU8_MALDORING-type domain-containing protein OS=Malus domestica OX=3750 GN=DVH24_021224 PE=4 SV=1	364	10	0	59.97	1	C:GO:0016021	C:integral component of membrane
3891311_length_1524_cvg_13.9_tip_0.g167	A0A498HY43_MALDOBulb-type lectin domain-containing protein OS=Malus domestica OX=3750 GN=DVH24_016655 PE=4 SV=1	505	10	0	62.24	3	P:GO:0048544; F:GO:0016740; C:GO:0016021	P:recognition of pollen; F:transferase activity; C:integral component of membrane
3891383_length_1525_cvg_13.0_tip_0.g183	A0A498KN03_MALDOFormin-like protein OS=Malus domestica OX=3750 GN=DVH24_026201 PE=3 SV=1	372	10	0	77.06	1	C:GO:0016021	C:integral component of membrane
3891413_length_1525_cvg_14.0_tip_0.g189	A0A498JBY0_MALDOMI domain-containing protein OS=Malus domestica OX=3750 GN=DVH24_013885 PE=4 SV=1	331	4	0	84.32	1	F:GO:0003723	F:RNA binding
3891517_length_1526_cvg_13.0_tip_0.g210	A0A498HZ15_MALDOB-like cyclin OS=Malus domestica OX=3750 GN=DVH24_030105 PE=3 SV=1	322	10	0	78.66	2	C:GO:0016021; C:GO:0042025	C:integral component of membrane; C:host cell nucleus
3891561_length_1526_cvg_13.0_tip_0.g221	A0A498JIS8_MALDOUncharacterized protein OS=Malus domestica OX=3750 GN=DVH24_008309 PE=3 SV=1	324	10	0	83.07	2	P:GO:0055085; C:GO:0016021	P:transmembrane transport; C:integral component of membrane
3891587_length_1526_cvg_11.0_tip_0.g230	A0A498KN40_MALDOPhosphopyruvate hydratase OS=Malus domestica OX=3750 GN=DVH24_022695 PE=3 SV=1	279	7	0	79.89	4	P:GO:0006096; F:GO:0000287; F:GO:0004634; C:GO:0000015	P:glycolytic process; F:magnesium ion binding; F:phosphopyruvate hydratase activity; C:phosphopyruvate hydratase complex	EC:4.2.1.11	Phosphopyruvate hydratase
3891605_length_1526_cvg_12.0_tip_0.g235	A0A498J8W2_MALDOUncharacterized protein OS=Malus domestica OX=3750 GN=DVH24_033115 PE=4 SV=1	295	3	0	94.84	2	P:GO:0006414; F:GO:0003746	P:translational elongation; F:translation elongation factor activity
3893199_length_1541_cvg_11.0_tip_0.g8	A0A498ITH4_MALDOLRRNT_2 domain-containing protein OS=Malus domestica OX=3750 GN=DVH24_021991 PE=4 SV=1	362	10	0	69.03	1	C:GO:0016021	C:integral component of membrane
3893263_length_1541_cvg_13.0_tip_1.g25	A0A498HJB0_MALDOHAUS6_N domain-containing protein OS=Malus domestica OX=3750 GN=DVH24_037359 PE=4 SV=1	392	10	0	82.54	11	P:GO:0006508; P:GO:0007165; P:GO:0043666; P:GO:0051225; F:GO:0003682; F:GO:0004222; F:GO:0019888; F:GO:0046872; C:GO:0000159; C:GO:0016021; C:GO:0070652	P:proteolysis; P:signal transduction; P:regulation of phosphoprotein phosphatase activity; P:spindle assembly; F:chromatin binding; F:metalloendopeptidase activity; F:protein phosphatase regulator activity; F:metal ion binding; C:protein phosphatase type 2A complex; C:integral component of membrane; C:HAUS complex	EC:3.4.24.70; EC:3.4.99; EC:3.4.24.71; EC:3.4.24; EC:3.4.24.61; EC:3.4.24.72; EC:3.4.24.23; EC:3.4.24.56; EC:3.4.24.24; EC:3.4.24.35; EC:3.4.24.57; EC:3.4.24.14; EC:3.4.24.69; EC:3.4.24.37; EC:3.4.24.59; EC:3.4.24.64; EC:3.4.24.21; EC:3.4.24.11; EC:3.4.24.22; EC:3.4.24.55; EC:3.4.24.17; EC:3.4.24.18; EC:3.4.24.19	Oligopeptidase A; Acting on peptide bonds (peptidases); Endothelin-converting enzyme 1; Acting on peptide bonds (peptidases); Nardilysin; Fibrolase; Matrilysin; Insulysin; Gelatinase A; Gelatinase B; O-sialoglycoprotein endopeptidase; Procollagen N-endopeptidase; Bontoxilysin; Saccharolysin; Mitochondrial intermediate peptidase; Mitochondrial processing peptidase; Astacin; Neprilysin; Stromelysin…
3893313_length_1541_cvg_15.0_tip_0.g37	A0A498HE87_MALDORING-type E3 ubiquitin transferase OS=Malus domestica OX=3750 GN=DVH24_007034 PE=4 SV=1	513	10	0	67.81	2	P:GO:0016567; F:GO:0004842	P:protein ubiquitination; F:ubiquitin-protein transferase activity
3893395_length_1542_cvg_12.0_tip_0.g53	A0A498I259_MALDOAdenosinetriphosphatase OS=Malus domestica OX=3750 GN=DVH24_001654 PE=3 SV=1	332	10	0	68.9	2	F:GO:0005524; C:GO:0016021	F:ATP binding; C:integral component of membrane
3893461_length_1543_cvg_10.1_tip_0.g66	A0A498IWG3_MALDOTranscription elongation factor SPT5 OS=Malus domestica OX=3750 GN=DVH24_009462 PE=3 SV=1	432	6	0	70.12	4	P:GO:0006357; P:GO:0032784; C:GO:0005622; C:GO:0110165	P:regulation of transcription by RNA polymerase II; P:regulation of DNA-templated transcription, elongation; C:intracellular; C:cellular anatomical entity
3893541_length_1544_cvg_13.0_tip_1.g87	A0A498HJW5_MALDO40S ribosomal protein S3a OS=Malus domestica OX=3750 GN=DVH24_013360 PE=3 SV=1	386	10	0	73.23	3	P:GO:0006412; F:GO:0003735; C:GO:0022627	P:translation; F:structural constituent of ribosome; C:cytosolic small ribosomal subunit
3893563_length_1544_cvg_12.0_tip_0.g89	A0A498IAB1_MALDOCas1_AcylT domain-containing protein OS=Malus domestica OX=3750 GN=DVH24_041257 PE=3 SV=1	383	10	0	53	1	C:GO:0016021	C:integral component of membrane
3893615_length_1544_cvg_13.0_tip_0.g97	A0A498HU54_MALDOHTH La-type RNA-binding domain-containing protein OS=Malus domestica OX=3750 GN=DVH24_029697 PE=4 SV=1	340	4	0	70.17	2	F:GO:0003723; C:GO:0016021	F:RNA binding; C:integral component of membrane
3893617_length_1544_cvg_12.0_tip_0.g98	3)-beta-glucan endohydrolase OS=Malus domestica OX=3750 GN=DVH24_011731 PE=3 SV=1	270	10	0	78.14	10	P:GO:0008033; P:GO:0043412; P:GO:0055114; P:GO:0080167; F:GO:0005507; F:GO:0016491; F:GO:0016798; F:GO:0097159; F:GO:1901363; C:GO:0016020	P:tRNA processing; P:macromolecule modification; P:oxidation-reduction process; P:response to karrikin; F:copper ion binding; F:oxidoreductase activity; F:hydrolase activity, acting on glycosyl bonds; F:organic cyclic compound binding; F:heterocyclic compound binding; C:membrane
3893795_length_1546_cvg_13.2_tip_0.g145	A0A0U3B6U9_MALDONon-specific serine/threonine protein kinase OS=Malus domestica OX=3750 GN=CIPK01 PE=2 SV=1	433	10	0	82.75	5	P:GO:0006468; P:GO:0007165; F:GO:0004674; F:GO:0005524; C:GO:0016021	P:protein phosphorylation; P:signal transduction; F:protein serine/threonine kinase activity; F:ATP binding; C:integral component of membrane	EC:2.7.11	Transferring phosphorus-containing groups
3893869_length_1546_cvg_13.0_tip_1.g168	A0A498INH6_MALDOMitogen-activated protein kinase OS=Malus domestica OX=3750 GN=DVH24_006007 PE=3 SV=1	324	10	0	91.09	3	P:GO:0000165; F:GO:0004707; F:GO:0005524	P:MAPK cascade; F:MAP kinase activity; F:ATP binding	EC:2.7.11; EC:2.7.11.24	Transferring phosphorus-containing groups; Mitogen-activated protein kinase
3894023_length_1548_cvg_8.4_tip_1.g201	A0A498I815_MALDOPX domain-containing protein OS=Malus domestica OX=3750 GN=DVH24_039622 PE=4 SV=1	513	2	0	92.05	1	F:GO:0035091	F:phosphatidylinositol binding
3894033_length_1548_cvg_11.0_tip_0.g202	A0A498HCI5_MALDOUncharacterized protein OS=Malus domestica OX=3750 GN=DVH24_028151 PE=4 SV=1	306	5	0	74.08	5	P:GO:0055114; F:GO:0004497; F:GO:0005506; F:GO:0016705; F:GO:0020037	P:oxidation-reduction process; F:monooxygenase activity; F:iron ion binding; F:oxidoreductase activity, acting on paired donors, with incorporation or reduction of molecular oxygen; F:heme binding
3894039_length_1548_cvg_11.2_tip_0.g205	A0A498IBX4_MALDOUncharacterized protein OS=Malus domestica OX=3750 GN=DVH24_040218 PE=4 SV=1	419	1	0	97.85	1	C:GO:0016021	C:integral component of membrane
3894077_length_1548_cvg_12.1_tip_0.g218	G0XZB7_MALDOPutative serine/threonine kinase OS=Malus domestica OX=3750 PE=4 SV=1	363	10	0	83.4	3	P:GO:0006468; F:GO:0004674; F:GO:0005524	P:protein phosphorylation; F:protein serine/threonine kinase activity; F:ATP binding	EC:2.7.11	Transferring phosphorus-containing groups
3894151_length_1549_cvg_13.1_tip_0.g231	A0A498I0M3_MALDOPI3K/PI4K domain-containing protein OS=Malus domestica OX=3750 GN=DVH24_023672 PE=4 SV=1	423	10	0	68.23	2	P:GO:0016310; F:GO:0016301	P:phosphorylation; F:kinase activity
3894195_length_1549_cvg_14.0_tip_0.g240	A0A498KH38_MALDOComponent of oligomeric Golgi complex 4 OS=Malus domestica OX=3750 GN=DVH24_005393 PE=3 SV=1	489	1	0	97.96	2	P:GO:0048193; C:GO:0005783	P:Golgi vesicle transport; C:endoplasmic reticulum
3894213_length_1549_cvg_13.0_tip_0.g245	A0A498J534_MALDONB-ARC domain-containing protein OS=Malus domestica OX=3750 GN=DVH24_035492 PE=4 SV=1	454	10	0	61.97	1	F:GO:0043531	F:ADP binding
3894217_length_1549_cvg_14.0_tip_0.g246	E2FKK3_MALDOSieve element occlusion a OS=Malus domestica OX=3750 GN=SEOa PE=2 SV=1	250	10	0	70.71	1	P:GO:0010088	P:phloem development
3894227_length_1550_cvg_12.9_tip_1.g248	A0A498JPQ4_MALDOGlutaredoxin domain-containing protein OS=Malus domestica OX=3750 GN=DVH24_008344 PE=4 SV=1	324	10	0	73.77	3	P:GO:0022900; F:GO:0009055; F:GO:0015035	P:electron transport chain; F:electron transfer activity; F:protein disulfide oxidoreductase activity
3894235_length_1550_cvg_15.0_tip_0.g250	A0A498J5P4_MALDOAAA domain-containing protein OS=Malus domestica OX=3750 GN=DVH24_006091 PE=3 SV=1	502	10	0	76.93	4	P:GO:0006508; F:GO:0004222; F:GO:0005524; C:GO:0016021	P:proteolysis; F:metalloendopeptidase activity; F:ATP binding; C:integral component of membrane	EC:3.4.24.70; EC:3.4.99; EC:3.4.24.71; EC:3.4.24; EC:3.4.24.61; EC:3.4.24.72; EC:3.4.24.23; EC:3.4.24.56; EC:3.4.24.24; EC:3.4.24.35; EC:3.4.24.57; EC:3.4.24.14; EC:3.4.24.69; EC:3.4.24.37; EC:3.4.24.59; EC:3.4.24.64; EC:3.4.24.21; EC:3.4.24.11; EC:3.4.24.22; EC:3.4.24.55; EC:3.4.24.17; EC:3.4.24.18; EC:3.4.24.19	Oligopeptidase A; Acting on peptide bonds (peptidases); Endothelin-converting enzyme 1; Acting on peptide bonds (peptidases); Nardilysin; Fibrolase; Matrilysin; Insulysin; Gelatinase A; Gelatinase B; O-sialoglycoprotein endopeptidase; Procollagen N-endopeptidase; Bontoxilysin; Saccharolysin; Mitochondrial intermediate peptidase; Mitochondrial processing peptidase; Astacin; Neprilysin; Stromelysin…
3894321_length_1550_cvg_13.0_tip_0.g277	A0A498KB85_MALDOProtein kinase domain-containing protein OS=Malus domestica OX=3750 GN=DVH24_039022 PE=4 SV=1	428	10	0	73.75	3	P:GO:0006468; F:GO:0004672; F:GO:0005524	P:protein phosphorylation; F:protein kinase activity; F:ATP binding
3894365_length_1551_cvg_11.1_tip_0.g289	A0A498KIL4_MALDOCellulose synthase OS=Malus domestica OX=3750 GN=DVH24_006669 PE=3 SV=1	308	10	0	89.32	8	P:GO:0006413; P:GO:0030244; P:GO:0071555; F:GO:0003743; F:GO:0016760; F:GO:0046872; C:GO:0005886; C:GO:0016021	P:translational initiation; P:cellulose biosynthetic process; P:cell wall organization; F:translation initiation factor activity; F:cellulose synthase (UDP-forming) activity; F:metal ion binding; C:plasma membrane; C:integral component of membrane	EC:2.4.1.12	Cellulose synthase (UDP-forming)
3894439_length_1551_cvg_14.0_tip_0.g3	S4U6N9_MALDOLipoxygenase OS=Malus domestica OX=3750 GN=LOX2a PE=2 SV=1	373	10	0	90.37	5	P:GO:0031408; P:GO:0055114; F:GO:0005524; F:GO:0016702; F:GO:0046872	P:oxylipin biosynthetic process; P:oxidation-reduction process; F:ATP binding; F:oxidoreductase activity, acting on single donors with incorporation of molecular oxygen, incorporation of two atoms of oxygen; F:metal ion binding	EC:1.13.11	Acting on single donors with incorporation of molecular oxygen (oxygenases). The oxygen incorporated need not be derived from O(2)
3894491_length_1552_cvg_10.4_tip_0.g11	A0A498ILP8_MALDOANK_REP_REGION domain-containing protein OS=Malus domestica OX=3750 GN=DVH24_032762 PE=3 SV=1	292	10	0	75.46	1	C:GO:0016021	C:integral component of membrane
3894509_length_1552_cvg_12.0_tip_0.g18	A0A498J827_MALDOUncharacterized protein OS=Malus domestica OX=3750 GN=DVH24_020643 PE=3 SV=1	328	8	0	75.1	6	P:GO:0006508; P:GO:0030001; F:GO:0003723; F:GO:0004190; F:GO:0046873; C:GO:0016021	P:proteolysis; P:metal ion transport; F:RNA binding; F:aspartic-type endopeptidase activity; F:metal ion transmembrane transporter activity; C:integral component of membrane	EC:3.4.99; EC:3.4.23.1; EC:3.4.23; EC:3.4.23.32; EC:3.4.23.43; EC:3.4.23.20; EC:3.4.23.25; EC:3.4.23.36; EC:3.4.23.4; EC:3.4.23.35; EC:3.4.23.5; EC:3.4.23.34; EC:3.4.23.15	Acting on peptide bonds (peptidases); Pepsin A; Acting on peptide bonds (peptidases); Scytalidopepsin B; Prepilin peptidase; Penicillopepsin; Saccharopepsin; Signal peptidase II; Chymosin; Barrierpepsin; Cathepsin D; Cathepsin E; Renin
3894529_length_1553_cvg_12.0_tip_1.g24	A0A498HK55_MALDOProtein kinase domain-containing protein OS=Malus domestica OX=3750 GN=DVH24_007141 PE=4 SV=1	287	10	0	65.69	4	P:GO:0006468; F:GO:0004672; F:GO:0005524; C:GO:0016021	P:protein phosphorylation; F:protein kinase activity; F:ATP binding; C:integral component of membrane
3894537_length_1553_cvg_15.0_tip_0.g26	Q9M6R1_MALDOHigh molecular weight heat shock protein OS=Malus domestica OX=3750 GN=Hsp2 PE=2 SV=1	281	10	0	81.48	3	P:GO:0009987; F:GO:0005524; C:GO:0016021	P:cellular process; F:ATP binding; C:integral component of membrane
3894591_length_1553_cvg_13.0_tip_1.g37	A0A498KAN4_MALDOPHD-type domain-containing protein OS=Malus domestica OX=3750 GN=DVH24_006657 PE=4 SV=1	280	2	0	94.32	4	P:GO:1902600; F:GO:0015299; F:GO:0046872; C:GO:0016021	P:proton transmembrane transport; F:solute:proton antiporter activity; F:metal ion binding; C:integral component of membrane
3894621_length_1553_cvg_12.0_tip_0.g44	A0A498HL07_MALDOTLC domain-containing protein OS=Malus domestica OX=3750 GN=DVH24_007333 PE=4 SV=1	267	2	0	95.48	1	C:GO:0016021	C:integral component of membrane
3895011_length_1557_cvg_11.5_tip_0.g121	A0A498KQD4_MALDOExostosin domain-containing protein OS=Malus domestica OX=3750 GN=DVH24_014481 PE=3 SV=1	304	10	0	58.58	3	P:GO:0046901; F:GO:0004326; F:GO:0005524	P:tetrahydrofolylpolyglutamate biosynthetic process; F:tetrahydrofolylpolyglutamate synthase activity; F:ATP binding	EC:6.3.2.17	Tetrahydrofolate synthase
3895071_length_1558_cvg_11.0_tip_1.g133	A0A498JHT1_MALDOCytochrome b5 heme-binding domain-containing protein OS=Malus domestica OX=3750 GN=DVH24_014180 PE=4 SV=1	449	7	0	83.11	7	P:GO:0006629; P:GO:0055114; F:GO:0016491; F:GO:0043167; F:GO:0097159; F:GO:1901363; C:GO:0016021	P:lipid metabolic process; P:oxidation-reduction process; F:oxidoreductase activity; F:ion binding; F:organic cyclic compound binding; F:heterocyclic compound binding; C:integral component of membrane
3895343_length_1560_cvg_6.9_tip_1.g192	A0A498J9J4_MALDOAbhydrolase_3 domain-containing protein OS=Malus domestica OX=3750 GN=DVH24_033264 PE=4 SV=1	293	10	0	70.17	1	F:GO:0016787	F:hydrolase activity
3895353_length_1560_cvg_12.6_tip_0.g193	A0A498HTU0_MALDOUncharacterized protein OS=Malus domestica OX=3750 GN=DVH24_029577 PE=3 SV=1	288	2	0	98.1	1	C:GO:0005634	C:nucleus
3895431_length_1561_cvg_11.3_tip_0.g211	A0A498KGK7_MALDOProtein kinase domain-containing protein OS=Malus domestica OX=3750 GN=DVH24_018373 PE=3 SV=1	398	8	0	54.12	7	P:GO:0006412; P:GO:0006468; F:GO:0003735; F:GO:0004672; F:GO:0005524; C:GO:0005840; C:GO:0016021	P:translation; P:protein phosphorylation; F:structural constituent of ribosome; F:protein kinase activity; F:ATP binding; C:ribosome; C:integral component of membrane
3895535_length_1562_cvg_13.0_tip_0.g237	A0A498JP03_MALDOTr-type G domain-containing protein OS=Malus domestica OX=3750 GN=DVH24_009111 PE=4 SV=1	332	10	0	81.18	3	F:GO:0003924; F:GO:0005525; F:GO:0008168	F:GTPase activity; F:GTP binding; F:methyltransferase activity	EC:3.6.1.15	Nucleoside-triphosphate phosphatase
3895653_length_1563_cvg_12.4_tip_0.g259	A0A498HKD9_MALDOProtein kinase domain-containing protein OS=Malus domestica OX=3750 GN=DVH24_007113 PE=4 SV=1	372	10	0	62.9	4	P:GO:0006468; F:GO:0004672; F:GO:0005524; C:GO:0016021	P:protein phosphorylation; F:protein kinase activity; F:ATP binding; C:integral component of membrane
3895665_length_1563_cvg_10.5_tip_1.g264	A0A498K6B2_MALDOLRRNT_2 domain-containing protein OS=Malus domestica OX=3750 GN=DVH24_003016 PE=4 SV=1	386	10	0	64.81	2	F:GO:0016301; C:GO:0016021	F:kinase activity; C:integral component of membrane
3895741_length_1564_cvg_13.0_tip_0.g11	A0A498JJ35_MALDONAB domain-containing protein OS=Malus domestica OX=3750 GN=DVH24_008208 PE=4 SV=1	521	4	0	70.62	1	F:GO:0003779	F:actin binding
3895827_length_1565_cvg_11.7_tip_0.g27	A0A498KAM5_MALDOCRAL-TRIO domain-containing protein OS=Malus domestica OX=3750 GN=DVH24_038690 PE=4 SV=1	280	6	0	67.58	1	C:GO:0016021	C:integral component of membrane
3895835_length_1565_cvg_8.0_tip_0.g28	E4Z8P7_MALDOEndonuclease OS=Malus domestica OX=3750 PE=4 SV=1	409	10	0	68.51	1	P:GO:0006259	P:DNA metabolic process
3895965_length_1566_cvg_11.9_tip_1.g62	A0A498JAP1_MALDOGlycosyltransferase OS=Malus domestica OX=3750 GN=DVH24_042552 PE=3 SV=1	282	10	0	69.44	1	F:GO:0008194	F:UDP-glycosyltransferase activity
3895971_length_1566_cvg_12.0_tip_1.g63	A0A498IP05_MALDOBTB domain-containing protein OS=Malus domestica OX=3750 GN=DVH24_041854 PE=3 SV=1	312	10	0	75.93	3	P:GO:0006355; P:GO:0006508; F:GO:0004252	P:regulation of transcription, DNA-templated; P:proteolysis; F:serine-type endopeptidase activity	EC:3.4.21.73; EC:3.4.24.7; EC:3.4.21.71; EC:3.4.24.3; EC:3.4.21.34; EC:3.4.21.78; EC:3.4.21.75; EC:3.4.21.26; EC:3.4.21.27; EC:3.4.21.68; EC:3.4.21.69; EC:3.4.24.34; EC:3.4.21.41; EC:3.4.21.83; EC:3.4.21.88; EC:3.4.21.45; EC:3.4.21.89; EC:3.4.21.42; EC:3.4.19.1; EC:3.4.21.43; EC:3.4.21.87; EC:3.4.21.38; EC:3.4.21.35; EC:3.4.21.79; EC:3.4.21.36; EC:3.4.21.102; EC:3.4.21.39; EC:3.4.21; EC:3.4.21.4;…	U-plasminogen activator; Interstitial collagenase; Pancreatic elastase II; Microbial collagenase; Plasma kallikrein; Granzyme A; Furin; Prolyl oligopeptidase; Coagulation factor XIa; T-plasminogen activator; Protein C (activated); Neutrophil collagenase; Complement subcomponent C1r; Oligopeptidase B; Repressor LexA; Complement factor I; Signal peptidase I; Complement subcomponent C1s; Acylaminoac…
3896233_length_1568_cvg_11.0_tip_0.g132	A0A498JJB3_MALDOPKS_ER domain-containing protein OS=Malus domestica OX=3750 GN=DVH24_024671 PE=3 SV=1	349	10	0	69.37	3	P:GO:0055114; F:GO:0008270; F:GO:0016491	P:oxidation-reduction process; F:zinc ion binding; F:oxidoreductase activity
3896335_length_1569_cvg_6.0_tip_1.g157	A0A498KM12_MALDOTPX2_importin domain-containing protein OS=Malus domestica OX=3750 GN=DVH24_022671 PE=4 SV=1	398	10	0	76.09	4	P:GO:0032147; P:GO:0060236; C:GO:0005819; C:GO:0005874	P:activation of protein kinase activity; P:regulation of mitotic spindle organization; C:spindle; C:microtubule
3896349_length_1569_cvg_13.0_tip_0.g160	A0A498IJB3_MALDOAuxin response factor OS=Malus domestica OX=3750 GN=DVH24_005901 PE=3 SV=1	332	10	0	71.01	4	P:GO:0006355; P:GO:0009734; F:GO:0003677; C:GO:0005634	P:regulation of transcription, DNA-templated; P:auxin-activated signaling pathway; F:DNA binding; C:nucleus
3896351_length_1569_cvg_11.0_tip_1.g161	A0A498JFZ4_MALDOPPC domain-containing protein OS=Malus domestica OX=3750 GN=DVH24_033558 PE=4 SV=1	320	10	0	73.24	3	F:GO:0003680; C:GO:0005634; C:GO:0016021	F:minor groove of adenine-thymine-rich DNA binding; C:nucleus; C:integral component of membrane
3896385_length_1569_cvg_14.0_tip_0.g173	A0A498I8R5_MALDORibosomal_L14e domain-containing protein OS=Malus domestica OX=3750 GN=DVH24_001895 PE=3 SV=1	386	2	0	87.93	5	P:GO:0006412; P:GO:0016255; F:GO:0003735; C:GO:0005840; C:GO:0042765	P:translation; P:attachment of GPI anchor to protein; F:structural constituent of ribosome; C:ribosome; C:GPI-anchor transamidase complex
3896397_length_1570_cvg_11.2_tip_0.g177	Q4JLA2_MALDOCinnamic acid hydroxylase OS=Malus domestica OX=3750 GN=C4H1 PE=2 SV=1	262	10	0	74.64	6	P:GO:0055114; F:GO:0004497; F:GO:0005506; F:GO:0016705; F:GO:0020037; C:GO:0016021	P:oxidation-reduction process; F:monooxygenase activity; F:iron ion binding; F:oxidoreductase activity, acting on paired donors, with incorporation or reduction of molecular oxygen; F:heme binding; C:integral component of membrane
3896435_length_1570_cvg_12.0_tip_0.g185	A0A498HVV6_MALDOAB hydrolase-1 domain-containing protein OS=Malus domestica OX=3750 GN=DVH24_012717 PE=3 SV=1	261	10	0	71.28	4	P:GO:0007186; F:GO:0003924; F:GO:0005525; F:GO:0031683	P:G protein-coupled receptor signaling pathway; F:GTPase activity; F:GTP binding; F:G-protein beta/gamma-subunit complex binding	EC:3.6.1.15	Nucleoside-triphosphate phosphatase
3896465_length_1570_cvg_13.0_tip_1.g191	A0A0U3BQW5_MALDONon-specific serine/threonine protein kinase OS=Malus domestica OX=3750 GN=CIPK02 PE=2 SV=1	302	10	0	85.45	5	P:GO:0006468; P:GO:0007165; F:GO:0004674; F:GO:0005524; C:GO:0016021	P:protein phosphorylation; P:signal transduction; F:protein serine/threonine kinase activity; F:ATP binding; C:integral component of membrane	EC:2.7.11	Transferring phosphorus-containing groups
3896751_length_1573_cvg_13.8_tip_1.g248	A0A498J7V5_MALDOMultifunctional fusion protein OS=Malus domestica OX=3750 GN=DVH24_032621 PE=3 SV=1	352	10	0	81.47	16	P:GO:0006355; P:GO:0006468; P:GO:0006869; P:GO:0009734; P:GO:0042908; P:GO:0055085; F:GO:0003677; F:GO:0004674; F:GO:0005509; F:GO:0005524; F:GO:0008289; F:GO:0015297; F:GO:0030247; F:GO:0042910; C:GO:0005634; C:GO:0016021	P:regulation of transcription, DNA-templated; P:protein phosphorylation; P:lipid transport; P:auxin-activated signaling pathway; P:xenobiotic transport; P:transmembrane transport; F:DNA binding; F:protein serine/threonine kinase activity; F:calcium ion binding; F:ATP binding; F:lipid binding; F:antiporter activity; F:polysaccharide binding; F:xenobiotic transmembrane transporter activity; C:nucle…	EC:2.7.11	Transferring phosphorus-containing groups
3896811_length_1573_cvg_14.8_tip_0.g262	A0A498JQB6_MALDOIntegrase catalytic domain-containing protein OS=Malus domestica OX=3750 GN=DVH24_035904 PE=4 SV=1	426	8	0	65.35	2	P:GO:0015074; F:GO:0003676	P:DNA integration; F:nucleic acid binding
3896911_length_1574_cvg_13.0_tip_1.g283	A0A2K9VNZ9_MALDO4-coumarate:coenzyme A ligase 4 OS=Malus domestica OX=3750 GN=4CL4 PE=2 SV=1	395	10	0	73.89	1	F:GO:0016874	F:ligase activity
3897011_length_1574_cvg_14.0_tip_0.g12	A0A498K6Y3_MALDOProtein kinase domain-containing protein OS=Malus domestica OX=3750 GN=DVH24_001336 PE=4 SV=1	494	10	0	59.37	4	P:GO:0006468; F:GO:0004672; F:GO:0005524; C:GO:0016021	P:protein phosphorylation; F:protein kinase activity; F:ATP binding; C:integral component of membrane
3897119_length_1576_cvg_13.0_tip_0.g40	A0A498HNX4_MALDORibonuclease H2 subunit B OS=Malus domestica OX=3750 GN=DVH24_012273 PE=4 SV=1	320	10	0	75.93	1	P:GO:0045454	P:cell redox homeostasis
3897207_length_1576_cvg_13.0_tip_0.g60	A0A498IAX4_MALDOUncharacterized protein OS=Malus domestica OX=3750 GN=DVH24_004822 PE=4 SV=1	433	10	0	68.62	5	P:GO:0034968; F:GO:0008270; F:GO:0018024; C:GO:0005634; C:GO:0005694	P:histone lysine methylation; F:zinc ion binding; F:histone-lysine N-methyltransferase activity; C:nucleus; C:chromosome	EC:2.1.1.43	Transferring one-carbon groups
3897215_length_1576_cvg_14.0_tip_0.g62	A0A498I6S3_MALDOUncharacterized protein OS=Malus domestica OX=3750 GN=DVH24_040283 PE=3 SV=1	317	2	0	91.64	2	F:GO:0003723; F:GO:0008270	F:RNA binding; F:zinc ion binding
3897217_length_1576_cvg_13.0_tip_0.g63	A0A498J624_MALDOAAA domain-containing protein OS=Malus domestica OX=3750 GN=DVH24_035410 PE=4 SV=1	322	10	0	72.52	2	F:GO:0043531; C:GO:0016021	F:ADP binding; C:integral component of membrane
3897225_length_1576_cvg_13.0_tip_0.g66	A0A498IYV1_MALDORING-type E3 ubiquitin transferase OS=Malus domestica OX=3750 GN=DVH24_028784 PE=4 SV=1	401	10	0	75.65	3	P:GO:0016567; F:GO:0004842; C:GO:0016021	P:protein ubiquitination; F:ubiquitin-protein transferase activity; C:integral component of membrane
3897291_length_1577_cvg_13.7_tip_0.g75	A0A498JUS4_MALDOGalectin domain-containing protein OS=Malus domestica OX=3750 GN=DVH24_011250 PE=3 SV=1	296	7	0	69.65	5	P:GO:0006486; F:GO:0016757; F:GO:0030246; C:GO:0005794; C:GO:0016021	P:protein glycosylation; F:transferase activity, transferring glycosyl groups; F:carbohydrate binding; C:Golgi apparatus; C:integral component of membrane
3897347_length_1577_cvg_12.0_tip_1.g90	A0A498J7D8_MALDOCation_ATPase_C domain-containing protein OS=Malus domestica OX=3750 GN=DVH24_032461 PE=4 SV=1	419	10	0	57.3	2	F:GO:0000166; C:GO:0016021	F:nucleotide binding; C:integral component of membrane
3897459_length_1578_cvg_13.0_tip_0.g109	A0A498IK46_MALDODYW_deaminase domain-containing protein OS=Malus domestica OX=3750 GN=DVH24_036808 PE=3 SV=1	387	10	0	73.16	1	F:GO:0008270	F:zinc ion binding
3897489_length_1579_cvg_9.7_tip_0.g114	A0A498KR06_MALDOSWIRM domain-containing protein OS=Malus domestica OX=3750 GN=DVH24_005286 PE=3 SV=1	274	5	0	72.12	2	P:GO:0055114; F:GO:0016491	P:oxidation-reduction process; F:oxidoreductase activity
3897599_length_1580_cvg_11.0_tip_0.g139	A0A498JU23_MALDOUncharacterized protein OS=Malus domestica OX=3750 GN=DVH24_010762 PE=3 SV=1	519	2	0	96.34	8	P:GO:0006413; P:GO:0007018; F:GO:0003743; F:GO:0003777; F:GO:0003924; F:GO:0005524; F:GO:0005525; F:GO:0008017	P:translational initiation; P:microtubule-based movement; F:translation initiation factor activity; F:microtubule motor activity; F:GTPase activity; F:ATP binding; F:GTP binding; F:microtubule binding	EC:3.6.1.15	Nucleoside-triphosphate phosphatase
3897633_length_1580_cvg_12.0_tip_0.g148	A0A498JGZ4_MALDOProtein DETOXIFICATION OS=Malus domestica OX=3750 GN=DVH24_024793 PE=3 SV=1	333	10	0	78.38	6	P:GO:0042908; P:GO:0048544; P:GO:0055085; F:GO:0015297; F:GO:0042910; C:GO:0016021	P:xenobiotic transport; P:recognition of pollen; P:transmembrane transport; F:antiporter activity; F:xenobiotic transmembrane transporter activity; C:integral component of membrane
3897641_length_1580_cvg_13.0_tip_0.g150	A0A498IX90_MALDOSEC7 domain-containing protein OS=Malus domestica OX=3750 GN=DVH24_034720 PE=4 SV=1	329	6	0	67.67	2	P:GO:0032012; F:GO:0005086	P:regulation of ARF protein signal transduction; F:ARF guanyl-nucleotide exchange factor activity
3897655_length_1580_cvg_6.6_tip_1.g154	A0A498HEE1_MALDOTIR domain-containing protein OS=Malus domestica OX=3750 GN=DVH24_028389 PE=4 SV=1	348	10	0	70.52	2	P:GO:0007165; C:GO:0016021	P:signal transduction; C:integral component of membrane
3897729_length_1581_cvg_12.7_tip_1.g174	A0A498HR48_MALDOENTH domain-containing protein OS=Malus domestica OX=3750 GN=DVH24_012096 PE=4 SV=1	473	10	0	69.78	4	P:GO:0048268; F:GO:0005545; F:GO:0030276; C:GO:0030136	P:clathrin coat assembly; F:1-phosphatidylinositol binding; F:clathrin binding; C:clathrin-coated vesicle
3897789_length_1581_cvg_13.0_tip_0.g185	A0A498JIL7_MALDOProtein kinase domain-containing protein OS=Malus domestica OX=3750 GN=DVH24_008078 PE=4 SV=1	306	10	0	68.53	10	P:GO:0006468; P:GO:0010098; P:GO:0010103; P:GO:0010229; P:GO:0055085; F:GO:0004672; F:GO:0005524; C:GO:0005886; C:GO:0005938; C:GO:0016021	P:protein phosphorylation; P:suspensor development; P:stomatal complex morphogenesis; P:inflorescence development; P:transmembrane transport; F:protein kinase activity; F:ATP binding; C:plasma membrane; C:cell cortex; C:integral component of membrane
3897907_length_1582_cvg_13.0_tip_0.g214	A0A498K6B2_MALDOLRRNT_2 domain-containing protein OS=Malus domestica OX=3750 GN=DVH24_003016 PE=4 SV=1	527	10	0	62.73	2	F:GO:0016740; C:GO:0016020	F:transferase activity; C:membrane
3897933_length_1582_cvg_14.0_tip_0.g218	A0A498HSC5_MALDOENT domain-containing protein OS=Malus domestica OX=3750 GN=DVH24_012149 PE=4 SV=1	431	10	0	69.82	1	C:GO:0016021	C:integral component of membrane
3897979_length_1583_cvg_12.0_tip_0.g229	A0A2L0EH46_MALDOC2 calcium/lipid-binding plant phosphoribosyltransferase OS=Malus domestica OX=3750 GN=FLO-3 PE=3 SV=1	511	10	0	73.88	2	F:GO:0016757; C:GO:0016021	F:transferase activity, transferring glycosyl groups; C:integral component of membrane
3898055_length_1583_cvg_10.7_tip_0.g250	A0A498KR47_MALDOS5A_REDUCTASE domain-containing protein OS=Malus domestica OX=3750 GN=DVH24_023098 PE=3 SV=1	394	2	0	86.73	7	P:GO:0006629; P:GO:0055114; F:GO:0005524; F:GO:0016627; C:GO:0005737; C:GO:0005856; C:GO:0016021	P:lipid metabolic process; P:oxidation-reduction process; F:ATP binding; F:oxidoreductase activity, acting on the CH-CH group of donors; C:cytoplasm; C:cytoskeleton; C:integral component of membrane
3898097_length_1584_cvg_12.0_tip_0.g263	A0A498KFC2_MALDODUF641 domain-containing protein OS=Malus domestica OX=3750 GN=DVH24_025985 PE=4 SV=1	422	8	0	55.69	2	P:GO:0009639; P:GO:0009959	P:response to red or far red light; P:negative gravitropism
3898155_length_1584_cvg_13.0_tip_0.g273	A0A498HRW3_MALDOMethyltransf_11 domain-containing protein OS=Malus domestica OX=3750 GN=DVH24_016312 PE=3 SV=1	504	10	0	64.77	6	P:GO:0055114; F:GO:0004497; F:GO:0005506; F:GO:0016705; F:GO:0020037; C:GO:0016020	P:oxidation-reduction process; F:monooxygenase activity; F:iron ion binding; F:oxidoreductase activity, acting on paired donors, with incorporation or reduction of molecular oxygen; F:heme binding; C:membrane
3898185_length_1585_cvg_11.7_tip_1.g1	A0A498JH17_MALDOBHLH domain-containing protein OS=Malus domestica OX=3750 GN=DVH24_011996 PE=4 SV=1	326	10	0	66.42	1	F:GO:0046983	F:protein dimerization activity
3898251_length_1585_cvg_13.4_tip_0.g18	E4Z8P7_MALDOEndonuclease OS=Malus domestica OX=3750 PE=4 SV=1	504	8	0	68.02	4	P:GO:0006278; P:GO:0015074; F:GO:0003676; F:GO:0003964	P:RNA-dependent DNA biosynthetic process; P:DNA integration; F:nucleic acid binding; F:RNA-directed DNA polymerase activity	EC:2.7.7.49	RNA-directed DNA polymerase
3898253_length_1585_cvg_13.7_tip_0.g19	A0A498K914_MALDO16S rRNA m5C967 methyltransferase OS=Malus domestica OX=3750 GN=DVH24_038192 PE=3 SV=1	321	4	0	76.23	4	P:GO:0022900; F:GO:0003676; F:GO:0009055; F:GO:0051536	P:electron transport chain; F:nucleic acid binding; F:electron transfer activity; F:iron-sulfur cluster binding
3898263_length_1585_cvg_12.7_tip_0.g22	A0A498HL71_MALDOMethyltransferase OS=Malus domestica OX=3750 GN=DVH24_007177 PE=3 SV=1	383	10	0	84.4	3	P:GO:0032259; F:GO:0008168; C:GO:0016021	P:methylation; F:methyltransferase activity; C:integral component of membrane
3898277_length_1585_cvg_12.0_tip_1.g26	A0A498I139_MALDOIPPc domain-containing protein OS=Malus domestica OX=3750 GN=DVH24_039334 PE=3 SV=1	271	10	0	65.76	4	P:GO:0009932; P:GO:0046856; P:GO:0048766; F:GO:0016787	P:cell tip growth; P:phosphatidylinositol dephosphorylation; P:root hair initiation; F:hydrolase activity
3898279_length_1585_cvg_15.0_tip_0.g27	A0A498HKF1_MALDOAlpha-1,4 glucan phosphorylase OS=Malus domestica OX=3750 GN=DVH24_007241 PE=3 SV=1	363	6	0	79.8	8	P:GO:0005975; P:GO:0009266; P:GO:0009414; F:GO:0008184; F:GO:0030170; F:GO:0102250; F:GO:0102499; C:GO:0009570	P:carbohydrate metabolic process; P:response to temperature stimulus; P:response to water deprivation; F:glycogen phosphorylase activity; F:pyridoxal phosphate binding; F:linear malto-oligosaccharide phosphorylase activity; F:SHG alpha-glucan phosphorylase activity; C:chloroplast stroma	EC:2.4.1.1	Glycogen phosphorylase
3898391_length_1586_cvg_14.0_tip_1.g58	A0A498HRL7_MALDOUncharacterized protein (Fragment) OS=Malus domestica OX=3750 GN=DVH24_028919 PE=3 SV=1	272	10	0	68.28	4	P:GO:0005975; P:GO:0071555; F:GO:0004650; C:GO:0005576	P:carbohydrate metabolic process; P:cell wall organization; F:polygalacturonase activity; C:extracellular region	EC:3.2.1.15	Endo-polygalacturonase
3898399_length_1586_cvg_12.2_tip_0.g61	A0A498HFG2_MALDOL-aspartate oxidase OS=Malus domestica OX=3750 GN=DVH24_037224 PE=3 SV=1	355	5	0	75.88	5	P:GO:0009435; P:GO:0055114; F:GO:0008734; F:GO:0044318; C:GO:0009507	P:NAD biosynthetic process; P:oxidation-reduction process; F:L-aspartate oxidase activity; F:L-aspartate:fumarate oxidoreductase activity; C:chloroplast	EC:1.4.3.16; EC:1.4.3.2	L-aspartate oxidase; L-amino-acid oxidase
3898467_length_1587_cvg_9.6_tip_0.g78	S4U8U3_MALDOLipoxygenase OS=Malus domestica OX=3750 GN=LOX7a PE=3 SV=1	424	10	0	90.5	4	P:GO:0031408; P:GO:0055114; F:GO:0016702; F:GO:0046872	P:oxylipin biosynthetic process; P:oxidation-reduction process; F:oxidoreductase activity, acting on single donors with incorporation of molecular oxygen, incorporation of two atoms of oxygen; F:metal ion binding	EC:1.13.11	Acting on single donors with incorporation of molecular oxygen (oxygenases). The oxygen incorporated need not be derived from O(2)
3898493_length_1587_cvg_12.6_tip_0.g87	A0A498HX51_MALDOArf-GAP domain-containing protein OS=Malus domestica OX=3750 GN=DVH24_019086 PE=4 SV=1	288	2	0	95.15	4	P:GO:0043547; F:GO:0005096; F:GO:0046872; C:GO:0016021	P:positive regulation of GTPase activity; F:GTPase activator activity; F:metal ion binding; C:integral component of membrane
3898495_length_1587_cvg_10.0_tip_0.g88	A0A498HZE5_MALDOUncharacterized protein OS=Malus domestica OX=3750 GN=DVH24_019088 PE=3 SV=1	308	10	0	62.25	1	F:GO:0016747	F:transferase activity, transferring acyl groups other than amino-acyl groups
3898511_length_1587_cvg_13.0_tip_0.g93	E4Z8N0_MALDOPutative polyprotein (Retrotrasposon protein) OS=Malus domestica OX=3750 PE=4 SV=1	442	10	0	61.79	1	P:GO:0006259	P:DNA metabolic process
3898513_length_1587_cvg_15.5_tip_0.g94	A0A498I8E2_MALDOWD_REPEATS_REGION domain-containing protein OS=Malus domestica OX=3750 GN=DVH24_039762 PE=4 SV=1	356	10	0	61.86	1	F:GO:0003824	F:catalytic activity
3898669_length_1589_cvg_11.0_tip_1.g121	A0A498JQ57_MALDOUncharacterized protein OS=Malus domestica OX=3750 GN=DVH24_035715 PE=4 SV=1	273	5	0	67.35	4	P:GO:0006506; F:GO:0016746; F:GO:0046872; C:GO:0016021	P:GPI anchor biosynthetic process; F:transferase activity, transferring acyl groups; F:metal ion binding; C:integral component of membrane
3898701_length_1589_cvg_13.7_tip_1.g129	M4Y750_MALDOPolygalacturonase OS=Malus domestica OX=3750 GN=PG1 PE=2 SV=1	271	10	0	82.66	7	P:GO:0005975; P:GO:0009835; P:GO:0009900; P:GO:0071555; F:GO:0004650; C:GO:0005576; C:GO:0005618	P:carbohydrate metabolic process; P:fruit ripening; P:dehiscence; P:cell wall organization; F:polygalacturonase activity; C:extracellular region; C:cell wall	EC:3.2.1.15	Endo-polygalacturonase
3898807_length_1590_cvg_10.4_tip_0.g152	A0A498JVF0_MALDOLipase_3 domain-containing protein OS=Malus domestica OX=3750 GN=DVH24_035849 PE=4 SV=1	431	10	0	65.04	1	P:GO:0006629	P:lipid metabolic process
3898819_length_1590_cvg_13.0_tip_0.g156	A0A498KJA7_MALDO2-Hacid_dh_C domain-containing protein OS=Malus domestica OX=3750 GN=DVH24_009839 PE=4 SV=1	277	2	0	96.57	2	P:GO:0055114; F:GO:0051287	P:oxidation-reduction process; F:NAD binding
3898867_length_1591_cvg_9.0_tip_1.g167	A0A498KE15_MALDOProtein kinase domain-containing protein OS=Malus domestica OX=3750 GN=DVH24_017639 PE=4 SV=1	273	10	0	77.15	7	P:GO:0005975; P:GO:0006468; F:GO:0004672; F:GO:0005524; F:GO:0008061; C:GO:0000785; C:GO:0016021	P:carbohydrate metabolic process; P:protein phosphorylation; F:protein kinase activity; F:ATP binding; F:chitin binding; C:chromatin; C:integral component of membrane
3898941_length_1591_cvg_13.0_tip_0.g188	A0A498HT58_MALDORING-CH-type domain-containing protein OS=Malus domestica OX=3750 GN=DVH24_012005 PE=4 SV=1	301	1	0	97.34	2	F:GO:0008270; C:GO:0016021	F:zinc ion binding; C:integral component of membrane
3899123_length_1593_cvg_11.7_tip_1.g234	A0A498HYD9_MALDOElongation factor Ts, mitochondrial OS=Malus domestica OX=3750 GN=EFTS PE=3 SV=1	300	2	0	97.8	3	P:GO:0006414; F:GO:0003746; C:GO:0005739	P:translational elongation; F:translation elongation factor activity; C:mitochondrion
3899203_length_1594_cvg_13.0_tip_0.g250	A0A498JN07_MALDOUncharacterized protein OS=Malus domestica OX=3750 GN=DVH24_024907 PE=4 SV=1	441	2	0	94.23	2	F:GO:0003677; C:GO:0005634	F:DNA binding; C:nucleus
3899431_length_1596_cvg_11.7_tip_0.g2	A0A498JSM9_MALDOCDT1 domain-containing protein OS=Malus domestica OX=3750 GN=DVH24_010272 PE=3 SV=1	312	10	0	78.99	2	P:GO:0006508; F:GO:0004185	P:proteolysis; F:serine-type carboxypeptidase activity	EC:3.4.17.11; EC:3.4.21; EC:3.4.16; EC:3.4.16.2; EC:3.4.16.6; EC:3.4.16.5	Glutamate carboxypeptidase; Acting on peptide bonds (peptidases); Acting on peptide bonds (peptidases); Lysosomal Pro-Xaa carboxypeptidase; Carboxypeptidase D; Carboxypeptidase C
3899439_length_1596_cvg_14.0_tip_1.g5	A0A498IRD9_MALDOLaccase OS=Malus domestica OX=3750 GN=DVH24_033028 PE=3 SV=1	337	10	0	82.08	6	P:GO:0046274; P:GO:0055114; F:GO:0005507; F:GO:0052716; C:GO:0016020; C:GO:0048046	P:lignin catabolic process; P:oxidation-reduction process; F:copper ion binding; F:hydroquinone:oxygen oxidoreductase activity; C:membrane; C:apoplast	EC:1.10.3; EC:1.10.3.2	Acting on diphenols and related substances as donors; Laccase
3899455_length_1596_cvg_13.0_tip_0.g11	A0A498IBP0_MALDOUncharacterized protein OS=Malus domestica OX=3750 GN=DVH24_040552 PE=3 SV=1	307	10	0	66.65	2	P:GO:0042026; F:GO:0005524	P:protein refolding; F:ATP binding
3899529_length_1597_cvg_12.0_tip_0.g27	A0A498KLD0_MALDOTrehalose 6-phosphate phosphatase OS=Malus domestica OX=3750 GN=DVH24_022441 PE=3 SV=1	252	9	0	74.99	3	P:GO:0005992; P:GO:0016311; F:GO:0004805	P:trehalose biosynthetic process; P:dephosphorylation; F:trehalose-phosphatase activity	EC:3.1.3.12	Trehalose-phosphatase
3899619_length_1598_cvg_11.5_tip_1.g50	A0A498KJG5_MALDOUncharacterized protein OS=Malus domestica OX=3750 GN=DVH24_014434 PE=4 SV=1	327	5	0	70.35	3	P:GO:0016579; F:GO:0046872; C:GO:0016021	P:protein deubiquitination; F:metal ion binding; C:integral component of membrane
3899715_length_1599_cvg_13.0_tip_0.g71	A0A498J0B5_MALDOLipase_3 domain-containing protein OS=Malus domestica OX=3750 GN=DVH24_006117 PE=3 SV=1	439	10	0	57.77	5	P:GO:0006629; P:GO:0009650; P:GO:0071493; F:GO:0008970; C:GO:0005737	P:lipid metabolic process; P:UV protection; P:cellular response to UV-B; F:phospholipase A1 activity; C:cytoplasm	EC:3.1.1.32; EC:3.1.1.1	Phospholipase A(1); Carboxylesterase
3899729_length_1599_cvg_12.0_tip_1.g76	A0A498KFC9_MALDOPectinesterase OS=Malus domestica OX=3750 GN=DVH24_025995 PE=3 SV=1	284	10	0	63.82	8	P:GO:0042545; P:GO:0043086; P:GO:0045490; F:GO:0004857; F:GO:0030599; F:GO:0045330; C:GO:0005576; C:GO:0005618	P:cell wall modification; P:negative regulation of catalytic activity; P:pectin catabolic process; F:enzyme inhibitor activity; F:pectinesterase activity; F:aspartyl esterase activity; C:extracellular region; C:cell wall	EC:3.1.1.11; EC:3.1.1.1	Pectinesterase; Carboxylesterase
3899829_length_1600_cvg_12.0_tip_1.g104	A0A498KQS5_MALDOProtein DETOXIFICATION OS=Malus domestica OX=3750 GN=DVH24_009875 PE=3 SV=1	338	10	0	80.7	6	P:GO:0042908; P:GO:0048544; P:GO:0055085; F:GO:0015297; F:GO:0042910; C:GO:0016021	P:xenobiotic transport; P:recognition of pollen; P:transmembrane transport; F:antiporter activity; F:xenobiotic transmembrane transporter activity; C:integral component of membrane
3899833_length_1600_cvg_10.8_tip_0.g106	A0A498HTQ8_MALDODiacylglycerol kinase OS=Malus domestica OX=3750 GN=DVH24_028880 PE=3 SV=1	370	3	0	71.25	7	P:GO:0007205; P:GO:0016310; P:GO:0035556; F:GO:0003951; F:GO:0004143; F:GO:0005524; C:GO:0016021	P:protein kinase C-activating G protein-coupled receptor signaling pathway; P:phosphorylation; P:intracellular signal transduction; F:NAD+ kinase activity; F:diacylglycerol kinase activity; F:ATP binding; C:integral component of membrane	EC:2.7.1.23; EC:2.7.1.107	NAD(+) kinase; Diacylglycerol kinase (ATP)
3899911_length_1601_cvg_13.9_tip_1.g124	A0A498KHD7_MALDOUncharacterized protein OS=Malus domestica OX=3750 GN=DVH24_005483 PE=4 SV=1	406	3	0	55.91	1	F:GO:0046872	F:metal ion binding
3899945_length_1601_cvg_11.0_tip_1.g137	A0A498KHL0_MALDOPPC domain-containing protein OS=Malus domestica OX=3750 GN=DVH24_025787 PE=4 SV=1	296	10	0	77	4	P:GO:0006355; F:GO:0003680; F:GO:0003700; C:GO:0005634	P:regulation of transcription, DNA-templated; F:minor groove of adenine-thymine-rich DNA binding; F:DNA-binding transcription factor activity; C:nucleus
3899989_length_1602_cvg_9.1_tip_0.g147	A0A3G5BLY2_MALDONitrate transporter 1/peptide transporter family protein OS=Malus domestica OX=3750 GN=NPF2.22 PE=2 SV=1	390	10	0	73.61	3	P:GO:0055085; F:GO:0022857; C:GO:0016021	P:transmembrane transport; F:transmembrane transporter activity; C:integral component of membrane
3900021_length_1602_cvg_11.1_tip_1.g155	D5L120_MALDOAP2 domain class transcription factor OS=Malus domestica OX=3750 GN=AP2D36 PE=2 SV=1	403	10	0	73.86	4	P:GO:0006355; F:GO:0003677; F:GO:0003700; C:GO:0005634	P:regulation of transcription, DNA-templated; F:DNA binding; F:DNA-binding transcription factor activity; C:nucleus
3900101_length_1603_cvg_13.0_tip_1.g175	A0A498IDE7_MALDOGalectin domain-containing protein OS=Malus domestica OX=3750 GN=DVH24_041242 PE=3 SV=1	292	9	0	65.34	5	P:GO:0006486; F:GO:0016757; F:GO:0030246; C:GO:0005794; C:GO:0016021	P:protein glycosylation; F:transferase activity, transferring glycosyl groups; F:carbohydrate binding; C:Golgi apparatus; C:integral component of membrane
3900117_length_1603_cvg_15.0_tip_0.g179	A0A498ISP2_MALDOProtein kinase domain-containing protein OS=Malus domestica OX=3750 GN=DVH24_032754 PE=4 SV=1	533	10	0	75.52	4	P:GO:0006468; F:GO:0004672; F:GO:0005524; C:GO:0016021	P:protein phosphorylation; F:protein kinase activity; F:ATP binding; C:integral component of membrane
3900247_length_1604_cvg_13.3_tip_0.g210	A0A498KGA8_MALDORPW8 domain-containing protein OS=Malus domestica OX=3750 GN=DVH24_026345 PE=4 SV=1	397	10	0	81.34	1	F:GO:0043531	F:ADP binding
3900451_length_1606_cvg_13.0_tip_0.g249	A0A498IA10_MALDOPotassium transporter OS=Malus domestica OX=3750 GN=DVH24_041147 PE=3 SV=1	355	10	0	78.37	3	P:GO:0071805; F:GO:0015079; C:GO:0016021	P:potassium ion transmembrane transport; F:potassium ion transmembrane transporter activity; C:integral component of membrane
3900559_length_1607_cvg_11.6_tip_0.g270	A0A498ICE8_MALDOHECT domain-containing protein OS=Malus domestica OX=3750 GN=DVH24_004573 PE=4 SV=1	432	4	0	76.57	2	P:GO:0016567; F:GO:0004842	P:protein ubiquitination; F:ubiquitin-protein transferase activity
3900651_length_1608_cvg_12.0_tip_1.g6	D9ZJ14_MALDOADP-ribosyl cyclase/cyclic ADP-ribose hydrolase OS=Malus domestica OX=3750 GN=HD20 PE=2 SV=1	366	10	0	67.65	2	P:GO:0007165; F:GO:0043531	P:signal transduction; F:ADP binding
3900673_length_1608_cvg_13.6_tip_1.g12	D9ZJB3_MALDOSCL domain class transcription factor OS=Malus domestica OX=3750 GN=SCL23 PE=2 SV=1	450	10	0	73.47	6	P:GO:0006412; F:GO:0003677; F:GO:0003735; F:GO:0046983; C:GO:0005840; C:GO:0016021	P:translation; F:DNA binding; F:structural constituent of ribosome; F:protein dimerization activity; C:ribosome; C:integral component of membrane
3900755_length_1609_cvg_14.0_tip_0.g37	A0A498IYN2_MALDOAcetylornithine transaminase OS=Malus domestica OX=3750 GN=DVH24_021866 PE=3 SV=1	264	10	0	66.33	4	P:GO:0006355; F:GO:0008483; F:GO:0030170; C:GO:0016021	P:regulation of transcription, DNA-templated; F:transaminase activity; F:pyridoxal phosphate binding; C:integral component of membrane
3900817_length_1609_cvg_27.0_tip_0.g56	A0A498J2N5_MALDOMFS domain-containing protein OS=Malus domestica OX=3750 GN=DVH24_042323 PE=3 SV=1	462	10	0	92.81	3	P:GO:0055085; F:GO:0022857; C:GO:0016021	P:transmembrane transport; F:transmembrane transporter activity; C:integral component of membrane
3900845_length_1610_cvg_12.0_tip_0.g66	A0A498HFX3_MALDOTPX2 domain-containing protein OS=Malus domestica OX=3750 GN=DVH24_037008 PE=3 SV=1	293	6	0	70.57	4	P:GO:0032147; P:GO:0060236; C:GO:0005819; C:GO:0005874	P:activation of protein kinase activity; P:regulation of mitotic spindle organization; C:spindle; C:microtubule
3900985_length_1611_cvg_13.0_tip_0.g101	A0A498ISR9_MALDOMethyltransf_21 domain-containing protein OS=Malus domestica OX=3750 GN=DVH24_041720 PE=4 SV=1	404	9	0	66.48	1	C:GO:0016021	C:integral component of membrane
3901037_length_1612_cvg_6.0_tip_0.g113	A0A498JQB6_MALDOIntegrase catalytic domain-containing protein OS=Malus domestica OX=3750 GN=DVH24_035904 PE=4 SV=1	377	6	0	71.87	2	P:GO:0015074; F:GO:0003676	P:DNA integration; F:nucleic acid binding
3901103_length_1612_cvg_11.0_tip_0.g131	A0A498HTP4_MALDODof-type domain-containing protein OS=Malus domestica OX=3750 GN=DVH24_021300 PE=4 SV=1	307	10	0	84.19	3	P:GO:0006355; F:GO:0003677; C:GO:0005634	P:regulation of transcription, DNA-templated; F:DNA binding; C:nucleus
3901145_length_1613_cvg_14.0_tip_0.g140	A0A498I4I2_MALDOPoly(A)-specific ribonuclease OS=Malus domestica OX=3750 GN=DVH24_019259 PE=3 SV=1	282	10	0	73.81	4	P:GO:0090503; F:GO:0003676; F:GO:0004535; C:GO:0030014	P:RNA phosphodiester bond hydrolysis, exonucleolytic; F:nucleic acid binding; F:poly(A)-specific ribonuclease activity; C:CCR4-NOT complex	EC:3.1.13; EC:3.1.15; EC:3.1.13.4	Acting on ester bonds; Acting on ester bonds; Poly(A)-specific ribonuclease
3901165_length_1613_cvg_10.7_tip_0.g148	A0A498HVS6_MALDOWRKY domain-containing protein OS=Malus domestica OX=3750 GN=DVH24_016437 PE=4 SV=1	306	10	0	77.55	7	P:GO:0006355; P:GO:0006508; P:GO:0006629; F:GO:0003700; F:GO:0004190; F:GO:0043565; C:GO:0005634	P:regulation of transcription, DNA-templated; P:proteolysis; P:lipid metabolic process; F:DNA-binding transcription factor activity; F:aspartic-type endopeptidase activity; F:sequence-specific DNA binding; C:nucleus	EC:3.4.99; EC:3.4.23.1; EC:3.4.23; EC:3.4.23.32; EC:3.4.23.43; EC:3.4.23.20; EC:3.4.23.25; EC:3.4.23.36; EC:3.4.23.4; EC:3.4.23.35; EC:3.4.23.5; EC:3.4.23.34; EC:3.4.23.15	Acting on peptide bonds (peptidases); Pepsin A; Acting on peptide bonds (peptidases); Scytalidopepsin B; Prepilin peptidase; Penicillopepsin; Saccharopepsin; Signal peptidase II; Chymosin; Barrierpepsin; Cathepsin D; Cathepsin E; Renin
3901253_length_1614_cvg_12.7_tip_0.g173	A0A498JNK1_MALDORmlD_sub_bind domain-containing protein OS=Malus domestica OX=3750 GN=DVH24_007924 PE=4 SV=1	296	9	0	90.43	3	P:GO:0009225; F:GO:0008460; C:GO:0016021	P:nucleotide-sugar metabolic process; F:dTDP-glucose 4,6-dehydratase activity; C:integral component of membrane	EC:4.2.1.46	dTDP-glucose 4,6-dehydratase
3901257_length_1614_cvg_6.0_tip_1.g175	E4Z8P7_MALDOEndonuclease OS=Malus domestica OX=3750 PE=4 SV=1	415	10	0	71.08	2	P:GO:0015074; F:GO:0003676	P:DNA integration; F:nucleic acid binding
3901263_length_1614_cvg_14.0_tip_0.g178	A0A498I2D2_MALDOABC transporter domain-containing protein OS=Malus domestica OX=3750 GN=DVH24_019997 PE=4 SV=1	358	10	0	79.82	5	P:GO:0055085; F:GO:0005524; F:GO:0016887; F:GO:0042626; C:GO:0016021	P:transmembrane transport; F:ATP binding; F:ATPase activity; F:ATPase-coupled transmembrane transporter activity; C:integral component of membrane	EC:3.6.1.3; EC:3.6.1.15	Adenosinetriphosphatase; Nucleoside-triphosphate phosphatase
3901283_length_1614_cvg_12.6_tip_0.g183	A0A498KBA2_MALDOLRRNT_2 domain-containing protein OS=Malus domestica OX=3750 GN=DVH24_039032 PE=4 SV=1	309	10	0	85.83	7	P:GO:0000272; P:GO:0006468; F:GO:0004674; F:GO:0005524; F:GO:0016161; F:GO:0102229; C:GO:0016021	P:polysaccharide catabolic process; P:protein phosphorylation; F:protein serine/threonine kinase activity; F:ATP binding; F:beta-amylase activity; F:amylopectin maltohydrolase activity; C:integral component of membrane	EC:2.7.11; EC:3.2.1.2	Transferring phosphorus-containing groups; Beta-amylase
3901317_length_1614_cvg_13.0_tip_0.g193	A0A498IMA6_MALDODUF4220 domain-containing protein OS=Malus domestica OX=3750 GN=DVH24_032962 PE=4 SV=1	517	7	0	61.25	1	C:GO:0016021	C:integral component of membrane
3901421_length_1615_cvg_13.0_tip_0.g215	A0A498JPG3_MALDOUbiquitin carboxyl-terminal hydrolase OS=Malus domestica OX=3750 GN=DVH24_035703 PE=3 SV=1	272	10	0	64.6	5	P:GO:0006511; P:GO:0016579; F:GO:0003824; F:GO:0046872; C:GO:0016021	P:ubiquitin-dependent protein catabolic process; P:protein deubiquitination; F:catalytic activity; F:metal ion binding; C:integral component of membrane
3901423_length_1615_cvg_11.0_tip_1.g216	A0A498IHI2_MALDOUncharacterized protein OS=Malus domestica OX=3750 GN=DVH24_003334 PE=4 SV=1	371	3	0	80.45	1	C:GO:0016021	C:integral component of membrane
3901487_length_1616_cvg_13.8_tip_0.g225	A0A498HIB8_MALDOPyruvate kinase OS=Malus domestica OX=3750 GN=DVH24_007726 PE=3 SV=1	414	10	0	74.82	6	P:GO:0006096; F:GO:0000287; F:GO:0004553; F:GO:0004743; F:GO:0016301; F:GO:0030955	P:glycolytic process; F:magnesium ion binding; F:hydrolase activity, hydrolyzing O-glycosyl compounds; F:pyruvate kinase activity; F:kinase activity; F:potassium ion binding	EC:2.7.1.40	Pyruvate kinase
3901573_length_1617_cvg_13.0_tip_0.g242	A0A498JMI7_MALDOMFS domain-containing protein OS=Malus domestica OX=3750 GN=DVH24_035837 PE=3 SV=1	360	8	0	79.08	3	P:GO:0055085; F:GO:0022857; C:GO:0016021	P:transmembrane transport; F:transmembrane transporter activity; C:integral component of membrane
3901579_length_1617_cvg_13.3_tip_0.g244	A0A498KJH7_MALDODYW_deaminase domain-containing protein OS=Malus domestica OX=3750 GN=DVH24_017595 PE=3 SV=1	517	10	0	62.92	1	F:GO:0008270	F:zinc ion binding
3901643_length_1617_cvg_12.0_tip_1.g257	A0A498HHC3_MALDONon-specific serine/threonine protein kinase OS=Malus domestica OX=3750 GN=DVH24_030706 PE=3 SV=1	278	10	0	79.28	8	P:GO:0005975; P:GO:0006468; P:GO:0071555; F:GO:0004650; F:GO:0004672; F:GO:0005524; F:GO:0046872; C:GO:0005576	P:carbohydrate metabolic process; P:protein phosphorylation; P:cell wall organization; F:polygalacturonase activity; F:protein kinase activity; F:ATP binding; F:metal ion binding; C:extracellular region	EC:3.2.1.15	Endo-polygalacturonase
3901667_length_1618_cvg_5.0_tip_1.g263	A0A498KFV8_MALDO(R)-mandelonitrile lyase OS=Malus domestica OX=3750 GN=DVH24_038637 PE=3 SV=1	359	10	0	78.91	3	P:GO:0055114; F:GO:0016614; F:GO:0050660	P:oxidation-reduction process; F:oxidoreductase activity, acting on CH-OH group of donors; F:flavin adenine dinucleotide binding
3901677_length_1618_cvg_11.4_tip_1.g266	G5CBT6_MALDOReceptor-like protein (Fragment) OS=Malus domestica OX=3750 PE=4 SV=1	430	10	0	83.56	1	C:GO:0016021	C:integral component of membrane
3901687_length_1618_cvg_12.0_tip_1.g268	A0A498HKV9_MALDOAP2/ERF domain-containing protein OS=Malus domestica OX=3750 GN=DVH24_007411 PE=4 SV=1	345	10	0	65	5	P:GO:0006355; F:GO:0003677; F:GO:0003700; C:GO:0005634; C:GO:0016021	P:regulation of transcription, DNA-templated; F:DNA binding; F:DNA-binding transcription factor activity; C:nucleus; C:integral component of membrane
3901765_length_1618_cvg_12.0_tip_0.g294	A0A498K209_MALDOUncharacterized protein OS=Malus domestica OX=3750 GN=DVH24_014970 PE=4 SV=1	416	6	0	74.33	2	P:GO:2000762; C:GO:0016592	P:regulation of phenylpropanoid metabolic process; C:mediator complex
3901851_length_1619_cvg_12.4_tip_1.g1	A0A498HMP5_MALDOHMA domain-containing protein OS=Malus domestica OX=3750 GN=DVH24_018889 PE=3 SV=1	483	10	0	75.67	6	P:GO:0030001; P:GO:0098655; F:GO:0005524; F:GO:0019829; F:GO:0046872; C:GO:0016021	P:metal ion transport; P:cation transmembrane transport; F:ATP binding; F:ATPase-coupled cation transmembrane transporter activity; F:metal ion binding; C:integral component of membrane
3902065_length_1622_cvg_12.0_tip_0.g57	A0A498HRR7_MALDOUncharacterized protein OS=Malus domestica OX=3750 GN=DVH24_012336 PE=4 SV=1	255	3	0	81.9	1	F:GO:0003824	F:catalytic activity
3902129_length_1622_cvg_13.0_tip_0.g75	A0A498HU10_MALDOCyclic nucleotide-binding domain-containing protein OS=Malus domestica OX=3750 GN=DVH24_028971 PE=3 SV=1	348	10	0	83.42	3	P:GO:0071805; F:GO:0005249; C:GO:0016021	P:potassium ion transmembrane transport; F:voltage-gated potassium channel activity; C:integral component of membrane
3902189_length_1623_cvg_14.0_tip_0.g86	A0A498JBQ5_MALDOProtein transport protein SEC23 OS=Malus domestica OX=3750 GN=DVH24_035555 PE=3 SV=1	409	2	0	96.58	6	P:GO:0006886; P:GO:0006888; F:GO:0008270; C:GO:0005783; C:GO:0005789; C:GO:0030127	P:intracellular protein transport; P:endoplasmic reticulum to Golgi vesicle-mediated transport; F:zinc ion binding; C:endoplasmic reticulum; C:endoplasmic reticulum membrane; C:COPII vesicle coat
3902265_length_1624_cvg_13.6_tip_1.g110	A0A498HYY2_MALDODNA polymerase OS=Malus domestica OX=3750 GN=DVH24_030075 PE=3 SV=1	465	2	0	94.79	8	P:GO:0006260; P:GO:0071897; F:GO:0000166; F:GO:0003677; F:GO:0003887; F:GO:0046872; F:GO:0051539; C:GO:0005634	P:DNA replication; P:DNA biosynthetic process; F:nucleotide binding; F:DNA binding; F:DNA-directed DNA polymerase activity; F:metal ion binding; F:4 iron, 4 sulfur cluster binding; C:nucleus	EC:2.7.7.7	DNA-directed DNA polymerase
3902507_length_1626_cvg_13.0_tip_1.g175	A0A498JF33_MALDOSerine/threonine-protein phosphatase 2A activator OS=Malus domestica OX=3750 GN=DVH24_033258 PE=3 SV=1	322	1	0	98.38	5	P:GO:0000413; P:GO:0043085; F:GO:0003755; F:GO:0019211; C:GO:0005737	P:protein peptidyl-prolyl isomerization; P:positive regulation of catalytic activity; F:peptidyl-prolyl cis-trans isomerase activity; F:phosphatase activator activity; C:cytoplasm	EC:5.2.1.8	Peptidylprolyl isomerase
3902511_length_1626_cvg_14.0_tip_0.g176	A0A498IN23_MALDOUncharacterized protein OS=Malus domestica OX=3750 GN=DVH24_005778 PE=4 SV=1	396	5	0	72.22	1	F:GO:0046872	F:metal ion binding
3902531_length_1626_cvg_14.0_tip_0.g183	A0A498IKR9_MALDOPyruvate kinase OS=Malus domestica OX=3750 GN=DVH24_009244 PE=3 SV=1	322	10	0	77.33	6	P:GO:0006096; F:GO:0000287; F:GO:0004553; F:GO:0004743; F:GO:0016301; F:GO:0030955	P:glycolytic process; F:magnesium ion binding; F:hydrolase activity, hydrolyzing O-glycosyl compounds; F:pyruvate kinase activity; F:kinase activity; F:potassium ion binding	EC:2.7.1.40	Pyruvate kinase
3902537_length_1626_cvg_12.0_tip_0.g184	A0A498ID46_MALDOeRF1_1 domain-containing protein OS=Malus domestica OX=3750 GN=DVH24_041161 PE=3 SV=1	475	5	0	82.25	7	P:GO:0006415; F:GO:0003677; F:GO:0003747; F:GO:0043531; F:GO:0046872; C:GO:0005634; C:GO:0042025	P:translational termination; F:DNA binding; F:translation release factor activity; F:ADP binding; F:metal ion binding; C:nucleus; C:host cell nucleus
3902543_length_1626_cvg_13.0_tip_1.g186	A0A498K9D4_MALDOBTB domain-containing protein OS=Malus domestica OX=3750 GN=DVH24_038260 PE=3 SV=1	506	10	0	62.51	2	P:GO:0006508; F:GO:0004252	P:proteolysis; F:serine-type endopeptidase activity	EC:3.4.21.73; EC:3.4.24.7; EC:3.4.21.71; EC:3.4.24.3; EC:3.4.21.34; EC:3.4.21.78; EC:3.4.21.75; EC:3.4.21.26; EC:3.4.21.27; EC:3.4.21.68; EC:3.4.21.69; EC:3.4.24.34; EC:3.4.21.41; EC:3.4.21.83; EC:3.4.21.88; EC:3.4.21.45; EC:3.4.21.89; EC:3.4.21.42; EC:3.4.19.1; EC:3.4.21.43; EC:3.4.21.87; EC:3.4.21.38; EC:3.4.21.35; EC:3.4.21.79; EC:3.4.21.36; EC:3.4.21.102; EC:3.4.21.39; EC:3.4.21; EC:3.4.21.4;…	U-plasminogen activator; Interstitial collagenase; Pancreatic elastase II; Microbial collagenase; Plasma kallikrein; Granzyme A; Furin; Prolyl oligopeptidase; Coagulation factor XIa; T-plasminogen activator; Protein C (activated); Neutrophil collagenase; Complement subcomponent C1r; Oligopeptidase B; Repressor LexA; Complement factor I; Signal peptidase I; Complement subcomponent C1s; Acylaminoac…
3902549_length_1626_cvg_12.0_tip_0.g188	A0A498JAQ6_MALDOTPR_REGION domain-containing protein OS=Malus domestica OX=3750 GN=DVH24_011923 PE=4 SV=1	377	8	0	76.38	1	C:GO:0016020	C:membrane
3902607_length_1626_cvg_14.0_tip_1.g206	A0A498JD01_MALDORx_N domain-containing protein OS=Malus domestica OX=3750 GN=DVH24_020957 PE=4 SV=1	492	10	0	59.49	1	F:GO:0043531	F:ADP binding
3902615_length_1627_cvg_11.6_tip_0.g209	A0A498JTE7_MALDOAbhydrolase_3 domain-containing protein OS=Malus domestica OX=3750 GN=DVH24_010542 PE=4 SV=1	319	10	0	79.88	1	F:GO:0016787	F:hydrolase activity
3902729_length_1627_cvg_13.0_tip_1.g238	A0A498JWS9_MALDODYW_deaminase domain-containing protein OS=Malus domestica OX=3750 GN=DVH24_021642 PE=3 SV=1	347	10	0	72.68	2	P:GO:0009987; F:GO:0008270	P:cellular process; F:zinc ion binding
3902819_length_1628_cvg_13.0_tip_0.g261	D9ZJG3_MALDOWRKY domain class transcription factor OS=Malus domestica OX=3750 GN=WRKY9 PE=2 SV=1	256	10	0	64.63	4	P:GO:0006355; F:GO:0003700; F:GO:0043565; C:GO:0005634	P:regulation of transcription, DNA-templated; F:DNA-binding transcription factor activity; F:sequence-specific DNA binding; C:nucleus
3902845_length_1629_cvg_14.0_tip_0.g268	A0A498K7X1_MALDOFormylglycinamide ribonucleotide amidotransferase OS=Malus domestica OX=3750 GN=DVH24_004160 PE=3 SV=1	513	3	0	83.61	4	P:GO:0006189; P:GO:0006541; F:GO:0003723; F:GO:0004642	P:'de novo' IMP biosynthetic process; P:glutamine metabolic process; F:RNA binding; F:phosphoribosylformylglycinamidine synthase activity	EC:6.3.5.3	Phosphoribosylformylglycinamidine synthase
3902931_length_1629_cvg_11.0_tip_1.g289	A0A498HX62_MALDOAa_trans domain-containing protein OS=Malus domestica OX=3750 GN=DVH24_016593 PE=3 SV=1	296	10	0	74.46	1	C:GO:0016021	C:integral component of membrane
3902989_length_1630_cvg_13.0_tip_0.g297	A0A498I5P4_MALDOUncharacterized protein OS=Malus domestica OX=3750 GN=DVH24_023679 PE=4 SV=1	301	2	0	91.02	1	P:GO:0009786	P:regulation of asymmetric cell division
3902991_length_1630_cvg_12.0_tip_1.g298	A0A498KCH7_MALDONa_H_Exchanger domain-containing protein OS=Malus domestica OX=3750 GN=DVH24_006495 PE=4 SV=1	394	10	0	69.63	3	P:GO:1902600; F:GO:0015299; C:GO:0016021	P:proton transmembrane transport; F:solute:proton antiporter activity; C:integral component of membrane
3902997_length_1630_cvg_9.9_tip_0.g301	A0A498I996_MALDOPUM-HD domain-containing protein OS=Malus domestica OX=3750 GN=DVH24_002143 PE=3 SV=1	470	10	0	61.33	3	P:GO:0070476; F:GO:0003723; F:GO:0016435	P:rRNA (guanine-N7)-methylation; F:RNA binding; F:rRNA (guanine) methyltransferase activity
3903033_length_1630_cvg_13.0_tip_0.g309	A0A498JFN5_MALDOUncharacterized protein OS=Malus domestica OX=3750 GN=DVH24_033097 PE=4 SV=1	294	5	0	62.71	4	P:GO:0006401; F:GO:0003723; F:GO:0003724; F:GO:0005524	P:RNA catabolic process; F:RNA binding; F:RNA helicase activity; F:ATP binding	EC:3.6.1.3; EC:3.6.4.13; EC:3.6.1.15	Adenosinetriphosphatase; RNA helicase; Nucleoside-triphosphate phosphatase
3903117_length_1631_cvg_14.0_tip_0.g20	A0A498JF90_MALDOENTH domain-containing protein OS=Malus domestica OX=3750 GN=DVH24_033308 PE=4 SV=1	380	10	0	64.67	4	P:GO:0048268; F:GO:0005545; F:GO:0030276; C:GO:0030136	P:clathrin coat assembly; F:1-phosphatidylinositol binding; F:clathrin binding; C:clathrin-coated vesicle
3903165_length_1631_cvg_10.7_tip_0.g32	A0A498KGR1_MALDOGlycerol-3-phosphate dehydrogenase OS=Malus domestica OX=3750 GN=DVH24_005283 PE=3 SV=1	305	2	0	99.07	4	P:GO:0006072; P:GO:0055114; F:GO:0052591; C:GO:0009331	P:glycerol-3-phosphate metabolic process; P:oxidation-reduction process; F:sn-glycerol-3-phosphate:ubiquinone-8 oxidoreductase activity; C:glycerol-3-phosphate dehydrogenase complex	EC:1.1.5.3	Glycerol-3-phosphate dehydrogenase
3903185_length_1632_cvg_13.0_tip_1.g36	A0A498H8M3_MALDOConserved oligomeric Golgi complex subunit 5 OS=Malus domestica OX=3750 GN=DVH24_027873 PE=4 SV=1	311	2	0	98.87	2	P:GO:0006891; C:GO:0017119	P:intra-Golgi vesicle-mediated transport; C:Golgi transport complex
3903257_length_1632_cvg_14.0_tip_0.g55	A0A498HMQ1_MALDOAnamorsin homolog OS=Malus domestica OX=3750 GN=DVH24_007697 PE=3 SV=1	484	2	0	99.69	9	P:GO:0016226; P:GO:0022900; F:GO:0009055; F:GO:0046872; F:GO:0051537; F:GO:0051539; F:GO:0071949; C:GO:0005758; C:GO:0016021	P:iron-sulfur cluster assembly; P:electron transport chain; F:electron transfer activity; F:metal ion binding; F:2 iron, 2 sulfur cluster binding; F:4 iron, 4 sulfur cluster binding; F:FAD binding; C:mitochondrial intermembrane space; C:integral component of membrane
3903399_length_1634_cvg_11.9_tip_0.g87	S4UL41_MALDOLipoxygenase OS=Malus domestica OX=3750 GN=LOX5b PE=2 SV=1	362	10	0	94.66	4	P:GO:0031408; P:GO:0055114; F:GO:0016702; F:GO:0046872	P:oxylipin biosynthetic process; P:oxidation-reduction process; F:oxidoreductase activity, acting on single donors with incorporation of molecular oxygen, incorporation of two atoms of oxygen; F:metal ion binding	EC:1.13.11	Acting on single donors with incorporation of molecular oxygen (oxygenases). The oxygen incorporated need not be derived from O(2)
3903477_length_1634_cvg_12.0_tip_0.g108	A0A498JRP3_MALDORubredoxin-like domain-containing protein OS=Malus domestica OX=3750 GN=DVH24_008421 PE=3 SV=1	299	10	0	70.07	10	P:GO:0000413; P:GO:0005975; P:GO:0006098; P:GO:0006486; F:GO:0003755; F:GO:0004801; F:GO:0005506; F:GO:0016757; C:GO:0005737; C:GO:0016021	P:protein peptidyl-prolyl isomerization; P:carbohydrate metabolic process; P:pentose-phosphate shunt; P:protein glycosylation; F:peptidyl-prolyl cis-trans isomerase activity; F:sedoheptulose-7-phosphate:D-glyceraldehyde-3-phosphate glyceronetransferase activity; F:iron ion binding; F:transferase activity, transferring glycosyl groups; C:cytoplasm; C:integral component of membrane	EC:5.2.1.8; EC:2.2.1.2	Peptidylprolyl isomerase; Transaldolase
3903557_length_1635_cvg_14.0_tip_0.g126	A0A498ITE0_MALDOArginine decarboxylase OS=Malus domestica OX=3750 GN=DVH24_002552 PE=3 SV=1	529	3	0	97.92	3	P:GO:0006527; P:GO:0008295; F:GO:0008792	P:arginine catabolic process; P:spermidine biosynthetic process; F:arginine decarboxylase activity	EC:4.1.1.19	Arginine decarboxylase
3903583_length_1636_cvg_12.8_tip_0.g133	A0A498JNH9_MALDOFe2OG dioxygenase domain-containing protein OS=Malus domestica OX=3750 GN=DVH24_035768 PE=3 SV=1	309	10	0	75.61	3	P:GO:0055114; F:GO:0016491; F:GO:0046872	P:oxidation-reduction process; F:oxidoreductase activity; F:metal ion binding
3903663_length_1636_cvg_16.0_tip_0.g153	A0A498JPZ6_MALDODYW_deaminase domain-containing protein OS=Malus domestica OX=3750 GN=DVH24_010173 PE=3 SV=1	482	10	0	64.61	2	P:GO:0009987; F:GO:0005488	P:cellular process; F:binding
3903685_length_1636_cvg_11.0_tip_0.g163	A0A498KEG9_MALDOProtein kinase domain-containing protein OS=Malus domestica OX=3750 GN=DVH24_038206 PE=4 SV=1	274	10	0	86.48	3	P:GO:0006468; F:GO:0004672; F:GO:0005524	P:protein phosphorylation; F:protein kinase activity; F:ATP binding
3903817_length_1638_cvg_13.0_tip_0.g195	A0A498ILX7_MALDOAIG1-type G domain-containing protein OS=Malus domestica OX=3750 GN=DVH24_027245 PE=4 SV=1	273	7	0	74.99	4	P:GO:0006399; F:GO:0005525; F:GO:0016817; F:GO:0140101	P:tRNA metabolic process; F:GTP binding; F:hydrolase activity, acting on acid anhydrides; F:catalytic activity, acting on a tRNA
3904037_length_1640_cvg_14.0_tip_0.g248	A0A498IQ60_MALDOUncharacterized protein OS=Malus domestica OX=3750 GN=DVH24_005626 PE=4 SV=1	332	4	0	75.02	1	C:GO:0016021	C:integral component of membrane
3904071_length_1640_cvg_13.9_tip_0.g258	A0A498KEV6_MALDOUncharacterized protein OS=Malus domestica OX=3750 GN=DVH24_038267 PE=3 SV=1	353	10	0	75.46	1	F:GO:0003824	F:catalytic activity
3904091_length_1640_cvg_11.3_tip_0.g267	A0A498JIS8_MALDOUncharacterized protein OS=Malus domestica OX=3750 GN=DVH24_008309 PE=3 SV=1	377	2	0	93.79	2	P:GO:0055085; C:GO:0016021	P:transmembrane transport; C:integral component of membrane
3904147_length_1641_cvg_13.9_tip_1.g283	3)-beta-glucan endohydrolase OS=Malus domestica OX=3750 GN=DVH24_011288 PE=3 SV=1	389	10	0	73.22	3	P:GO:0005975; F:GO:0004553; C:GO:0110165	P:carbohydrate metabolic process; F:hydrolase activity, hydrolyzing O-glycosyl compounds; C:cellular anatomical entity
3904163_length_1641_cvg_13.0_tip_0.g285	D6N3G1_MALDOLisH-SSDP-WD40 OS=Malus domestica OX=3750 PE=4 SV=1	283	10	0	76.84	3	P:GO:0051603; C:GO:0005839; C:GO:0016021	P:proteolysis involved in cellular protein catabolic process; C:proteasome core complex; C:integral component of membrane
3904219_length_1641_cvg_13.0_tip_0.g300	A0A498I645_MALDOChorismate_bind domain-containing protein OS=Malus domestica OX=3750 GN=DVH24_023829 PE=4 SV=1	366	2	0	94.1	3	P:GO:0009058; C:GO:0005634; C:GO:0016021	P:biosynthetic process; C:nucleus; C:integral component of membrane
3904221_length_1641_cvg_14.0_tip_0.g301	A0A498KCH7_MALDONa_H_Exchanger domain-containing protein OS=Malus domestica OX=3750 GN=DVH24_006495 PE=4 SV=1	344	10	0	75.68	3	P:GO:1902600; F:GO:0015299; C:GO:0016021	P:proton transmembrane transport; F:solute:proton antiporter activity; C:integral component of membrane
3904227_length_1641_cvg_12.0_tip_0.g303	A0A498HLN1_MALDOPeroxidase OS=Malus domestica OX=3750 GN=DVH24_012102 PE=3 SV=1	547	10	0	58.33	7	P:GO:0006979; P:GO:0055114; P:GO:0098869; F:GO:0004601; F:GO:0020037; F:GO:0046872; C:GO:0016021	P:response to oxidative stress; P:oxidation-reduction process; P:cellular oxidant detoxification; F:peroxidase activity; F:heme binding; F:metal ion binding; C:integral component of membrane	EC:1.11.1.7	Peroxidase
3904333_length_1642_cvg_11.0_tip_1.g23	A0A498IQT5_MALDOUncharacterized protein OS=Malus domestica OX=3750 GN=DVH24_009256 PE=4 SV=1	408	2	0	95.23	1	F:GO:0003723	F:RNA binding
3904353_length_1643_cvg_10.8_tip_1.g25	A0A498KIL4_MALDOCellulose synthase OS=Malus domestica OX=3750 GN=DVH24_006669 PE=3 SV=1	311	10	0	57.47	4	P:GO:0030244; P:GO:0071555; F:GO:0016760; C:GO:0016021	P:cellulose biosynthetic process; P:cell wall organization; F:cellulose synthase (UDP-forming) activity; C:integral component of membrane	EC:2.4.1.12	Cellulose synthase (UDP-forming)
3904419_length_1643_cvg_12.0_tip_0.g43	A0A498IQS5_MALDOUncharacterized protein OS=Malus domestica OX=3750 GN=DVH24_009507 PE=3 SV=1	310	6	0	85.75	1	P:GO:0006886	P:intracellular protein transport
3904487_length_1644_cvg_10.4_tip_0.g58	A0A498KJQ4_MALDOArginyl-tRNA synthetase OS=Malus domestica OX=3750 GN=DVH24_018037 PE=3 SV=1	320	3	0	64.07	4	P:GO:0006420; F:GO:0004814; F:GO:0005524; C:GO:0005737	P:arginyl-tRNA aminoacylation; F:arginine-tRNA ligase activity; F:ATP binding; C:cytoplasm	EC:6.1.1.19	Arginine--tRNA ligase
3904549_length_1644_cvg_12.0_tip_1.g71	A0A498HFI6_MALDOXyloglucan endotransglucosylase/hydrolase OS=Malus domestica OX=3750 GN=DVH24_007035 PE=3 SV=1	255	10	0	65.71	7	P:GO:0010411; P:GO:0042546; P:GO:0071555; F:GO:0004553; F:GO:0016762; C:GO:0005618; C:GO:0048046	P:xyloglucan metabolic process; P:cell wall biogenesis; P:cell wall organization; F:hydrolase activity, hydrolyzing O-glycosyl compounds; F:xyloglucan:xyloglucosyl transferase activity; C:cell wall; C:apoplast	EC:2.4.1.207	Xyloglucan:xyloglucosyl transferase
3904589_length_1645_cvg_11.2_tip_1.g80	A0A498JQB6_MALDOIntegrase catalytic domain-containing protein OS=Malus domestica OX=3750 GN=DVH24_035904 PE=4 SV=1	368	8	0	65.73	2	P:GO:0015074; F:GO:0003676	P:DNA integration; F:nucleic acid binding
3904637_length_1645_cvg_12.0_tip_1.g89	A0A498HIN7_MALDOSld5 domain-containing protein OS=Malus domestica OX=3750 GN=DVH24_031324 PE=3 SV=1	480	10	0	60.7	4	P:GO:0006355; F:GO:0003700; F:GO:0043565; C:GO:0005634	P:regulation of transcription, DNA-templated; F:DNA-binding transcription factor activity; F:sequence-specific DNA binding; C:nucleus
3904691_length_1646_cvg_11.9_tip_0.g105	A0A498JMX6_MALDOProtein kinase domain-containing protein OS=Malus domestica OX=3750 GN=DVH24_024626 PE=3 SV=1	380	10	0	65.09	7	P:GO:0006468; F:GO:0003774; F:GO:0003779; F:GO:0004674; F:GO:0005524; C:GO:0016021; C:GO:0016459	P:protein phosphorylation; F:motor activity; F:actin binding; F:protein serine/threonine kinase activity; F:ATP binding; C:integral component of membrane; C:myosin complex	EC:2.7.11; EC:3.6.1.15	Transferring phosphorus-containing groups; Nucleoside-triphosphate phosphatase
3905039_length_1649_cvg_14.0_tip_0.g189	S5CK78_9ROSA9-cis-epoxycarotenoid dioxygenase OS=Malus domestica x Malus honanensis OX=1297389 GN=NCED1 PE=2 SV=1	447	10	0	68.44	3	P:GO:0055114; F:GO:0016702; F:GO:0046872	P:oxidation-reduction process; F:oxidoreductase activity, acting on single donors with incorporation of molecular oxygen, incorporation of two atoms of oxygen; F:metal ion binding	EC:1.13.11	Acting on single donors with incorporation of molecular oxygen (oxygenases). The oxygen incorporated need not be derived from O(2)
3905045_length_1649_cvg_13.0_tip_0.g191	A0A498I3Z0_MALDOProtein kinase domain-containing protein OS=Malus domestica OX=3750 GN=DVH24_039590 PE=4 SV=1	274	10	0	72.3	3	P:GO:0006468; F:GO:0004672; F:GO:0005524	P:protein phosphorylation; F:protein kinase activity; F:ATP binding
3905061_length_1649_cvg_14.0_tip_0.g196	A0A498JBR2_MALDOUncharacterized protein OS=Malus domestica OX=3750 GN=DVH24_013815 PE=4 SV=1	549	10	0	72.38	5	P:GO:0055085; F:GO:0005524; F:GO:0016887; F:GO:0042626; C:GO:0016021	P:transmembrane transport; F:ATP binding; F:ATPase activity; F:ATPase-coupled transmembrane transporter activity; C:integral component of membrane	EC:3.6.1.3; EC:3.6.1.15	Adenosinetriphosphatase; Nucleoside-triphosphate phosphatase
3905065_length_1649_cvg_13.0_tip_0.g198	A0A498HVE0_MALDOUncharacterized protein OS=Malus domestica OX=3750 GN=DVH24_016299 PE=4 SV=1	295	3	0	94.5	2	P:GO:0006414; F:GO:0003746	P:translational elongation; F:translation elongation factor activity
3905209_length_1651_cvg_12.0_tip_0.g235	A0A498IXP1_MALDOUDPGT domain-containing protein OS=Malus domestica OX=3750 GN=DVH24_017286 PE=3 SV=1	355	10	0	64.43	1	F:GO:0008194	F:UDP-glycosyltransferase activity
3905219_length_1651_cvg_12.4_tip_0.g239	A0A498I116_MALDOMethyltransferase OS=Malus domestica OX=3750 GN=DVH24_023802 PE=3 SV=1	307	10	0	79.95	3	P:GO:0032259; F:GO:0008168; C:GO:0016021	P:methylation; F:methyltransferase activity; C:integral component of membrane
3905227_length_1651_cvg_14.0_tip_0.g241	A0A498ICH5_MALDOUncharacterized protein OS=Malus domestica OX=3750 GN=DVH24_002361 PE=4 SV=1	390	1	0	89.29	1	F:GO:0003723	F:RNA binding
3905265_length_1651_cvg_13.0_tip_0.g251	A0A498HGB2_MALDOEndo-1,3(4)-beta-glucanase OS=Malus domestica OX=3750 GN=DVH24_037148 PE=3 SV=1	455	7	0	85.92	6	P:GO:0006423; F:GO:0004817; F:GO:0005524; F:GO:0052861; C:GO:0005737; C:GO:0016020	P:cysteinyl-tRNA aminoacylation; F:cysteine-tRNA ligase activity; F:ATP binding; F:glucan endo-1,3-beta-glucanase activity, C-3 substituted reducing group; C:cytoplasm; C:membrane	EC:6.1.1.16; EC:3.2.1.6	Cysteine--tRNA ligase; Endo-1,3(4)-beta-glucanase
3905287_length_1652_cvg_13.8_tip_0.g259	A0A498IUD5_MALDOUncharacterized protein OS=Malus domestica OX=3750 GN=DVH24_041789 PE=4 SV=1	371	10	0	84.9	3	P:GO:0006952; F:GO:0043531; C:GO:0016021	P:defense response; F:ADP binding; C:integral component of membrane
3905303_length_1652_cvg_10.6_tip_0.g262	A0A498I506_MALDOUncharacterized protein OS=Malus domestica OX=3750 GN=DVH24_019915 PE=3 SV=1	357	10	0	78.94	6	P:GO:0055114; F:GO:0004497; F:GO:0005506; F:GO:0016705; F:GO:0020037; C:GO:0016021	P:oxidation-reduction process; F:monooxygenase activity; F:iron ion binding; F:oxidoreductase activity, acting on paired donors, with incorporation or reduction of molecular oxygen; F:heme binding; C:integral component of membrane
3905315_length_1652_cvg_13.0_tip_0.g266	A0A498KSS9_MALDOLaccase OS=Malus domestica OX=3750 GN=DVH24_022899 PE=3 SV=1	271	10	0	75.69	5	P:GO:0046274; P:GO:0055114; F:GO:0005507; F:GO:0052716; C:GO:0048046	P:lignin catabolic process; P:oxidation-reduction process; F:copper ion binding; F:hydroquinone:oxygen oxidoreductase activity; C:apoplast	EC:1.10.3; EC:1.10.3.2	Acting on diphenols and related substances as donors; Laccase
3905375_length_1652_cvg_14.0_tip_0.g278	A0A498JQB6_MALDOIntegrase catalytic domain-containing protein OS=Malus domestica OX=3750 GN=DVH24_035904 PE=4 SV=1	433	9	0	65.72	2	P:GO:0015074; F:GO:0003676	P:DNA integration; F:nucleic acid binding
3905395_length_1653_cvg_14.0_tip_1.g282	A0A498JVM5_MALDOBHLH domain-containing protein OS=Malus domestica OX=3750 GN=DVH24_010328 PE=4 SV=1	313	3	0	80.73	2	P:GO:0006355; F:GO:0046983	P:regulation of transcription, DNA-templated; F:protein dimerization activity
3905455_length_1653_cvg_11.1_tip_1.g4	S4UL88_MALDOLipoxygenase OS=Malus domestica OX=3750 GN=LOX1d PE=2 SV=1	376	10	0	86.48	4	P:GO:0031408; P:GO:0055114; F:GO:0016702; F:GO:0046872	P:oxylipin biosynthetic process; P:oxidation-reduction process; F:oxidoreductase activity, acting on single donors with incorporation of molecular oxygen, incorporation of two atoms of oxygen; F:metal ion binding	EC:1.13.11	Acting on single donors with incorporation of molecular oxygen (oxygenases). The oxygen incorporated need not be derived from O(2)
3905477_length_1653_cvg_12.0_tip_0.g9	A0A498HT93_MALDOUncharacterized protein OS=Malus domestica OX=3750 GN=DVH24_012035 PE=4 SV=1	428	2	0	80.56	4	P:GO:0034968; F:GO:0008270; F:GO:0018024; C:GO:0005634	P:histone lysine methylation; F:zinc ion binding; F:histone-lysine N-methyltransferase activity; C:nucleus	EC:2.1.1.43	Transferring one-carbon groups
3905547_length_1654_cvg_12.7_tip_0.g28	A0A498HGU3_MALDOPlus3 domain-containing protein OS=Malus domestica OX=3750 GN=DVH24_013444 PE=4 SV=1	432	2	0	88.69	3	F:GO:0003677; F:GO:0008270; C:GO:0016021	F:DNA binding; F:zinc ion binding; C:integral component of membrane
3905597_length_1655_cvg_11.2_tip_0.g40	A0A498HAN5_MALDOLRRNT_2 domain-containing protein OS=Malus domestica OX=3750 GN=DVH24_028037 PE=4 SV=1	551	10	0	59.41	1	C:GO:0016021	C:integral component of membrane
3905601_length_1655_cvg_12.0_tip_0.g41	A0A498I1E1_MALDOProtein kinase domain-containing protein OS=Malus domestica OX=3750 GN=DVH24_019818 PE=4 SV=1	458	10	0	68	4	P:GO:0006468; F:GO:0004672; F:GO:0005524; C:GO:0016021	P:protein phosphorylation; F:protein kinase activity; F:ATP binding; C:integral component of membrane
3905665_length_1655_cvg_13.0_tip_0.g61	A0A498HXA4_MALDOGlycosyltransferases OS=Malus domestica OX=3750 GN=DVH24_016633 PE=3 SV=1	308	7	0	62.88	4	P:GO:0071555; F:GO:0015018; C:GO:0000139; C:GO:0016021	P:cell wall organization; F:galactosylgalactosylxylosylprotein 3-beta-glucuronosyltransferase activity; C:Golgi membrane; C:integral component of membrane	EC:2.4.1.17; EC:2.4.1.135	Glucuronosyltransferase; Galactosylgalactosylxylosylprotein 3-beta-glucuronosyltransferase
3905717_length_1656_cvg_13.0_tip_1.g78	A0A498I0K3_MALDOPlsC domain-containing protein OS=Malus domestica OX=3750 GN=DVH24_042641 PE=4 SV=1	268	10	0	71.69	2	F:GO:0016746; C:GO:0016021	F:transferase activity, transferring acyl groups; C:integral component of membrane
3905737_length_1656_cvg_11.8_tip_0.g82	A0A498KM76_MALDOSMC hinge domain-containing protein OS=Malus domestica OX=3750 GN=DVH24_022741 PE=3 SV=1	286	4	0	72.84	7	P:GO:0051276; P:GO:0055085; F:GO:0005524; F:GO:0015267; C:GO:0005634; C:GO:0005694; C:GO:0016021	P:chromosome organization; P:transmembrane transport; F:ATP binding; F:channel activity; C:nucleus; C:chromosome; C:integral component of membrane
3905757_length_1656_cvg_13.7_tip_0.g88	D9ZIV7_MALDOCAMTA domain class transcription factor OS=Malus domestica OX=3750 GN=CAMTA1 PE=2 SV=1	343	10	0	75.86	2	F:GO:0016757; C:GO:0016021	F:transferase activity, transferring glycosyl groups; C:integral component of membrane
3905807_length_1657_cvg_13.0_tip_0.g101	A0A498K9H0_MALDOMalate dehydrogenase OS=Malus domestica OX=3750 GN=DVH24_003052 PE=3 SV=1	347	4	0	82.39	7	P:GO:0005975; P:GO:0006099; P:GO:0006108; P:GO:0008033; F:GO:0005524; F:GO:0016740; F:GO:0030060	P:carbohydrate metabolic process; P:tricarboxylic acid cycle; P:malate metabolic process; P:tRNA processing; F:ATP binding; F:transferase activity; F:L-malate dehydrogenase activity	EC:1.1.1.37	Malate dehydrogenase
3905811_length_1657_cvg_12.0_tip_0.g102	A0A498KFS5_MALDO1-phosphatidylinositol-3-phosphate 5-kinase OS=Malus domestica OX=3750 GN=DVH24_018289 PE=4 SV=1	471	7	0	69.77	5	P:GO:0046854; F:GO:0005524; F:GO:0016307; F:GO:0046872; F:GO:0046983	P:phosphatidylinositol phosphorylation; F:ATP binding; F:phosphatidylinositol phosphate kinase activity; F:metal ion binding; F:protein dimerization activity
3905863_length_1657_cvg_13.0_tip_0.g117	A0A498IA35_MALDOFe2OG dioxygenase domain-containing protein OS=Malus domestica OX=3750 GN=DVH24_040229 PE=3 SV=1	325	10	0	67.16	3	P:GO:0055114; F:GO:0016491; F:GO:0046872	P:oxidation-reduction process; F:oxidoreductase activity; F:metal ion binding
3905869_length_1658_cvg_13.0_tip_0.g120	A0A498I2K1_MALDOTransmembrane 9 superfamily member OS=Malus domestica OX=3750 GN=DVH24_023453 PE=3 SV=1	372	10	0	70.81	1	C:GO:0016021	C:integral component of membrane
3905885_length_1658_cvg_11.3_tip_1.g123	A0A498K2N3_MALDOFACT complex subunit OS=Malus domestica OX=3750 GN=DVH24_015055 PE=3 SV=1	524	3	0	95.12	2	P:GO:0006281; C:GO:0035101	P:DNA repair; C:FACT complex
3906001_length_1659_cvg_13.0_tip_0.g154	A0A498HZE5_MALDOUncharacterized protein OS=Malus domestica OX=3750 GN=DVH24_019088 PE=3 SV=1	357	10	0	61.07	1	F:GO:0016747	F:transferase activity, transferring acyl groups other than amino-acyl groups
3906021_length_1659_cvg_11.3_tip_1.g159	A0A498IUY6_MALDOUncharacterized protein OS=Malus domestica OX=3750 GN=DVH24_017020 PE=3 SV=1	343	2	0	94.04	1	C:GO:0016021	C:integral component of membrane
3906037_length_1660_cvg_11.7_tip_0.g165	A0A498JA00_MALDORING-type E3 ubiquitin transferase OS=Malus domestica OX=3750 GN=DVH24_020580 PE=4 SV=1	417	10	0	58.17	2	P:GO:0016567; F:GO:0004842	P:protein ubiquitination; F:ubiquitin-protein transferase activity
3906071_length_1660_cvg_14.0_tip_0.g170	A0A498KFF5_MALDOF-box domain-containing protein OS=Malus domestica OX=3750 GN=DVH24_018410 PE=4 SV=1	388	2	0	82.15	5	P:GO:0006032; P:GO:0016998; F:GO:0004568; F:GO:0008061; C:GO:0016021	P:chitin catabolic process; P:cell wall macromolecule catabolic process; F:chitinase activity; F:chitin binding; C:integral component of membrane	EC:3.2.1.14	Chitinase
3906147_length_1661_cvg_13.0_tip_0.g190	A0A678RKK8_MALDOAP2/B3 domain transcription factor OS=Malus domestica OX=3750 GN=RAV2 PE=2 SV=1	313	10	0	65.22	4	P:GO:0006355; F:GO:0003677; F:GO:0003700; C:GO:0005634	P:regulation of transcription, DNA-templated; F:DNA binding; F:DNA-binding transcription factor activity; C:nucleus
3906171_length_1661_cvg_13.0_tip_0.g197	A0A498INY4_MALDOGRAS domain-containing protein OS=Malus domestica OX=3750 GN=DVH24_013159 PE=3 SV=1	342	10	0	69.34	4	P:GO:0006355; P:GO:0009739; F:GO:0003700; C:GO:0005634	P:regulation of transcription, DNA-templated; P:response to gibberellin; F:DNA-binding transcription factor activity; C:nucleus
3906189_length_1661_cvg_13.7_tip_0.g200	Q68BJ8_MALDOSorbitol transporter OS=Malus domestica OX=3750 GN=MdSOT5 PE=2 SV=1	373	10	0	87.33	3	P:GO:0055085; F:GO:0022857; C:GO:0016021	P:transmembrane transport; F:transmembrane transporter activity; C:integral component of membrane
3906231_length_1662_cvg_13.0_tip_0.g210	A0A498KAG1_MALDOPALP domain-containing protein OS=Malus domestica OX=3750 GN=DVH24_003996 PE=4 SV=1	280	10	0	57.72	3	P:GO:0006535; F:GO:0003824; C:GO:0016021	P:cysteine biosynthetic process from serine; F:catalytic activity; C:integral component of membrane
3906315_length_1663_cvg_13.0_tip_1.g227	A0A498JBW8_MALDONADPH--cytochrome P450 reductase OS=Malus domestica OX=3750 GN=DVH24_033532 PE=3 SV=1	303	6	0	77.54	8	P:GO:0055114; F:GO:0003958; F:GO:0010181; F:GO:0050660; F:GO:0050661; C:GO:0005783; C:GO:0005789; C:GO:0016021	P:oxidation-reduction process; F:NADPH-hemoprotein reductase activity; F:FMN binding; F:flavin adenine dinucleotide binding; F:NADP binding; C:endoplasmic reticulum; C:endoplasmic reticulum membrane; C:integral component of membrane	EC:1.6.2.4	NADPH--hemoprotein reductase
3906329_length_1663_cvg_13.7_tip_0.g232	A0A498IEY2_MALDOProtein kinase domain-containing protein OS=Malus domestica OX=3750 GN=DVH24_004599 PE=3 SV=1	554	10	0	60.37	5	P:GO:0006468; F:GO:0004672; F:GO:0005524; F:GO:0030246; C:GO:0016021	P:protein phosphorylation; F:protein kinase activity; F:ATP binding; F:carbohydrate binding; C:integral component of membrane
3906377_length_1663_cvg_11.1_tip_0.g248	A0A498HNV2_MALDOCondensin-2 complex subunit H2 OS=Malus domestica OX=3750 GN=DVH24_025475 PE=3 SV=1	374	2	0	91.18	1	P:GO:0030261	P:chromosome condensation
3906429_length_1664_cvg_9.5_tip_0.g259	A0A498I550_MALDOFructose-bisphosphate aldolase OS=Malus domestica OX=3750 GN=DVH24_019121 PE=3 SV=1	280	10	0	84.48	8	P:GO:0006096; P:GO:0009116; P:GO:0044206; P:GO:0044211; F:GO:0004332; F:GO:0004849; F:GO:0005524; C:GO:0016021	P:glycolytic process; P:nucleoside metabolic process; P:UMP salvage; P:CTP salvage; F:fructose-bisphosphate aldolase activity; F:uridine kinase activity; F:ATP binding; C:integral component of membrane	EC:2.7.1.48; EC:4.1.2.13	Uridine kinase; Fructose-bisphosphate aldolase
3906437_length_1664_cvg_14.0_tip_0.g261	A0A498K630_MALDOAlkaline/neutral invertase OS=Malus domestica OX=3750 GN=DVH24_015073 PE=3 SV=1	283	10	0	83.11	7	P:GO:0005987; P:GO:0007623; P:GO:0010029; P:GO:0048510; F:GO:0004575; F:GO:0033926; C:GO:0005739	P:sucrose catabolic process; P:circadian rhythm; P:regulation of seed germination; P:regulation of timing of transition from vegetative to reproductive phase; F:sucrose alpha-glucosidase activity; F:glycopeptide alpha-N-acetylgalactosaminidase activity; C:mitochondrion	EC:3.2.1.97; EC:3.2.1.20; EC:3.2.1.26; EC:3.2.1.48	Endo-alpha-N-acetylgalactosaminidase; Alpha-glucosidase; Beta-fructofuranosidase; Sucrose alpha-glucosidase
3906563_length_1665_cvg_12.3_tip_0.g286	A0A498J4M7_MALDOBRCT domain-containing protein OS=Malus domestica OX=3750 GN=DVH24_032513 PE=4 SV=1	503	10	0	71.75	1	C:GO:0016021	C:integral component of membrane
3906603_length_1665_cvg_11.0_tip_0.g300	A0A498JZH4_MALDOUbiquitinyl hydrolase 1 OS=Malus domestica OX=3750 GN=DVH24_000731 PE=3 SV=1	476	2	0	90.66	4	P:GO:0006511; P:GO:0016579; F:GO:0008234; F:GO:0008270	P:ubiquitin-dependent protein catabolic process; P:protein deubiquitination; F:cysteine-type peptidase activity; F:zinc ion binding
3906605_length_1665_cvg_11.0_tip_1.g301	A0A498IJ98_MALDOUncharacterized protein OS=Malus domestica OX=3750 GN=DVH24_036535 PE=4 SV=1	431	3	0	73.53	1	F:GO:0046872	F:metal ion binding
3906615_length_1666_cvg_11.4_tip_0.g302	A0A498KCQ5_MALDOThreonine synthase OS=Malus domestica OX=3750 GN=DVH24_018162 PE=3 SV=1	273	5	0	88.99	8	P:GO:0006508; P:GO:0006520; F:GO:0004795; F:GO:0008237; F:GO:0008270; F:GO:0030170; C:GO:0005829; C:GO:0009570	P:proteolysis; P:cellular amino acid metabolic process; F:threonine synthase activity; F:metallopeptidase activity; F:zinc ion binding; F:pyridoxal phosphate binding; C:cytosol; C:chloroplast stroma	EC:4.2.3.1	Threonine synthase
3906669_length_1666_cvg_13.0_tip_0.g13	A0A498KRS5_MALDOUDP-N-acetylmuramate--L-alanine ligase OS=Malus domestica OX=3750 GN=DVH24_022506 PE=3 SV=1	268	2	0	93.6	3	P:GO:0009058; F:GO:0005524; F:GO:0008763	P:biosynthetic process; F:ATP binding; F:UDP-N-acetylmuramate-L-alanine ligase activity	EC:6.3.2.8	UDP-N-acetylmuramate--L-alanine ligase
3906783_length_1667_cvg_13.0_tip_0.g34	A0A498KNV0_MALDOMalate dehydrogenase OS=Malus domestica OX=3750 GN=DVH24_026119 PE=3 SV=1	263	9	0	81.51	4	P:GO:0005975; P:GO:0006099; P:GO:0006108; F:GO:0030060	P:carbohydrate metabolic process; P:tricarboxylic acid cycle; P:malate metabolic process; F:L-malate dehydrogenase activity	EC:1.1.1.37	Malate dehydrogenase
3906833_length_1668_cvg_14.0_tip_0.g46	A0A498HIP1_MALDOProtein kinase domain-containing protein OS=Malus domestica OX=3750 GN=DVH24_037149 PE=3 SV=1	247	10	0	85.67	3	P:GO:0006468; F:GO:0004674; F:GO:0005524	P:protein phosphorylation; F:protein serine/threonine kinase activity; F:ATP binding	EC:2.7.11	Transferring phosphorus-containing groups
3906973_length_1669_cvg_12.9_tip_1.g82	A0A498HHC3_MALDONon-specific serine/threonine protein kinase OS=Malus domestica OX=3750 GN=DVH24_030706 PE=3 SV=1	263	10	0	79.68	8	P:GO:0005975; P:GO:0006468; P:GO:0071555; F:GO:0004650; F:GO:0004672; F:GO:0005524; F:GO:0046872; C:GO:0005576	P:carbohydrate metabolic process; P:protein phosphorylation; P:cell wall organization; F:polygalacturonase activity; F:protein kinase activity; F:ATP binding; F:metal ion binding; C:extracellular region	EC:3.2.1.15	Endo-polygalacturonase
3907013_length_1669_cvg_13.0_tip_1.g94	A0A498JJI8_MALDOLRRNT_2 domain-containing protein OS=Malus domestica OX=3750 GN=DVH24_016171 PE=4 SV=1	368	10	0	72.99	1	F:GO:0016740	F:transferase activity
3907035_length_1669_cvg_12.7_tip_1.g99	V6CKX1_MALDOADP-ribosyl cyclase/cyclic ADP-ribose hydrolase (Fragment) OS=Malus domestica OX=3750 GN=TNL-Rvi1-3S PE=4 SV=1	462	10	0	88.3	3	P:GO:0007165; F:GO:0043531; C:GO:0016021	P:signal transduction; F:ADP binding; C:integral component of membrane
3907105_length_1670_cvg_10.7_tip_1.g118	A0A498KPL9_MALDOProtein DETOXIFICATION OS=Malus domestica OX=3750 GN=DVH24_022518 PE=3 SV=1	288	10	0	79.84	6	P:GO:0042908; P:GO:0048544; P:GO:0055085; F:GO:0015297; F:GO:0042910; C:GO:0016021	P:xenobiotic transport; P:recognition of pollen; P:transmembrane transport; F:antiporter activity; F:xenobiotic transmembrane transporter activity; C:integral component of membrane
3907323_length_1673_cvg_8.9_tip_0.g183	A0A498JTM0_MALDOUncharacterized protein OS=Malus domestica OX=3750 GN=DVH24_011533 PE=4 SV=1	305	2	0	91.48	1	C:GO:0016021	C:integral component of membrane
3907353_length_1673_cvg_12.0_tip_0.g188	H2EIF8_MALDOZinc-finger protein OS=Malus domestica OX=3750 GN=ZFP PE=2 SV=1	324	10	0	68.21	1	F:GO:0008270	F:zinc ion binding
3907389_length_1673_cvg_11.8_tip_1.g199	A0A498HVC8_MALDOCellulose synthase OS=Malus domestica OX=3750 GN=DVH24_028955 PE=3 SV=1	313	10	0	90.72	8	P:GO:0006413; P:GO:0030244; P:GO:0071555; F:GO:0003743; F:GO:0016760; F:GO:0046872; C:GO:0005886; C:GO:0016021	P:translational initiation; P:cellulose biosynthetic process; P:cell wall organization; F:translation initiation factor activity; F:cellulose synthase (UDP-forming) activity; F:metal ion binding; C:plasma membrane; C:integral component of membrane	EC:2.4.1.12	Cellulose synthase (UDP-forming)
3907457_length_1674_cvg_10.4_tip_1.g215	A0A498J1R5_MALDOProtein kinase domain-containing protein OS=Malus domestica OX=3750 GN=DVH24_034291 PE=4 SV=1	393	10	0	63.89	4	P:GO:0006468; F:GO:0004672; F:GO:0005524; C:GO:0016021	P:protein phosphorylation; F:protein kinase activity; F:ATP binding; C:integral component of membrane
3907479_length_1674_cvg_12.0_tip_0.g222	A0A498I489_MALDOElongation factor Tu OS=Malus domestica OX=3750 GN=DVH24_039680 PE=3 SV=1	399	10	0	72.25	4	P:GO:0006414; F:GO:0003746; F:GO:0003924; F:GO:0005525	P:translational elongation; F:translation elongation factor activity; F:GTPase activity; F:GTP binding	EC:3.6.1.15	Nucleoside-triphosphate phosphatase
3907485_length_1674_cvg_13.0_tip_1.g224	A0A498I485_MALDOTranscription elongation factor spt6 OS=Malus domestica OX=3750 GN=DVH24_019783 PE=3 SV=1	381	3	0	94.13	3	P:GO:0032968; F:GO:0003676; C:GO:0005634	P:positive regulation of transcription elongation from RNA polymerase II promoter; F:nucleic acid binding; C:nucleus
3907495_length_1675_cvg_12.0_tip_0.g228	A0A498K336_MALDOUncharacterized protein OS=Malus domestica OX=3750 GN=DVH24_002648 PE=4 SV=1	342	1	0	97.68	2	P:GO:0055085; C:GO:0016021	P:transmembrane transport; C:integral component of membrane
3907511_length_1675_cvg_14.0_tip_0.g235	A0A498KMD1_MALDOELFV_dehydrog domain-containing protein OS=Malus domestica OX=3750 GN=DVH24_022801 PE=3 SV=1	276	10	0	90.87	5	P:GO:0006520; P:GO:0055114; F:GO:0000166; F:GO:0016639; C:GO:0016021	P:cellular amino acid metabolic process; P:oxidation-reduction process; F:nucleotide binding; F:oxidoreductase activity, acting on the CH-NH2 group of donors, NAD or NADP as acceptor; C:integral component of membrane
3907517_length_1675_cvg_12.0_tip_0.g236	A0A498HFW1_MALDOChlorophyll a-b binding protein, chloroplastic OS=Malus domestica OX=3750 GN=DVH24_030688 PE=3 SV=1	265	10	0	89.37	9	P:GO:0009765; P:GO:0018298; F:GO:0000166; F:GO:0016168; F:GO:0046872; C:GO:0009522; C:GO:0009523; C:GO:0009535; C:GO:0016021	P:photosynthesis, light harvesting; P:protein-chromophore linkage; F:nucleotide binding; F:chlorophyll binding; F:metal ion binding; C:photosystem I; C:photosystem II; C:chloroplast thylakoid membrane; C:integral component of membrane
3907521_length_1675_cvg_15.6_tip_0.g237	A0A498KMU7_MALDOUncharacterized protein OS=Malus domestica OX=3750 GN=DVH24_026141 PE=4 SV=1	350	4	0	75.44	2	P:GO:0006997; C:GO:0005634	P:nucleus organization; C:nucleus
3907531_length_1675_cvg_9.8_tip_1.g241	A0A498K9D4_MALDOBTB domain-containing protein OS=Malus domestica OX=3750 GN=DVH24_038260 PE=3 SV=1	325	10	0	66.19	2	P:GO:0006508; F:GO:0004252	P:proteolysis; F:serine-type endopeptidase activity	EC:3.4.21.73; EC:3.4.24.7; EC:3.4.21.71; EC:3.4.24.3; EC:3.4.21.34; EC:3.4.21.78; EC:3.4.21.75; EC:3.4.21.26; EC:3.4.21.27; EC:3.4.21.68; EC:3.4.21.69; EC:3.4.24.34; EC:3.4.21.41; EC:3.4.21.83; EC:3.4.21.88; EC:3.4.21.45; EC:3.4.21.89; EC:3.4.21.42; EC:3.4.19.1; EC:3.4.21.43; EC:3.4.21.87; EC:3.4.21.38; EC:3.4.21.35; EC:3.4.21.79; EC:3.4.21.36; EC:3.4.21.102; EC:3.4.21.39; EC:3.4.21; EC:3.4.21.4;…	U-plasminogen activator; Interstitial collagenase; Pancreatic elastase II; Microbial collagenase; Plasma kallikrein; Granzyme A; Furin; Prolyl oligopeptidase; Coagulation factor XIa; T-plasminogen activator; Protein C (activated); Neutrophil collagenase; Complement subcomponent C1r; Oligopeptidase B; Repressor LexA; Complement factor I; Signal peptidase I; Complement subcomponent C1s; Acylaminoac…
3907555_length_1675_cvg_15.0_tip_0.g246	A0A498I7W7_MALDORWP-RK domain-containing protein OS=Malus domestica OX=3750 GN=DVH24_040038 PE=4 SV=1	287	6	0	61.09	2	F:GO:0003723; F:GO:0008270	F:RNA binding; F:zinc ion binding
3907595_length_1676_cvg_13.1_tip_1.g253	A0A498IBS7_MALDORING-type domain-containing protein OS=Malus domestica OX=3750 GN=DVH24_005142 PE=4 SV=1	412	10	0	66.24	1	C:GO:0110165	C:cellular anatomical entity
3907617_length_1676_cvg_14.0_tip_1.g259	A0A498HA24_MALDOProtein kinase domain-containing protein OS=Malus domestica OX=3750 GN=DVH24_027817 PE=3 SV=1	357	10	0	68.26	3	P:GO:0006468; F:GO:0004674; F:GO:0005524	P:protein phosphorylation; F:protein serine/threonine kinase activity; F:ATP binding	EC:2.7.11	Transferring phosphorus-containing groups
3907677_length_1677_cvg_13.0_tip_0.g273	A0A498HU97_MALDOProtein DETOXIFICATION OS=Malus domestica OX=3750 GN=DVH24_012839 PE=3 SV=1	302	10	0	69.71	5	P:GO:0042908; P:GO:0055085; F:GO:0015297; F:GO:0042910; C:GO:0016021	P:xenobiotic transport; P:transmembrane transport; F:antiporter activity; F:xenobiotic transmembrane transporter activity; C:integral component of membrane
3907701_length_1677_cvg_12.3_tip_0.g279	A0A498IRW7_MALDOArf-GAP domain-containing protein OS=Malus domestica OX=3750 GN=DVH24_017139 PE=4 SV=1	267	10	0	71.93	1	C:GO:0016021	C:integral component of membrane
3907723_length_1677_cvg_13.0_tip_0.g285	A0A498K294_MALDOC3H1-type domain-containing protein OS=Malus domestica OX=3750 GN=DVH24_015060 PE=3 SV=1	290	10	0	68.24	8	P:GO:0005975; P:GO:0016310; P:GO:0071555; F:GO:0004650; F:GO:0016301; F:GO:0032555; F:GO:0035639; C:GO:0005576	P:carbohydrate metabolic process; P:phosphorylation; P:cell wall organization; F:polygalacturonase activity; F:kinase activity; F:purine ribonucleotide binding; F:purine ribonucleoside triphosphate binding; C:extracellular region	EC:3.2.1.15	Endo-polygalacturonase
3907851_length_1679_cvg_12.0_tip_0.g12	A0A498IJL8_MALDOH(+)-exporting diphosphatase OS=Malus domestica OX=3750 GN=DVH24_036513 PE=3 SV=1	390	8	0	86.02	4	P:GO:1902600; F:GO:0004427; F:GO:0009678; C:GO:0016021	P:proton transmembrane transport; F:inorganic diphosphatase activity; F:pyrophosphate hydrolysis-driven proton transmembrane transporter activity; C:integral component of membrane	EC:7.1.3.1; EC:3.6.1.1	H(+)-exporting diphosphatase; Inorganic diphosphatase
3907895_length_1679_cvg_8.7_tip_1.g21	A0A498J3Q6_MALDOPeroxidase OS=Malus domestica OX=3750 GN=DVH24_031604 PE=3 SV=1	326	10	0	71.15	7	P:GO:0006979; P:GO:0042744; P:GO:0055114; P:GO:0098869; F:GO:0004601; F:GO:0020037; F:GO:0046872	P:response to oxidative stress; P:hydrogen peroxide catabolic process; P:oxidation-reduction process; P:cellular oxidant detoxification; F:peroxidase activity; F:heme binding; F:metal ion binding	EC:1.11.1.7	Peroxidase
3907911_length_1679_cvg_12.4_tip_1.g25	A0A498IPN6_MALDOUncharacterized protein OS=Malus domestica OX=3750 GN=DVH24_042084 PE=3 SV=1	316	8	0	67.19	1	C:GO:0016021	C:integral component of membrane
3907939_length_1680_cvg_12.0_tip_0.g33	A0A498JBN0_MALDOYTH domain-containing protein OS=Malus domestica OX=3750 GN=DVH24_033141 PE=4 SV=1	379	10	0	71.2	1	F:GO:0003723	F:RNA binding
3907953_length_1680_cvg_13.0_tip_0.g38	A0A498I682_MALDOAcyl-	284	10	0	73.67	3	P:GO:0006633; F:GO:0016790; C:GO:0009507	P:fatty acid biosynthetic process; F:thiolester hydrolase activity; C:chloroplast
3907959_length_1680_cvg_13.0_tip_0.g39	A0A498JPG6_MALDOLipase_3 domain-containing protein OS=Malus domestica OX=3750 GN=DVH24_008254 PE=4 SV=1	401	4	0	71.75	3	P:GO:0006629; F:GO:0003924; F:GO:0005525	P:lipid metabolic process; F:GTPase activity; F:GTP binding	EC:3.6.1.15	Nucleoside-triphosphate phosphatase
3907969_length_1680_cvg_14.1_tip_0.g44	A0A498K2J5_MALDOElongation factor 1-alpha OS=Malus domestica OX=3750 GN=DVH24_000748 PE=3 SV=1	341	10	0	86.62	4	P:GO:0006414; F:GO:0003746; F:GO:0003924; F:GO:0005525	P:translational elongation; F:translation elongation factor activity; F:GTPase activity; F:GTP binding	EC:3.6.1.15	Nucleoside-triphosphate phosphatase
3907979_length_1680_cvg_12.0_tip_0.g46	A0A498KDX9_MALDOMediator of RNA polymerase II transcription subunit 13 OS=Malus domestica OX=3750 GN=DVH24_038006 PE=3 SV=1	360	1	0	99.44	3	P:GO:0006357; F:GO:0003712; C:GO:0016592	P:regulation of transcription by RNA polymerase II; F:transcription coregulator activity; C:mediator complex
3908165_length_1682_cvg_13.0_tip_0.g93	A0A498IFX9_MALDOPAPA-1 domain-containing protein OS=Malus domestica OX=3750 GN=DVH24_041300 PE=4 SV=1	324	6	0	62.51	3	P:GO:0006338; C:GO:0009507; C:GO:0031011	P:chromatin remodeling; C:chloroplast; C:Ino80 complex
3908253_length_1682_cvg_14.0_tip_0.g121	A0A498HIW8_MALDOProtein kinase domain-containing protein OS=Malus domestica OX=3750 GN=DVH24_018793 PE=4 SV=1	297	10	0	68.84	4	P:GO:0006468; F:GO:0004674; F:GO:0005524; C:GO:0016021	P:protein phosphorylation; F:protein serine/threonine kinase activity; F:ATP binding; C:integral component of membrane	EC:2.7.11	Transferring phosphorus-containing groups
3908279_length_1683_cvg_13.0_tip_0.g130	A0A498KTL9_MALDOLeuk-A4-hydro_C domain-containing protein OS=Malus domestica OX=3750 GN=DVH24_023209 PE=3 SV=1	352	9	0	62.53	3	P:GO:0006508; F:GO:0008237; F:GO:0008270	P:proteolysis; F:metallopeptidase activity; F:zinc ion binding
3908329_length_1683_cvg_12.0_tip_0.g142	A0A498KA63_MALDOExostosin domain-containing protein OS=Malus domestica OX=3750 GN=DVH24_038632 PE=3 SV=1	469	10	0	76.97	3	P:GO:0006486; F:GO:0016757; C:GO:0016021	P:protein glycosylation; F:transferase activity, transferring glycosyl groups; C:integral component of membrane
3908411_length_1684_cvg_12.9_tip_1.g164	A0A498HJB6_MALDOHexosyltransferase OS=Malus domestica OX=3750 GN=DVH24_037015 PE=3 SV=1	376	10	0	69.64	5	P:GO:0045489; P:GO:0071555; F:GO:0047262; C:GO:0000139; C:GO:0016021	P:pectin biosynthetic process; P:cell wall organization; F:polygalacturonate 4-alpha-galacturonosyltransferase activity; C:Golgi membrane; C:integral component of membrane	EC:2.4.1.43	Polygalacturonate 4-alpha-galacturonosyltransferase
3908547_length_1686_cvg_15.0_tip_1.g191	Q6R311_MALDOAlcohol acyl transferase OS=Malus domestica OX=3750 GN=AAT2 PE=2 SV=1	312	10	0	78.97	1	F:GO:0016747	F:transferase activity, transferring acyl groups other than amino-acyl groups
3908609_length_1686_cvg_12.0_tip_1.g210	A0A498KET7_MALDOProtein kinase domain-containing protein OS=Malus domestica OX=3750 GN=DVH24_038247 PE=3 SV=1	331	10	0	72.04	4	P:GO:0006468; F:GO:0004674; F:GO:0005524; C:GO:0016021	P:protein phosphorylation; F:protein serine/threonine kinase activity; F:ATP binding; C:integral component of membrane	EC:2.7.11	Transferring phosphorus-containing groups
3908631_length_1687_cvg_12.3_tip_0.g214	A0A498KMZ1_MALDOUncharacterized protein OS=Malus domestica OX=3750 GN=DVH24_026198 PE=4 SV=1	362	1	0	99.17	1	C:GO:0005634	C:nucleus
3908651_length_1687_cvg_11.2_tip_1.g219	A0A498K9C0_MALDOHIT-type domain-containing protein OS=Malus domestica OX=3750 GN=DVH24_038385 PE=4 SV=1	396	10	0	59.1	4	P:GO:1902600; F:GO:0015299; F:GO:0046872; C:GO:0016021	P:proton transmembrane transport; F:solute:proton antiporter activity; F:metal ion binding; C:integral component of membrane
3908653_length_1687_cvg_15.2_tip_0.g220	A0A498IV52_MALDOUDPGT domain-containing protein OS=Malus domestica OX=3750 GN=DVH24_042021 PE=3 SV=1	360	10	0	70.53	2	F:GO:0016740; C:GO:0016021	F:transferase activity; C:integral component of membrane
3908681_length_1687_cvg_13.0_tip_1.g227	A0A498KJZ9_MALDOBAG domain-containing protein OS=Malus domestica OX=3750 GN=DVH24_009807 PE=4 SV=1	451	1	0	86.25	1	F:GO:0051087	F:chaperone binding
3908707_length_1687_cvg_11.6_tip_1.g236	A0A498JLL6_MALDOUVR domain-containing protein OS=Malus domestica OX=3750 GN=DVH24_008446 PE=3 SV=1	343	10	0	75.65	8	P:GO:0006950; P:GO:0034641; P:GO:0044238; P:GO:0044260; F:GO:0005524; F:GO:0016787; C:GO:0009507; C:GO:0016020	P:response to stress; P:cellular nitrogen compound metabolic process; P:primary metabolic process; P:cellular macromolecule metabolic process; F:ATP binding; F:hydrolase activity; C:chloroplast; C:membrane
3908811_length_1688_cvg_14.0_tip_0.g258	A0A498JTD9_MALDOMethyltransferase OS=Malus domestica OX=3750 GN=DVH24_035752 PE=3 SV=1	300	10	0	82.61	3	P:GO:0032259; F:GO:0008168; C:GO:0016021	P:methylation; F:methyltransferase activity; C:integral component of membrane
3910141_length_1701_cvg_6.0_tip_0.g6	A0A498J7B7_MALDOUncharacterized protein OS=Malus domestica OX=3750 GN=DVH24_020581 PE=3 SV=1	402	2	0	90.07	2	P:GO:0000462; F:GO:0030515	P:maturation of SSU-rRNA from tricistronic rRNA transcript (SSU-rRNA, 5.8S rRNA, LSU-rRNA); F:snoRNA binding
3910159_length_1701_cvg_13.4_tip_0.g8	E4Z8P7_MALDOEndonuclease OS=Malus domestica OX=3750 PE=4 SV=1	503	10	0	72.48	2	P:GO:0015074; F:GO:0003676	P:DNA integration; F:nucleic acid binding
3910265_length_1703_cvg_13.0_tip_0.g35	A0A498HX00_MALDOUncharacterized protein OS=Malus domestica OX=3750 GN=DVH24_029213 PE=3 SV=1	334	10	0	71.64	4	P:GO:0034765; P:GO:0071805; F:GO:0005249; C:GO:0016021	P:regulation of ion transmembrane transport; P:potassium ion transmembrane transport; F:voltage-gated potassium channel activity; C:integral component of membrane
3910267_length_1703_cvg_12.0_tip_0.g36	A0A498K0G6_MALDOAminotran_1_2 domain-containing protein OS=Malus domestica OX=3750 GN=DVH24_001335 PE=3 SV=1	299	10	0	76.98	4	P:GO:0009058; F:GO:0003824; F:GO:0030170; C:GO:0016021	P:biosynthetic process; F:catalytic activity; F:pyridoxal phosphate binding; C:integral component of membrane
3910305_length_1703_cvg_13.4_tip_0.g47	E4Z8P7_MALDOEndonuclease OS=Malus domestica OX=3750 PE=4 SV=1	398	10	0	69.71	2	P:GO:0015074; F:GO:0003676	P:DNA integration; F:nucleic acid binding
3910309_length_1703_cvg_13.0_tip_1.g48	A0A498I6V0_MALDOCitrulline--aspartate ligase OS=Malus domestica OX=3750 GN=DVH24_039776 PE=3 SV=1	339	10	0	77.2	6	P:GO:0005975; P:GO:0006526; F:GO:0004055; F:GO:0004553; F:GO:0005524; C:GO:0016021	P:carbohydrate metabolic process; P:arginine biosynthetic process; F:argininosuccinate synthase activity; F:hydrolase activity, hydrolyzing O-glycosyl compounds; F:ATP binding; C:integral component of membrane	EC:6.3.4.5	Argininosuccinate synthase
3910415_length_1704_cvg_12.0_tip_1.g73	A0A498J055_MALDOCG-1 domain-containing protein OS=Malus domestica OX=3750 GN=DVH24_037542 PE=3 SV=1	278	10	0	72.42	1	F:GO:0003677	F:DNA binding
3910443_length_1705_cvg_13.0_tip_0.g79	A0A498HVC8_MALDOCellulose synthase OS=Malus domestica OX=3750 GN=DVH24_028955 PE=3 SV=1	403	10	0	84.62	8	P:GO:0006413; P:GO:0030244; P:GO:0071555; F:GO:0003743; F:GO:0016760; F:GO:0046872; C:GO:0005886; C:GO:0016021	P:translational initiation; P:cellulose biosynthetic process; P:cell wall organization; F:translation initiation factor activity; F:cellulose synthase (UDP-forming) activity; F:metal ion binding; C:plasma membrane; C:integral component of membrane	EC:2.4.1.12	Cellulose synthase (UDP-forming)
3910493_length_1705_cvg_12.0_tip_0.g94	A0A498J1K4_MALDOPeroxidase OS=Malus domestica OX=3750 GN=DVH24_031815 PE=3 SV=1	395	10	0	76.02	13	P:GO:0006506; P:GO:0006979; P:GO:0042744; P:GO:0055114; P:GO:0098869; F:GO:0003860; F:GO:0004601; F:GO:0008484; F:GO:0020037; F:GO:0046872; F:GO:0051377; C:GO:0005789; C:GO:0016021	P:GPI anchor biosynthetic process; P:response to oxidative stress; P:hydrogen peroxide catabolic process; P:oxidation-reduction process; P:cellular oxidant detoxification; F:3-hydroxyisobutyryl-CoA hydrolase activity; F:peroxidase activity; F:sulfuric ester hydrolase activity; F:heme binding; F:metal ion binding; F:mannose-ethanolamine phosphotransferase activity; C:endoplasmic reticulum membrane…	EC:3.1.2.4; EC:1.11.1.7	3-hydroxyisobutyryl-CoA hydrolase; Peroxidase
3910497_length_1705_cvg_12.0_tip_0.g95	A0A498KKR4_MALDOMethyltransferase OS=Malus domestica OX=3750 GN=DVH24_022914 PE=3 SV=1	365	10	0	76.32	2	F:GO:0008168; C:GO:0016021	F:methyltransferase activity; C:integral component of membrane
3910515_length_1705_cvg_12.0_tip_1.g98	A0A498JM82_MALDOUncharacterized protein OS=Malus domestica OX=3750 GN=DVH24_024396 PE=4 SV=1	414	4	0	82.49	2	F:GO:0005488; C:GO:0016021	F:binding; C:integral component of membrane
3910523_length_1705_cvg_14.0_tip_0.g101	A0A498IT27_MALDOUncharacterized protein OS=Malus domestica OX=3750 GN=DVH24_041840 PE=3 SV=1	310	2	0	98.55	4	P:GO:0010952; F:GO:0016504; F:GO:0070577; F:GO:0070628	P:positive regulation of peptidase activity; F:peptidase activator activity; F:lysine-acetylated histone binding; F:proteasome binding
3910633_length_1707_cvg_12.0_tip_0.g124	Q5UFQ7_MALDOAnthranilate N-hydroxycinnamoyl/benzoyltransferase (Fragment) OS=Malus domestica OX=3750 PE=2 SV=1	393	10	0	66.33	1	F:GO:0016747	F:transferase activity, transferring acyl groups other than amino-acyl groups
[truncated: 94,651 more rows]
