# Supplementary material for: De novo assembly and characterization of the first draft genome of quince (Cydonia oblonga Mill.)
Source: Sci Rep. 2021 Feb 15;11:3818. doi: 10.1038/s41598-021-83113-3 (PMC7884838; doi:10.1038/s41598-021-83113-3)
Supplement: Supplementary file 4 — Supplementary Table S3. [file 41598_2021_83113_MOESM4_ESM.xlsx]

## Sheet: Sayfa1
*UniProt IDs of proteins identified based on homology search with the M. domestica proteins database
Protein ID*	Contig ID	e-Value
X2FTY1_MALDO	3561373_length_593_cvg_6.0_tip_0	3e-11
X2FRB8_MALDO	3580655_length_613_cvg_14.0_tip_0	1.58e-11
X2FL69_MALDO	3630875_length_672_cvg_16.0_tip_0	1.3e-23
X2FKF2_MALDO	3757581_length_904_cvg_14.0_tip_1	9.46e-11
X2FJF3_MALDO	3959831_length_2479_cvg_13.0_tip_1	4.95e-11
W8T7H5_MALDO	3644585_length_690_cvg_13.7_tip_0	6.44e-15
W8T7H0_MALDO	3659129_length_712_cvg_13.0_tip_0	8.18e-11
W8SN82_MALDO	3445107_length_502_cvg_15.0_tip_0	5.93e-14
W8SJC1_MALDO	3833015_length_1165_cvg_12.9_tip_1	4.52e-13
W8SB66_MALDO	3574081_length_606_cvg_13.0_tip_0	7.01e-11
W8SB62_MALDO	3440665_length_500_cvg_7.0_tip_0	4.07e-14
W8S9N4_MALDO	3715931_length_809_cvg_9.4_tip_0	4.36e-12
W8S9N0_MALDO	3516499_length_553_cvg_7.0_tip_0	3.75e-12
W8DX52_MALDO	3649519_length_698_cvg_10.6_tip_0	4.66e-12
W0UTR6_MALDO	3924149_length_1866_cvg_6.0_tip_1	7.15e-11
W0UTP9_MALDO	3842673_length_1210_cvg_6.0_tip_0	2.93e-11
W0UTM1_MALDO	3445229_length_502_cvg_19.9_tip_0	9.76e-11
W0UTL6_MALDO	3603475_length_638_cvg_13.4_tip_1	8.48e-11
W0UTD7_MALDO	3683641_length_750_cvg_6.0_tip_1	2.99e-15
W0UT01_MALDO	3963295_length_2560_cvg_13.0_tip_1	1.03e-25
V9QM28_MALDO	3967903_length_2676_cvg_12.0_tip_0	1.69e-13
V9Q5S3_MALDO	3474733_length_522_cvg_13.0_tip_0	1.85e-11
V9P9T8_MALDO	4025415_length_6225_cvg_12.5_tip_0	9.22e-11
V9P9S4_MALDO	3851781_length_1257_cvg_11.8_tip_1	8.79e-11
V9P9R1_MALDO	3928451_length_1923_cvg_13.0_tip_0	7.04e-11
V9P9M2_MALDO	3737161_length_855_cvg_14.0_tip_0	2.5e-12
V9P9L8_MALDO	3798399_length_1026_cvg_13.0_tip_0	7.72e-11
V9MHD3_MALDO	4026219_length_6342_cvg_13.0_tip_1	9.08e-11
V9MHA5_MALDO	3832267_length_1161_cvg_6.6_tip_1	9.39e-11
V6CKX1_MALDO	3730423_length_840_cvg_12.5_tip_1	7.15e-11
V6CKV4_MALDO	3500535_length_541_cvg_10.0_tip_1	7.13e-11
V6CKU6_MALDO	3777463_length_959_cvg_7.0_tip_0	5.82e-11
V6CKU2_MALDO	3503463_length_543_cvg_9.5_tip_0	8.1e-11
V6CJJ5_MALDO	3573717_length_605_cvg_10.0_tip_0	5.82e-11
V6CJJ1_MALDO	3717699_length_813_cvg_12.0_tip_0	8.19e-11
V6CIB0_MALDO	3562277_length_594_cvg_7.0_tip_1	3.87e-12
V6CIA4_MALDO	3676051_length_738_cvg_9.0_tip_1	4.69e-12
U88F5_MALDO	3606229_length_641_cvg_7.1_tip_0	7.28e-11
U88F4_MALDO	3914869_length_1754_cvg_13.0_tip_1	9.74e-11
U7A15_MALDO	3512925_length_550_cvg_14.0_tip_0	3.97e-11
U71K1_MALDO	3984259_length_3202_cvg_12.0_tip_1	7.13e-11
U6EFD8_MALDO	3548027_length_580_cvg_14.0_tip_0	9.48e-11
U6C5A1_MALDO	4001869_length_4042_cvg_13.0_tip_1	1.6e-11
U5YN00_MALDO	4048163_length_21829_cvg_13.0_tip_1	1.51e-11
U5YM12_MALDO	3809657_length_1067_cvg_6.5_tip_1	2.87e-11
U5KQS4_MALDO	4048479_length_27751_cvg_13.0_tip_1	9.91e-11
U3RPC5_MALDO	3719817_length_817_cvg_8.5_tip_1	6.19e-17
U3RIZ5_MALDO	3766955_length_929_cvg_12.0_tip_0	3.1e-15
U3MJM3_MALDO	3456521_length_510_cvg_11.0_tip_0	4.96e-11
TP1B_MALDO	3708027_length_794_cvg_15.0_tip_0	4.6e-12
T2C7H6_MALDO	3442251_length_501_cvg_12.0_tip_1	6.73e-11
T2C6Z8_MALDO	3480071_length_526_cvg_12.0_tip_0	9.06e-11
S6BVR0_MALDO	3992219_length_3534_cvg_12.2_tip_0	9.56e-11
S6BVQ7_MALDO	4034575_length_8046_cvg_13.0_tip_0	9.24e-11
S6B6V7_MALDO	3897913_length_1582_cvg_6.0_tip_1	5.99e-11
S6AUC3_MALDO	3980617_length_3066_cvg_13.0_tip_0	8.32e-11
S5WCI7_MALDO	3973231_length_2825_cvg_14.0_tip_1	1.38e-11
S5VRK5_MALDO	3795077_length_1014_cvg_12.0_tip_1	5.84e-12
S5VLC7_MALDO	3886213_length_1482_cvg_15.5_tip_1	2.46e-16
S5VDV0_MALDO	3510387_length_548_cvg_13.0_tip_0	2.2e-11
S4ULD7_MALDO	3483387_length_528_cvg_15.0_tip_0	7.88e-14
S4UL91_MALDO	3837703_length_1187_cvg_10.0_tip_1	6.23e-11
S4UL90_MALDO	3667259_length_724_cvg_11.0_tip_1	1.7e-17
S4UL87_MALDO	3715167_length_808_cvg_9.1_tip_0	9.71e-35
S4UL42_MALDO	3509405_length_548_cvg_11.0_tip_0	1.29e-14
S4UL41_MALDO	3576261_length_608_cvg_16.3_tip_1	1.68e-12
S4UL39_MALDO	3762587_length_917_cvg_4.0_tip_1	8.54e-11
S4UAP9_MALDO	3725601_length_829_cvg_14.0_tip_0	2.79e-16
S4U8T9_MALDO	3655087_length_706_cvg_15.0_tip_0	4.07e-14
S4U8T8_MALDO	3492933_length_535_cvg_12.0_tip_0	1.27e-17
S4U7F4_MALDO	3842619_length_1210_cvg_13.0_tip_0	3e-11
S4S353_MALDO	4011593_length_4709_cvg_12.2_tip_1	9.99e-11
S0BEG3_MALDO	3817279_length_1096_cvg_14.0_tip_0	4.84e-13
R9RI98_MALDO	3449541_length_505_cvg_25.8_tip_0	5.8e-11
R9QG43_MALDO	3606921_length_642_cvg_12.7_tip_0	2.2e-38
R9QE01_MALDO	3921243_length_1828_cvg_13.9_tip_1	6.83e-11
R4TRZ8_MALDO	3911395_length_1716_cvg_13.0_tip_1	7.68e-11
R4L5K7_MALDO	3496847_length_538_cvg_13.0_tip_0	9.77e-11
R4I6H0_MALDO	3744595_length_872_cvg_11.5_tip_0	9.58e-11
Q9ZTK8_MALDO	3889519_length_1509_cvg_12.1_tip_0	1.04e-12
Q9ZTK7_MALDO	3952205_length_2313_cvg_12.4_tip_1	5.21e-11
Q9ZTA8_MALDO	3720077_length_818_cvg_13.0_tip_0	4.15e-11
Q9ZRP9_MALDO	3824309_length_1126_cvg_12.0_tip_0	4.3e-11
Q9ZRA5_MALDO	3780595_length_968_cvg_13.0_tip_0	1.7e-14
Q9XES4_MALDO	3945961_length_2192_cvg_15.0_tip_0	3.54e-13
Q9ST54_MALDO	3860207_length_1305_cvg_12.2_tip_0	7.93e-11
Q9ST53_MALDO	4017743_length_5284_cvg_13.0_tip_0	8.88e-11
Q9S8D8_MALDO	3497135_length_538_cvg_13.0_tip_0	5.35e-13
Q9MB65_MALDO	3747101_length_878_cvg_11.0_tip_1	8.52e-11
Q9MB64_MALDO	4038505_length_9298_cvg_11.7_tip_1	5.92e-11
Q9M6R9_MALDO	3612189_length_648_cvg_13.0_tip_0	1.55e-16
Q9M6R1_MALDO	3527715_length_563_cvg_5.0_tip_1	3.53e-11
Q9M611_MALDO	3710729_length_799_cvg_5.9_tip_1	2.86e-18
Q9M610_MALDO	4023729_length_5995_cvg_12.9_tip_1	1.72e-39
Q9M609_MALDO	3808573_length_1063_cvg_8.1_tip_0	8.44e-11
Q9G1P6_MALDO	3577623_length_609_cvg_6.8_tip_0	4.63e-19
Q9G0V8_MALDO	3478967_length_525_cvg_14.0_tip_0	1.66e-27
Q94EK9_MALDO	4032843_length_7616_cvg_13.0_tip_1	4.94e-24
Q947F0_MALDO	3480985_length_526_cvg_10.8_tip_1	1.22e-11
Q947E9_MALDO	3690623_length_762_cvg_12.0_tip_0	2.25e-37
Q944C7_MALDO	3850185_length_1249_cvg_10.8_tip_0	5.83e-80
Q93XW4_MALDO	3972197_length_2794_cvg_13.0_tip_0	7.49e-11
Q93X73_MALDO	3608457_length_643_cvg_13.0_tip_0	1.3e-22
Q93WT6_MALDO	3595817_length_629_cvg_6.0_tip_1	1.91e-21
Q93WT5_MALDO	3485025_length_529_cvg_18.3_tip_1	8.21e-18
Q8W2C8_MALDO	3611061_length_647_cvg_9.9_tip_1	6.61e-20
Q8VWZ3_MALDO	3460723_length_512_cvg_13.0_tip_0	3.01e-22
Q8VWZ2_MALDO	3634601_length_677_cvg_14.0_tip_0	8.53e-11
Q8VWW8_MALDO	3911499_length_1717_cvg_13.0_tip_0	2.71e-11
Q8S2Z5_MALDO	3584199_length_616_cvg_14.8_tip_0	1.48e-11
Q8RVN6_MALDO	4046051_length_14721_cvg_12.8_tip_1	9.79e-11
Q8RVN0_MALDO	3918181_length_1791_cvg_7.0_tip_1	1.97e-11
Q8RVM4_MALDO	3594149_length_627_cvg_13.0_tip_0	6.78e-11
Q8RVM2_MALDO	3998561_length_3853_cvg_12.0_tip_0	6.48e-11
Q8RVK7_MALDO	3562739_length_594_cvg_13.0_tip_0	1.47e-17
Q8RVK5_MALDO	3496743_length_538_cvg_7.0_tip_1	3.78e-12
Q8RVK3_MALDO	3555101_length_587_cvg_16.0_tip_0	8.42e-30
Q8LRN1_MALDO	3608637_length_644_cvg_16.0_tip_0	1.73e-11
Q8LKF5_MALDO	3527347_length_562_cvg_6.0_tip_1	9.03e-11
Q8LKF3_MALDO	4028955_length_6784_cvg_13.0_tip_1	8.86e-11
Q8LKF2_MALDO	3841023_length_1202_cvg_8.0_tip_1	7.63e-11
Q8LKF1_MALDO	3623093_length_662_cvg_7.0_tip_0	8.98e-11
Q8LKF0_MALDO	3985297_length_3245_cvg_12.0_tip_0	5.28e-11
Q8LKE7_MALDO	3754841_length_897_cvg_14.0_tip_0	6.08e-11
Q8LKE5_MALDO	3800697_length_1034_cvg_6.0_tip_1	4.18e-11
Q8LKE3_MALDO	3480069_length_526_cvg_14.0_tip_0	7.15e-22
Q8LKE2_MALDO	3760643_length_912_cvg_16.0_tip_0	9.88e-11
Q8LKE0_MALDO	3913463_length_1738_cvg_14.0_tip_1	7.8e-11
Q8LKD7_MALDO	3732665_length_845_cvg_11.4_tip_0	7.42e-11
Q8L5N5_MALDO	4023663_length_5986_cvg_12.4_tip_0	9e-11
Q8L5N4_MALDO	3917459_length_1784_cvg_14.1_tip_0	4e-20
Q8L5N2_MALDO	4000729_length_3975_cvg_13.0_tip_1	8.24e-11
Q8L5M7_MALDO	4022221_length_5796_cvg_13.0_tip_1	1.69e-12
Q8GTQ6_MALDO	3489535_length_532_cvg_14.0_tip_0	9.9e-11
Q8GTQ5_MALDO	3674799_length_736_cvg_14.0_tip_0	2.17e-11
Q8GTJ1_MALDO	3857601_length_1290_cvg_10.3_tip_0	2.31e-11
Q8GTJ0_MALDO	3615893_length_652_cvg_13.0_tip_0	3.24e-11
Q84XC3_MALDO	3800855_length_1034_cvg_14.0_tip_0	2.62e-15
Q84RI2_MALDO	3462871_length_514_cvg_12.0_tip_0	8.79e-11
Q84LB7_MALDO	3667361_length_724_cvg_7.0_tip_1	1.73e-18
Q7X9M5_MALDO	3860033_length_1304_cvg_13.9_tip_1	9.68e-11
Q7X9I6_MALDO	3998037_length_3826_cvg_14.0_tip_1	9.86e-11
Q7X9I5_MALDO	4026093_length_6322_cvg_13.0_tip_1	9.5e-11
Q7X9G7_MALDO	3462107_length_513_cvg_15.0_tip_0	2.5e-25
Q7X926_MALDO	3747855_length_880_cvg_26.0_tip_0	8.94e-11
Q76HY8_MALDO	3677267_length_740_cvg_13.0_tip_0	9.79e-11
Q76HM0_MALDO	4014789_length_4988_cvg_12.8_tip_1	1.96e-11
Q76HL9_MALDO	3650959_length_700_cvg_7.2_tip_1	7.24e-15
Q6V8V6_MALDO	3474071_length_522_cvg_9.0_tip_1	4.8e-12
Q6V8V3_MALDO	3826785_length_1137_cvg_14.0_tip_0	5.07e-28
Q6V8V1_MALDO	4033445_length_7755_cvg_12.9_tip_0	1.97e-16
Q6V8U9_MALDO	3599021_length_632_cvg_7.2_tip_0	9.54e-11
Q6V8U6_MALDO	3725913_length_830_cvg_12.0_tip_0	7.48e-11
Q6V8U4_MALDO	3687235_length_757_cvg_8.3_tip_0	5.97e-11
Q6V8U3_MALDO	3993307_length_3587_cvg_12.9_tip_0	5.05e-11
Q6V8U1_MALDO	3661121_length_715_cvg_12.0_tip_0	3.89e-19
Q6V8U0_MALDO	4037125_length_8785_cvg_13.0_tip_1	8.91e-22
Q6V8T8_MALDO	4005339_length_4260_cvg_12.9_tip_1	1.24e-11
Q6V8T7_MALDO	4020439_length_5575_cvg_14.0_tip_0	2.35e-28
Q6V8T6_MALDO	3650315_length_699_cvg_12.0_tip_0	1.17e-11
Q6V8T3_MALDO	3925273_length_1881_cvg_13.0_tip_0	8.66e-11
Q6V8T2_MALDO	3516231_length_553_cvg_14.0_tip_0	1.14e-30
Q6V8S9_MALDO	3985541_length_3255_cvg_12.0_tip_0	2.6e-26
Q6V8S8_MALDO	3957037_length_2416_cvg_13.0_tip_0	1.75e-11
Q6V8S7_MALDO	3569335_length_601_cvg_14.0_tip_0	4.13e-11
Q6V8S5_MALDO	3958489_length_2449_cvg_12.0_tip_0	1.43e-32
Q6V8S4_MALDO	3838501_length_1190_cvg_12.0_tip_1	1.05e-14
Q6V8S2_MALDO	3481653_length_527_cvg_14.0_tip_0	4.36e-33
Q6V8S1_MALDO	3559431_length_591_cvg_14.0_tip_0	1.21e-16
Q6V8S0_MALDO	3676173_length_738_cvg_12.0_tip_1	9.36e-11
Q6V8R8_MALDO	3491209_length_534_cvg_6.0_tip_1	1.58e-36
Q6V8R6_MALDO	3441005_length_500_cvg_11.0_tip_1	4.85e-14
Q6V8R5_MALDO	3440675_length_500_cvg_6.0_tip_1	4.52e-30
Q6V8R4_MALDO	4018085_length_5318_cvg_12.0_tip_1	3.39e-32
Q6V8R3_MALDO	3777923_length_960_cvg_13.0_tip_0	9.94e-11
Q6V8R2_MALDO	3840475_length_1200_cvg_14.0_tip_0	1.23e-13
Q6V8R1_MALDO	3711687_length_801_cvg_17.0_tip_0	1.39e-35
Q6V8Q8_MALDO	4046429_length_15427_cvg_12.8_tip_1	1.55e-12
Q6V8Q7_MALDO	3726487_length_831_cvg_14.0_tip_0	3.28e-19
Q6V8Q6_MALDO	3629257_length_669_cvg_10.9_tip_1	1.22e-12
Q6V8Q2_MALDO	3851935_length_1258_cvg_15.0_tip_0	9.22e-11
Q6V8Q1_MALDO	3616243_length_653_cvg_15.0_tip_0	5.16e-11
Q6V8P9_MALDO	4005463_length_4269_cvg_13.3_tip_1	9.96e-13
Q6V8P7_MALDO	3934969_length_2015_cvg_11.8_tip_0	1.22e-11
Q6V8P6_MALDO	3856991_length_1286_cvg_12.0_tip_0	2.36e-11
Q6V8P5_MALDO	3833125_length_1165_cvg_12.0_tip_0	4.48e-24
Q6V8P2_MALDO	4048275_length_23338_cvg_13.0_tip_1	3.48e-11
Q6V8N9_MALDO	3706283_length_790_cvg_9.8_tip_1	5.94e-21
Q6V8N8_MALDO	3969593_length_2721_cvg_13.0_tip_1	5.67e-11
Q6V8N7_MALDO	3594375_length_627_cvg_13.0_tip_0	5.26e-11
Q6V8N6_MALDO	3843311_length_1213_cvg_13.0_tip_1	4.47e-39
Q6V8N5_MALDO	3567841_length_599_cvg_12.8_tip_0	2.4e-14
Q6V8N4_MALDO	3863245_length_1323_cvg_14.0_tip_0	5.04e-29
Q6V8N3_MALDO	3494931_length_536_cvg_9.0_tip_0	1.82e-14
Q6V8N2_MALDO	3716111_length_810_cvg_10.9_tip_1	3.02e-16
Q6V8M9_MALDO	4030819_length_7156_cvg_12.3_tip_1	7.85e-13
Q6V8M8_MALDO	3931345_length_1964_cvg_14.0_tip_1	1.39e-12
Q6V8M3_MALDO	4004789_length_4222_cvg_12.0_tip_1	1.71e-12
Q6V8M2_MALDO	4006883_length_4368_cvg_13.0_tip_0	5.84e-13
Q6V8M1_MALDO	4021475_length_5702_cvg_13.0_tip_1	3.14e-14
Q6V596_MALDO	3585893_length_618_cvg_15.0_tip_0	2.6e-11
Q6UQ08_MALDO	3721381_length_820_cvg_8.6_tip_1	5.65e-11
Q6UJ75_MALDO	4012769_length_4803_cvg_11.9_tip_1	9.22e-11
Q6UJ74_MALDO	3781005_length_969_cvg_7.0_tip_1	1.38e-13
Q6UJ72_MALDO	3639375_length_683_cvg_14.8_tip_0	8.67e-11
Q6UJ69_MALDO	3737091_length_855_cvg_7.0_tip_1	6.63e-11
Q6UJ68_MALDO	4016219_length_5124_cvg_13.0_tip_1	6.95e-11
Q6UJ67_MALDO	3956659_length_2408_cvg_13.8_tip_1	5.54e-11
Q6UJ64_MALDO	3904257_length_1642_cvg_14.0_tip_0	5.88e-11
Q6UJ62_MALDO	3850255_length_1249_cvg_27.0_tip_0	8.96e-11
Q6UJ61_MALDO	3712329_length_802_cvg_7.3_tip_1	7.19e-11
Q6UJ60_MALDO	3976163_length_2917_cvg_13.0_tip_0	5.58e-11
Q6UJ59_MALDO	3918407_length_1795_cvg_14.0_tip_0	2.66e-11
Q6UJ58_MALDO	3905287_length_1652_cvg_13.8_tip_0	8.64e-11
Q6UJ57_MALDO	4031801_length_7375_cvg_13.0_tip_1	9.83e-11
Q6UJ55_MALDO	3655283_length_706_cvg_13.0_tip_0	8.99e-11
Q6UJ54_MALDO	3970363_length_2742_cvg_13.0_tip_0	2.44e-11
Q6UJ53_MALDO	3655285_length_706_cvg_11.0_tip_0	4.91e-11
Q6UJ52_MALDO	3597249_length_630_cvg_13.7_tip_0	3.38e-11
Q6UJ51_MALDO	3962707_length_2546_cvg_13.0_tip_1	7.29e-11
Q6UJ50_MALDO	3765063_length_924_cvg_22.0_tip_0	9.22e-11
Q6R8I8_MALDO	3979877_length_3043_cvg_13.0_tip_1	1.47e-49
Q6R311_MALDO	3889473_length_1508_cvg_12.0_tip_1	4.53e-11
Q6QCC7_MALDO	3573445_length_605_cvg_7.1_tip_0	3.89e-16
Q6QCC5_MALDO	3882187_length_1451_cvg_14.4_tip_0	4.58e-13
Q6Q2K3_MALDO	3448637_length_505_cvg_9.6_tip_0	8.22e-20
Q6PL01_MALDO	3542101_length_575_cvg_20.0_tip_0	9.6e-11
Q6EM45_MALDO	3447095_length_504_cvg_5.4_tip_0	8.61e-11
Q6EM39_MALDO	3570703_length_602_cvg_11.0_tip_0	5.06e-12
Q692I5_MALDO	3909337_length_1693_cvg_14.0_tip_0	9.54e-11
Q692I3_MALDO	3595373_length_628_cvg_11.0_tip_1	6.79e-37
Q68BJ8_MALDO	3915497_length_1761_cvg_10.0_tip_0	9.22e-11
Q64FJ6_MALDO	3904361_length_1643_cvg_12.2_tip_1	8.54e-11
Q64FG2_MALDO	3554973_length_587_cvg_12.0_tip_0	3.43e-18
Q5VJQ6_MALDO	3835049_length_1174_cvg_13.0_tip_0	2.9e-11
Q5UFR0_MALDO	3593737_length_627_cvg_6.0_tip_0	3.26e-11
Q5UFQ9_MALDO	3711491_length_801_cvg_13.0_tip_0	4.34e-13
Q5UFQ8_MALDO	3897119_length_1576_cvg_13.0_tip_0	2.56e-20
Q5UFQ7_MALDO	3884827_length_1471_cvg_14.0_tip_0	9.26e-12
Q5UFQ4_MALDO	4008685_length_4492_cvg_13.0_tip_0	6.55e-13
Q5UFQ3_MALDO	3964921_length_2603_cvg_12.0_tip_1	3.2e-14
Q5S3G6_MALDO	3922719_length_1847_cvg_13.9_tip_1	2.66e-12
Q5R1Y5_MALDO	3903557_length_1635_cvg_14.0_tip_0	0
Q5R1Y4_MALDO	3800917_length_1035_cvg_12.0_tip_0	1.68e-102
Q5QJB3_MALDO	3660393_length_714_cvg_13.9_tip_0	4.39e-21
Q5J3N9_MALDO	3653575_length_704_cvg_11.0_tip_0	4.24e-36
Q5J011_MALDO	4008799_length_4499_cvg_13.0_tip_0	2.95e-11
Q5IZZ6_MALDO	4040967_length_10348_cvg_13.0_tip_0	2.1e-11
Q5IZZ5_MALDO	3892455_length_1534_cvg_12.8_tip_0	3.43e-11
Q5I6M4_MALDO	3651287_length_700_cvg_6.2_tip_1	3.13e-16
Q5ENY6_MALDO	3602459_length_636_cvg_12.0_tip_1	2.38e-13
Q5ENY5_MALDO	4045985_length_14646_cvg_13.0_tip_1	6.46e-11
Q5D897_MALDO	3446997_length_504_cvg_12.0_tip_0	1.43e-13
Q5BLY3_MALDO	3792949_length_1007_cvg_14.0_tip_0	1.04e-42
Q5BLY2_MALDO	3486415_length_530_cvg_12.9_tip_0	1.48e-13
Q52T42_MALDO	3875561_length_1402_cvg_12.0_tip_1	2.57e-39
Q52T39_MALDO	3551157_length_583_cvg_10.0_tip_1	9.41e-11
Q4VRV4_MALDO	3571397_length_603_cvg_13.0_tip_0	9.9e-11
Q4VPJ3_MALDO	3917659_length_1786_cvg_14.0_tip_0	1.92e-19
Q4VKG4_MALDO	3460957_length_513_cvg_15.0_tip_0	2.95e-11
Q4VKG3_MALDO	3447101_length_504_cvg_9.3_tip_0	1.92e-12
Q4VKG2_MALDO	3448201_length_504_cvg_14.0_tip_0	5.33e-11
Q4VKG1_MALDO	3445773_length_503_cvg_5.0_tip_1	8.94e-11
Q4VKG0_MALDO	3446275_length_503_cvg_14.0_tip_0	6.9e-11
Q4VKF9_MALDO	3453191_length_508_cvg_7.0_tip_0	9.31e-11
Q4VKF8_MALDO	3458549_length_511_cvg_6.7_tip_0	2.78e-12
Q4VKF7_MALDO	3447773_length_504_cvg_6.0_tip_1	8.77e-11
Q4TZJ6_MALDO	3451329_length_506_cvg_6.5_tip_0	6.62e-13
Q4JLA2_MALDO	3586821_length_619_cvg_6.0_tip_0	9.93e-11
Q4JEY9_MALDO	3737355_length_855_cvg_6.0_tip_0	9.71e-16
Q4A186_MALDO	3782237_length_973_cvg_9.8_tip_1	1.01e-21
Q45TX6_MALDO	3539617_length_573_cvg_13.0_tip_0	1.13e-17
Q43548_MALDO	3733243_length_846_cvg_6.0_tip_1	2.14e-18
Q42914_MALDO	3859029_length_1298_cvg_13.0_tip_1	7.45e-14
Q42913_MALDO	3995823_length_3709_cvg_11.9_tip_1	3.89e-13
Q42912_MALDO	3552511_length_585_cvg_14.0_tip_0	4.69e-11
Q40279_MALDO	3962759_length_2548_cvg_11.9_tip_1	2.38e-11
Q40277_MALDO	4035731_length_8362_cvg_13.0_tip_0	2.59e-11
Q3S908_MALDO	3691401_length_764_cvg_12.0_tip_0	1.84e-20
Q3S684_MALDO	3985439_length_3251_cvg_13.1_tip_0	9.88e-11
Q3I5P5_MALDO	3660991_length_715_cvg_5.6_tip_1	9.35e-13
Q32WR6_MALDO	3861817_length_1314_cvg_10.7_tip_1	8.8e-26
Q32WH9_MALDO	3974169_length_2856_cvg_14.0_tip_0	5.97e-11
Q2VU81_MALDO	3838995_length_1193_cvg_10.0_tip_0	9.32e-13
Q2VU71_MALDO	3926351_length_1895_cvg_8.4_tip_0	1.44e-11
Q2LMF2_MALDO	3865099_length_1334_cvg_12.4_tip_0	9.01e-13
Q2LMF1_MALDO	3893295_length_1541_cvg_11.9_tip_1	9.69e-11
Q2LMF0_MALDO	3533883_length_568_cvg_7.0_tip_0	7.45e-12
Q2LME9_MALDO	3498149_length_539_cvg_5.7_tip_1	7.13e-11
Q2LME5_MALDO	3951785_length_2303_cvg_12.0_tip_1	9.12e-11
Q2LME3_MALDO	3810697_length_1071_cvg_12.0_tip_1	6.77e-11
Q2LME1_MALDO	3482735_length_528_cvg_5.6_tip_0	9.91e-11
Q2LMD7_MALDO	3617363_length_654_cvg_13.0_tip_0	2.06e-21
Q2LMD6_MALDO	3963417_length_2563_cvg_14.0_tip_0	9.78e-11
Q2LMD4_MALDO	3889651_length_1510_cvg_14.0_tip_0	8.57e-11
Q2LJM3_MALDO	3545977_length_578_cvg_4.0_tip_1	8.45e-11
Q2LJM2_MALDO	3865575_length_1337_cvg_9.9_tip_0	5.3e-11
Q2LJM1_MALDO	3444651_length_502_cvg_13.7_tip_0	2.58e-18
Q2LJM0_MALDO	3776821_length_957_cvg_6.0_tip_0	9.85e-11
Q2L363_MALDO	3770467_length_939_cvg_9.5_tip_0	4.28e-19
Q2L362_MALDO	3736749_length_854_cvg_12.0_tip_0	4.69e-35
Q2L361_MALDO	3711239_length_800_cvg_12.5_tip_1	2.16e-23
Q2L360_MALDO	3640855_length_685_cvg_13.0_tip_0	2.63e-11
Q2L359_MALDO	3588907_length_621_cvg_13.0_tip_0	7.28e-11
Q2L358_MALDO	3669659_length_728_cvg_13.0_tip_1	3.32e-12
Q2I2W1_MALDO	3840721_length_1201_cvg_11.0_tip_1	4.13e-12
Q283Q2_MALDO	3982821_length_3147_cvg_11.7_tip_0	9.44e-11
Q20JV0_MALDO	3946345_length_2199_cvg_12.0_tip_1	7.33e-11
Q204I8_MALDO	3537459_length_571_cvg_9.6_tip_1	9.29e-11
Q204I7_MALDO	3478571_length_525_cvg_8.0_tip_0	9.06e-11
Q204I6_MALDO	3452433_length_507_cvg_7.0_tip_0	8.84e-12
Q204I5_MALDO	3456667_length_510_cvg_9.0_tip_0	5.83e-11
Q204I4_MALDO	3464857_length_515_cvg_7.0_tip_0	6.65e-11
Q204I3_MALDO	3441053_length_500_cvg_13.0_tip_0	9.43e-11
Q204I2_MALDO	3499267_length_540_cvg_10.1_tip_0	6.74e-11
Q204I1_MALDO	3459571_length_512_cvg_7.0_tip_0	8.35e-11
Q204I0_MALDO	3619597_length_657_cvg_12.8_tip_0	6e-11
Q204H9_MALDO	3451995_length_507_cvg_8.3_tip_0	8.18e-11
Q204H8_MALDO	3480251_length_526_cvg_12.0_tip_0	1.2e-11
Q1L4E2_MALDO	3451711_length_507_cvg_6.0_tip_0	5.23e-12
Q19A12_MALDO	3607585_length_642_cvg_13.0_tip_0	6.28e-29
Q19A11_MALDO	3464995_length_515_cvg_5.7_tip_0	5.32e-11
Q155C2_MALDO	3850003_length_1248_cvg_14.0_tip_0	9.13e-11
Q155B6_MALDO	3951267_length_2294_cvg_13.0_tip_1	9.22e-11
Q155B2_MALDO	3907035_length_1669_cvg_12.7_tip_1	9.22e-11
Q154Z9_MALDO	3640045_length_684_cvg_7.0_tip_1	8.56e-11
Q154Z3_MALDO	3553879_length_586_cvg_8.0_tip_0	8.3e-11
Q154Z1_MALDO	3540007_length_573_cvg_13.7_tip_0	7.99e-11
Q154Z0_MALDO	3801249_length_1036_cvg_21.0_tip_0	8.67e-11
Q154Y1_MALDO	3736917_length_854_cvg_14.0_tip_0	2.55e-11
Q154X8_MALDO	3817493_length_1097_cvg_7.0_tip_0	2.32e-11
Q154X7_MALDO	3900651_length_1608_cvg_12.0_tip_1	7.94e-11
Q154X3_MALDO	3520029_length_556_cvg_21.0_tip_0	9.04e-11
Q154X0_MALDO	3768513_length_933_cvg_5.0_tip_1	2.47e-11
Q154W6_MALDO	3687017_length_756_cvg_12.0_tip_0	9.48e-11
Q154W5_MALDO	4009165_length_4523_cvg_12.2_tip_0	9.39e-11
Q154W4_MALDO	4023703_length_5991_cvg_13.9_tip_1	6.91e-11
Q154W3_MALDO	3980709_length_3069_cvg_6.0_tip_1	7.99e-11
Q154W0_MALDO	3681913_length_747_cvg_6.9_tip_0	6.29e-11
Q154V9_MALDO	4036703_length_8650_cvg_13.0_tip_0	9.64e-11
Q154V6_MALDO	3676023_length_738_cvg_13.0_tip_0	8.05e-11
Q154V5_MALDO	3881693_length_1447_cvg_12.0_tip_0	2.16e-11
Q154V3_MALDO	3561595_length_593_cvg_13.5_tip_0	3.68e-11
Q154U6_MALDO	3760205_length_911_cvg_7.0_tip_0	7e-11
Q154U5_MALDO	3899121_length_1593_cvg_6.3_tip_1	8.96e-11
Q154U4_MALDO	3787033_length_988_cvg_13.0_tip_0	8.69e-11
Q154T9_MALDO	3510139_length_548_cvg_13.0_tip_0	9.56e-11
Q154S9_MALDO	4033651_length_7806_cvg_13.0_tip_0	7.81e-11
Q154S6_MALDO	3530311_length_565_cvg_42.0_tip_0	8.97e-11
Q154S4_MALDO	3901063_length_1612_cvg_14.0_tip_0	9.48e-11
Q154R9_MALDO	3692607_length_766_cvg_12.0_tip_0	6.14e-11
Q154R8_MALDO	3809437_length_1066_cvg_13.0_tip_0	4.54e-11
Q154Q7_MALDO	4017209_length_5225_cvg_10.8_tip_1	9.57e-11
Q154Q4_MALDO	3579821_length_612_cvg_14.0_tip_0	3.06e-11
Q154Q0_MALDO	3932143_length_1974_cvg_11.8_tip_0	9.78e-11
Q154P8_MALDO	4019825_length_5508_cvg_7.0_tip_0	8.68e-11
Q154P2_MALDO	3712091_length_802_cvg_13.0_tip_0	9.53e-11
Q154N7_MALDO	3458265_length_511_cvg_9.0_tip_0	9.26e-11
Q154N5_MALDO	3977947_length_2978_cvg_13.0_tip_0	5.29e-11
Q154N3_MALDO	3979207_length_3019_cvg_13.8_tip_1	9.75e-11
Q154N1_MALDO	3717193_length_812_cvg_6.3_tip_1	7.24e-11
Q154N0_MALDO	3727295_length_833_cvg_14.1_tip_0	7.39e-11
Q154M1_MALDO	3992035_length_3525_cvg_5.9_tip_1	9.99e-11
Q154M0_MALDO	3982639_length_3139_cvg_12.4_tip_0	9.21e-11
Q154L7_MALDO	3972033_length_2788_cvg_13.8_tip_0	5.16e-11
Q154L3_MALDO	4020471_length_5580_cvg_13.0_tip_0	8.49e-11
Q154K9_MALDO	3635719_length_678_cvg_13.0_tip_0	7.37e-11
Q154K7_MALDO	4025857_length_6287_cvg_7.0_tip_1	9.78e-11
Q154K6_MALDO	3902495_length_1625_cvg_13.0_tip_1	9.06e-11
Q154K5_MALDO	3874505_length_1395_cvg_7.0_tip_1	9.7e-11
Q0ZNW5_MALDO	3787039_length_988_cvg_14.0_tip_0	1.15e-11
Q0ZAI5_MALDO	3753681_length_894_cvg_13.0_tip_0	2.84e-20
Q0R367_MALDO	3949659_length_2262_cvg_14.0_tip_0	8.53e-11
Q0R366_MALDO	3984785_length_3223_cvg_12.0_tip_1	9.67e-11
Q0QMR0_MALDO	3590775_length_623_cvg_6.7_tip_0	4.73e-15
Q0QMQ9_MALDO	3797925_length_1024_cvg_9.0_tip_0	9.14e-11
Q0QMQ8_MALDO	3543523_length_576_cvg_12.0_tip_0	4.38e-51
Q0PPV5_MALDO	3995279_length_3682_cvg_12.9_tip_1	7.75e-11
Q0PCS5_MALDO	3954683_length_2364_cvg_12.0_tip_1	5.22e-22
Q0MSA7_MALDO	3595429_length_629_cvg_12.0_tip_0	3.98e-11
Q0HA73_MALDO	3909613_length_1696_cvg_14.0_tip_0	2.47e-13
Q0HA71_MALDO	3955395_length_2379_cvg_11.0_tip_1	5.65e-14
Q0HA69_MALDO	3663383_length_718_cvg_8.0_tip_0	5.73e-14
Q0GR04_MALDO	3980019_length_3048_cvg_25.9_tip_0	1.29e-11
Q09K03_MALDO	3916351_length_1770_cvg_12.2_tip_0	8.9e-11
Q09K02_MALDO	4035243_length_8231_cvg_14.0_tip_0	1.88e-11
Q09K01_MALDO	3734263_length_848_cvg_5.4_tip_1	1.15e-19
Q09K00_MALDO	3871961_length_1378_cvg_13.0_tip_1	3.35e-11
Q09JE1_MALDO	3476419_length_523_cvg_24.0_tip_0	1.37e-12
Q00MX6_MALDO	4000999_length_3992_cvg_14.0_tip_0	5.28e-11
Q006M6_MALDO	3604051_length_638_cvg_6.0_tip_1	6.54e-11
Q006M5_MALDO	3636977_length_680_cvg_13.0_tip_0	5.04e-11
Q006M4_MALDO	3621305_length_659_cvg_5.7_tip_1	9.21e-11
Q006M3_MALDO	3688549_length_759_cvg_9.4_tip_0	9.06e-11
Q006M2_MALDO	3998071_length_3828_cvg_13.0_tip_1	1.78e-11
Q006M0_MALDO	3508953_length_547_cvg_6.0_tip_0	6.12e-13
Q006L9_MALDO	3481839_length_527_cvg_7.0_tip_0	7.36e-11
Q006L6_MALDO	3885045_length_1473_cvg_15.0_tip_0	4.4e-11
PIN1_MALDO	4010487_length_4622_cvg_13.0_tip_0	4.86e-20
PALY_MALDO	3855153_length_1276_cvg_13.0_tip_0	4.14e-24
P93274_MALDO	3623187_length_662_cvg_10.4_tip_1	3.56e-16
P93273_MALDO	4047869_length_20069_cvg_13.0_tip_1	9.11e-18
P93271_MALDO	3848147_length_1238_cvg_13.0_tip_0	5.48e-16
P93270_MALDO	3796863_length_1021_cvg_12.0_tip_0	7.88e-11
O82699_MALDO	3698693_length_777_cvg_14.0_tip_0	3.82e-11
O82697_MALDO	3860447_length_1306_cvg_12.0_tip_0	4.64e-11
O82696_MALDO	4047159_length_17097_cvg_12.0_tip_1	8.41e-11
O82432_MALDO	4033483_length_7763_cvg_12.0_tip_1	8.11e-42
O82017_MALDO	3977623_length_2966_cvg_12.9_tip_0	6.7e-11
O65152_MALDO	3575685_length_607_cvg_13.0_tip_0	1.54e-11
O65151_MALDO	3783461_length_976_cvg_11.0_tip_0	1.39e-14
O65007_MALDO	3558915_length_591_cvg_10.9_tip_0	2.09e-18
O65006_MALDO	4040659_length_10197_cvg_13.0_tip_0	4.62e-15
O49895_MALDO	3937025_length_2045_cvg_12.9_tip_0	8.86e-11
O24061_MALDO	3910267_length_1703_cvg_12.0_tip_0	4.2e-74
O24057_MALDO	3835133_length_1175_cvg_13.0_tip_0	1.4e-11
O24056_MALDO	3800213_length_1032_cvg_11.4_tip_1	1.81e-11
MT2_MALDO	3537597_length_571_cvg_10.4_tip_1	6.16e-12
MATK_MALDO	3565371_length_597_cvg_5.0_tip_1	1.75e-24
M9R757_MALDO	3596725_length_630_cvg_16.0_tip_0	3.95e-11
M9R5N6_MALDO	3955753_length_2387_cvg_12.0_tip_1	3.9e-23
M1H0T7_MALDO	3948909_length_2247_cvg_12.0_tip_0	5.75e-12
LDOX_MALDO	4014231_length_4935_cvg_12.0_tip_1	7.91e-11
L7YG92_MALDO	3452985_length_507_cvg_12.0_tip_0	1.83e-11
L7TBA8_MALDO	3681987_length_747_cvg_12.0_tip_0	2.64e-11
L0I9I1_MALDO	3792913_length_1007_cvg_14.0_tip_1	3.7e-12
L0I8P4_MALDO	3659575_length_713_cvg_13.0_tip_0	2.9e-11
L0I7G3_MALDO	3520125_length_556_cvg_8.0_tip_0	1.42e-15
L0I762_MALDO	3560425_length_592_cvg_6.0_tip_0	4.07e-11
L0BV51_MALDO	3470683_length_519_cvg_16.0_tip_0	2.54e-15
L0BV26_MALDO	3994325_length_3637_cvg_12.3_tip_1	7.12e-11
KNAP3_MALDO	3821657_length_1115_cvg_13.0_tip_0	2.01e-14
KNAP2_MALDO	3720605_length_819_cvg_11.0_tip_0	1.83e-11
KCCS_MALDO	4039445_length_9641_cvg_13.0_tip_0	9.73e-11
K9W7Y6_MALDO	3875087_length_1398_cvg_14.0_tip_0	5.09e-11
K9W6E4_MALDO	3950657_length_2281_cvg_13.0_tip_0	3.37e-11
K9JIE8_MALDO	3648397_length_696_cvg_11.5_tip_0	5.23e-13
K9J8V9_MALDO	3570791_length_602_cvg_7.8_tip_0	3.41e-14
K9J8V5_MALDO	3844937_length_1221_cvg_12.0_tip_0	2.03e-14
K9J8V4_MALDO	3960725_length_2501_cvg_11.9_tip_1	9.68e-11
K9J8V1_MALDO	3737523_length_856_cvg_14.0_tip_0	4.89e-35
K9J8U8_MALDO	4001161_length_4002_cvg_13.0_tip_1	4.85e-18
K9J8U6_MALDO	3856305_length_1282_cvg_6.8_tip_1	3.29e-12
K7T504_MALDO	3649361_length_697_cvg_13.0_tip_0	2.57e-25
K7SRN0_MALDO	3640869_length_685_cvg_13.0_tip_0	7.07e-12
K7SEC2_MALDO	3761567_length_915_cvg_13.0_tip_0	4.74e-175
K7S882_MALDO	3783397_length_976_cvg_11.0_tip_1	6.11e-13
K4NNQ4_MALDO	3680383_length_745_cvg_12.0_tip_0	4.93e-14
K4HW86_MALDO	3824075_length_1125_cvg_11.9_tip_1	2.55e-28
K4HV56_MALDO	3515791_length_553_cvg_13.0_tip_0	2.1e-16
K4HUT4_MALDO	3573899_length_606_cvg_7.0_tip_0	9.69e-11
K4FA06_MALDO	4022245_length_5800_cvg_11.9_tip_1	8.01e-11
J9XGZ5_MALDO	3972155_length_2793_cvg_13.0_tip_1	9.53e-15
J9XGP8_MALDO	3842487_length_1209_cvg_10.5_tip_0	2.77e-27
J9Q177_MALDO	4035979_length_8429_cvg_11.9_tip_1	1.34e-11
J9Q0P4_MALDO	3559433_length_591_cvg_13.0_tip_0	6.05e-13
J9PZK8_MALDO	3947675_length_2224_cvg_12.5_tip_1	2.96e-14
J9PZB2_MALDO	3713939_length_805_cvg_13.0_tip_0	3.32e-23
J9JES3_MALDO	3465647_length_516_cvg_6.0_tip_0	2.46e-11
J9JES1_MALDO	3617079_length_654_cvg_14.0_tip_0	2.69e-19
J9JER9_MALDO	3707501_length_793_cvg_13.0_tip_0	3.35e-11
J9JER8_MALDO	3504349_length_544_cvg_63.0_tip_0	4.48e-13
J9JER7_MALDO	3650053_length_698_cvg_63.0_tip_0	2.85e-53
J7MR52_MALDO	3579537_length_611_cvg_63.0_tip_0	7.04e-89
J7MR45_MALDO	4032001_length_7427_cvg_12.5_tip_0	1.78e-18
J7MR40_MALDO	4029059_length_6802_cvg_13.0_tip_1	1.58e-11
J7MR29_MALDO	3674449_length_735_cvg_12.0_tip_1	6.24e-15
J7MR23_MALDO	3688525_length_759_cvg_9.0_tip_1	5.59e-12
J7MPZ0_MALDO	3491425_length_534_cvg_62.9_tip_1	1.12e-12
J7MPY6_MALDO	3935861_length_2028_cvg_12.9_tip_1	1.77e-11
J7MPY1_MALDO	3563197_length_595_cvg_7.9_tip_1	3.22e-15
J7MPX7_MALDO	4047589_length_18569_cvg_12.8_tip_1	6.58e-12
J7MPX3_MALDO	3593039_length_626_cvg_63.0_tip_0	2.29e-57
J7MPW8_MALDO	3500733_length_541_cvg_62.9_tip_0	3.92e-25
J7MFY4_MALDO	3599949_length_633_cvg_62.9_tip_0	7.69e-20
J7MFY2_MALDO	3851739_length_1257_cvg_62.7_tip_1	1.62e-68
J7MFY1_MALDO	3554947_length_587_cvg_6.0_tip_1	2.76e-21
J7MFX8_MALDO	3647777_length_695_cvg_63.0_tip_0	2.01e-123
J7MFX2_MALDO	3761045_length_913_cvg_7.0_tip_0	5.41e-30
J7MFW9_MALDO	3675841_length_738_cvg_7.0_tip_0	2.67e-15
J7MB97_MALDO	3897133_length_1576_cvg_10.0_tip_1	3.52e-13
J7MB93_MALDO	3483925_length_528_cvg_6.0_tip_0	6.51e-14
J7MB90_MALDO	3831611_length_1158_cvg_63.0_tip_0	3.51e-74
J7MB86_MALDO	3488255_length_532_cvg_13.0_tip_0	2.32e-12
J7MB82_MALDO	3578967_length_611_cvg_7.0_tip_0	4.69e-12
J7MB78_MALDO	3505813_length_545_cvg_63.0_tip_0	4.75e-87
J7MB74_MALDO	3454251_length_508_cvg_18.0_tip_0	9.71e-27
J7GYD5_MALDO	3700655_length_780_cvg_9.0_tip_0	6.78e-16
J7GUG4_MALDO	3860743_length_1308_cvg_12.9_tip_0	6.54e-11
J7GQK3_MALDO	3516605_length_553_cvg_6.0_tip_0	9.25e-11
IF2B_MALDO	3947883_length_2228_cvg_13.0_tip_0	1.03e-25
I1Z680_MALDO	3808357_length_1062_cvg_12.9_tip_0	1.42e-11
I1Z679_MALDO	3539407_length_572_cvg_15.0_tip_0	9.9e-11
I1Z676_MALDO	3704987_length_788_cvg_15.0_tip_0	2.31e-11
I1U4K5_MALDO	3489127_length_532_cvg_8.9_tip_1	2.62e-11
I0J0J8_MALDO	3835831_length_1178_cvg_7.0_tip_1	4.49e-44
I0J0J5_MALDO	3982975_length_3153_cvg_12.0_tip_1	1.21e-11
I0J0J4_MALDO	3710785_length_799_cvg_13.6_tip_0	1.45e-25
I0ISM8_MALDO	3845609_length_1225_cvg_15.0_tip_0	7.89e-11
I0ISM7_MALDO	3475799_length_523_cvg_8.0_tip_1	8.07e-25
I0ISM6_MALDO	3590751_length_623_cvg_16.0_tip_0	3.82e-11
I0IKB3_MALDO	3991185_length_3489_cvg_12.0_tip_0	7.39e-11
I0CCB1_MALDO	3613863_length_650_cvg_10.0_tip_1	2.13e-11
H8ZPL0_MALDO	3584989_length_617_cvg_13.0_tip_0	4.69e-16
H8YHV2_MALDO	3974303_length_2860_cvg_13.0_tip_0	3.05e-11
H6V789_MALDO	3660721_length_714_cvg_6.0_tip_0	9.99e-11
H6V788_MALDO	3555345_length_587_cvg_12.2_tip_0	9.8e-11
H6V787_MALDO	3736573_length_854_cvg_11.0_tip_0	4.26e-46
H2ELM2_MALDO	3844101_length_1217_cvg_6.0_tip_1	4.76e-18
H2EIJ0_MALDO	3751965_length_890_cvg_9.3_tip_0	1.6e-16
H2EII8_MALDO	3936523_length_2038_cvg_13.0_tip_0	3.99e-13
H2EII6_MALDO	3740717_length_863_cvg_11.2_tip_0	7.38e-36
H2EII3_MALDO	3827055_length_1138_cvg_14.4_tip_1	1.06e-13
H2EII1_MALDO	3994989_length_3666_cvg_12.0_tip_1	7.39e-26
H2EIH8_MALDO	3881523_length_1446_cvg_12.0_tip_0	2.06e-20
H2EIH7_MALDO	3846981_length_1232_cvg_13.6_tip_1	1.76e-11
H2EIH4_MALDO	3686905_length_756_cvg_14.0_tip_0	8.74e-11
H2EIH2_MALDO	3856215_length_1282_cvg_13.0_tip_1	7.89e-11
H2EIH1_MALDO	4017737_length_5283_cvg_13.0_tip_1	3.51e-19
H2EIH0_MALDO	3992583_length_3551_cvg_11.4_tip_1	1.64e-48
H2EIG9_MALDO	3990029_length_3435_cvg_13.0_tip_0	5.01e-25
H2EIG8_MALDO	4013943_length_4910_cvg_14.0_tip_0	1.37e-47
H2EIG7_MALDO	3829755_length_1150_cvg_14.0_tip_0	1.84e-12
H2EIG3_MALDO	3599621_length_633_cvg_7.3_tip_1	2.57e-12
H2EIG2_MALDO	3583487_length_615_cvg_7.2_tip_0	3.78e-18
H2EIG1_MALDO	3512623_length_550_cvg_6.0_tip_0	2.96e-27
H2EIG0_MALDO	3720269_length_818_cvg_10.2_tip_0	2.94e-78
H2EIF9_MALDO	3867875_length_1352_cvg_6.9_tip_0	6.77e-12
H2EIF8_MALDO	3842807_length_1211_cvg_14.1_tip_0	7.96e-16
H2EIF6_MALDO	4016291_length_5130_cvg_13.6_tip_1	1.26e-11
H2EIF5_MALDO	3841287_length_1203_cvg_6.2_tip_1	7.03e-34
H2EIF4_MALDO	3624625_length_663_cvg_9.4_tip_0	4.11e-11
H2EIF3_MALDO	3668873_length_727_cvg_7.6_tip_1	7.39e-15
G8XS21_MALDO	3462841_length_514_cvg_12.0_tip_0	1.41e-11
G8XNW7_MALDO	3443099_length_501_cvg_27.9_tip_1	6.96e-68
G5DFD9_MALDO	3666217_length_723_cvg_12.8_tip_0	4.13e-12
G5CTX7_MALDO	3666597_length_723_cvg_15.0_tip_0	8e-11
G5CBV3_MALDO	4003805_length_4161_cvg_13.0_tip_1	8.74e-11
G5CBV2_MALDO	3883465_length_1461_cvg_13.0_tip_0	2.35e-11
G5CBV1_MALDO	3823295_length_1122_cvg_9.0_tip_0	8.62e-11
G5CBU0_MALDO	4038339_length_9225_cvg_13.0_tip_1	1.81e-11
G5CBT8_MALDO	3677971_length_741_cvg_5.0_tip_0	9.84e-11
G5CBT7_MALDO	3669859_length_728_cvg_11.0_tip_1	2.09e-11
G3LY19_MALDO	3566021_length_598_cvg_15.0_tip_0	4.95e-11
G3LX80_MALDO	3780343_length_967_cvg_13.8_tip_1	4.41e-22
G3GJ75_MALDO	3877171_length_1414_cvg_12.0_tip_1	1.94e-11
G3FZ80_MALDO	4011109_length_4668_cvg_11.4_tip_1	5.71e-12
G0Z9N2_MALDO	3676419_length_739_cvg_13.0_tip_0	2.7e-12
G0Z9K4_MALDO	3973297_length_2827_cvg_13.0_tip_1	9.23e-11
G0XZD2_MALDO	3504087_length_543_cvg_13.0_tip_0	9.56e-11
G0XZD1_MALDO	3447463_length_504_cvg_7.0_tip_0	3.14e-14
G0XZD0_MALDO	3442325_length_501_cvg_12.0_tip_1	3.5e-18
G0XZC9_MALDO	3626115_length_665_cvg_12.0_tip_0	2.61e-11
G0XZC7_MALDO	3961449_length_2518_cvg_13.0_tip_1	9.62e-11
G0XZC6_MALDO	3577289_length_609_cvg_14.0_tip_0	1.36e-11
G0XZC5_MALDO	3963275_length_2560_cvg_12.3_tip_0	2.71e-22
G0XZC4_MALDO	3485501_length_530_cvg_6.0_tip_0	1.66e-13
G0XZC3_MALDO	3760455_length_912_cvg_10.0_tip_1	2.69e-34
G0XZC0_MALDO	3489145_length_532_cvg_13.0_tip_0	3.71e-22
G0XZB9_MALDO	3587891_length_620_cvg_14.0_tip_0	8.21e-11
G0XZB7_MALDO	3501579_length_541_cvg_17.0_tip_0	5.43e-23
G0XZB6_MALDO	3442641_length_501_cvg_6.0_tip_0	3.65e-11
G0XZB5_MALDO	3441333_length_500_cvg_6.0_tip_1	2.42e-14
G0XZB4_MALDO	3784195_length_978_cvg_6.9_tip_1	9.45e-11
G0XZB3_MALDO	3605017_length_639_cvg_6.8_tip_1	1.22e-21
G0XZB2_MALDO	3949301_length_2255_cvg_12.0_tip_1	6.64e-15
FLS_MALDO	3975459_length_2896_cvg_13.0_tip_1	9.73e-11
F8TVR6_MALDO	3730527_length_840_cvg_13.0_tip_1	6.31e-11
F8TVR3_MALDO	3791265_length_1002_cvg_8.8_tip_1	8.55e-11
F8SUI5_MALDO	3649695_length_698_cvg_8.6_tip_0	3.7e-12
F8R7Z1_MALDO	3553323_length_585_cvg_12.0_tip_0	3.52e-21
F6KQH1_MALDO	4042185_length_11038_cvg_14.0_tip_1	1.96e-11
F6KKG4_MALDO	4002521_length_4084_cvg_12.0_tip_1	1.27e-14
F6KKG3_MALDO	3855229_length_1276_cvg_11.3_tip_1	7.54e-11
F6KKF8_MALDO	3996321_length_3738_cvg_13.0_tip_1	3.29e-12
F6KKF7_MALDO	3921931_length_1837_cvg_13.0_tip_1	9.49e-11
F6KKF6_MALDO	3467695_length_517_cvg_8.0_tip_0	6.41e-18
F1SZW4_MALDO	3633627_length_675_cvg_63.0_tip_0	2.06e-120
E5LCQ1_MALDO	4010467_length_4619_cvg_14.0_tip_0	2.43e-16
E4Z8Q9_MALDO	3442937_length_501_cvg_11.9_tip_1	3.17e-11
E4Z8Q6_MALDO	3461831_length_513_cvg_7.4_tip_0	1.85e-12
E4Z8Q1_MALDO	3444837_length_502_cvg_13.0_tip_0	2.62e-12
E4Z8P7_MALDO	3440439_length_500_cvg_11.0_tip_0	6.05e-61
E4Z8P6_MALDO	3442767_length_501_cvg_10.1_tip_0	2.5e-11
E4Z8P5_MALDO	3679509_length_744_cvg_5.8_tip_1	5.96e-17
E4Z8P4_MALDO	3443523_length_501_cvg_7.0_tip_1	1.76e-52
E4Z8P3_MALDO	3451715_length_507_cvg_7.9_tip_0	6.28e-18
E4Z8P2_MALDO	3444095_length_502_cvg_14.0_tip_0	5.16e-22
E4Z8P1_MALDO	3444111_length_502_cvg_12.0_tip_0	2.61e-21
E4Z8P0_MALDO	3697231_length_774_cvg_7.0_tip_0	7.82e-11
E4Z8N9_MALDO	3442339_length_501_cvg_5.0_tip_0	7.69e-11
E4Z8N8_MALDO	3440575_length_500_cvg_7.2_tip_0	1.68e-17
E4Z8N7_MALDO	3679053_length_743_cvg_15.0_tip_0	1.44e-19
E4Z8N5_MALDO	3460625_length_512_cvg_7.0_tip_1	9.56e-21
E4Z8N4_MALDO	3443305_length_501_cvg_13.0_tip_0	3.17e-19
E4Z8N3_MALDO	3456345_length_510_cvg_16.7_tip_0	6.12e-13
E4Z8N1_MALDO	3443811_length_502_cvg_11.8_tip_0	8.92e-11
E4Z8N0_MALDO	3440627_length_500_cvg_7.3_tip_0	2.94e-23
E4Z8M9_MALDO	3637801_length_681_cvg_5.4_tip_1	1.94e-11
E4Z8M7_MALDO	3524075_length_559_cvg_11.0_tip_0	3.31e-15
E4Z8M6_MALDO	3452569_length_507_cvg_7.0_tip_1	8.99e-22
E4Z8M4_MALDO	3440973_length_500_cvg_12.3_tip_0	2.76e-13
E4Z8M2_MALDO	3759341_length_909_cvg_9.7_tip_1	4.17e-12
E4Z8M1_MALDO	3440931_length_500_cvg_7.0_tip_1	2.31e-19
E4Z8M0_MALDO	3445695_length_503_cvg_8.0_tip_0	4.71e-16
E4Z8L7_MALDO	3535365_length_569_cvg_7.0_tip_0	9.88e-11
E4Z8L6_MALDO	3440573_length_500_cvg_6.0_tip_1	3.91e-12
E4Z8L3_MALDO	3883851_length_1463_cvg_11.9_tip_0	9.36e-24
E4Z8L2_MALDO	3947553_length_2221_cvg_6.2_tip_0	2.02e-11
E4Z8L0_MALDO	3441237_length_500_cvg_13.0_tip_0	4.37e-29
E4Z8K9_MALDO	3440881_length_500_cvg_6.0_tip_0	6.31e-12
E4Z8K6_MALDO	3440681_length_500_cvg_9.1_tip_1	7.96e-11
E3SHE0_MALDO	3722765_length_823_cvg_22.4_tip_0	4.51e-11
E2RZU2_MALDO	3962047_length_2532_cvg_13.0_tip_0	7.94e-11
E2FKK4_MALDO	3663459_length_718_cvg_28.0_tip_0	7.08e-31
E2FKK3_MALDO	3796843_length_1021_cvg_14.4_tip_1	6.53e-24
E1U1P8_MALDO	4002619_length_4090_cvg_12.6_tip_1	7.51e-11
E1U1P1_MALDO	3970885_length_2757_cvg_11.3_tip_0	4.33e-11
E1U1P0_MALDO	3712847_length_803_cvg_13.0_tip_0	4.54e-11
E1U1N3_MALDO	4037757_length_9005_cvg_12.1_tip_1	7.84e-13
E1CG91_MALDO	3462275_length_513_cvg_16.0_tip_0	7.33e-11
E1CG85_MALDO	4038583_length_9331_cvg_13.0_tip_0	9.22e-11
E1CG82_MALDO	3694661_length_769_cvg_16.0_tip_0	9.96e-11
E1CG81_MALDO	3661249_length_715_cvg_12.0_tip_0	9.98e-11
E1CG77_MALDO	3911711_length_1719_cvg_11.0_tip_1	8.37e-11
E0XL51_MALDO	3964809_length_2600_cvg_12.0_tip_0	9.99e-11
E0XL50_MALDO	3740785_length_863_cvg_13.0_tip_0	6.79e-11
E0XL47_MALDO	3513341_length_551_cvg_15.0_tip_0	8.06e-11
E0XL46_MALDO	3796761_length_1020_cvg_6.5_tip_0	8.9e-11
E0XL39_MALDO	4032375_length_7506_cvg_13.0_tip_1	6.87e-11
E0XL38_MALDO	3996929_length_3771_cvg_11.9_tip_1	8.59e-11
E0XL37_MALDO	3928375_length_1922_cvg_12.8_tip_0	9.46e-11
D9ZJG6_MALDO	3668311_length_726_cvg_13.0_tip_0	4.96e-11
D9ZJG5_MALDO	3913919_length_1742_cvg_12.0_tip_1	1.59e-17
D9ZJG3_MALDO	3769481_length_936_cvg_15.0_tip_0	7.12e-11
D9ZJG2_MALDO	3689283_length_760_cvg_17.0_tip_1	3.49e-64
D9ZJG1_MALDO	3858287_length_1294_cvg_11.0_tip_1	1.29e-11
D9ZJF7_MALDO	3530667_length_565_cvg_13.0_tip_0	3.22e-24
D9ZJF6_MALDO	3878773_length_1425_cvg_12.9_tip_0	5.95e-12
D9ZJF4_MALDO	3950421_length_2277_cvg_13.0_tip_0	9.98e-11
D9ZJF3_MALDO	3995291_length_3682_cvg_13.0_tip_0	2.96e-11
D9ZJF0_MALDO	3466295_length_516_cvg_13.0_tip_0	3.62e-22
D9ZJE9_MALDO	3693639_length_768_cvg_13.0_tip_0	9.08e-11
D9ZJE8_MALDO	4047483_length_18083_cvg_13.0_tip_1	8.49e-11
D9ZJE3_MALDO	3470469_length_519_cvg_16.0_tip_0	8.25e-11
D9ZJE0_MALDO	3662489_length_717_cvg_10.0_tip_0	8.37e-12
D9ZJD8_MALDO	3459647_length_512_cvg_7.0_tip_0	2.82e-13
D9ZJD2_MALDO	3935045_length_2017_cvg_14.0_tip_0	2.64e-12
D9ZJC7_MALDO	3627495_length_667_cvg_13.0_tip_1	6.16e-19
D9ZJC6_MALDO	3555751_length_588_cvg_12.0_tip_0	3.64e-25
D9ZJC5_MALDO	3824975_length_1129_cvg_11.0_tip_0	8.81e-11
D9ZJC3_MALDO	3982157_length_3124_cvg_13.0_tip_1	8.95e-11
D9ZJC2_MALDO	3954051_length_2351_cvg_12.0_tip_0	1.01e-11
D9ZJB9_MALDO	3831359_length_1157_cvg_13.0_tip_0	8.06e-11
D9ZJB8_MALDO	3673883_length_734_cvg_6.8_tip_0	7.58e-11
D9ZJB6_MALDO	3443413_length_501_cvg_37.1_tip_1	2.26e-14
D9ZJB5_MALDO	3933559_length_1993_cvg_13.0_tip_0	1.63e-11
D9ZJB4_MALDO	3979851_length_3042_cvg_11.6_tip_1	2.47e-11
D9ZJB1_MALDO	3921031_length_1826_cvg_14.0_tip_1	1.12e-11
D9ZJB0_MALDO	3957241_length_2421_cvg_12.5_tip_0	1.1e-16
D9ZJA8_MALDO	3613033_length_649_cvg_14.0_tip_0	9.79e-96
D9ZJA7_MALDO	3518009_length_554_cvg_13.0_tip_0	9.65e-11
D9ZJA6_MALDO	3648131_length_696_cvg_11.8_tip_1	7.88e-11
D9ZJA4_MALDO	4045637_length_14101_cvg_13.0_tip_1	9.52e-11
D9ZJA2_MALDO	3449571_length_505_cvg_11.0_tip_0	7.16e-11
D9ZJA1_MALDO	3863271_length_1323_cvg_10.3_tip_0	9.9e-11
D9ZJA0_MALDO	3770833_length_940_cvg_15.0_tip_0	3.13e-48
D9ZJ99_MALDO	4040565_length_10146_cvg_13.0_tip_0	3.73e-11
D9ZJ98_MALDO	4007793_length_4429_cvg_6.0_tip_1	9.89e-11
D9ZJ96_MALDO	3992631_length_3553_cvg_13.0_tip_1	9.41e-11
D9ZJ94_MALDO	3476931_length_524_cvg_6.1_tip_1	3.95e-11
D9ZJ91_MALDO	3457241_length_510_cvg_11.0_tip_0	1.52e-11
D9ZJ89_MALDO	3862247_length_1317_cvg_6.0_tip_0	2.23e-12
D9ZJ88_MALDO	3684495_length_752_cvg_12.9_tip_1	6.25e-11
D9ZJ85_MALDO	3659451_length_712_cvg_12.0_tip_0	5e-21
D9ZJ84_MALDO	3869019_length_1359_cvg_14.0_tip_0	6.99e-11
D9ZJ83_MALDO	3920931_length_1825_cvg_14.0_tip_1	2.84e-13
D9ZJ82_MALDO	3773211_length_946_cvg_13.0_tip_0	4.43e-15
D9ZJ80_MALDO	3973975_length_2850_cvg_14.0_tip_1	5.72e-11
D9ZJ77_MALDO	3452467_length_507_cvg_14.0_tip_0	2.88e-12
D9ZJ75_MALDO	3990937_length_3477_cvg_14.0_tip_1	9.5e-16
D9ZJ72_MALDO	3667371_length_724_cvg_12.0_tip_1	3.29e-71
D9ZJ68_MALDO	3743891_length_870_cvg_15.8_tip_0	2.14e-12
D9ZJ64_MALDO	3635493_length_678_cvg_10.0_tip_1	2.83e-11
D9ZJ62_MALDO	3487269_length_531_cvg_6.0_tip_0	1.15e-12
D9ZJ61_MALDO	3792421_length_1005_cvg_11.7_tip_1	9.84e-11
D9ZJ60_MALDO	3885151_length_1474_cvg_13.0_tip_0	9.05e-11
D9ZJ59_MALDO	3813931_length_1083_cvg_10.0_tip_1	9.97e-11
D9ZJ58_MALDO	3597233_length_630_cvg_12.0_tip_0	9.38e-11
D9ZJ57_MALDO	3982723_length_3144_cvg_12.0_tip_1	9.95e-11
D9ZJ54_MALDO	4043079_length_11612_cvg_12.1_tip_1	7.41e-11
D9ZJ53_MALDO	3474189_length_522_cvg_12.5_tip_1	9.78e-11
D9ZJ52_MALDO	3882361_length_1452_cvg_13.0_tip_1	8.97e-11
D9ZJ51_MALDO	3699185_length_778_cvg_16.0_tip_0	9.69e-11
D9ZJ47_MALDO	4001531_length_4022_cvg_7.0_tip_1	8.96e-11
D9ZJ42_MALDO	3931383_length_1964_cvg_14.0_tip_0	9.04e-11
D9ZJ41_MALDO	3826141_length_1134_cvg_13.2_tip_0	3.8e-11
D9ZJ37_MALDO	3890431_length_1517_cvg_11.2_tip_0	3.24e-15
D9ZJ33_MALDO	3954479_length_2359_cvg_13.0_tip_1	2.28e-13
D9ZJ32_MALDO	3722339_length_823_cvg_14.0_tip_1	3.36e-15
D9ZJ31_MALDO	3715101_length_808_cvg_6.0_tip_0	3.98e-11
D9ZJ30_MALDO	3877781_length_1418_cvg_5.0_tip_1	3.35e-11
D9ZJ27_MALDO	3875837_length_1404_cvg_12.9_tip_0	9.89e-11
D9ZJ26_MALDO	3950443_length_2278_cvg_11.8_tip_1	2.53e-12
D9ZJ25_MALDO	3696475_length_773_cvg_14.0_tip_0	1.28e-15
D9ZJ24_MALDO	3726133_length_830_cvg_12.0_tip_1	4.69e-11
D9ZJ23_MALDO	3510691_length_549_cvg_5.0_tip_1	8.09e-11
D9ZJ21_MALDO	3661205_length_715_cvg_13.3_tip_0	5.72e-15
D9ZJ19_MALDO	3574701_length_606_cvg_5.0_tip_1	1.53e-12
D9ZJ18_MALDO	3651127_length_700_cvg_13.0_tip_0	9.52e-11
D9ZJ17_MALDO	3613527_length_649_cvg_49.0_tip_0	6.34e-12
D9ZJ16_MALDO	3515275_length_552_cvg_13.0_tip_0	9.77e-11
D9ZJ14_MALDO	3573059_length_605_cvg_14.0_tip_1	1.43e-11
D9ZJ13_MALDO	4012547_length_4785_cvg_12.8_tip_1	7.66e-11
D9ZJ12_MALDO	3604123_length_638_cvg_11.6_tip_1	2.85e-44
D9ZJ10_MALDO	3623831_length_662_cvg_6.7_tip_0	4.1e-11
D9ZJ09_MALDO	3615519_length_652_cvg_12.6_tip_1	9.36e-11
D9ZJ07_MALDO	3796841_length_1021_cvg_5.0_tip_1	1.07e-20
D9ZJ05_MALDO	3569425_length_601_cvg_14.8_tip_1	1.31e-13
D9ZJ04_MALDO	3726891_length_832_cvg_13.0_tip_1	7.23e-13
D9ZJ02_MALDO	3694711_length_769_cvg_6.0_tip_0	8.91e-20
D9ZJ00_MALDO	3853037_length_1264_cvg_12.6_tip_1	3.63e-50
D9ZIZ7_MALDO	3545347_length_578_cvg_6.9_tip_1	6.72e-27
D9ZIZ6_MALDO	3604023_length_638_cvg_9.0_tip_1	3.19e-55
D9ZIZ4_MALDO	3768817_length_934_cvg_11.0_tip_0	1.09e-15
D9ZIZ3_MALDO	3913317_length_1736_cvg_11.5_tip_1	8e-11
D9ZIZ2_MALDO	3675895_length_738_cvg_12.3_tip_1	2.27e-24
D9ZIY9_MALDO	3567807_length_599_cvg_8.0_tip_1	1.06e-17
D9ZIY8_MALDO	3751569_length_889_cvg_10.0_tip_1	1.49e-14
D9ZIY7_MALDO	3689743_length_761_cvg_8.7_tip_1	6.83e-11
D9ZIX9_MALDO	3784477_length_979_cvg_7.6_tip_1	1.05e-18
D9ZIX6_MALDO	3741111_length_864_cvg_11.0_tip_1	8.44e-42
D9ZIX3_MALDO	3986365_length_3285_cvg_7.0_tip_1	5.8e-12
D9ZIX2_MALDO	3985441_length_3251_cvg_14.0_tip_1	2.31e-11
D9ZIX1_MALDO	3568883_length_600_cvg_15.2_tip_0	9.96e-11
D9ZIX0_MALDO	3739459_length_860_cvg_12.0_tip_0	3.03e-11
D9ZIW9_MALDO	3497337_length_538_cvg_5.0_tip_0	4.5e-12
D9ZIW8_MALDO	3786283_length_985_cvg_11.0_tip_0	3.47e-11
D9ZIW7_MALDO	3464705_length_515_cvg_10.0_tip_1	3.63e-11
D9ZIW6_MALDO	3734563_length_849_cvg_15.0_tip_0	9.04e-11
D9ZIW5_MALDO	3802471_length_1040_cvg_15.1_tip_0	4.12e-13
D9ZIW4_MALDO	4012735_length_4798_cvg_12.3_tip_1	8.18e-11
D9ZIW2_MALDO	3688759_length_759_cvg_15.0_tip_0	3.86e-45
D9ZIV0_MALDO	3688817_length_759_cvg_13.4_tip_0	6.33e-40
D9ZIU9_MALDO	3761025_length_913_cvg_13.0_tip_1	4.09e-42
D9ZIU8_MALDO	3538359_length_572_cvg_5.9_tip_0	7.75e-16
D9ZIU7_MALDO	3864815_length_1333_cvg_10.7_tip_0	3.02e-12
D9ZIU6_MALDO	3507415_length_546_cvg_5.9_tip_1	6.6e-17
D9ZIU5_MALDO	3472271_length_520_cvg_8.5_tip_1	2.74e-17
D9ZIU3_MALDO	3664023_length_719_cvg_21.0_tip_0	6.03e-11
D9ZIU2_MALDO	3888117_length_1497_cvg_7.2_tip_0	9.67e-11
D9ZIU1_MALDO	3464749_length_515_cvg_14.0_tip_0	6.34e-18
D9ZIU0_MALDO	4015707_length_5071_cvg_14.0_tip_0	2.6e-12
D9ZIT6_MALDO	3786571_length_986_cvg_14.0_tip_1	1.55e-14
D9ZIT5_MALDO	3705053_length_788_cvg_7.0_tip_1	1.14e-31
D9ZIT4_MALDO	3506447_length_545_cvg_6.0_tip_1	1.76e-14
D9ZIT3_MALDO	3996109_length_3726_cvg_9.9_tip_1	2.21e-11
D9ZIS7_MALDO	3768077_length_932_cvg_6.8_tip_1	5.69e-12
D9ZIS6_MALDO	3746397_length_877_cvg_6.0_tip_1	1.18e-11
D9ZIS4_MALDO	3826945_length_1137_cvg_14.0_tip_0	3.64e-11
D9ZIS3_MALDO	3979395_length_3026_cvg_11.0_tip_1	1.08e-11
D9ZIS1_MALDO	3994027_length_3622_cvg_13.7_tip_0	3.24e-11
D9ZIR8_MALDO	3713385_length_804_cvg_15.0_tip_0	9.5e-11
D9ZIR1_MALDO	3474069_length_522_cvg_12.0_tip_1	7.12e-11
D9ZIR0_MALDO	3470223_length_519_cvg_17.0_tip_0	9.95e-11
D9ZIQ7_MALDO	3881945_length_1449_cvg_12.0_tip_0	9.72e-11
D9ZIQ6_MALDO	3603691_length_638_cvg_5.1_tip_1	2.1e-11
D9ZIQ3_MALDO	3991191_length_3489_cvg_12.0_tip_0	1.01e-26
D9ZIQ2_MALDO	3518599_length_555_cvg_6.0_tip_0	2.04e-11
D9ZIQ1_MALDO	3779527_length_965_cvg_10.0_tip_1	8.74e-15
D9ZIQ0_MALDO	3501451_length_541_cvg_13.0_tip_1	5.12e-11
D9ZIP8_MALDO	3748819_length_882_cvg_6.4_tip_1	5.27e-18
D9ZIP7_MALDO	3546959_length_579_cvg_14.0_tip_0	6.49e-59
D9ZIP3_MALDO	4008643_length_4488_cvg_12.8_tip_1	2.97e-16
D9ZIP2_MALDO	3985667_length_3259_cvg_14.0_tip_1	7.53e-11
D9ZIP0_MALDO	3682357_length_748_cvg_8.5_tip_0	5.38e-20
D9ZIN8_MALDO	4019775_length_5501_cvg_13.0_tip_1	2.8e-46
D9ZIN2_MALDO	3692195_length_765_cvg_11.0_tip_1	6.63e-11
D9ZIN0_MALDO	3525717_length_561_cvg_39.7_tip_0	6.39e-11
D9ZIM7_MALDO	3650725_length_699_cvg_11.0_tip_1	6.73e-13
D9ZIM6_MALDO	3878499_length_1423_cvg_6.0_tip_1	2.83e-11
D9ZIM5_MALDO	3623227_length_662_cvg_12.0_tip_1	1.27e-28
D9ZIM4_MALDO	3946023_length_2193_cvg_11.0_tip_0	1.15e-12
D9ZIM3_MALDO	3723619_length_825_cvg_12.0_tip_0	4.52e-13
D9ZIM2_MALDO	3944629_length_2170_cvg_14.0_tip_0	5.6e-11
D9ZIL9_MALDO	3467035_length_517_cvg_12.0_tip_0	3.46e-12
D9ZIL5_MALDO	3858375_length_1294_cvg_13.0_tip_0	4.95e-12
D9ZIL4_MALDO	3854243_length_1270_cvg_12.0_tip_0	3.49e-11
D9ZIL2_MALDO	3815875_length_1091_cvg_12.0_tip_1	8.93e-25
D9ZIL1_MALDO	3836283_length_1180_cvg_12.4_tip_1	7.17e-11
D9D7L0_MALDO	3796971_length_1021_cvg_8.9_tip_1	1.26e-15
D8V5Q8_MALDO	3704091_length_786_cvg_15.0_tip_0	5.8e-11
D8V5Q6_MALDO	3919899_length_1813_cvg_10.9_tip_0	4.47e-12
D7URU8_MALDO	3923901_length_1863_cvg_6.0_tip_1	9.72e-11
D7PW20_MALDO	4005203_length_4250_cvg_12.4_tip_0	1.37e-37
D7P6B7_MALDO	3957147_length_2419_cvg_13.0_tip_0	3.9e-11
D7P6B5_MALDO	3911987_length_1722_cvg_12.1_tip_1	5.42e-13
D7F2B1_MALDO	3966951_length_2653_cvg_11.6_tip_1	8.09e-11
D6PW23_MALDO	3821075_length_1112_cvg_12.0_tip_0	8.72e-11
D6PW21_MALDO	3621535_length_660_cvg_13.0_tip_0	1.44e-17
D6N3G4_MALDO	3706743_length_791_cvg_5.0_tip_1	8.94e-11
D6N3G3_MALDO	3579581_length_611_cvg_14.2_tip_0	3.2e-11
D6N3G1_MALDO	3892143_length_1531_cvg_15.0_tip_0	9.71e-11
D6N3G0_MALDO	3621843_length_660_cvg_10.0_tip_0	1.27e-11
D6N3F9_MALDO	3480179_length_526_cvg_6.7_tip_0	4.04e-11
D6N3F8_MALDO	3527857_length_563_cvg_5.7_tip_1	7.94e-12
D5MRQ3_MALDO	3780811_length_968_cvg_11.0_tip_1	3.77e-11
D5M8Z5_MALDO	3663253_length_718_cvg_14.0_tip_0	9.71e-11
D5M8Z4_MALDO	3961069_length_2509_cvg_12.9_tip_1	9.19e-11
D5M8Z0_MALDO	3632795_length_674_cvg_5.0_tip_0	9.95e-11
D5M8Y9_MALDO	3939073_length_2076_cvg_12.0_tip_0	9.85e-11
D5M8Y5_MALDO	4047673_length_19029_cvg_12.2_tip_1	9.9e-11
D5L143_MALDO	3539835_length_573_cvg_7.2_tip_1	1.36e-27
D5L142_MALDO	4016991_length_5202_cvg_12.0_tip_0	9.52e-11
D5L140_MALDO	4031845_length_7386_cvg_13.0_tip_0	9.93e-11
D5L134_MALDO	3446107_length_503_cvg_15.0_tip_0	9.42e-16
D5L130_MALDO	3601307_length_635_cvg_13.0_tip_0	9.12e-11
D5L129_MALDO	3950403_length_2277_cvg_13.0_tip_0	9.97e-11
D5L128_MALDO	4042483_length_11225_cvg_12.4_tip_1	9.69e-11
D5L127_MALDO	3510931_length_549_cvg_12.1_tip_0	8.9e-11
D5L126_MALDO	3838813_length_1192_cvg_13.0_tip_1	9.4e-11
D5L122_MALDO	3947927_length_2229_cvg_12.0_tip_1	9.78e-11
D5L121_MALDO	4041857_length_10818_cvg_13.0_tip_1	9.9e-11
D5L119_MALDO	3751757_length_890_cvg_13.0_tip_1	9.68e-11
D5L118_MALDO	3886851_length_1487_cvg_13.0_tip_1	9.63e-11
D5L115_MALDO	3673097_length_733_cvg_13.5_tip_0	9.54e-11
D5L113_MALDO	3841067_length_1202_cvg_12.0_tip_0	1.99e-24
D5L111_MALDO	3809705_length_1067_cvg_14.0_tip_1	9.21e-11
D5L110_MALDO	3442697_length_501_cvg_23.0_tip_0	9.35e-11
D5L109_MALDO	3856917_length_1286_cvg_13.0_tip_1	8.47e-11
D5L108_MALDO	4008257_length_4459_cvg_13.0_tip_0	8.1e-11
D5L107_MALDO	4034729_length_8091_cvg_12.6_tip_1	3.88e-11
D5L106_MALDO	3702927_length_784_cvg_10.0_tip_1	5.44e-12
D5L105_MALDO	3989117_length_3396_cvg_11.9_tip_1	1.8e-32
D5L104_MALDO	3562239_length_594_cvg_15.0_tip_0	3.25e-21
D5L103_MALDO	3477619_length_524_cvg_5.0_tip_1	2.34e-15
D5L102_MALDO	4039481_length_9655_cvg_13.0_tip_0	9.99e-11
D5L0Z7_MALDO	4047491_length_18124_cvg_12.8_tip_1	6.61e-11
D5L0Z6_MALDO	3572283_length_604_cvg_10.7_tip_0	1.84e-11
D5L0Z5_MALDO	3741369_length_864_cvg_13.0_tip_0	5.93e-14
D5L0Z4_MALDO	3479235_length_525_cvg_6.1_tip_0	2.32e-13
D5L0Z3_MALDO	3723703_length_825_cvg_13.0_tip_0	8.41e-11
D5L0Z2_MALDO	3747235_length_879_cvg_10.0_tip_1	4.24e-12
D5L0Y9_MALDO	3445023_length_502_cvg_14.0_tip_0	8.78e-11
D5L0Y7_MALDO	4038707_length_9372_cvg_12.0_tip_1	9.76e-11
D5FF40_MALDO	3632341_length_674_cvg_8.0_tip_0	3.7e-32
D5FF39_MALDO	3801011_length_1035_cvg_14.0_tip_0	9.11e-26
D3XL58_MALDO	4030611_length_7115_cvg_13.0_tip_1	3.92e-11
D2SLN0_MALDO	4025699_length_6264_cvg_13.0_tip_0	3.33e-14
D2DIK0_MALDO	3644553_length_690_cvg_12.0_tip_1	4.48e-11
D2D0J1_MALDO	3676269_length_738_cvg_7.1_tip_1	5.52e-11
D2CGN8_MALDO	3587573_length_620_cvg_8.0_tip_0	1.31e-18
D1MFM3_MALDO	3890965_length_1521_cvg_6.7_tip_1	9.75e-11
D0VYC1_MALDO	3877609_length_1417_cvg_13.0_tip_1	6.53e-22
D0VYC0_MALDO	3993047_length_3572_cvg_12.2_tip_1	9.99e-11
D0R6J3_MALDO	3887619_length_1493_cvg_14.0_tip_1	9.12e-19
D0R6J2_MALDO	3950477_length_2278_cvg_14.0_tip_0	1.73e-15
D0R6J1_MALDO	3530119_length_564_cvg_15.0_tip_0	8.53e-12
D0R6J0_MALDO	3909391_length_1694_cvg_13.0_tip_0	1.15e-50
D0R6I9_MALDO	3535041_length_569_cvg_5.3_tip_1	2.58e-17
D0R6I6_MALDO	4035361_length_8262_cvg_13.2_tip_0	2.74e-11
D0R6I5_MALDO	4007187_length_4386_cvg_12.0_tip_1	5.02e-12
CB2_MALDO	3970349_length_2741_cvg_12.8_tip_0	6.78e-14
CASP1_MALDO	3634437_length_677_cvg_11.8_tip_1	1.82e-14
CAS2_MALDO	3933903_length_1999_cvg_8.9_tip_0	6.58e-28
C9K224_MALDO	3909129_length_1691_cvg_12.4_tip_1	6.88e-11
C7SCX2_MALDO	3639585_length_684_cvg_12.5_tip_1	2.77e-12
C7SCX1_MALDO	3987101_length_3314_cvg_14.0_tip_0	4.65e-11
C7SCX0_MALDO	3600659_length_634_cvg_16.0_tip_0	1.89e-12
C7F8P2_MALDO	3957237_length_2421_cvg_14.0_tip_0	2.26e-16
C7EZA1_MALDO	3450667_length_506_cvg_14.0_tip_0	1.1e-12
C7A7X9_MALDO	3472957_length_521_cvg_13.0_tip_0	3.06e-30
C7A7X7_MALDO	3842601_length_1210_cvg_13.9_tip_0	5.19e-17
C6ZLD0_MALDO	3821399_length_1114_cvg_6.6_tip_0	2.67e-20
C6FJX1_MALDO	3777105_length_958_cvg_12.0_tip_0	9.83e-19
C6FJH7_MALDO	3974987_length_2879_cvg_10.0_tip_1	6.05e-19
C5MQG6_MALDO	3829227_length_1147_cvg_6.9_tip_1	6.23e-11
C5IGQ4_MALDO	3549641_length_582_cvg_14.0_tip_0	4.57e-11
C5E7H2_MALDO	3922287_length_1842_cvg_14.0_tip_0	7.74e-11
C5E7H1_MALDO	3913055_length_1733_cvg_14.0_tip_0	1.29e-11
C0LQA3_MALDO	3955839_length_2389_cvg_12.0_tip_1	1.83e-68
C0LQA1_MALDO	3710347_length_798_cvg_13.0_tip_0	1.05e-17
C0LQ97_MALDO	3852031_length_1259_cvg_12.0_tip_1	1.66e-17
C0IRI4_MALDO	3907309_length_1673_cvg_15.0_tip_0	4.79e-14
C0IRH8_MALDO	3707315_length_792_cvg_17.0_tip_0	6.96e-11
C0IRH6_MALDO	4003535_length_4146_cvg_12.0_tip_0	9.61e-11
B9WZG0_MALDO	3805469_length_1051_cvg_14.0_tip_0	3.98e-11
B9WZF7_MALDO	3736865_length_854_cvg_5.0_tip_1	9.97e-11
B9VWB8_MALDO	3513339_length_551_cvg_13.0_tip_0	9.43e-11
B9VWB6_MALDO	3850393_length_1250_cvg_12.0_tip_0	8.44e-11
B8YI22_MALDO	3911271_length_1714_cvg_14.0_tip_0	4.36e-12
B8K204_MALDO	3791871_length_1004_cvg_15.0_tip_0	1.28e-20
B7VFP5_MALDO	3889189_length_1506_cvg_14.0_tip_0	2.69e-17
B7VFP2_MALDO	3483619_length_528_cvg_6.0_tip_0	9.72e-11
B7SKM8_MALDO	3692173_length_765_cvg_12.0_tip_0	2.35e-11
B6DXL9_MALDO	3975991_length_2912_cvg_11.6_tip_1	4.5e-11
B6DXL6_MALDO	3471029_length_519_cvg_6.8_tip_0	6.66e-11
B6DXL5_MALDO	3498503_length_539_cvg_13.0_tip_0	3.34e-19
B6DXL4_MALDO	3940723_length_2104_cvg_13.9_tip_1	9.75e-11
B6DXL3_MALDO	3993799_length_3611_cvg_14.0_tip_1	6.15e-11
B5TR44_MALDO	3842341_length_1208_cvg_10.6_tip_0	9.81e-11
B5TR43_MALDO	3925957_length_1890_cvg_11.0_tip_0	7.89e-11
B5LMT1_MALDO	4017769_length_5285_cvg_12.0_tip_1	1.93e-11
B5LMT0_MALDO	3492005_length_534_cvg_12.0_tip_0	1.12e-21
B5B0L9_MALDO	3975831_length_2907_cvg_11.5_tip_0	5.53e-17
B5B0L8_MALDO	3630819_length_672_cvg_13.0_tip_0	2.88e-13
B5B0L7_MALDO	3967091_length_2657_cvg_12.5_tip_1	1.32e-16
B4YPN1_MALDO	3622163_length_660_cvg_6.0_tip_1	9.69e-11
B4YPM8_MALDO	3566273_length_598_cvg_9.1_tip_1	9.45e-11
B4YPM6_MALDO	3992327_length_3539_cvg_7.0_tip_1	9.81e-11
B4YPM2_MALDO	3849451_length_1245_cvg_11.0_tip_0	2.94e-12
B3SGC7_MALDO	3498513_length_539_cvg_3.0_tip_1	6.67e-11
B3GCI6_MALDO	3707397_length_793_cvg_10.0_tip_0	3.5e-11
B2ZZ10_MALDO	3601637_length_635_cvg_14.0_tip_0	4.52e-16
B2ZBG8_MALDO	3641991_length_687_cvg_12.0_tip_0	1.31e-11
B2NID9_MALDO	3914773_length_1752_cvg_12.3_tip_1	3.46e-11
B2LUR9_MALDO	3966777_length_2648_cvg_13.0_tip_0	4.03e-11
B2LUR7_MALDO	3769075_length_935_cvg_13.0_tip_0	7.36e-11
B2LUR5_MALDO	3884687_length_1470_cvg_12.0_tip_0	1.45e-11
B2LUR3_MALDO	3506329_length_545_cvg_14.0_tip_0	3.81e-12
B2LUR2_MALDO	3552157_length_584_cvg_26.0_tip_0	1.4e-27
B2LUQ9_MALDO	3816851_length_1095_cvg_10.0_tip_0	5.39e-11
B1MVG8_MALDO	3835431_length_1176_cvg_12.0_tip_1	7.56e-11
B0YQF6_MALDO	3596757_length_630_cvg_63.0_tip_0	9.18e-39
B0B0N6_MALDO	3746163_length_876_cvg_8.6_tip_0	3.67e-15
AL7A1_MALDO	3716591_length_811_cvg_13.0_tip_0	9.62e-68
AFS1_MALDO	3905197_length_1651_cvg_10.3_tip_1	2.03e-11
A9X9A3_MALDO	3657477_length_709_cvg_5.1_tip_1	1.43e-14
A9QVW0_MALDO	4034357_length_7994_cvg_12.2_tip_1	8.14e-38
A9QVV9_MALDO	3734343_length_848_cvg_13.0_tip_0	1.2e-12
A9CRE4_MALDO	3864851_length_1333_cvg_14.0_tip_0	3.88e-12
A8HJR4_MALDO	3959097_length_2463_cvg_13.9_tip_1	8.02e-11
A7UGD8_MALDO	3633069_length_675_cvg_5.3_tip_0	8.65e-45
A7M6H5_MALDO	3740051_length_861_cvg_14.0_tip_0	4.43e-11
A7M6H4_MALDO	3460469_length_512_cvg_7.0_tip_1	1.52e-13
A7M6G2_MALDO	3903747_length_1637_cvg_13.0_tip_1	6.13e-11
A7M6G1_MALDO	3933131_length_1987_cvg_12.0_tip_0	8.46e-11
A7M6F9_MALDO	3688927_length_759_cvg_10.0_tip_0	1.28e-93
A7KZP4_MALDO	3440785_length_500_cvg_13.2_tip_0	2.9e-11
A7KZP3_MALDO	3442741_length_501_cvg_13.0_tip_0	2.44e-11
A7KZP2_MALDO	3458965_length_511_cvg_7.3_tip_1	8.77e-11
A7KZP0_MALDO	3442069_length_501_cvg_7.6_tip_0	5.61e-12
A7KZN7_MALDO	3449181_length_505_cvg_18.4_tip_0	4.44e-19
A7KZN4_MALDO	3443559_length_501_cvg_13.0_tip_0	4.25e-11
A7KZN3_MALDO	3487961_length_531_cvg_12.5_tip_0	2.93e-20
A7KZN2_MALDO	3470523_length_519_cvg_6.0_tip_1	4.19e-11
A7KZN1_MALDO	3461471_length_513_cvg_5.0_tip_1	8.33e-11
A7KZN0_MALDO	3442833_length_501_cvg_12.0_tip_0	1.12e-12
A7KZM9_MALDO	3476517_length_523_cvg_13.0_tip_0	9.7e-11
A7KZM8_MALDO	3460595_length_512_cvg_7.7_tip_0	5.17e-11
A7KZM7_MALDO	3483335_length_528_cvg_7.0_tip_0	4.18e-11
A7KZM6_MALDO	3536225_length_570_cvg_14.0_tip_0	9.42e-11
A7KZM5_MALDO	3457887_length_511_cvg_13.0_tip_0	8.11e-11
A7KZM4_MALDO	3449681_length_505_cvg_12.9_tip_1	2.47e-11
A7KZM3_MALDO	3479325_length_525_cvg_12.0_tip_0	7.99e-11
A7KZM2_MALDO	3455837_length_509_cvg_6.0_tip_0	1.41e-11
A7KZM1_MALDO	3452151_length_507_cvg_6.0_tip_1	8.74e-11
A7KZM0_MALDO	3606471_length_641_cvg_12.0_tip_0	4.66e-12
A7KZL9_MALDO	3489983_length_533_cvg_7.0_tip_1	8.23e-11
A7KZL8_MALDO	3455615_length_509_cvg_5.0_tip_0	8.97e-11
A7KZL7_MALDO	3531647_length_566_cvg_9.5_tip_0	9.15e-11
A7KZL6_MALDO	3475989_length_523_cvg_7.6_tip_1	3.2e-12
A7KZL4_MALDO	3454773_length_509_cvg_7.1_tip_0	5.03e-11
A7KZL3_MALDO	3489471_length_532_cvg_13.0_tip_0	3.46e-11
A7KZL2_MALDO	3461305_length_513_cvg_6.0_tip_0	5.55e-11
A7KZL1_MALDO	3455613_length_509_cvg_6.0_tip_0	8.26e-11
A7KZL0_MALDO	3454369_length_508_cvg_13.0_tip_0	9.09e-11
A7KZK9_MALDO	3449197_length_505_cvg_4.0_tip_1	9.78e-11
A7KZK8_MALDO	3452779_length_507_cvg_7.0_tip_0	5.37e-11
A7KZK7_MALDO	3526527_length_561_cvg_5.0_tip_1	3.05e-11
A6ZEA2_MALDO	3993291_length_3586_cvg_13.0_tip_1	9.77e-21
A6XB67_MALDO	3446015_length_503_cvg_14.0_tip_1	3.2e-17
A6XA81_MALDO	3656465_length_708_cvg_14.0_tip_0	2.46e-34
A6XA55_MALDO	3892521_length_1535_cvg_14.5_tip_1	5.78e-39
A5JUY9_MALDO	3556461_length_588_cvg_4.3_tip_0	9.38e-13
A4PCV9_MALDO	3745721_length_875_cvg_13.0_tip_0	2.1e-17
A4L9R2_MALDO	3726609_length_831_cvg_14.0_tip_0	1.53e-17
A4L9R1_MALDO	3728417_length_835_cvg_25.1_tip_0	2.29e-39
A4L9R0_MALDO	3802649_length_1041_cvg_13.0_tip_0	4.93e-18
A4L9Q9_MALDO	3861227_length_1311_cvg_9.2_tip_1	7.98e-11
A4IEB1_MALDO	3955075_length_2372_cvg_11.1_tip_0	7.2e-16
A4IEB0_MALDO	3802099_length_1039_cvg_12.1_tip_0	7.58e-11
A4GW33_MALDO	3592789_length_626_cvg_14.0_tip_0	6.15e-11
A3DSX0_MALDO	3809103_length_1065_cvg_13.4_tip_0	1.14e-25
A2V748_MALDO	3981405_length_3093_cvg_13.0_tip_1	6.35e-11
A2T3V2_MALDO	3977521_length_2962_cvg_13.3_tip_0	2.08e-11
A2T3V1_MALDO	3791305_length_1002_cvg_5.7_tip_0	6.81e-11
A2T3V0_MALDO	3574421_length_606_cvg_6.0_tip_1	5.44e-11
A1XLF0_MALDO	3857631_length_1290_cvg_14.0_tip_0	1.18e-11
A1ILM1_MALDO	3617869_length_655_cvg_13.0_tip_1	9.79e-11
A0SQ37_MALDO	3759253_length_909_cvg_11.0_tip_1	9.35e-11
A0SQ33_MALDO	3806257_length_1054_cvg_10.0_tip_1	4.34e-11
A0PA02_MALDO	3714513_length_807_cvg_12.0_tip_1	8.09e-23
A0MCH7_MALDO	3513707_length_551_cvg_6.3_tip_0	9.57e-11
A0AUB6_MALDO	4033845_length_7857_cvg_13.0_tip_1	1.2e-11
A0AU71_MALDO	3883981_length_1465_cvg_12.9_tip_0	9.95e-11
A0A516UWS4_MALDO	3809233_length_1065_cvg_12.0_tip_0	1.07e-11
A0A4Y6GQH2_MALDO	3700427_length_780_cvg_8.0_tip_0	3.69e-12
A0A4Y6GN86_MALDO	3596797_length_630_cvg_15.0_tip_0	1.71e-50
A0A4Y5T5K3_MALDO	3826443_length_1135_cvg_13.0_tip_0	5.88e-11
A0A4Y1QCQ9_MALDO	3502823_length_542_cvg_4.0_tip_1	8.67e-11
A0A4Y1QCI4_MALDO	3441871_length_500_cvg_14.0_tip_0	1.02e-13
A0A4Y1QCH9_MALDO	3457249_length_510_cvg_12.7_tip_0	9.85e-11
A0A4Y1QCH3_MALDO	3460477_length_512_cvg_8.0_tip_0	1.29e-14
A0A4Y1QCB0_MALDO	3735375_length_851_cvg_9.0_tip_0	3.42e-12
A0A4Y1QCA9_MALDO	3820767_length_1111_cvg_13.0_tip_1	8.18e-11
A0A4Y1QC99_MALDO	3445543_length_503_cvg_8.0_tip_1	6.22e-17
A0A4Y1QC96_MALDO	3772565_length_944_cvg_13.0_tip_0	2.28e-11
A0A4Y1QC91_MALDO	3829437_length_1148_cvg_6.9_tip_1	4.6e-11
A0A4Y1QC89_MALDO	3594007_length_627_cvg_6.0_tip_1	6.28e-11
A0A4Y1QC87_MALDO	3441015_length_500_cvg_9.4_tip_1	8.59e-12
A0A4Y1QC84_MALDO	3873405_length_1387_cvg_12.0_tip_0	5.53e-11
A0A4Y1QC83_MALDO	4026175_length_6335_cvg_13.9_tip_1	4.05e-13
A0A4Y1QC81_MALDO	3533617_length_567_cvg_7.0_tip_0	1.87e-11
A0A4Y1QC72_MALDO	3488279_length_532_cvg_5.7_tip_0	5.8e-11
A0A4Y1JSW4_MALDO	3971957_length_2787_cvg_11.6_tip_1	1.47e-11
A0A498KYV4_MALDO	3751083_length_888_cvg_12.9_tip_0	1.29e-17
A0A498KYU2_MALDO	3475101_length_522_cvg_9.0_tip_1	1.74e-24
A0A498KYL7_MALDO	3839349_length_1194_cvg_7.0_tip_1	7.45e-11
A0A498KYK9_MALDO	3984257_length_3202_cvg_10.6_tip_1	2.7e-22
A0A498KYF8_MALDO	3485071_length_529_cvg_13.5_tip_0	9.74e-11
A0A498KYE7_MALDO	3445217_length_502_cvg_14.7_tip_1	8.29e-13
A0A498KYC9_MALDO	3657307_length_709_cvg_12.0_tip_0	4.86e-31
A0A498KYB9_MALDO	3698287_length_776_cvg_10.4_tip_1	3.87e-12
A0A498KYA2_MALDO	3468591_length_518_cvg_13.1_tip_1	2.28e-22
A0A498KY65_MALDO	3453593_length_508_cvg_6.2_tip_0	9.49e-11
A0A498KY08_MALDO	3644789_length_691_cvg_7.0_tip_1	3.25e-15
A0A498KXY9_MALDO	3925499_length_1884_cvg_14.0_tip_0	8.34e-11
A0A498KXX4_MALDO	3563151_length_595_cvg_11.2_tip_0	2.39e-12
A0A498KXW7_MALDO	3938963_length_2074_cvg_15.0_tip_0	7.93e-33
A0A498KXU1_MALDO	3853291_length_1265_cvg_14.0_tip_0	1.98e-18
A0A498KXQ1_MALDO	3508911_length_547_cvg_6.0_tip_0	1.48e-12
A0A498KXP1_MALDO	3528349_length_563_cvg_13.9_tip_1	1.09e-12
A0A498KXL1_MALDO	3511057_length_549_cvg_7.6_tip_1	8.3e-18
A0A498KXK0_MALDO	3440531_length_500_cvg_9.2_tip_0	5.42e-11
A0A498KXJ0_MALDO	3789809_length_997_cvg_10.4_tip_0	7.74e-13
A0A498KXG3_MALDO	4006383_length_4334_cvg_12.0_tip_0	5.32e-37
A0A498KXE4_MALDO	3690179_length_762_cvg_9.0_tip_1	2.94e-23
A0A498KXD4_MALDO	3841849_length_1206_cvg_15.0_tip_1	4.66e-11
A0A498KXA7_MALDO	3622535_length_661_cvg_11.5_tip_1	2.8e-12
A0A498KX98_MALDO	3479353_length_525_cvg_5.2_tip_0	6.56e-11
A0A498KX88_MALDO	3473515_length_521_cvg_11.0_tip_0	1.55e-14
A0A498KX80_MALDO	3710633_length_799_cvg_11.0_tip_1	4.7e-13
A0A498KX54_MALDO	3997167_length_3780_cvg_13.0_tip_0	1.1e-11
A0A498KX33_MALDO	3868927_length_1359_cvg_13.5_tip_0	6.85e-15
A0A498KX04_MALDO	3480727_length_526_cvg_7.4_tip_1	8.86e-11
A0A498KWZ4_MALDO	3645325_length_692_cvg_7.0_tip_0	3.37e-23
A0A498KWY5_MALDO	3525437_length_561_cvg_6.2_tip_1	4.75e-11
A0A498KWX5_MALDO	3470639_length_519_cvg_8.0_tip_0	8.51e-11
A0A498KWV5_MALDO	4011135_length_4671_cvg_14.0_tip_1	9.36e-12
A0A498KWU5_MALDO	3446323_length_503_cvg_7.0_tip_0	2.06e-14
A0A498KWT5_MALDO	3926175_length_1893_cvg_12.0_tip_0	5.37e-14
A0A498KWS3_MALDO	3501015_length_541_cvg_11.2_tip_1	9.49e-11
A0A498KWQ2_MALDO	3515055_length_552_cvg_8.4_tip_0	1.34e-39
A0A498KWP0_MALDO	3509845_length_548_cvg_6.0_tip_1	9.61e-88
A0A498KWK0_MALDO	3539361_length_572_cvg_15.0_tip_0	6.49e-20
A0A498KWJ7_MALDO	3573877_length_606_cvg_14.0_tip_0	9.5e-15
A0A498KWI8_MALDO	3741611_length_865_cvg_5.0_tip_1	3.8e-14
A0A498KWI7_MALDO	3601903_length_636_cvg_12.0_tip_0	9.67e-11
A0A498KWI0_MALDO	4022041_length_5771_cvg_13.0_tip_1	1.38e-11
A0A498KWG8_MALDO	3444675_length_502_cvg_5.9_tip_1	2.62e-11
A0A498KWF5_MALDO	3988657_length_3378_cvg_11.1_tip_1	6.35e-21
A0A498KWF3_MALDO	3535951_length_569_cvg_11.0_tip_0	1.56e-12
A0A498KWE2_MALDO	3744359_length_872_cvg_13.0_tip_0	4.05e-16
A0A498KWD9_MALDO	3922389_length_1843_cvg_13.0_tip_0	5.99e-11
A0A498KWC9_MALDO	3443947_length_502_cvg_11.0_tip_0	2.38e-11
A0A498KWB2_MALDO	3643141_length_688_cvg_7.7_tip_0	2.77e-11
A0A498KWA1_MALDO	3446119_length_503_cvg_14.0_tip_0	9.84e-11
A0A498KW96_MALDO	3830607_length_1154_cvg_10.3_tip_1	0
A0A498KW90_MALDO	4004125_length_4179_cvg_14.0_tip_0	8.74e-17
A0A498KW85_MALDO	3738373_length_858_cvg_13.0_tip_0	5.29e-37
A0A498KW80_MALDO	3646411_length_693_cvg_17.0_tip_0	9.51e-11
A0A498KW66_MALDO	3501439_length_541_cvg_7.5_tip_0	7.2e-11
A0A498KW58_MALDO	3446753_length_503_cvg_5.0_tip_0	1.72e-11
A0A498KW42_MALDO	3963173_length_2558_cvg_13.1_tip_0	3.89e-15
A0A498KW35_MALDO	3607807_length_643_cvg_11.1_tip_0	1.02e-17
A0A498KW32_MALDO	3910657_length_1707_cvg_14.0_tip_0	2.05e-45
A0A498KW28_MALDO	4005009_length_4236_cvg_12.0_tip_1	1.73e-11
A0A498KW27_MALDO	3524305_length_560_cvg_6.0_tip_1	3.19e-16
A0A498KW22_MALDO	3595057_length_628_cvg_7.8_tip_0	6.1e-45
A0A498KW19_MALDO	3476533_length_523_cvg_29.0_tip_1	5.12e-15
A0A498KW11_MALDO	3497731_length_538_cvg_12.0_tip_0	9.99e-11
A0A498KW10_MALDO	3622527_length_661_cvg_17.0_tip_0	3.19e-12
A0A498KW09_MALDO	3630099_length_671_cvg_6.0_tip_1	1.8e-20
A0A498KW02_MALDO	3764481_length_923_cvg_11.2_tip_0	1.58e-11
A0A498KW01_MALDO	3718433_length_814_cvg_24.2_tip_1	1.11e-11
A0A498KW00_MALDO	3831143_length_1156_cvg_12.5_tip_0	2.42e-12
A0A498KVZ3_MALDO	3860685_length_1308_cvg_34.0_tip_1	8.68e-19
A0A498KVZ2_MALDO	3450817_length_506_cvg_5.3_tip_1	6.76e-11
A0A498KVY3_MALDO	3927887_length_1915_cvg_13.0_tip_1	5.65e-11
A0A498KVX8_MALDO	3453981_length_508_cvg_8.2_tip_1	1.7e-20
A0A498KVX2_MALDO	3923039_length_1852_cvg_7.0_tip_1	1.97e-11
A0A498KVW4_MALDO	3549167_length_581_cvg_7.0_tip_0	1.03e-11
A0A498KVW0_MALDO	3824007_length_1125_cvg_11.7_tip_0	3.72e-16
A0A498KVV8_MALDO	3569515_length_601_cvg_13.9_tip_0	7.85e-12
A0A498KVV3_MALDO	3472333_length_520_cvg_13.0_tip_1	2.53e-11
A0A498KVU3_MALDO	3984673_length_3218_cvg_13.0_tip_1	8.35e-14
A0A498KVT4_MALDO	3860197_length_1305_cvg_11.0_tip_0	9.08e-13
A0A498KVT2_MALDO	3480975_length_526_cvg_13.2_tip_0	2.2e-28
A0A498KVS5_MALDO	3546263_length_579_cvg_12.0_tip_0	7.19e-38
A0A498KVS4_MALDO	3560481_length_592_cvg_12.0_tip_0	6.85e-11
A0A498KVR6_MALDO	3690321_length_762_cvg_14.0_tip_0	2.36e-16
A0A498KVR5_MALDO	3456365_length_510_cvg_7.0_tip_1	4.85e-15
A0A498KVQ6_MALDO	3934809_length_2013_cvg_10.4_tip_1	1.42e-21
A0A498KVQ5_MALDO	4039051_length_9501_cvg_13.4_tip_1	1.65e-11
A0A498KVP9_MALDO	3934099_length_2002_cvg_13.0_tip_1	5.1e-13
A0A498KVP4_MALDO	3480871_length_526_cvg_8.0_tip_0	6.74e-11
A0A498KVM8_MALDO	3473909_length_521_cvg_7.5_tip_0	8.66e-11
A0A498KVL7_MALDO	4025409_length_6223_cvg_14.0_tip_0	6.34e-11
A0A498KVL3_MALDO	3630713_length_671_cvg_6.0_tip_1	1.42e-11
A0A498KVK8_MALDO	4048657_length_44488_cvg_12.8_tip_1	9.4e-11
A0A498KVK2_MALDO	3677619_length_740_cvg_8.0_tip_0	3.15e-15
A0A498KVK1_MALDO	4037079_length_8769_cvg_13.6_tip_1	9.97e-11
A0A498KVJ6_MALDO	3919767_length_1811_cvg_12.4_tip_0	7.18e-13
A0A498KVJ1_MALDO	3908273_length_1683_cvg_11.0_tip_0	1.05e-21
A0A498KVI6_MALDO	3442953_length_501_cvg_17.8_tip_1	6.22e-13
A0A498KVG8_MALDO	3626281_length_666_cvg_13.5_tip_1	1.74e-11
A0A498KVF8_MALDO	4022313_length_5809_cvg_11.3_tip_0	1.31e-21
A0A498KVF2_MALDO	3509759_length_548_cvg_13.0_tip_0	3.91e-32
A0A498KVE9_MALDO	3985055_length_3234_cvg_13.0_tip_0	9.5e-11
A0A498KVE1_MALDO	3667145_length_724_cvg_15.0_tip_0	5.05e-12
A0A498KVD0_MALDO	3527539_length_562_cvg_7.4_tip_0	1.63e-15
A0A498KVC8_MALDO	3904667_length_1645_cvg_12.0_tip_1	1.51e-12
A0A498KVC6_MALDO	3802127_length_1039_cvg_14.0_tip_1	2.94e-13
A0A498KVB8_MALDO	3580943_length_613_cvg_10.9_tip_0	9.96e-15
A0A498KV70_MALDO	3569037_length_601_cvg_12.0_tip_0	6.86e-11
A0A498KV56_MALDO	3837633_length_1186_cvg_7.0_tip_0	2.03e-11
A0A498KV51_MALDO	3595485_length_629_cvg_14.0_tip_0	2.12e-54
A0A498KV50_MALDO	3516227_length_553_cvg_9.0_tip_0	6.92e-16
A0A498KV48_MALDO	3826029_length_1134_cvg_11.2_tip_0	3.79e-19
A0A498KV40_MALDO	3987173_length_3317_cvg_13.0_tip_1	8.17e-11
A0A498KV37_MALDO	3830431_length_1153_cvg_6.0_tip_1	5.52e-30
A0A498KV21_MALDO	3475199_length_522_cvg_13.0_tip_0	5.32e-31
A0A498KV07_MALDO	3620825_length_659_cvg_13.0_tip_0	3.49e-17
A0A498KUZ9_MALDO	3990827_length_3472_cvg_7.0_tip_1	1.5e-15
A0A498KUZ3_MALDO	4033113_length_7685_cvg_14.0_tip_1	1.98e-11
A0A498KUY4_MALDO	3547957_length_580_cvg_9.0_tip_1	3.41e-11
A0A498KUY1_MALDO	3661193_length_715_cvg_11.0_tip_1	1.03e-11
A0A498KUW5_MALDO	3858515_length_1295_cvg_7.8_tip_1	5.43e-38
A0A498KUW4_MALDO	3812981_length_1080_cvg_7.0_tip_1	1.81e-13
A0A498KUW1_MALDO	3511523_length_549_cvg_14.0_tip_1	7.34e-11
A0A498KUV1_MALDO	3518703_length_555_cvg_11.9_tip_0	8.12e-18
A0A498KUU7_MALDO	3695287_length_771_cvg_6.0_tip_0	5.66e-11
A0A498KUT5_MALDO	3454577_length_509_cvg_17.1_tip_1	5.05e-12
A0A498KUS9_MALDO	3827329_length_1139_cvg_9.0_tip_0	9.1e-11
A0A498KUS7_MALDO	3488827_length_532_cvg_7.0_tip_1	2.74e-20
A0A498KUR4_MALDO	3480605_length_526_cvg_6.0_tip_1	5.46e-26
A0A498KUQ7_MALDO	3518587_length_555_cvg_15.0_tip_0	3.42e-13
A0A498KUQ4_MALDO	3956573_length_2406_cvg_13.0_tip_0	1.51e-15
A0A498KUP8_MALDO	3625733_length_665_cvg_7.7_tip_0	7.55e-17
A0A498KUP5_MALDO	3828467_length_1144_cvg_7.4_tip_1	3.11e-11
A0A498KUN5_MALDO	3580641_length_612_cvg_12.0_tip_0	7.06e-12
A0A498KUM5_MALDO	3474891_length_522_cvg_5.0_tip_1	8.3e-11
A0A498KUL8_MALDO	3471759_length_520_cvg_7.0_tip_1	6.51e-11
A0A498KUL5_MALDO	3830535_length_1153_cvg_7.3_tip_0	4.24e-34
A0A498KUK8_MALDO	3978905_length_3009_cvg_13.0_tip_1	6.56e-22
A0A498KUK6_MALDO	3443827_length_502_cvg_7.0_tip_1	6.23e-34
A0A498KUK5_MALDO	3461615_length_513_cvg_12.9_tip_0	2.98e-11
A0A498KUJ5_MALDO	3658061_length_710_cvg_14.0_tip_0	7.84e-15
A0A498KUJ0_MALDO	3654009_length_704_cvg_14.0_tip_0	6.07e-19
A0A498KUI8_MALDO	3461411_length_513_cvg_5.9_tip_0	8.56e-11
A0A498KUI5_MALDO	4044407_length_12712_cvg_13.0_tip_1	1.22e-18
A0A498KUH8_MALDO	3494245_length_536_cvg_6.0_tip_1	2.71e-13
A0A498KUH7_MALDO	3695749_length_771_cvg_12.0_tip_0	8.4e-13
A0A498KUH6_MALDO	3897259_length_1577_cvg_13.9_tip_0	5.79e-11
A0A498KUH3_MALDO	3638559_length_682_cvg_14.0_tip_0	8.76e-11
A0A498KUG9_MALDO	3486153_length_530_cvg_13.0_tip_0	1.01e-13
A0A498KUG6_MALDO	3973485_length_2833_cvg_13.0_tip_0	4.5e-13
A0A498KUF9_MALDO	3858633_length_1296_cvg_7.0_tip_1	8.85e-11
A0A498KUF8_MALDO	3776411_length_956_cvg_10.0_tip_0	2.53e-20
A0A498KUF7_MALDO	3479307_length_525_cvg_6.0_tip_0	9.6e-11
A0A498KUF6_MALDO	3806271_length_1054_cvg_13.0_tip_0	8.94e-13
A0A498KUF0_MALDO	3941671_length_2120_cvg_12.8_tip_1	2.49e-13
A0A498KUE8_MALDO	3680807_length_746_cvg_8.3_tip_1	1.27e-11
A0A498KUE1_MALDO	4027117_length_6474_cvg_13.9_tip_1	4.92e-11
A0A498KUE0_MALDO	3510205_length_548_cvg_6.0_tip_1	6.67e-33
A0A498KUD0_MALDO	3973075_length_2821_cvg_11.7_tip_1	4.73e-11
A0A498KUC8_MALDO	3973341_length_2828_cvg_14.0_tip_0	6.48e-14
A0A498KUC7_MALDO	3544887_length_577_cvg_5.8_tip_0	3.17e-19
A0A498KUB7_MALDO	3726939_length_832_cvg_14.0_tip_0	5.33e-11
A0A498KUB4_MALDO	3927363_length_1908_cvg_12.9_tip_0	5.43e-13
A0A498KUA4_MALDO	3796947_length_1021_cvg_9.8_tip_0	4.33e-11
A0A498KUA3_MALDO	3620895_length_659_cvg_11.1_tip_0	3.24e-11
A0A498KU98_MALDO	4008589_length_4483_cvg_14.0_tip_1	4.75e-20
A0A498KU97_MALDO	3467003_length_517_cvg_10.0_tip_0	1.2e-42
A0A498KU93_MALDO	3736269_length_853_cvg_7.0_tip_1	2.14e-18
A0A498KU89_MALDO	3987009_length_3311_cvg_14.0_tip_0	6.19e-63
A0A498KU87_MALDO	3912739_length_1730_cvg_7.0_tip_1	2.13e-14
A0A498KU83_MALDO	3997059_length_3776_cvg_14.0_tip_0	2.77e-17
A0A498KU81_MALDO	3583867_length_616_cvg_14.0_tip_0	8.88e-11
A0A498KU77_MALDO	3450777_length_506_cvg_2.4_tip_1	1.5e-11
A0A498KU76_MALDO	3953319_length_2336_cvg_14.0_tip_1	2.83e-15
A0A498KU73_MALDO	3916737_length_1775_cvg_11.8_tip_1	2.86e-12
A0A498KU72_MALDO	3792239_length_1005_cvg_13.0_tip_1	9.95e-11
A0A498KU67_MALDO	4016931_length_5194_cvg_13.0_tip_1	1.04e-13
A0A498KU64_MALDO	3443339_length_501_cvg_7.0_tip_0	2.6e-20
A0A498KU63_MALDO	3461055_length_513_cvg_14.0_tip_0	8.3e-12
A0A498KU61_MALDO	3973441_length_2832_cvg_14.9_tip_1	3.56e-11
A0A498KU58_MALDO	3589639_length_622_cvg_13.0_tip_0	1.09e-37
A0A498KU54_MALDO	3555251_length_587_cvg_13.0_tip_0	7.04e-18
A0A498KU52_MALDO	3718399_length_814_cvg_12.5_tip_1	4.85e-11
A0A498KU51_MALDO	3765073_length_924_cvg_13.0_tip_0	5.75e-13
A0A498KU46_MALDO	3621845_length_660_cvg_12.0_tip_0	9.64e-11
A0A498KU42_MALDO	3591555_length_624_cvg_14.0_tip_0	9.41e-35
A0A498KU40_MALDO	4017599_length_5269_cvg_13.1_tip_0	2.25e-28
A0A498KU31_MALDO	3755525_length_899_cvg_12.0_tip_0	4.25e-16
A0A498KU29_MALDO	4012599_length_4787_cvg_12.8_tip_1	9.96e-11
A0A498KU21_MALDO	3600971_length_635_cvg_6.0_tip_0	6.29e-26
A0A498KU18_MALDO	3819145_length_1104_cvg_13.0_tip_0	8.36e-85
A0A498KU17_MALDO	3757901_length_905_cvg_14.0_tip_0	3.41e-16
A0A498KU15_MALDO	3565997_length_598_cvg_20.8_tip_0	3.86e-11
A0A498KU09_MALDO	3600969_length_635_cvg_8.1_tip_0	1.27e-13
A0A498KU08_MALDO	3709041_length_796_cvg_6.0_tip_1	6.53e-29
A0A498KU07_MALDO	3443541_length_501_cvg_6.0_tip_1	9.2e-11
A0A498KU06_MALDO	4031883_length_7394_cvg_13.0_tip_1	4.74e-13
A0A498KU02_MALDO	3976745_length_2935_cvg_13.0_tip_1	4.79e-23
A0A498KU00_MALDO	3850461_length_1250_cvg_11.6_tip_1	1.03e-20
A0A498KTZ2_MALDO	3503617_length_543_cvg_6.0_tip_1	2.03e-29
A0A498KTY7_MALDO	3712481_length_802_cvg_15.0_tip_0	4.76e-18
A0A498KTX9_MALDO	3474377_length_522_cvg_11.0_tip_0	8.94e-12
A0A498KTX7_MALDO	3751561_length_889_cvg_15.0_tip_0	3.56e-30
A0A498KTX5_MALDO	3610189_length_645_cvg_11.6_tip_0	2.69e-11
A0A498KTX0_MALDO	3595709_length_629_cvg_7.0_tip_0	4.58e-14
A0A498KTW7_MALDO	3742457_length_867_cvg_13.0_tip_0	8.32e-11
A0A498KTV5_MALDO	3873797_length_1390_cvg_13.0_tip_1	2.94e-12
A0A498KTU9_MALDO	3952929_length_2328_cvg_13.0_tip_1	4.06e-16
A0A498KTU6_MALDO	3974137_length_2856_cvg_12.0_tip_0	1.75e-25
A0A498KTU5_MALDO	3900415_length_1606_cvg_12.9_tip_1	1.67e-57
A0A498KTU4_MALDO	4020461_length_5579_cvg_12.9_tip_1	8.43e-11
A0A498KTT6_MALDO	3603347_length_637_cvg_13.0_tip_0	5.14e-41
A0A498KTT2_MALDO	3552267_length_584_cvg_12.0_tip_0	4.17e-14
A0A498KTS7_MALDO	3624241_length_663_cvg_5.0_tip_0	9.43e-15
A0A498KTS6_MALDO	3645751_length_692_cvg_5.0_tip_1	6.77e-11
A0A498KTS5_MALDO	3524709_length_560_cvg_12.0_tip_0	1.53e-18
A0A498KTS4_MALDO	3618463_length_656_cvg_13.3_tip_0	5.16e-57
A0A498KTR9_MALDO	3814103_length_1084_cvg_13.0_tip_0	2.75e-13
A0A498KTR7_MALDO	3757069_length_903_cvg_12.5_tip_0	1.16e-34
A0A498KTR6_MALDO	3896229_length_1568_cvg_13.0_tip_1	7.51e-14
A0A498KTR0_MALDO	3518021_length_554_cvg_13.0_tip_0	6.75e-24
A0A498KTQ5_MALDO	3999087_length_3881_cvg_13.0_tip_0	4.65e-15
A0A498KTP9_MALDO	3502159_length_542_cvg_6.1_tip_0	2.04e-11
A0A498KTP2_MALDO	3533593_length_567_cvg_7.0_tip_1	2.43e-43
A0A498KTN9_MALDO	3985789_length_3264_cvg_14.0_tip_0	4.65e-19
A0A498KTN7_MALDO	3796273_length_1019_cvg_13.0_tip_0	7.85e-12
A0A498KTN1_MALDO	3552375_length_584_cvg_9.1_tip_0	1.2e-11
A0A498KTN0_MALDO	3895273_length_1560_cvg_13.0_tip_0	2.41e-35
A0A498KTM8_MALDO	3921145_length_1827_cvg_13.1_tip_1	2.77e-27
A0A498KTL9_MALDO	3818419_length_1101_cvg_12.0_tip_1	1.58e-11
A0A498KTL7_MALDO	3531475_length_566_cvg_10.8_tip_0	4.5e-92
A0A498KTL4_MALDO	3781247_length_970_cvg_13.0_tip_0	7.59e-23
A0A498KTK7_MALDO	3680977_length_746_cvg_13.0_tip_0	6.11e-11
A0A498KTK5_MALDO	3684053_length_751_cvg_8.0_tip_0	1.6e-11
A0A498KTK4_MALDO	4024021_length_6029_cvg_14.0_tip_0	7.44e-15
A0A498KTK0_MALDO	3446283_length_503_cvg_6.0_tip_0	1.46e-13
A0A498KTJ6_MALDO	3980373_length_3059_cvg_11.2_tip_1	5.97e-13
A0A498KTJ3_MALDO	3651727_length_701_cvg_11.0_tip_0	1.35e-11
A0A498KTI3_MALDO	3808735_length_1064_cvg_14.0_tip_0	1.59e-20
A0A498KTI2_MALDO	3471543_length_520_cvg_8.6_tip_0	8.93e-11
A0A498KTH5_MALDO	3882199_length_1451_cvg_7.0_tip_1	8.37e-14
A0A498KTH2_MALDO	3774537_length_950_cvg_12.0_tip_0	9.81e-21
A0A498KTG5_MALDO	3846769_length_1231_cvg_6.0_tip_1	3.6e-21
A0A498KTG2_MALDO	3918883_length_1800_cvg_14.0_tip_1	1.62e-15
A0A498KTF8_MALDO	3782645_length_974_cvg_9.6_tip_1	2.65e-14
A0A498KTF6_MALDO	3844289_length_1218_cvg_12.4_tip_0	4.86e-45
A0A498KTF0_MALDO	3528563_length_563_cvg_6.0_tip_1	9.93e-11
A0A498KTE6_MALDO	3789579_length_996_cvg_11.0_tip_0	5.61e-12
A0A498KTE0_MALDO	3680231_length_745_cvg_11.8_tip_1	5.18e-13
A0A498KTD8_MALDO	3984693_length_3219_cvg_12.4_tip_0	5.6e-12
A0A498KTD4_MALDO	3858097_length_1293_cvg_13.0_tip_0	2.74e-25
A0A498KTD0_MALDO	3950461_length_2278_cvg_14.0_tip_1	1.63e-11
A0A498KTC4_MALDO	4008363_length_4467_cvg_13.0_tip_0	3.5e-30
A0A498KTB9_MALDO	3539485_length_573_cvg_12.0_tip_0	1.35e-13
A0A498KTB8_MALDO	3792129_length_1004_cvg_13.0_tip_1	5.48e-23
A0A498KTB7_MALDO	3812951_length_1079_cvg_13.0_tip_0	6.33e-15
A0A498KTB6_MALDO	3667247_length_724_cvg_14.0_tip_0	2.33e-17
A0A498KTB1_MALDO	4008057_length_4444_cvg_13.0_tip_1	1.21e-17
A0A498KTA7_MALDO	3964539_length_2593_cvg_13.1_tip_0	6.4e-11
A0A498KTA6_MALDO	3519253_length_555_cvg_14.0_tip_0	4.95e-27
A0A498KTA1_MALDO	3862057_length_1316_cvg_14.0_tip_0	4.38e-17
A0A498KT98_MALDO	3944073_length_2160_cvg_12.0_tip_1	9.55e-11
A0A498KT94_MALDO	3574653_length_606_cvg_11.0_tip_0	8.89e-11
A0A498KT85_MALDO	3839859_length_1197_cvg_11.5_tip_0	4.13e-16
A0A498KT76_MALDO	3914323_length_1747_cvg_13.0_tip_0	9.93e-20
A0A498KT75_MALDO	3535393_length_569_cvg_7.0_tip_0	9.69e-11
A0A498KT67_MALDO	3797281_length_1022_cvg_13.0_tip_0	3.38e-16
A0A498KT66_MALDO	3509331_length_547_cvg_12.0_tip_0	5.67e-13
A0A498KT58_MALDO	3568453_length_600_cvg_12.8_tip_0	1.84e-15
A0A498KT57_MALDO	3521739_length_557_cvg_18.0_tip_1	1.87e-13
A0A498KT56_MALDO	3829607_length_1149_cvg_13.0_tip_1	5.84e-15
A0A498KT49_MALDO	3959965_length_2482_cvg_12.0_tip_0	5.1e-14
A0A498KT47_MALDO	3795869_length_1017_cvg_10.0_tip_1	5.84e-11
A0A498KT46_MALDO	4031671_length_7350_cvg_12.6_tip_1	2.29e-12
A0A498KT40_MALDO	3786279_length_985_cvg_14.0_tip_0	1.71e-23
A0A498KT39_MALDO	3894015_length_1548_cvg_12.0_tip_0	2.36e-24
A0A498KT38_MALDO	3895431_length_1561_cvg_11.3_tip_0	1.13e-18
A0A498KT32_MALDO	3640767_length_685_cvg_6.2_tip_0	1.66e-18
A0A498KT29_MALDO	4020945_length_5635_cvg_12.6_tip_1	5.69e-11
A0A498KT23_MALDO	3704443_length_787_cvg_14.0_tip_0	2.78e-11
A0A498KT22_MALDO	3938383_length_2066_cvg_13.0_tip_0	2.85e-11
A0A498KT19_MALDO	4007369_length_4398_cvg_13.0_tip_0	6.81e-11
A0A498KT14_MALDO	4039057_length_9504_cvg_14.0_tip_0	1.18e-57
A0A498KT12_MALDO	3779355_length_964_cvg_8.4_tip_0	8.65e-11
A0A498KT11_MALDO	3557431_length_589_cvg_6.0_tip_0	2.69e-11
A0A498KT05_MALDO	3521201_length_557_cvg_13.0_tip_0	1.01e-33
A0A498KSZ5_MALDO	3996557_length_3750_cvg_13.0_tip_0	2.18e-30
A0A498KSZ4_MALDO	3838041_length_1188_cvg_12.0_tip_0	3.88e-12
A0A498KSY7_MALDO	3817917_length_1099_cvg_11.0_tip_1	3.31e-48
A0A498KSY1_MALDO	3527363_length_562_cvg_11.4_tip_0	8.26e-12
A0A498KSX8_MALDO	3517317_length_554_cvg_7.6_tip_1	9.76e-11
A0A498KSX7_MALDO	3516505_length_553_cvg_8.2_tip_0	3.15e-13
A0A498KSW9_MALDO	3785195_length_982_cvg_13.0_tip_0	6.06e-15
A0A498KSW8_MALDO	3876519_length_1409_cvg_10.4_tip_1	9.5e-11
A0A498KSW3_MALDO	3775161_length_952_cvg_19.9_tip_1	5.07e-15
A0A498KSW2_MALDO	4041399_length_10579_cvg_13.0_tip_0	2.61e-15
A0A498KSW1_MALDO	3758359_length_906_cvg_6.3_tip_0	3.59e-15
A0A498KSV3_MALDO	3448847_length_505_cvg_7.3_tip_0	2.08e-32
A0A498KSV2_MALDO	3537515_length_571_cvg_14.0_tip_0	9.68e-11
A0A498KSU6_MALDO	3979799_length_3041_cvg_14.0_tip_0	2.18e-17
A0A498KSU5_MALDO	3614089_length_650_cvg_14.0_tip_0	2.16e-11
A0A498KSU0_MALDO	3763905_length_921_cvg_14.3_tip_0	9.82e-11
A0A498KST8_MALDO	3470479_length_519_cvg_5.0_tip_0	2.08e-23
A0A498KST0_MALDO	3496267_length_537_cvg_7.0_tip_0	1.71e-11
A0A498KSS3_MALDO	3577717_length_609_cvg_7.0_tip_1	3.57e-11
A0A498KSS2_MALDO	3888685_length_1502_cvg_12.0_tip_0	5.43e-16
A0A498KSR8_MALDO	3463627_length_514_cvg_13.0_tip_1	2.12e-47
A0A498KSR1_MALDO	4005487_length_4271_cvg_12.4_tip_1	9.6e-55
A0A498KSQ7_MALDO	3918219_length_1792_cvg_10.5_tip_1	2.66e-11
A0A498KSQ6_MALDO	3959005_length_2461_cvg_15.0_tip_0	9.83e-16
A0A498KSQ3_MALDO	3963415_length_2563_cvg_12.0_tip_1	5.22e-15
A0A498KSQ1_MALDO	3969873_length_2728_cvg_14.0_tip_0	2.64e-17
A0A498KSP9_MALDO	3834895_length_1173_cvg_12.0_tip_0	2.87e-12
A0A498KSP3_MALDO	3610453_length_646_cvg_10.0_tip_0	9.12e-13
A0A498KSP1_MALDO	3763873_length_921_cvg_12.8_tip_1	1.66e-11
A0A498KSN7_MALDO	3778037_length_960_cvg_6.2_tip_1	8.43e-11
A0A498KSN6_MALDO	3582755_length_615_cvg_6.0_tip_1	1.41e-11
A0A498KSM9_MALDO	3854839_length_1274_cvg_13.0_tip_0	8.36e-120
A0A498KSM6_MALDO	3541075_length_574_cvg_7.9_tip_0	1.78e-21
A0A498KSM4_MALDO	3489783_length_533_cvg_14.0_tip_0	1.15e-14
A0A498KSM0_MALDO	3462741_length_514_cvg_6.0_tip_1	8.84e-11
A0A498KSL8_MALDO	3457115_length_510_cvg_12.0_tip_1	7.75e-11
A0A498KSL6_MALDO	3590007_length_622_cvg_13.0_tip_0	2.25e-13
A0A498KSK6_MALDO	3708753_length_795_cvg_13.0_tip_0	1.28e-15
A0A498KSK4_MALDO	3777921_length_960_cvg_7.0_tip_0	9.28e-11
A0A498KSK1_MALDO	3608385_length_643_cvg_14.0_tip_1	9.93e-11
A0A498KSJ8_MALDO	3589461_length_622_cvg_7.0_tip_1	2.64e-11
A0A498KSJ5_MALDO	4025585_length_6248_cvg_12.8_tip_0	6.41e-11
A0A498KSI9_MALDO	3496781_length_538_cvg_13.0_tip_0	8.17e-11
A0A498KSI1_MALDO	3984363_length_3207_cvg_12.0_tip_0	7.44e-11
A0A498KSI0_MALDO	3790613_length_1000_cvg_11.0_tip_1	6.84e-12
A0A498KSH8_MALDO	4032929_length_7638_cvg_11.9_tip_0	1.48e-13
A0A498KSH3_MALDO	4046507_length_15543_cvg_13.0_tip_0	8.34e-11
A0A498KSH2_MALDO	3933773_length_1996_cvg_13.0_tip_1	2.61e-11
A0A498KSH1_MALDO	3469455_length_518_cvg_5.2_tip_0	2.92e-42
A0A498KSG3_MALDO	3650685_length_699_cvg_13.0_tip_0	1.06e-22
A0A498KSF8_MALDO	3697603_length_775_cvg_8.2_tip_0	9.12e-11
A0A498KSF4_MALDO	3450927_length_506_cvg_14.0_tip_0	1.91e-29
A0A498KSF3_MALDO	3899585_length_1597_cvg_12.0_tip_1	6.53e-11
A0A498KSE2_MALDO	3966807_length_2648_cvg_14.0_tip_0	7.43e-16
A0A498KSE0_MALDO	3590035_length_622_cvg_12.0_tip_0	2.1e-11
A0A498KSD7_MALDO	3868307_length_1355_cvg_13.0_tip_1	2.53e-18
A0A498KSD6_MALDO	3725735_length_830_cvg_6.0_tip_1	1.66e-13
A0A498KSD4_MALDO	3440381_length_500_cvg_6.0_tip_0	1.82e-11
A0A498KSD2_MALDO	3553769_length_586_cvg_12.0_tip_0	3.18e-12
A0A498KSD0_MALDO	3894399_length_1551_cvg_11.2_tip_0	7.13e-17
A0A498KSC9_MALDO	3804171_length_1046_cvg_14.0_tip_0	3.24e-20
A0A498KSC1_MALDO	3590367_length_623_cvg_5.0_tip_0	3.54e-21
A0A498KSB9_MALDO	3447067_length_504_cvg_14.0_tip_0	1.6e-11
A0A498KSB3_MALDO	3578351_length_610_cvg_16.0_tip_0	4.52e-31
A0A498KSA9_MALDO	3729381_length_837_cvg_12.0_tip_0	1.35e-37
A0A498KSA5_MALDO	4045651_length_14121_cvg_13.0_tip_1	3.62e-11
A0A498KSA1_MALDO	3542237_length_575_cvg_9.9_tip_0	7.61e-11
A0A498KS99_MALDO	3463015_length_514_cvg_6.0_tip_0	9.87e-21
A0A498KS98_MALDO	3984505_length_3213_cvg_13.5_tip_0	7.39e-11
A0A498KS95_MALDO	3920677_length_1822_cvg_12.8_tip_0	6.42e-25
A0A498KS93_MALDO	3770131_length_938_cvg_11.0_tip_0	4.83e-15
A0A498KS87_MALDO	3750007_length_885_cvg_12.0_tip_0	9.05e-21
A0A498KS86_MALDO	3618197_length_655_cvg_10.2_tip_1	3.38e-12
A0A498KS78_MALDO	3665251_length_721_cvg_5.8_tip_0	1.98e-14
A0A498KS74_MALDO	3632739_length_674_cvg_13.0_tip_0	8.03e-11
A0A498KS73_MALDO	3703663_length_786_cvg_9.2_tip_0	5.3e-11
A0A498KS68_MALDO	3804275_length_1047_cvg_9.6_tip_0	1.18e-13
A0A498KS65_MALDO	3710541_length_799_cvg_9.8_tip_1	4.43e-23
A0A498KS64_MALDO	3483485_length_528_cvg_5.0_tip_1	1.73e-12
A0A498KS60_MALDO	3947775_length_2226_cvg_13.0_tip_0	1.31e-16
A0A498KS56_MALDO	3601065_length_635_cvg_13.0_tip_1	1.26e-42
A0A498KS48_MALDO	3988991_length_3391_cvg_13.0_tip_0	5.8e-12
A0A498KS47_MALDO	3586639_length_619_cvg_13.0_tip_1	1.35e-34
A0A498KS44_MALDO	3462531_length_514_cvg_12.0_tip_0	1.84e-11
A0A498KS40_MALDO	3957959_length_2437_cvg_14.0_tip_0	2.02e-11
A0A498KS35_MALDO	3628959_length_669_cvg_7.0_tip_1	1.32e-13
A0A498KS32_MALDO	3942561_length_2135_cvg_12.0_tip_0	1.65e-15
A0A498KS24_MALDO	3589789_length_622_cvg_15.0_tip_0	9.88e-11
A0A498KS23_MALDO	3455339_length_509_cvg_9.0_tip_0	9.31e-11
A0A498KS20_MALDO	4018679_length_5380_cvg_13.0_tip_1	6.11e-11
A0A498KS15_MALDO	4004231_length_4186_cvg_12.9_tip_1	2.11e-14
A0A498KS13_MALDO	3441891_length_500_cvg_9.0_tip_1	9.29e-30
A0A498KS08_MALDO	3584145_length_616_cvg_5.0_tip_1	6.72e-24
A0A498KS03_MALDO	3442165_length_501_cvg_9.0_tip_1	1.5e-13
A0A498KS01_MALDO	3902723_length_1627_cvg_12.0_tip_0	5.53e-16
A0A498KRZ5_MALDO	3665271_length_721_cvg_12.0_tip_0	1.86e-61
A0A498KRZ3_MALDO	4001849_length_4041_cvg_12.0_tip_0	8.84e-11
A0A498KRY7_MALDO	3506969_length_546_cvg_7.0_tip_1	2.1e-13
A0A498KRY6_MALDO	3582285_length_614_cvg_8.0_tip_1	5.77e-21
A0A498KRY4_MALDO	3465521_length_516_cvg_14.4_tip_1	1.57e-13
A0A498KRY2_MALDO	3830569_length_1153_cvg_13.8_tip_0	1.08e-17
A0A498KRY1_MALDO	3922895_length_1850_cvg_12.0_tip_1	9.6e-11
A0A498KRX7_MALDO	3605663_length_640_cvg_14.0_tip_0	3.65e-12
A0A498KRX5_MALDO	3492523_length_535_cvg_10.2_tip_0	6.81e-13
A0A498KRX4_MALDO	3685059_length_753_cvg_14.0_tip_0	3.59e-18
A0A498KRW7_MALDO	3965407_length_2615_cvg_14.0_tip_1	2.55e-15
A0A498KRW6_MALDO	3686151_length_755_cvg_10.0_tip_1	2.59e-33
A0A498KRW4_MALDO	3800967_length_1035_cvg_10.0_tip_1	1.05e-27
A0A498KRW3_MALDO	3448959_length_505_cvg_15.0_tip_0	7.28e-13
A0A498KRV7_MALDO	3849123_length_1243_cvg_14.0_tip_0	7.92e-11
A0A498KRV6_MALDO	3542071_length_575_cvg_5.0_tip_0	9.02e-15
A0A498KRV3_MALDO	3486031_length_530_cvg_6.0_tip_1	2.97e-13
A0A498KRU4_MALDO	3808247_length_1062_cvg_12.0_tip_0	8.06e-23
A0A498KRU3_MALDO	3878327_length_1422_cvg_15.0_tip_0	1.45e-22
A0A498KRU0_MALDO	3712577_length_803_cvg_8.7_tip_0	1.87e-29
A0A498KRT6_MALDO	3495173_length_537_cvg_13.0_tip_0	1.53e-11
A0A498KRT5_MALDO	3513497_length_551_cvg_21.0_tip_1	1.34e-37
A0A498KRT0_MALDO	3452141_length_507_cvg_6.0_tip_1	4.44e-30
A0A498KRS5_MALDO	3906669_length_1666_cvg_13.0_tip_0	2.31e-47
A0A498KRS0_MALDO	3465223_length_515_cvg_14.0_tip_0	9.64e-11
A0A498KRR5_MALDO	3733343_length_846_cvg_12.8_tip_1	9.74e-12
A0A498KRR0_MALDO	3605219_length_640_cvg_14.0_tip_0	2.3e-11
A0A498KRQ9_MALDO	3731933_length_843_cvg_7.3_tip_0	3.08e-11
A0A498KRQ8_MALDO	3595441_length_629_cvg_8.0_tip_0	6.04e-18
A0A498KRQ6_MALDO	3598367_length_632_cvg_13.0_tip_0	4.97e-11
A0A498KRQ0_MALDO	3803353_length_1043_cvg_7.6_tip_0	2.9e-13
A0A498KRP6_MALDO	3858689_length_1296_cvg_12.0_tip_0	1e-59
A0A498KRP2_MALDO	3929601_length_1939_cvg_14.0_tip_0	3.06e-13
A0A498KRP1_MALDO	3478709_length_525_cvg_15.2_tip_1	1.15e-13
A0A498KRP0_MALDO	3525253_length_560_cvg_11.0_tip_0	3.74e-11
A0A498KRN7_MALDO	3957375_length_2425_cvg_12.0_tip_0	2.19e-12
A0A498KRN6_MALDO	3513555_length_551_cvg_7.0_tip_1	1.53e-82
A0A498KRN1_MALDO	3455221_length_509_cvg_12.4_tip_0	7.33e-19
A0A498KRM7_MALDO	4002055_length_4054_cvg_12.8_tip_1	8.6e-11
A0A498KRM5_MALDO	3775025_length_952_cvg_11.0_tip_0	2.61e-15
A0A498KRM3_MALDO	3672185_length_732_cvg_6.0_tip_0	8.79e-11
A0A498KRL7_MALDO	3740171_length_862_cvg_9.9_tip_1	9.09e-22
A0A498KRL4_MALDO	3567233_length_599_cvg_13.5_tip_0	2.08e-16
A0A498KRL3_MALDO	3463977_length_515_cvg_6.0_tip_1	2.67e-11
A0A498KRK9_MALDO	3561861_length_594_cvg_15.0_tip_0	1.94e-14
A0A498KRK3_MALDO	4048147_length_21740_cvg_13.0_tip_0	4.77e-11
A0A498KRK2_MALDO	3977629_length_2966_cvg_13.0_tip_0	8.28e-11
A0A498KRK1_MALDO	4033173_length_7696_cvg_13.1_tip_0	9.01e-11
A0A498KRJ9_MALDO	3843375_length_1214_cvg_9.5_tip_0	8.43e-11
A0A498KRJ8_MALDO	3950967_length_2287_cvg_13.1_tip_0	7.57e-22
A0A498KRJ4_MALDO	3668447_length_726_cvg_11.0_tip_0	2.97e-15
A0A498KRJ2_MALDO	3871733_length_1376_cvg_13.0_tip_0	8.38e-12
A0A498KRI9_MALDO	4029701_length_6932_cvg_13.6_tip_0	4.2e-19
A0A498KRI4_MALDO	3633657_length_675_cvg_12.0_tip_0	3.56e-28
A0A498KRI2_MALDO	3974889_length_2877_cvg_5.8_tip_1	1.11e-11
A0A498KRI0_MALDO	3963619_length_2569_cvg_14.0_tip_0	9.22e-12
A0A498KRH6_MALDO	3890887_length_1521_cvg_12.0_tip_0	7.07e-34
A0A498KRH4_MALDO	4022213_length_5796_cvg_13.0_tip_1	8.88e-12
A0A498KRG9_MALDO	3459123_length_511_cvg_13.0_tip_0	1.17e-11
A0A498KRE6_MALDO	3859127_length_1298_cvg_15.0_tip_0	4.11e-17
A0A498KRD4_MALDO	3967543_length_2668_cvg_7.0_tip_0	1.96e-12
A0A498KRD0_MALDO	3542567_length_575_cvg_5.0_tip_0	5.81e-11
A0A498KRC8_MALDO	3943051_length_2143_cvg_12.8_tip_1	4.94e-11
A0A498KRC4_MALDO	3936097_length_2032_cvg_13.0_tip_0	8.89e-11
A0A498KRB8_MALDO	3624343_length_663_cvg_7.9_tip_0	4.61e-13
A0A498KRB7_MALDO	3449607_length_505_cvg_13.0_tip_0	1.25e-11
A0A498KRB3_MALDO	3530279_length_565_cvg_14.0_tip_0	2.35e-45
A0A498KRA6_MALDO	3561211_length_593_cvg_11.0_tip_1	4.66e-12
A0A498KRA3_MALDO	3948905_length_2247_cvg_12.9_tip_0	1.33e-11
A0A498KR99_MALDO	3717245_length_812_cvg_9.4_tip_0	1.79e-23
A0A498KR97_MALDO	3518027_length_554_cvg_16.2_tip_1	2.36e-13
A0A498KR94_MALDO	3654335_length_705_cvg_10.0_tip_0	5.31e-11
A0A498KR92_MALDO	4012867_length_4813_cvg_12.0_tip_1	7.33e-11
A0A498KR88_MALDO	3631897_length_673_cvg_13.0_tip_0	2.09e-11
A0A498KR84_MALDO	3650509_length_699_cvg_14.0_tip_1	1.13e-11
A0A498KR82_MALDO	3969937_length_2730_cvg_14.0_tip_0	7.54e-11
A0A498KR79_MALDO	3844987_length_1222_cvg_12.0_tip_1	5.77e-28
A0A498KR75_MALDO	4047681_length_19071_cvg_12.8_tip_1	9.12e-12
A0A498KR72_MALDO	3960261_length_2490_cvg_12.0_tip_0	7.18e-17
A0A498KR69_MALDO	3944227_length_2163_cvg_12.0_tip_0	3.48e-16
A0A498KR67_MALDO	3673825_length_734_cvg_5.2_tip_1	4.2e-11
A0A498KR66_MALDO	3893149_length_1540_cvg_12.0_tip_0	4.32e-17
A0A498KR62_MALDO	3717381_length_812_cvg_14.0_tip_0	5.83e-11
A0A498KR60_MALDO	3703697_length_786_cvg_11.0_tip_0	6.73e-12
A0A498KR56_MALDO	3986749_length_3300_cvg_14.0_tip_0	1.5e-15
A0A498KR51_MALDO	3927085_length_1905_cvg_12.8_tip_1	5.33e-33
A0A498KR48_MALDO	3720389_length_818_cvg_10.1_tip_1	5.98e-22
A0A498KR45_MALDO	4035821_length_8383_cvg_13.0_tip_1	7.34e-11
A0A498KR40_MALDO	3614935_length_651_cvg_13.0_tip_0	3.75e-44
A0A498KR39_MALDO	3564913_length_597_cvg_6.0_tip_1	3.39e-11
A0A498KR38_MALDO	3551941_length_584_cvg_10.0_tip_1	4.02e-26
A0A498KR37_MALDO	3783061_length_975_cvg_13.0_tip_0	2.96e-32
A0A498KR27_MALDO	3545473_length_578_cvg_6.5_tip_1	1.24e-14
A0A498KR26_MALDO	3651683_length_701_cvg_9.5_tip_0	2.43e-15
A0A498KR24_MALDO	3948641_length_2242_cvg_12.0_tip_0	8.1e-11
A0A498KR20_MALDO	3702931_length_784_cvg_12.0_tip_0	4.82e-27
A0A498KR18_MALDO	3511565_length_549_cvg_13.0_tip_0	1.95e-22
A0A498KR12_MALDO	3444697_length_502_cvg_7.4_tip_1	6.36e-14
A0A498KR09_MALDO	3469221_length_518_cvg_10.8_tip_0	1.12e-20
A0A498KR08_MALDO	3494383_length_536_cvg_7.0_tip_1	4.57e-23
A0A498KR07_MALDO	3733899_length_848_cvg_6.6_tip_1	9.99e-20
A0A498KR06_MALDO	4011837_length_4730_cvg_12.0_tip_1	2.4e-11
A0A498KR05_MALDO	3981423_length_3094_cvg_13.0_tip_1	1.82e-11
A0A498KR04_MALDO	3917427_length_1783_cvg_14.0_tip_1	6.8e-13
A0A498KQZ8_MALDO	3441055_length_500_cvg_11.0_tip_0	1.43e-17
A0A498KQZ7_MALDO	3897657_length_1580_cvg_12.2_tip_0	7.83e-44
A0A498KQZ6_MALDO	3907811_length_1678_cvg_8.7_tip_1	1.16e-14
A0A498KQZ5_MALDO	3724933_length_828_cvg_11.0_tip_0	1.36e-34
A0A498KQZ3_MALDO	4008063_length_4444_cvg_13.0_tip_1	2.78e-27
A0A498KQZ2_MALDO	3870383_length_1368_cvg_14.0_tip_1	6.98e-28
A0A498KQZ1_MALDO	3562105_length_594_cvg_5.0_tip_1	1.52e-11
A0A498KQY6_MALDO	3805839_length_1052_cvg_10.1_tip_0	2.33e-13
A0A498KQY5_MALDO	3933081_length_1987_cvg_14.0_tip_0	9.26e-11
A0A498KQY4_MALDO	3872287_length_1380_cvg_6.0_tip_1	8.99e-11
A0A498KQY2_MALDO	4030279_length_7047_cvg_14.0_tip_0	3.08e-17
A0A498KQX8_MALDO	3712357_length_802_cvg_13.0_tip_0	5.86e-13
A0A498KQX6_MALDO	3792317_length_1005_cvg_12.0_tip_0	5.55e-14
A0A498KQX3_MALDO	3475569_length_523_cvg_8.0_tip_1	8.79e-11
A0A498KQX2_MALDO	3672517_length_732_cvg_8.4_tip_0	6.19e-14
A0A498KQX1_MALDO	3979483_length_3030_cvg_9.4_tip_0	8.44e-11
A0A498KQW6_MALDO	3909089_length_1691_cvg_5.8_tip_1	2.82e-11
A0A498KQW4_MALDO	3835899_length_1178_cvg_14.0_tip_0	2.24e-127
A0A498KQW3_MALDO	3494905_length_536_cvg_13.0_tip_0	2.9e-16
A0A498KQW2_MALDO	3574383_length_606_cvg_11.0_tip_0	4.31e-16
A0A498KQV7_MALDO	3936559_length_2039_cvg_13.4_tip_1	5.12e-25
A0A498KQV5_MALDO	3839085_length_1193_cvg_9.8_tip_0	7.14e-12
A0A498KQV4_MALDO	3495879_length_537_cvg_13.0_tip_0	4.33e-12
A0A498KQV1_MALDO	3778665_length_962_cvg_5.5_tip_1	9.46e-14
A0A498KQV0_MALDO	3463179_length_514_cvg_3.0_tip_1	1.25e-14
A0A498KQU9_MALDO	3992755_length_3560_cvg_14.0_tip_1	5.83e-56
A0A498KQU5_MALDO	3939913_length_2091_cvg_12.0_tip_1	8.54e-11
A0A498KQU4_MALDO	3626243_length_665_cvg_12.0_tip_0	3.24e-40
A0A498KQU3_MALDO	3879683_length_1433_cvg_13.0_tip_0	9.78e-11
A0A498KQU2_MALDO	3639611_length_684_cvg_12.0_tip_0	2.35e-21
A0A498KQU1_MALDO	3604751_length_639_cvg_6.5_tip_0	7.21e-11
A0A498KQT6_MALDO	3937071_length_2046_cvg_10.6_tip_0	1.05e-32
A0A498KQT4_MALDO	4017665_length_5275_cvg_13.0_tip_1	2.5e-17
A0A498KQS9_MALDO	3524731_length_560_cvg_14.0_tip_0	1.11e-16
A0A498KQS8_MALDO	3998639_length_3857_cvg_12.0_tip_1	2.54e-15
A0A498KQS7_MALDO	3662659_length_717_cvg_13.2_tip_0	8.18e-79
A0A498KQS5_MALDO	3927499_length_1910_cvg_13.6_tip_0	8.74e-11
A0A498KQS4_MALDO	3885221_length_1474_cvg_14.0_tip_0	4.06e-11
A0A498KQS2_MALDO	3582937_length_615_cvg_6.0_tip_0	7.12e-11
A0A498KQS0_MALDO	3973427_length_2831_cvg_13.1_tip_1	4.55e-13
A0A498KQR9_MALDO	4008095_length_4448_cvg_14.0_tip_0	6.77e-17
A0A498KQR8_MALDO	3564229_length_596_cvg_5.1_tip_1	1.9e-13
A0A498KQR7_MALDO	3576511_length_608_cvg_4.4_tip_1	1.22e-15
A0A498KQR4_MALDO	3817825_length_1099_cvg_6.0_tip_0	1.77e-11
A0A498KQR1_MALDO	3643371_length_689_cvg_9.0_tip_1	1.06e-21
A0A498KQQ9_MALDO	3485899_length_530_cvg_14.0_tip_0	6.18e-14
A0A498KQQ5_MALDO	4006425_length_4339_cvg_12.0_tip_1	4.15e-21
A0A498KQQ4_MALDO	3990135_length_3440_cvg_12.0_tip_0	3.79e-34
A0A498KQQ2_MALDO	3743887_length_870_cvg_13.0_tip_0	5.9e-12
A0A498KQQ0_MALDO	3812809_length_1079_cvg_10.9_tip_0	6.14e-11
A0A498KQP9_MALDO	3880719_length_1440_cvg_14.0_tip_0	3.7e-41
A0A498KQP4_MALDO	3732541_length_844_cvg_12.0_tip_1	1.6e-11
A0A498KQP2_MALDO	3477839_length_524_cvg_13.0_tip_0	9.61e-11
A0A498KQP0_MALDO	3853235_length_1265_cvg_6.0_tip_1	1.74e-11
A0A498KQN9_MALDO	3443913_length_502_cvg_14.4_tip_1	3.35e-11
A0A498KQN6_MALDO	3607253_length_642_cvg_7.0_tip_0	2.34e-12
A0A498KQN2_MALDO	3750787_length_887_cvg_13.6_tip_0	8.36e-11
A0A498KQM9_MALDO	4001003_length_3992_cvg_13.0_tip_1	8.69e-11
A0A498KQM7_MALDO	3574811_length_606_cvg_14.0_tip_0	2.33e-52
A0A498KQM3_MALDO	3914945_length_1754_cvg_7.0_tip_1	7.96e-11
A0A498KQM2_MALDO	3782065_length_972_cvg_15.0_tip_0	9.88e-14
A0A498KQM0_MALDO	3920359_length_1818_cvg_10.8_tip_1	2.89e-12
A0A498KQL9_MALDO	3517183_length_554_cvg_13.0_tip_0	8.03e-15
A0A498KQL8_MALDO	3765619_length_926_cvg_13.0_tip_0	8.15e-12
A0A498KQL7_MALDO	3442015_length_501_cvg_11.0_tip_0	8.9e-11
A0A498KQL4_MALDO	3642403_length_688_cvg_14.0_tip_0	7.05e-15
A0A498KQL3_MALDO	3581351_length_613_cvg_15.0_tip_0	1.46e-11
A0A498KQL1_MALDO	3763089_length_919_cvg_15.0_tip_0	4.55e-17
A0A498KQK9_MALDO	3701805_length_782_cvg_7.0_tip_1	5.1e-11
A0A498KQK8_MALDO	4031479_length_7300_cvg_13.0_tip_0	2.01e-12
A0A498KQK3_MALDO	3505135_length_544_cvg_6.0_tip_0	9.95e-11
A0A498KQK2_MALDO	4012555_length_4785_cvg_13.0_tip_0	3.29e-15
A0A498KQJ9_MALDO	3486423_length_530_cvg_15.0_tip_0	4.81e-11
A0A498KQJ8_MALDO	3985399_length_3249_cvg_13.0_tip_1	9.55e-11
A0A498KQJ6_MALDO	3984511_length_3213_cvg_13.0_tip_1	6.57e-15
A0A498KQJ5_MALDO	3798821_length_1028_cvg_16.7_tip_0	7.58e-11
A0A498KQJ4_MALDO	3705489_length_789_cvg_7.7_tip_0	4e-22
A0A498KQJ1_MALDO	3453841_length_508_cvg_8.0_tip_1	1.43e-12
A0A498KQI8_MALDO	3573453_length_605_cvg_13.0_tip_0	5.69e-19
A0A498KQI7_MALDO	3688447_length_759_cvg_13.2_tip_0	2.85e-20
A0A498KQI3_MALDO	3885337_length_1475_cvg_12.4_tip_0	2.02e-11
A0A498KQI0_MALDO	3927443_length_1910_cvg_14.0_tip_0	5.03e-11
A0A498KQH8_MALDO	3582229_length_614_cvg_8.5_tip_0	3.14e-15
A0A498KQH7_MALDO	3689911_length_761_cvg_14.0_tip_0	2.57e-22
A0A498KQH6_MALDO	3861775_length_1314_cvg_14.8_tip_1	3.24e-19
A0A498KQH5_MALDO	3497995_length_539_cvg_8.1_tip_0	3.56e-18
A0A498KQH4_MALDO	3777365_length_958_cvg_13.0_tip_0	6.32e-55
A0A498KQH3_MALDO	3621729_length_660_cvg_6.0_tip_0	2.56e-15
A0A498KQH0_MALDO	3448341_length_504_cvg_8.0_tip_1	8.23e-11
A0A498KQG9_MALDO	3820689_length_1111_cvg_12.0_tip_0	4.58e-42
A0A498KQG6_MALDO	3588473_length_621_cvg_12.0_tip_0	3.25e-22
A0A498KQG5_MALDO	3771251_length_941_cvg_12.4_tip_0	6.27e-75
A0A498KQG2_MALDO	3726483_length_831_cvg_6.5_tip_0	1.63e-40
A0A498KQG0_MALDO	3608089_length_643_cvg_8.0_tip_1	2.24e-14
A0A498KQF7_MALDO	3509133_length_547_cvg_8.0_tip_0	7.85e-11
A0A498KQF4_MALDO	3449593_length_505_cvg_8.0_tip_0	9.58e-11
A0A498KQF2_MALDO	3652821_length_702_cvg_6.9_tip_0	2.44e-35
A0A498KQF0_MALDO	3541021_length_574_cvg_6.4_tip_0	2.21e-11
A0A498KQE7_MALDO	3902729_length_1627_cvg_13.0_tip_1	9.49e-11
A0A498KQE6_MALDO	3727705_length_834_cvg_13.0_tip_0	1.67e-12
A0A498KQE5_MALDO	3977553_length_2963_cvg_13.0_tip_1	1.14e-24
A0A498KQE4_MALDO	3757681_length_904_cvg_12.0_tip_0	1.48e-19
A0A498KQE3_MALDO	3666237_length_723_cvg_7.3_tip_0	6.54e-11
A0A498KQE0_MALDO	3572103_length_604_cvg_9.0_tip_0	8.91e-24
A0A498KQD7_MALDO	3655605_length_707_cvg_10.6_tip_1	2.95e-19
A0A498KQD6_MALDO	3770109_length_938_cvg_12.0_tip_0	2.83e-12
A0A498KQD4_MALDO	3842799_length_1211_cvg_15.0_tip_0	9.55e-11
A0A498KQD3_MALDO	3651741_length_701_cvg_4.1_tip_1	1.2e-15
A0A498KQD1_MALDO	3955661_length_2385_cvg_14.0_tip_0	8.99e-11
A0A498KQC7_MALDO	3722979_length_824_cvg_13.6_tip_1	1.44e-11
A0A498KQC6_MALDO	3679037_length_743_cvg_11.7_tip_1	7.95e-12
A0A498KQC3_MALDO	3624577_length_663_cvg_10.0_tip_1	4e-11
A0A498KQB6_MALDO	3946887_length_2209_cvg_14.8_tip_0	9.01e-11
A0A498KQB5_MALDO	3852017_length_1259_cvg_11.8_tip_1	5.45e-11
A0A498KQB4_MALDO	3487815_length_531_cvg_4.5_tip_0	6.33e-11
A0A498KQB0_MALDO	3476269_length_523_cvg_13.0_tip_1	4.56e-15
A0A498KQA7_MALDO	3811535_length_1074_cvg_11.0_tip_1	3.06e-12
A0A498KQA5_MALDO	3483871_length_528_cvg_7.0_tip_0	3.51e-16
A0A498KQA2_MALDO	3842275_length_1208_cvg_8.4_tip_1	3.95e-13
A0A498KQA1_MALDO	3863881_length_1327_cvg_13.0_tip_0	9.32e-11
A0A498KQ99_MALDO	3528961_length_564_cvg_13.0_tip_1	2.71e-12
A0A498KQ97_MALDO	3591693_length_624_cvg_13.0_tip_0	2.38e-11
A0A498KQ96_MALDO	3968589_length_2695_cvg_12.9_tip_0	1.27e-16
A0A498KQ95_MALDO	4041697_length_10730_cvg_12.0_tip_1	9.18e-11
A0A498KQ94_MALDO	3650275_length_699_cvg_9.0_tip_0	1.37e-11
A0A498KQ92_MALDO	3908257_length_1682_cvg_10.0_tip_1	1.44e-18
A0A498KQ90_MALDO	3500967_length_541_cvg_5.6_tip_1	3.37e-21
A0A498KQ89_MALDO	3594985_length_628_cvg_13.0_tip_0	1.07e-12
A0A498KQ86_MALDO	3950941_length_2287_cvg_13.0_tip_0	1.61e-13
A0A498KQ80_MALDO	3893855_length_1546_cvg_9.4_tip_0	4.58e-11
A0A498KQ78_MALDO	4023593_length_5979_cvg_13.0_tip_0	9.05e-11
A0A498KQ74_MALDO	3674773_length_736_cvg_25.5_tip_1	3e-19
A0A498KQ70_MALDO	3842887_length_1211_cvg_14.0_tip_0	9.98e-33
A0A498KQ66_MALDO	3467033_length_517_cvg_10.0_tip_0	1.26e-53
A0A498KQ62_MALDO	3677831_length_741_cvg_28.4_tip_0	5.96e-11
A0A498KQ58_MALDO	3963859_length_2575_cvg_11.6_tip_1	3.76e-39
A0A498KQ52_MALDO	3848983_length_1243_cvg_13.0_tip_0	3.4e-13
A0A498KQ50_MALDO	3695443_length_771_cvg_11.0_tip_0	3.28e-78
A0A498KQ49_MALDO	3988299_length_3363_cvg_19.0_tip_1	2.16e-12
A0A498KQ48_MALDO	3822255_length_1117_cvg_14.0_tip_0	1.82e-24
A0A498KQ44_MALDO	3733193_length_846_cvg_6.0_tip_0	2.6e-19
A0A498KQ41_MALDO	3653395_length_703_cvg_8.7_tip_1	2.65e-20
A0A498KQ37_MALDO	3967497_length_2667_cvg_11.9_tip_1	1.22e-13
A0A498KQ36_MALDO	3546897_length_579_cvg_6.8_tip_1	4.1e-11
A0A498KQ34_MALDO	3643143_length_688_cvg_14.0_tip_0	5.84e-11
A0A498KQ31_MALDO	3644335_length_690_cvg_11.5_tip_0	7.48e-12
A0A498KQ28_MALDO	4008717_length_4494_cvg_14.0_tip_1	5.58e-11
A0A498KQ22_MALDO	3881203_length_1444_cvg_34.9_tip_1	1.23e-11
A0A498KQ21_MALDO	3972807_length_2812_cvg_12.8_tip_1	6.56e-11
A0A498KQ20_MALDO	3590473_length_623_cvg_12.0_tip_1	1.01e-17
A0A498KQ17_MALDO	3595633_length_629_cvg_14.0_tip_0	9.28e-19
A0A498KQ16_MALDO	3554789_length_587_cvg_7.0_tip_1	1.35e-17
A0A498KQ14_MALDO	3984063_length_3194_cvg_14.3_tip_0	2.31e-26
A0A498KQ13_MALDO	3556173_length_588_cvg_30.7_tip_1	5e-16
A0A498KQ11_MALDO	4018559_length_5368_cvg_13.0_tip_1	8.11e-11
A0A498KQ07_MALDO	3861701_length_1314_cvg_14.0_tip_0	1.07e-14
A0A498KQ05_MALDO	4019591_length_5481_cvg_13.0_tip_0	9.82e-11
A0A498KQ04_MALDO	3831841_length_1159_cvg_7.0_tip_1	7.56e-13
A0A498KQ03_MALDO	3589895_length_622_cvg_7.0_tip_1	2.24e-22
A0A498KQ00_MALDO	3526799_length_562_cvg_13.0_tip_0	2.76e-23
A0A498KPZ9_MALDO	3904453_length_1643_cvg_13.1_tip_0	1.3e-33
A0A498KPZ8_MALDO	3473467_length_521_cvg_6.0_tip_1	7.56e-11
A0A498KPZ5_MALDO	3695555_length_771_cvg_12.0_tip_1	7.91e-11
A0A498KPZ4_MALDO	3879807_length_1433_cvg_11.0_tip_1	2.73e-17
A0A498KPZ3_MALDO	4037025_length_8746_cvg_12.9_tip_1	8.96e-11
A0A498KPZ2_MALDO	3526005_length_561_cvg_4.0_tip_1	5.52e-11
A0A498KPY8_MALDO	3965419_length_2616_cvg_6.0_tip_1	1.53e-11
A0A498KPY5_MALDO	3502939_length_543_cvg_11.0_tip_0	7.96e-11
A0A498KPY2_MALDO	3539873_length_573_cvg_10.5_tip_1	9.04e-16
A0A498KPY0_MALDO	3462093_length_513_cvg_55.9_tip_1	2.38e-27
A0A498KPX8_MALDO	3858015_length_1292_cvg_13.0_tip_0	2.71e-11
A0A498KPX7_MALDO	3483461_length_528_cvg_15.0_tip_0	1.96e-12
A0A498KPX5_MALDO	3482957_length_528_cvg_15.0_tip_0	8.21e-11
A0A498KPX3_MALDO	3999817_length_3921_cvg_13.0_tip_1	2.12e-15
A0A498KPX2_MALDO	3819249_length_1105_cvg_6.5_tip_0	2.61e-15
A0A498KPX0_MALDO	3606301_length_641_cvg_5.8_tip_0	4.25e-11
A0A498KPW9_MALDO	3498565_length_539_cvg_6.7_tip_1	3.69e-11
A0A498KPW7_MALDO	4001577_length_4025_cvg_13.0_tip_1	9.36e-11
A0A498KPW4_MALDO	3479649_length_525_cvg_12.0_tip_0	3.91e-41
A0A498KPW3_MALDO	3446649_length_503_cvg_8.0_tip_0	9.94e-11
A0A498KPW1_MALDO	3727159_length_833_cvg_11.0_tip_1	6.41e-17
A0A498KPV8_MALDO	3960265_length_2490_cvg_11.0_tip_1	3.9e-17
A0A498KPV6_MALDO	3492305_length_534_cvg_11.5_tip_1	9.24e-16
A0A498KPV3_MALDO	3805325_length_1050_cvg_13.0_tip_0	1.04e-18
A0A498KPV1_MALDO	3545471_length_578_cvg_6.0_tip_1	1.09e-14
A0A498KPU9_MALDO	3613879_length_650_cvg_8.0_tip_1	1.64e-11
A0A498KPU8_MALDO	3632597_length_674_cvg_9.0_tip_0	6.43e-11
A0A498KPU7_MALDO	3512597_length_550_cvg_11.8_tip_1	5.89e-11
A0A498KPU5_MALDO	3536911_length_570_cvg_12.1_tip_0	1.87e-18
A0A498KPU4_MALDO	3441809_length_500_cvg_7.8_tip_0	2.64e-15
A0A498KPU0_MALDO	3818881_length_1103_cvg_8.4_tip_0	1.29e-17
A0A498KPT8_MALDO	3660799_length_714_cvg_5.3_tip_0	2.86e-13
A0A498KPT7_MALDO	3742601_length_867_cvg_11.0_tip_0	1.03e-107
A0A498KPT6_MALDO	3824413_length_1127_cvg_15.0_tip_0	1.96e-26
A0A498KPT5_MALDO	4043941_length_12319_cvg_13.0_tip_1	1.16e-11
A0A498KPT0_MALDO	3719701_length_817_cvg_7.0_tip_0	7.35e-11
A0A498KPS8_MALDO	3572873_length_605_cvg_13.4_tip_1	6.65e-13
A0A498KPS3_MALDO	3937343_length_2050_cvg_12.0_tip_0	1.2e-12
A0A498KPS2_MALDO	3997851_length_3816_cvg_13.0_tip_0	1.91e-12
A0A498KPR8_MALDO	3919889_length_1812_cvg_14.0_tip_0	4e-12
A0A498KPR5_MALDO	3501241_length_541_cvg_18.0_tip_0	4.27e-19
A0A498KPR3_MALDO	3867795_length_1352_cvg_6.8_tip_0	9.98e-13
A0A498KPR2_MALDO	3845057_length_1222_cvg_6.0_tip_1	5.3e-31
A0A498KPR1_MALDO	3449871_length_505_cvg_8.0_tip_0	4.16e-23
A0A498KPR0_MALDO	3919497_length_1807_cvg_13.0_tip_0	8.73e-13
A0A498KPQ3_MALDO	3852487_length_1261_cvg_10.1_tip_1	4.93e-11
A0A498KPQ2_MALDO	3896031_length_1566_cvg_14.0_tip_0	9.55e-11
A0A498KPP9_MALDO	3462753_length_514_cvg_17.9_tip_1	1.23e-21
A0A498KPP7_MALDO	3627871_length_668_cvg_9.0_tip_1	9.5e-11
A0A498KPP6_MALDO	3879371_length_1430_cvg_13.8_tip_1	4.27e-38
A0A498KPP4_MALDO	4012137_length_4754_cvg_14.0_tip_0	1.88e-11
A0A498KPP3_MALDO	3470845_length_519_cvg_6.0_tip_1	2.32e-12
A0A498KPP0_MALDO	3470131_length_519_cvg_14.0_tip_0	1.11e-16
A0A498KPN6_MALDO	3974455_length_2864_cvg_12.9_tip_1	1.76e-17
A0A498KPN5_MALDO	3885003_length_1473_cvg_14.0_tip_0	3.19e-24
A0A498KPN2_MALDO	3828139_length_1143_cvg_12.0_tip_1	1.61e-17
A0A498KPN1_MALDO	3712379_length_802_cvg_10.5_tip_1	9.33e-44
A0A498KPN0_MALDO	3902489_length_1625_cvg_13.0_tip_0	2.61e-40
A0A498KPM9_MALDO	3921687_length_1834_cvg_14.0_tip_0	8.46e-11
A0A498KPM8_MALDO	3447313_length_504_cvg_12.0_tip_1	7.29e-11
A0A498KPM7_MALDO	3948611_length_2242_cvg_12.0_tip_0	2.96e-18
A0A498KPM6_MALDO	3629233_length_669_cvg_7.0_tip_1	2e-14
A0A498KPM5_MALDO	3617353_length_654_cvg_8.2_tip_0	1.61e-12
A0A498KPM4_MALDO	3902085_length_1622_cvg_12.0_tip_1	9.83e-11
A0A498KPM3_MALDO	3720953_length_819_cvg_13.0_tip_0	1.49e-24
A0A498KPM2_MALDO	3559569_length_591_cvg_15.0_tip_0	7.84e-12
A0A498KPM1_MALDO	3774453_length_950_cvg_13.0_tip_1	7.32e-11
A0A498KPM0_MALDO	3497509_length_538_cvg_14.0_tip_0	4.62e-12
A0A498KPL9_MALDO	3553421_length_585_cvg_12.0_tip_0	9.79e-11
A0A498KPL8_MALDO	3679299_length_743_cvg_7.9_tip_1	6.19e-13
A0A498KPL7_MALDO	3553779_length_586_cvg_8.6_tip_0	3.59e-11
A0A498KPL6_MALDO	3990891_length_3475_cvg_14.0_tip_0	3.95e-25
A0A498KPL5_MALDO	4041511_length_10645_cvg_12.9_tip_1	9.31e-11
A0A498KPL3_MALDO	3493543_length_535_cvg_15.0_tip_0	4.77e-11
A0A498KPL2_MALDO	3745039_length_873_cvg_9.4_tip_1	2.97e-20
A0A498KPL1_MALDO	3560421_length_592_cvg_6.0_tip_0	7.32e-27
A0A498KPL0_MALDO	3546791_length_579_cvg_14.0_tip_0	8.54e-12
A0A498KPK9_MALDO	3977245_length_2952_cvg_13.0_tip_0	4.58e-11
A0A498KPK7_MALDO	3842535_length_1209_cvg_15.0_tip_0	1.9e-15
A0A498KPK6_MALDO	3925253_length_1881_cvg_13.0_tip_1	1.54e-11
A0A498KPK0_MALDO	4020567_length_5591_cvg_13.0_tip_1	4.55e-11
A0A498KPJ8_MALDO	3975769_length_2905_cvg_11.6_tip_0	7.79e-11
A0A498KPJ7_MALDO	3968379_length_2689_cvg_11.8_tip_1	4.68e-11
A0A498KPJ6_MALDO	3443147_length_501_cvg_6.0_tip_0	9.64e-11
A0A498KPJ3_MALDO	3839969_length_1197_cvg_10.6_tip_0	1.39e-19
A0A498KPJ2_MALDO	4035149_length_8206_cvg_14.0_tip_1	2.04e-15
A0A498KPJ1_MALDO	3785607_length_983_cvg_12.9_tip_0	2.35e-56
A0A498KPI7_MALDO	3857841_length_1291_cvg_12.0_tip_0	6.01e-11
A0A498KPI6_MALDO	3613383_length_649_cvg_11.0_tip_0	3.22e-12
A0A498KPI5_MALDO	3956529_length_2405_cvg_13.4_tip_1	3.32e-12
A0A498KPI0_MALDO	3780335_length_967_cvg_6.0_tip_1	1.04e-15
A0A498KPH7_MALDO	3936085_length_2032_cvg_13.9_tip_0	1.21e-20
A0A498KPH5_MALDO	3954147_length_2353_cvg_6.0_tip_1	7.4e-11
A0A498KPH4_MALDO	3534575_length_568_cvg_9.1_tip_0	2.72e-29
A0A498KPH3_MALDO	3453247_length_508_cvg_27.3_tip_0	9.52e-11
A0A498KPH2_MALDO	3597289_length_631_cvg_13.0_tip_0	8.52e-11
A0A498KPH0_MALDO	3850501_length_1250_cvg_12.0_tip_0	9.89e-11
A0A498KPG7_MALDO	3600441_length_634_cvg_14.0_tip_0	3.78e-13
A0A498KPG6_MALDO	3863985_length_1328_cvg_11.0_tip_1	6.72e-11
A0A498KPG3_MALDO	3823927_length_1125_cvg_14.0_tip_0	9.1e-11
A0A498KPG1_MALDO	3459463_length_512_cvg_5.0_tip_0	4.3e-12
A0A498KPF7_MALDO	3542643_length_575_cvg_7.0_tip_1	5.25e-11
A0A498KPF6_MALDO	3899687_length_1598_cvg_14.0_tip_0	1.08e-12
A0A498KPF4_MALDO	3924709_length_1874_cvg_13.0_tip_0	5.91e-11
A0A498KPF1_MALDO	3813863_length_1083_cvg_10.6_tip_0	5.29e-11
A0A498KPF0_MALDO	3846277_length_1228_cvg_12.0_tip_0	1.68e-14
A0A498KPE8_MALDO	3640087_length_684_cvg_14.0_tip_1	3.97e-13
A0A498KPE6_MALDO	3539849_length_573_cvg_5.0_tip_1	2.15e-15
A0A498KPE3_MALDO	4022361_length_5816_cvg_13.0_tip_1	9.37e-14
A0A498KPE1_MALDO	3832899_length_1164_cvg_12.0_tip_1	1.3e-15
A0A498KPE0_MALDO	3985939_length_3270_cvg_14.0_tip_0	3.66e-11
A0A498KPD9_MALDO	3501585_length_541_cvg_12.0_tip_1	3.02e-12
A0A498KPD7_MALDO	3963547_length_2567_cvg_12.0_tip_1	4.81e-13
A0A498KPD6_MALDO	4028251_length_6667_cvg_13.0_tip_1	9.1e-11
A0A498KPD4_MALDO	3939113_length_2077_cvg_11.0_tip_1	8.65e-13
A0A498KPD3_MALDO	3887919_length_1495_cvg_13.0_tip_0	9.08e-37
A0A498KPD2_MALDO	3812451_length_1078_cvg_14.0_tip_0	4.18e-15
A0A498KPD1_MALDO	3508111_length_547_cvg_8.9_tip_1	8.24e-31
A0A498KPD0_MALDO	3446261_length_503_cvg_12.0_tip_1	9.56e-11
A0A498KPC7_MALDO	4027817_length_6591_cvg_11.7_tip_1	7.88e-13
A0A498KPC6_MALDO	3871063_length_1372_cvg_8.0_tip_1	1.54e-11
A0A498KPC3_MALDO	3785231_length_982_cvg_14.0_tip_0	4.61e-11
A0A498KPC2_MALDO	3543527_length_576_cvg_14.0_tip_0	6.28e-27
A0A498KPC1_MALDO	3447235_length_504_cvg_7.0_tip_1	9.24e-54
A0A498KPB9_MALDO	3783771_length_977_cvg_13.0_tip_0	7.42e-11
A0A498KPB6_MALDO	3997075_length_3777_cvg_13.8_tip_1	1.63e-40
A0A498KPB5_MALDO	3659591_length_713_cvg_12.0_tip_1	8.43e-11
A0A498KPB2_MALDO	3660779_length_714_cvg_13.0_tip_1	5.66e-12
A0A498KPB1_MALDO	3871345_length_1373_cvg_7.0_tip_1	3.99e-13
A0A498KPA9_MALDO	3900819_length_1609_cvg_13.0_tip_1	1.34e-11
A0A498KPA8_MALDO	4013197_length_4842_cvg_12.2_tip_0	1.09e-14
A0A498KPA7_MALDO	3484523_length_529_cvg_9.5_tip_1	9.65e-11
A0A498KPA5_MALDO	3792211_length_1005_cvg_13.0_tip_0	7.68e-11
A0A498KPA4_MALDO	3612957_length_649_cvg_4.0_tip_0	3.89e-12
A0A498KPA0_MALDO	3965603_length_2620_cvg_8.5_tip_0	3.51e-11
A0A498KP98_MALDO	4048465_length_27427_cvg_12.8_tip_1	1.49e-14
A0A498KP97_MALDO	3687655_length_757_cvg_13.0_tip_0	1.28e-24
A0A498KP96_MALDO	3682667_length_749_cvg_6.7_tip_0	9.27e-19
A0A498KP93_MALDO	3529977_length_564_cvg_5.0_tip_0	2.04e-14
A0A498KP90_MALDO	3976317_length_2922_cvg_12.0_tip_1	3.89e-11
A0A498KP89_MALDO	3995923_length_3716_cvg_13.0_tip_1	9.5e-11
A0A498KP87_MALDO	3739935_length_861_cvg_13.0_tip_0	8.68e-11
A0A498KP85_MALDO	3444105_length_502_cvg_6.1_tip_0	3.61e-12
A0A498KP84_MALDO	4028525_length_6715_cvg_12.9_tip_0	5.59e-11
A0A498KP83_MALDO	4034739_length_8094_cvg_12.0_tip_1	7.78e-11
A0A498KP80_MALDO	3458025_length_511_cvg_30.0_tip_0	1.45e-20
A0A498KP79_MALDO	3502915_length_543_cvg_7.0_tip_0	5.3e-33
A0A498KP78_MALDO	3803363_length_1043_cvg_11.9_tip_1	8.59e-11
A0A498KP77_MALDO	3915195_length_1757_cvg_6.6_tip_0	1e-11
A0A498KP76_MALDO	3680765_length_746_cvg_15.0_tip_0	1.55e-12
A0A498KP75_MALDO	3444899_length_502_cvg_20.0_tip_0	8.4e-12
A0A498KP74_MALDO	3653435_length_703_cvg_15.0_tip_0	2.16e-14
A0A498KP73_MALDO	3550549_length_583_cvg_7.0_tip_1	7.74e-12
A0A498KP70_MALDO	3528179_length_563_cvg_12.0_tip_1	2.28e-19
A0A498KP69_MALDO	3679707_length_744_cvg_10.5_tip_0	3.81e-19
A0A498KP67_MALDO	3465039_length_515_cvg_14.0_tip_0	1.81e-15
A0A498KP66_MALDO	3467989_length_517_cvg_7.0_tip_1	7.34e-11
A0A498KP65_MALDO	3720589_length_819_cvg_11.1_tip_0	4.32e-11
A0A498KP63_MALDO	4008663_length_4490_cvg_12.9_tip_1	2.02e-12
A0A498KP62_MALDO	3476679_length_523_cvg_9.0_tip_0	1.51e-15
A0A498KP61_MALDO	3912111_length_1723_cvg_14.0_tip_0	8.63e-14
A0A498KP59_MALDO	3602077_length_636_cvg_9.0_tip_1	2.15e-12
A0A498KP58_MALDO	3672681_length_733_cvg_6.0_tip_0	1.82e-11
A0A498KP56_MALDO	3664981_length_721_cvg_9.0_tip_1	5.98e-36
A0A498KP54_MALDO	3999561_length_3906_cvg_14.0_tip_0	7.44e-11
A0A498KP53_MALDO	3744599_length_872_cvg_8.5_tip_0	9.95e-27
A0A498KP52_MALDO	3566559_length_598_cvg_13.0_tip_1	9.35e-11
A0A498KP48_MALDO	3820359_length_1109_cvg_13.0_tip_0	2.32e-28
A0A498KP47_MALDO	3464081_length_515_cvg_5.0_tip_1	5.22e-23
A0A498KP45_MALDO	3927303_length_1908_cvg_12.3_tip_1	1.31e-35
A0A498KP44_MALDO	3746431_length_877_cvg_12.6_tip_0	1.36e-24
A0A498KP42_MALDO	3578409_length_610_cvg_10.0_tip_1	3.15e-48
A0A498KP38_MALDO	3657615_length_710_cvg_8.5_tip_1	1.1e-14
A0A498KP37_MALDO	3986695_length_3298_cvg_11.2_tip_0	2.64e-12
A0A498KP36_MALDO	3715271_length_808_cvg_7.6_tip_0	6.65e-15
A0A498KP35_MALDO	3597837_length_631_cvg_16.6_tip_0	9.41e-11
A0A498KP34_MALDO	3718745_length_815_cvg_11.9_tip_1	7.58e-18
A0A498KP33_MALDO	3797939_length_1024_cvg_13.0_tip_0	4.15e-11
A0A498KP29_MALDO	3688213_length_758_cvg_4.0_tip_1	2.47e-32
A0A498KP26_MALDO	3664815_length_720_cvg_14.0_tip_0	2.12e-11
A0A498KP25_MALDO	4037727_length_8995_cvg_13.0_tip_0	1.47e-23
A0A498KP24_MALDO	3708685_length_795_cvg_8.8_tip_0	4.58e-14
A0A498KP22_MALDO	3458539_length_511_cvg_6.0_tip_1	8.04e-11
A0A498KP18_MALDO	3740281_length_862_cvg_5.0_tip_1	8.65e-21
A0A498KP17_MALDO	3467555_length_517_cvg_13.0_tip_0	3.06e-14
A0A498KP16_MALDO	3599715_length_633_cvg_14.0_tip_0	1.05e-11
A0A498KP13_MALDO	3883977_length_1465_cvg_13.0_tip_0	9.64e-11
A0A498KP11_MALDO	3605627_length_640_cvg_10.4_tip_1	2.09e-11
A0A498KP10_MALDO	3844413_length_1219_cvg_11.0_tip_0	5.99e-12
A0A498KP09_MALDO	3759901_length_910_cvg_12.0_tip_0	7.22e-14
A0A498KP08_MALDO	3920547_length_1820_cvg_14.0_tip_0	3.36e-26
A0A498KP06_MALDO	3927299_length_1908_cvg_12.0_tip_0	8.11e-11
A0A498KP05_MALDO	4004361_length_4193_cvg_13.0_tip_1	0
A0A498KP02_MALDO	3687931_length_758_cvg_15.0_tip_0	5.51e-11
A0A498KNZ9_MALDO	3910063_length_1700_cvg_15.0_tip_0	9.27e-11
A0A498KNZ8_MALDO	3604685_length_639_cvg_12.0_tip_1	9.91e-11
A0A498KNZ6_MALDO	4012359_length_4770_cvg_11.9_tip_1	1.05e-14
A0A498KNZ4_MALDO	3905211_length_1651_cvg_11.8_tip_0	3.83e-14
A0A498KNZ2_MALDO	3530403_length_565_cvg_5.0_tip_1	5.45e-11
A0A498KNZ1_MALDO	3901261_length_1614_cvg_13.8_tip_1	6.99e-15
A0A498KNZ0_MALDO	3680989_length_746_cvg_7.0_tip_1	1.68e-16
A0A498KNY7_MALDO	3480457_length_526_cvg_7.0_tip_1	7.38e-30
A0A498KNY6_MALDO	3758851_length_907_cvg_7.0_tip_1	3.61e-24
A0A498KNY4_MALDO	3600997_length_635_cvg_13.0_tip_0	3.53e-12
A0A498KNY3_MALDO	3861665_length_1313_cvg_11.0_tip_0	5.81e-14
A0A498KNY1_MALDO	4018013_length_5310_cvg_13.0_tip_1	2.29e-14
A0A498KNY0_MALDO	3771935_length_943_cvg_13.0_tip_0	2.22e-14
A0A498KNX9_MALDO	3757631_length_904_cvg_6.6_tip_0	4.83e-19
A0A498KNX7_MALDO	3745095_length_873_cvg_14.0_tip_0	2.24e-12
A0A498KNX1_MALDO	3456011_length_509_cvg_15.4_tip_0	5.25e-17
A0A498KNX0_MALDO	3592807_length_626_cvg_9.0_tip_1	1.52e-16
A0A498KNW9_MALDO	3482693_length_528_cvg_10.0_tip_1	4.19e-11
A0A498KNW8_MALDO	3814149_length_1084_cvg_13.9_tip_0	1.35e-16
A0A498KNW7_MALDO	3449383_length_505_cvg_6.0_tip_0	9.88e-11
A0A498KNW6_MALDO	3442111_length_501_cvg_15.5_tip_0	9.17e-15
A0A498KNW5_MALDO	3967365_length_2663_cvg_12.7_tip_1	4.33e-11
A0A498KNW4_MALDO	3608521_length_643_cvg_15.0_tip_0	1.32e-28
A0A498KNW3_MALDO	3441057_length_500_cvg_6.0_tip_1	4.48e-12
A0A498KNW1_MALDO	3475807_length_523_cvg_8.0_tip_0	1.15e-11
A0A498KNW0_MALDO	3512979_length_550_cvg_5.4_tip_0	9.87e-11
A0A498KNV9_MALDO	4016817_length_5183_cvg_13.0_tip_0	5.39e-17
A0A498KNV8_MALDO	3905225_length_1651_cvg_13.0_tip_0	1.06e-12
A0A498KNV6_MALDO	3551519_length_584_cvg_15.0_tip_1	8.2e-11
A0A498KNV5_MALDO	3996329_length_3738_cvg_13.0_tip_0	6.89e-11
A0A498KNV4_MALDO	3967919_length_2677_cvg_14.0_tip_0	2.07e-11
A0A498KNV3_MALDO	3715575_length_809_cvg_6.0_tip_1	1.11e-11
A0A498KNV2_MALDO	4007677_length_4421_cvg_13.0_tip_1	1.69e-11
A0A498KNV1_MALDO	3440927_length_500_cvg_8.9_tip_1	1.59e-12
A0A498KNU9_MALDO	3659737_length_713_cvg_6.0_tip_1	1.9e-56
A0A498KNU8_MALDO	3578837_length_611_cvg_8.0_tip_1	1.59e-14
A0A498KNU6_MALDO	3939839_length_2090_cvg_13.0_tip_0	6.87e-14
A0A498KNU4_MALDO	3520737_length_557_cvg_8.0_tip_1	3.95e-26
A0A498KNU2_MALDO	3969037_length_2705_cvg_14.0_tip_0	2.72e-11
A0A498KNT9_MALDO	3552771_length_585_cvg_11.7_tip_1	3.71e-18
A0A498KNT7_MALDO	4013827_length_4898_cvg_13.0_tip_1	2.29e-11
A0A498KNT5_MALDO	3651643_length_701_cvg_12.5_tip_0	5.7e-11
A0A498KNT4_MALDO	3997503_length_3797_cvg_13.0_tip_0	7.38e-11
A0A498KNT3_MALDO	4026053_length_6316_cvg_13.0_tip_1	3.68e-11
A0A498KNT2_MALDO	3445635_length_503_cvg_8.0_tip_0	7.47e-11
A0A498KNT1_MALDO	3900695_length_1608_cvg_10.0_tip_0	4.66e-11
A0A498KNS7_MALDO	3593865_length_627_cvg_12.0_tip_0	6.23e-20
A0A498KNS6_MALDO	3990723_length_3468_cvg_14.0_tip_0	5.86e-46
A0A498KNS4_MALDO	3464233_length_515_cvg_7.0_tip_1	4.85e-11
A0A498KNS3_MALDO	3707687_length_793_cvg_6.5_tip_0	7.79e-11
A0A498KNS1_MALDO	3571435_length_603_cvg_15.0_tip_0	7.93e-13
A0A498KNR9_MALDO	3463219_length_514_cvg_14.0_tip_0	1.44e-11
A0A498KNR8_MALDO	3442323_length_501_cvg_6.0_tip_0	2.9e-13
A0A498KNR5_MALDO	3671319_length_730_cvg_6.0_tip_0	9.53e-11
A0A498KNR4_MALDO	3841189_length_1203_cvg_6.0_tip_1	8.65e-11
A0A498KNR3_MALDO	3924555_length_1871_cvg_6.0_tip_1	3.34e-21
A0A498KNR2_MALDO	3558617_length_590_cvg_13.0_tip_0	3.63e-11
A0A498KNR1_MALDO	3507597_length_546_cvg_6.0_tip_1	1.03e-13
A0A498KNR0_MALDO	3468227_length_518_cvg_13.0_tip_0	4.11e-13
A0A498KNQ9_MALDO	3579077_length_611_cvg_9.4_tip_1	6.75e-23
A0A498KNQ8_MALDO	3925627_length_1886_cvg_12.0_tip_0	5.51e-30
A0A498KNQ6_MALDO	3597355_length_631_cvg_9.9_tip_0	6.6e-19
A0A498KNQ5_MALDO	4044127_length_12464_cvg_12.4_tip_1	2.4e-13
A0A498KNQ4_MALDO	3596121_length_629_cvg_14.1_tip_1	1.47e-11
A0A498KNQ2_MALDO	3536007_length_569_cvg_7.3_tip_1	9.58e-11
A0A498KNQ0_MALDO	3464023_length_515_cvg_11.0_tip_1	3.67e-40
A0A498KNP9_MALDO	3879411_length_1430_cvg_13.0_tip_1	1.21e-41
A0A498KNP8_MALDO	4044445_length_12751_cvg_12.8_tip_1	9.12e-11
A0A498KNP7_MALDO	3592067_length_625_cvg_5.0_tip_1	6.17e-21
A0A498KNP6_MALDO	3498909_length_539_cvg_7.0_tip_0	2.61e-12
A0A498KNP5_MALDO	3472379_length_520_cvg_6.0_tip_1	9.95e-26
A0A498KNP4_MALDO	3574705_length_606_cvg_7.0_tip_0	1.36e-13
A0A498KNP3_MALDO	3997805_length_3813_cvg_13.0_tip_0	7.86e-11
A0A498KNP2_MALDO	3440443_length_500_cvg_7.5_tip_1	1.27e-14
A0A498KNP1_MALDO	3509777_length_548_cvg_7.0_tip_0	1.75e-13
A0A498KNN8_MALDO	3981135_length_3084_cvg_14.0_tip_0	6.18e-11
A0A498KNN7_MALDO	3750681_length_887_cvg_12.0_tip_1	4.23e-28
A0A498KNN5_MALDO	3502489_length_542_cvg_13.0_tip_0	9.82e-11
A0A498KNN4_MALDO	3535181_length_569_cvg_10.3_tip_0	5.21e-37
A0A498KNN1_MALDO	3713171_length_804_cvg_12.0_tip_0	1.33e-15
A0A498KNN0_MALDO	3762443_length_917_cvg_7.0_tip_0	6.13e-11
A0A498KNM9_MALDO	3815027_length_1087_cvg_13.0_tip_0	1.78e-12
A0A498KNM8_MALDO	3687053_length_756_cvg_13.0_tip_0	1.79e-20
A0A498KNM5_MALDO	3718643_length_815_cvg_15.0_tip_0	1.65e-11
A0A498KNM0_MALDO	3916969_length_1778_cvg_6.3_tip_0	1.76e-13
A0A498KNL9_MALDO	3577893_length_610_cvg_10.9_tip_0	2.66e-21
A0A498KNL8_MALDO	3851485_length_1255_cvg_13.0_tip_0	4.76e-17
A0A498KNL7_MALDO	4020067_length_5533_cvg_13.0_tip_1	5.25e-11
A0A498KNL6_MALDO	3477531_length_524_cvg_10.8_tip_0	7.07e-11
A0A498KNL5_MALDO	3896375_length_1569_cvg_15.0_tip_0	2.95e-57
A0A498KNL2_MALDO	3560407_length_592_cvg_5.0_tip_1	9.06e-11
A0A498KNL0_MALDO	3512055_length_550_cvg_10.0_tip_1	3.57e-46
A0A498KNK7_MALDO	3853767_length_1268_cvg_12.0_tip_0	5.92e-22
A0A498KNK3_MALDO	3675837_length_738_cvg_8.8_tip_0	1.99e-36
A0A498KNK0_MALDO	3770287_length_938_cvg_11.0_tip_1	4.2e-11
A0A498KNJ8_MALDO	3978981_length_3011_cvg_12.3_tip_0	3.51e-11
A0A498KNJ7_MALDO	3947703_length_2224_cvg_12.0_tip_0	7.22e-11
A0A498KNJ5_MALDO	3445179_length_502_cvg_6.0_tip_1	2.39e-13
A0A498KNJ4_MALDO	3892277_length_1533_cvg_12.0_tip_0	4.79e-16
A0A498KNJ3_MALDO	4037323_length_8843_cvg_13.0_tip_1	3.64e-13
A0A498KNJ0_MALDO	3453783_length_508_cvg_13.0_tip_0	2.14e-52
A0A498KNI9_MALDO	3619851_length_657_cvg_14.0_tip_1	1.02e-17
A0A498KNI7_MALDO	3783339_length_976_cvg_13.0_tip_0	1e-19
A0A498KNI6_MALDO	3769185_length_935_cvg_5.0_tip_1	7.38e-29
A0A498KNI5_MALDO	4039209_length_9563_cvg_12.9_tip_1	4.35e-15
A0A498KNI4_MALDO	3877281_length_1415_cvg_11.3_tip_0	1.24e-11
A0A498KNI3_MALDO	3933083_length_1987_cvg_13.0_tip_1	1.61e-18
A0A498KNI2_MALDO	3998871_length_3869_cvg_13.7_tip_1	6.06e-13
A0A498KNI1_MALDO	3752607_length_892_cvg_8.2_tip_0	5.61e-13
A0A498KNI0_MALDO	3911317_length_1715_cvg_11.2_tip_0	8.48e-21
A0A498KNH9_MALDO	3448479_length_505_cvg_5.0_tip_1	4.67e-11
A0A498KNH8_MALDO	3726335_length_831_cvg_14.0_tip_0	1.48e-12
A0A498KNH6_MALDO	3924707_length_1873_cvg_12.0_tip_1	6.11e-157
A0A498KNH5_MALDO	3626745_length_666_cvg_7.0_tip_1	1.84e-14
A0A498KNH3_MALDO	3618649_length_656_cvg_13.0_tip_0	1.02e-11
A0A498KNH2_MALDO	3833559_length_1167_cvg_6.4_tip_0	1.46e-11
A0A498KNH1_MALDO	3878879_length_1426_cvg_12.0_tip_1	2.84e-12
A0A498KNG9_MALDO	3774619_length_951_cvg_11.8_tip_1	1.11e-13
A0A498KNG8_MALDO	3734479_length_849_cvg_11.0_tip_0	1.33e-27
A0A498KNG7_MALDO	3946681_length_2205_cvg_14.0_tip_1	1.52e-12
A0A498KNG6_MALDO	3649159_length_697_cvg_14.0_tip_0	7.26e-11
A0A498KNG5_MALDO	3562723_length_594_cvg_6.0_tip_1	1.9e-11
A0A498KNG1_MALDO	3711451_length_800_cvg_13.0_tip_0	9.99e-11
A0A498KNG0_MALDO	3779439_length_964_cvg_7.0_tip_1	4.63e-11
A0A498KNF8_MALDO	3919171_length_1804_cvg_13.0_tip_0	2.78e-11
A0A498KNF6_MALDO	3562129_length_594_cvg_7.8_tip_1	9.29e-11
A0A498KNF5_MALDO	3536755_length_570_cvg_7.0_tip_0	1.83e-14
A0A498KNF4_MALDO	3737373_length_855_cvg_13.0_tip_0	3.95e-12
A0A498KNF3_MALDO	3519665_length_556_cvg_7.0_tip_0	2.29e-45
A0A498KNF2_MALDO	3745391_length_874_cvg_8.6_tip_0	2.13e-30
A0A498KNE9_MALDO	4040863_length_10300_cvg_13.0_tip_1	3.85e-30
A0A498KNE8_MALDO	3467475_length_517_cvg_11.0_tip_0	7.06e-85
A0A498KNE6_MALDO	3902437_length_1625_cvg_9.1_tip_0	4.97e-11
A0A498KNE3_MALDO	3575365_length_607_cvg_7.0_tip_1	9.27e-11
A0A498KNE2_MALDO	3499203_length_540_cvg_13.0_tip_0	9.94e-21
A0A498KNE1_MALDO	3580529_length_612_cvg_6.0_tip_1	4.59e-13
A0A498KNE0_MALDO	3779285_length_964_cvg_11.0_tip_0	1.98e-24
A0A498KND8_MALDO	3808833_length_1064_cvg_9.7_tip_0	6.85e-15
A0A498KND7_MALDO	4012205_length_4760_cvg_13.0_tip_0	1.07e-12
A0A498KND6_MALDO	4024955_length_6161_cvg_12.8_tip_1	6.65e-12
A0A498KND5_MALDO	3690403_length_762_cvg_13.0_tip_1	1.31e-28
[truncated: 28,686 more rows]
