# Supplementary material for: De novo assembly and characterization of the first draft genome of quince (Cydonia oblonga Mill.)
Source: Sci Rep. 2021 Feb 15;11:3818. doi: 10.1038/s41598-021-83113-3 (PMC7884838; doi:10.1038/s41598-021-83113-3)
Supplement: Supplementary file 5 — Supplementary Table S4. [file 41598_2021_83113_MOESM5_ESM.xlsx]

## Sheet: Sayfa1
TF ID	TF Family	Contig ID	e-Value
Arabidopsis_thaliana_AT1G01010.1	NAC	4045637_length_14101_cvg_13.0_tip_1.g141	8.3e-24
Arabidopsis_thaliana_AT1G01030.1	ABI3VP1	4046651_length_15882_cvg_13.9_tip_1.g72	8.82e-24
Arabidopsis_thaliana_AT1G01060.1	MYB-related	4044379_length_12687_cvg_12.9_tip_1.g97	4.9e-24
Arabidopsis_thaliana_AT1G01060.2	MYB-related	4044379_length_12687_cvg_12.9_tip_1.g97	4.88e-24
Arabidopsis_thaliana_AT1G01060.3	MYB-related	4044379_length_12687_cvg_12.9_tip_1.g97	1.13e-23
Arabidopsis_thaliana_AT1G01060.4	MYB-related	4044379_length_12687_cvg_12.9_tip_1.g97	6.05e-26
Arabidopsis_thaliana_AT1G01250.1	AP2-EREBP	4047953_length_20458_cvg_13.0_tip_1.g156	1.24e-23
Arabidopsis_thaliana_AT1G01260.1	bHLH	4047699_length_19151_cvg_12.9_tip_1.g61	2.64e-24
Arabidopsis_thaliana_AT1G01260.2	bHLH	4047699_length_19151_cvg_12.9_tip_1.g61	1.49e-24
Arabidopsis_thaliana_AT1G01350.1	C3H	4034521_length_8033_cvg_13.0_tip_1.g160	3.04e-26
Arabidopsis_thaliana_AT1G01380.1	MYB-related	4041839_length_10809_cvg_14.0_tip_1.g119	3.55e-23
Arabidopsis_thaliana_AT1G01520.1	MYB-related	4044379_length_12687_cvg_12.9_tip_1.g97	6.3e-24
Arabidopsis_thaliana_AT1G01530.1	MADS	4046035_length_14700_cvg_12.8_tip_1.g128	4.39e-25
Arabidopsis_thaliana_AT1G01640.1	TRAF	4042113_length_10988_cvg_13.0_tip_1.g39	1.46e-24
Arabidopsis_thaliana_AT1G01640.2	TRAF	4042113_length_10988_cvg_13.0_tip_1.g39	3.14e-23
Arabidopsis_thaliana_AT1G01720.1	NAC	4048457_length_27311_cvg_12.5_tip_1.g89	3.14e-23
Arabidopsis_thaliana_AT1G01780.1	LIM	4048663_length_49152_cvg_12.5_tip_1.g133	1.11e-26
Arabidopsis_thaliana_AT1G01920.1	SET	4037701_length_8983_cvg_12.9_tip_1.g64	4.61e-22
Arabidopsis_thaliana_AT1G01920.2	SET	4037701_length_8983_cvg_12.9_tip_1.g64	2.72e-23
Arabidopsis_thaliana_AT1G02030.1	C2H2	4048329_length_24096_cvg_13.0_tip_1.g162	1.16e-26
Arabidopsis_thaliana_AT1G02040.1	C2H2	4046959_length_16558_cvg_14.0_tip_1.g162	3.14e-23
Arabidopsis_thaliana_AT1G02065.1	SBP	4048241_length_22972_cvg_13.0_tip_1.g166	1.15e-22
Arabidopsis_thaliana_AT1G02065.2	SBP	4048241_length_22972_cvg_13.0_tip_1.g166	3.67e-23
Arabidopsis_thaliana_AT1G02220.1	NAC	4042531_length_11257_cvg_12.0_tip_0.g87	4.66e-23
Arabidopsis_thaliana_AT1G02230.1	NAC	4046337_length_15252_cvg_13.1_tip_1.g163	7.44e-23
Arabidopsis_thaliana_AT1G02250.1	NAC	4044387_length_12696_cvg_13.1_tip_0.g107	7.64e-23
Arabidopsis_thaliana_AT1G02340.1	bHLH	4047089_length_16909_cvg_13.3_tip_1.g162	3.01e-25
Arabidopsis_thaliana_AT1G02580.1	SET	4046847_length_16325_cvg_12.9_tip_1.g166	4.14e-23
Arabidopsis_thaliana_AT1G02670.1	SNF2	4045491_length_13903_cvg_12.9_tip_1.g137	2.2e-26
Arabidopsis_thaliana_AT1G03040.1	bHLH	4048653_length_39293_cvg_12.8_tip_1.g91	2.55e-24
Arabidopsis_thaliana_AT1G03150.1	GNAT	4048163_length_21829_cvg_13.0_tip_1.g9	2.34e-21
Arabidopsis_thaliana_AT1G03350.1	BSD	3950269_length_2274_cvg_9.4_tip_0.g252	4.48e-27
Arabidopsis_thaliana_AT1G03650.1	GNAT	4038695_length_9369_cvg_12.5_tip_1.g152	5.71e-25
Arabidopsis_thaliana_AT1G03750.1	SNF2	4047491_length_18124_cvg_12.8_tip_1.g69	5.71e-25
Arabidopsis_thaliana_AT1G03790.1	C3H	4048245_length_22991_cvg_13.5_tip_1.g170	7.25e-24
Arabidopsis_thaliana_AT1G03800.1	AP2-EREBP	4048621_length_34705_cvg_13.0_tip_1.g7	9.55e-24
Arabidopsis_thaliana_AT1G03840.1	C2H2	4047259_length_17340_cvg_12.9_tip_1.g60	9.55e-24
Arabidopsis_thaliana_AT1G03840.2	C2H2	4047259_length_17340_cvg_12.9_tip_1.g60	9.55e-24
Arabidopsis_thaliana_AT1G03970.1	bZIP	4042979_length_11545_cvg_13.0_tip_1.g13	9.55e-24
Arabidopsis_thaliana_AT1G04050.1	SET	4047387_length_17688_cvg_12.5_tip_1.g87	8.16e-23
Arabidopsis_thaliana_AT1G04100.1	AUX/IAA	4046621_length_15806_cvg_13.0_tip_1.g31	7.34e-24
Arabidopsis_thaliana_AT1G04240.1	AUX/IAA	4046621_length_15806_cvg_13.0_tip_1.g31	4.36e-22
Arabidopsis_thaliana_AT1G04250.1	AUX/IAA	4047295_length_17454_cvg_12.9_tip_1.g114	4.75e-22
Arabidopsis_thaliana_AT1G04370.1	AP2-EREBP	4048507_length_28733_cvg_13.0_tip_1.g51	1.7e-23
Arabidopsis_thaliana_AT1G04390.1	TRAF	4040737_length_10233_cvg_13.0_tip_1.g150	6.96e-22
Arabidopsis_thaliana_AT1G04500.1	Orphans	4048291_length_23481_cvg_13.7_tip_1.g85	1.67e-25
Arabidopsis_thaliana_AT1G04550.1	AUX/IAA	4002949_length_4110_cvg_12.4_tip_1.g67	5.57e-21
Arabidopsis_thaliana_AT1G04550.2	AUX/IAA	4047295_length_17454_cvg_12.9_tip_1.g114	2.07e-23
Arabidopsis_thaliana_AT1G04880.1	ARID	4047995_length_20716_cvg_12.8_tip_1.g44	5.17e-26
Arabidopsis_thaliana_AT1G04990.1	C3H	4047599_length_18640_cvg_13.0_tip_1.g72	2.41e-35
Arabidopsis_thaliana_AT1G04990.2	C3H	4047599_length_18640_cvg_13.0_tip_1.g72	1.02e-21
Arabidopsis_thaliana_AT1G05120.1	SNF2	4045175_length_13497_cvg_13.0_tip_1.g125	1.02e-21
Arabidopsis_thaliana_AT1G05230.1	HB	4047343_length_17568_cvg_14.0_tip_1.g17	1.02e-21
Arabidopsis_thaliana_AT1G05230.2	HB	4047343_length_17568_cvg_14.0_tip_1.g17	3.77e-30
Arabidopsis_thaliana_AT1G05230.3	HB	4047343_length_17568_cvg_14.0_tip_1.g17	3.71e-24
Arabidopsis_thaliana_AT1G05290.1	Orphans	3955999_length_2392_cvg_13.0_tip_1.g207	5.32e-23
Arabidopsis_thaliana_AT1G05380.1	PHD	4048611_length_34201_cvg_12.9_tip_0.g145	4.04e-23
Arabidopsis_thaliana_AT1G05380.2	PHD	4048611_length_34201_cvg_12.9_tip_0.g145	9.81e-21
Arabidopsis_thaliana_AT1G05420.1	OFP	4030671_length_7129_cvg_13.3_tip_1.g63	3.81e-31
Arabidopsis_thaliana_AT1G05490.1	SNF2	4047491_length_18124_cvg_12.8_tip_1.g69	1.47e-20
Arabidopsis_thaliana_AT1G05690.1	TRAF	4035367_length_8264_cvg_12.9_tip_1.g52	2.5e-34
Arabidopsis_thaliana_AT1G05805.1	bHLH	4047513_length_18240_cvg_12.4_tip_0.g100	1.59e-25
Arabidopsis_thaliana_AT1G05830.1	PHD	4047387_length_17688_cvg_12.5_tip_1.g87	5.07e-28
Arabidopsis_thaliana_AT1G05830.2	PHD	4047387_length_17688_cvg_12.5_tip_1.g87	5.43e-22
Arabidopsis_thaliana_AT1G06040.1	Orphans	4047441_length_17944_cvg_13.0_tip_0.g172	5.88e-26
Arabidopsis_thaliana_AT1G06040.2	Orphans	4047441_length_17944_cvg_13.0_tip_0.g172	3.02e-34
Arabidopsis_thaliana_AT1G06070.1	bZIP	4045931_length_14514_cvg_13.0_tip_0.g158	2.09e-30
Arabidopsis_thaliana_AT1G06160.1	AP2-EREBP	4048507_length_28733_cvg_13.0_tip_1.g51	6.9e-35
Arabidopsis_thaliana_AT1G06170.1	bHLH	4040485_length_10106_cvg_13.3_tip_0.g119	3.01e-31
Arabidopsis_thaliana_AT1G06170.2	bHLH	4040485_length_10106_cvg_13.3_tip_0.g119	3.77e-31
Arabidopsis_thaliana_AT1G06180.1	MYB	4048261_length_23245_cvg_12.5_tip_0.g21	6.43e-35
Arabidopsis_thaliana_AT1G06280.1	LOB	4047163_length_17104_cvg_14.0_tip_1.g103	2.06e-28
Arabidopsis_thaliana_AT1G06850.1	bZIP	4045931_length_14514_cvg_13.0_tip_0.g158	4.03e-25
Arabidopsis_thaliana_AT1G06850.2	bZIP	4045931_length_14514_cvg_13.0_tip_0.g158	8.07e-27
Arabidopsis_thaliana_AT1G06910.1	MYB-related	4041695_length_10730_cvg_12.8_tip_0.g161	1.17e-22
Arabidopsis_thaliana_AT1G06920.1	OFP	4048029_length_20881_cvg_12.0_tip_1.g111	2.2e-30
Arabidopsis_thaliana_AT1G07050.1	Orphans	4047687_length_19103_cvg_13.0_tip_0.g34	1.28e-26
Arabidopsis_thaliana_AT1G07360.1	C3H	4045865_length_14440_cvg_14.0_tip_1.g75	1.67e-23
Arabidopsis_thaliana_AT1G07520.1	GRAS	4047131_length_17034_cvg_12.0_tip_1.g53	1.17e-28
Arabidopsis_thaliana_AT1G07530.1	GRAS	4047131_length_17034_cvg_12.0_tip_1.g53	1.02e-31
Arabidopsis_thaliana_AT1G07540.1	MYB-related	4040775_length_10252_cvg_11.8_tip_1.g22	3.98e-22
Arabidopsis_thaliana_AT1G07640.1	C2C2-Dof	4048583_length_32735_cvg_13.0_tip_1.g73	5.22e-25
Arabidopsis_thaliana_AT1G07640.2	C2C2-Dof	4048583_length_32735_cvg_13.0_tip_1.g73	6.55e-25
Arabidopsis_thaliana_AT1G07640.3	C2C2-Dof	4048583_length_32735_cvg_13.0_tip_1.g73	4.53e-22
Arabidopsis_thaliana_AT1G07900.1	LOB	4047163_length_17104_cvg_14.0_tip_1.g103	7.59e-27
Arabidopsis_thaliana_AT1G07980.1	CCAAT	4034717_length_8090_cvg_13.6_tip_0.g129	4.47e-23
Arabidopsis_thaliana_AT1G08000.1	C2C2-GATA	4043635_length_12079_cvg_13.0_tip_1.g160	6.21e-25
Arabidopsis_thaliana_AT1G08000.2	C2C2-GATA	4043635_length_12079_cvg_13.0_tip_1.g160	3.9e-23
Arabidopsis_thaliana_AT1G08010.1	C2C2-GATA	4043635_length_12079_cvg_13.0_tip_1.g160	2.74e-21
Arabidopsis_thaliana_AT1G08010.2	C2C2-GATA	4043635_length_12079_cvg_13.0_tip_1.g160	7.36e-25
Arabidopsis_thaliana_AT1G08290.1	C2H2	4042559_length_11274_cvg_12.7_tip_1.g121	8.06e-25
Arabidopsis_thaliana_AT1G08320.1	bZIP	4044285_length_12609_cvg_12.9_tip_0.g153	6.84e-23
Arabidopsis_thaliana_AT1G08320.2	bZIP	4044285_length_12609_cvg_12.9_tip_0.g153	6.14e-26
Arabidopsis_thaliana_AT1G08320.3	bZIP	4044285_length_12609_cvg_12.9_tip_0.g153	3.51e-21
Arabidopsis_thaliana_AT1G08465.1	C2C2-YABBY	4027767_length_6582_cvg_13.9_tip_1.g65	9.43e-21
Arabidopsis_thaliana_AT1G08540.1	Sigma70-like	4041651_length_10714_cvg_12.6_tip_1.g118	1.06e-22
Arabidopsis_thaliana_AT1G08600.1	SNF2	4047491_length_18124_cvg_12.8_tip_1.g69	2.06e-22
Arabidopsis_thaliana_AT1G08620.1	Jumonji	4046781_length_16188_cvg_13.0_tip_1.g71	1.24e-25
Arabidopsis_thaliana_AT1G08810.1	MYB	4048431_length_26398_cvg_12.0_tip_1.g37	5.34e-23
Arabidopsis_thaliana_AT1G08880.1	CCAAT	4048495_length_28432_cvg_12.9_tip_0.g19	5.34e-23
Arabidopsis_thaliana_AT1G08970.1	CCAAT	4018031_length_5313_cvg_10.8_tip_1.g104	3.74e-21
Arabidopsis_thaliana_AT1G08970.2	CCAAT	4018031_length_5313_cvg_10.8_tip_1.g104	3.98e-22
Arabidopsis_thaliana_AT1G08970.3	CCAAT	4018031_length_5313_cvg_10.8_tip_1.g104	3.94e-22
Arabidopsis_thaliana_AT1G08970.4	CCAAT	4018031_length_5313_cvg_10.8_tip_1.g104	1.36e-29
Arabidopsis_thaliana_AT1G09030.1	CCAAT	4048607_length_33847_cvg_12.9_tip_1.g134	1.09e-26
Arabidopsis_thaliana_AT1G09060.1	Jumonji	4042269_length_11096_cvg_12.8_tip_1.g9	1.69e-21
Arabidopsis_thaliana_AT1G09060.2	Jumonji	4042269_length_11096_cvg_12.8_tip_1.g9	7.68e-22
Arabidopsis_thaliana_AT1G09060.3	Jumonji	4042269_length_11096_cvg_12.8_tip_1.g9	2.05e-18
Arabidopsis_thaliana_AT1G09530.1	bHLH	4048653_length_39293_cvg_12.8_tip_1.g91	2.32e-19
Arabidopsis_thaliana_AT1G09530.2	bHLH	4048653_length_39293_cvg_12.8_tip_1.g91	5.44e-25
Arabidopsis_thaliana_AT1G09540.1	MYB	4048431_length_26398_cvg_12.0_tip_1.g37	3.34e-20
Arabidopsis_thaliana_AT1G09710.1	MYB-related	3694365_length_769_cvg_10.0_tip_1.g279	1.62e-24
Arabidopsis_thaliana_AT1G09770.1	MYB	4040837_length_10287_cvg_12.5_tip_1.g84	1.65e-22
Arabidopsis_thaliana_AT1G10120.1	bHLH	4048653_length_39293_cvg_12.8_tip_1.g91	2.01e-21
Arabidopsis_thaliana_AT1G10200.1	LIM	4048663_length_49152_cvg_12.5_tip_1.g133	3.5e-19
Arabidopsis_thaliana_AT1G10240.1	FAR1	4046717_length_16007_cvg_12.6_tip_1.g161	5.79e-19
Arabidopsis_thaliana_AT1G10320.1	C3H	4046685_length_15961_cvg_13.3_tip_1.g118	4.33e-25
Arabidopsis_thaliana_AT1G10450.1	Orphans	4048433_length_26495_cvg_13.0_tip_1.g40	4.31e-25
Arabidopsis_thaliana_AT1G10470.1	Orphans	4047785_length_19573_cvg_13.4_tip_1.g34	2.63e-11
Arabidopsis_thaliana_AT1G10480.1	C2H2	4013527_length_4872_cvg_13.8_tip_1.g8	1.07e-21
Arabidopsis_thaliana_AT1G10585.1	bHLH	3962585_length_2544_cvg_13.0_tip_1.g3	1.66e-23
Arabidopsis_thaliana_AT1G10586.1	bHLH	3962585_length_2544_cvg_13.0_tip_1.g3	4.13e-19
Arabidopsis_thaliana_AT1G10610.1	bHLH	4043085_length_11616_cvg_12.9_tip_1.g115	3.46e-21
Arabidopsis_thaliana_AT1G10720.1	BSD	4045661_length_14138_cvg_13.0_tip_0.g2	3.43e-21
Arabidopsis_thaliana_AT1G11100.1	SNF2	4045491_length_13903_cvg_12.9_tip_1.g137	8.46e-20
Arabidopsis_thaliana_AT1G11510.1	GeBP	4000415_length_3956_cvg_12.0_tip_1.g25	9.4e-20
Arabidopsis_thaliana_AT1G11950.1	Jumonji	4042269_length_11096_cvg_12.8_tip_1.g9	3.71e-18
Arabidopsis_thaliana_AT1G12260.1	NAC	4048457_length_27311_cvg_12.5_tip_1.g89	3.06e-20
Arabidopsis_thaliana_AT1G12540.1	bHLH	4039599_length_9710_cvg_13.0_tip_1.g41	3.14e-20
Arabidopsis_thaliana_AT1G12610.1	AP2-EREBP	4046507_length_15543_cvg_13.0_tip_0.g37	3.83e-20
Arabidopsis_thaliana_AT1G12630.1	AP2-EREBP	4046507_length_15543_cvg_13.0_tip_0.g37	3.74e-27
Arabidopsis_thaliana_AT1G12860.1	bHLH	4047177_length_17142_cvg_13.0_tip_1.g120	4.33e-28
Arabidopsis_thaliana_AT1G12890.1	AP2-EREBP	4048507_length_28733_cvg_13.0_tip_1.g51	4.25e-12
Arabidopsis_thaliana_AT1G12980.1	AP2-EREBP	4048507_length_28733_cvg_13.0_tip_1.g51	2.88e-14
Arabidopsis_thaliana_AT1G13260.1	AP2-EREBP	4046651_length_15882_cvg_13.9_tip_1.g72	1.45e-22
Arabidopsis_thaliana_AT1G13290.1	C2H2	4042559_length_11274_cvg_12.7_tip_1.g121	3.32e-12
Arabidopsis_thaliana_AT1G13300.1	G2-like	4048113_length_21554_cvg_12.9_tip_1.g88	5.99e-15
Arabidopsis_thaliana_AT1G13450.1	Trihelix	4028215_length_6662_cvg_13.0_tip_0.g169	8.66e-15
Arabidopsis_thaliana_AT1G13450.2	Trihelix	4028215_length_6662_cvg_13.0_tip_0.g169	1.41e-21
Arabidopsis_thaliana_AT1G13450.3	Trihelix	4028215_length_6662_cvg_13.0_tip_0.g169	1.07e-13
Arabidopsis_thaliana_AT1G13600.1	bZIP	4044795_length_13099_cvg_12.9_tip_1.g30	4.55e-36
Arabidopsis_thaliana_AT1G13960.1	WRKY	4048353_length_24659_cvg_12.9_tip_1.g46	1.39e-35
Arabidopsis_thaliana_AT1G13960.2	WRKY	4048353_length_24659_cvg_12.9_tip_1.g46	1.31e-52
Arabidopsis_thaliana_AT1G14030.1	SET	4047537_length_18362_cvg_13.0_tip_0.g131	1.51e-11
Arabidopsis_thaliana_AT1G14350.1	MYB	4035775_length_8371_cvg_13.0_tip_1.g4	3.74e-28
Arabidopsis_thaliana_AT1G14350.2	MYB	4035775_length_8371_cvg_13.0_tip_1.g4	3.65e-14
Arabidopsis_thaliana_AT1G14410.1	PBF-2-like	4046665_length_15906_cvg_12.6_tip_1.g90	3.71e-14
Arabidopsis_thaliana_AT1G14440.1	zf-HD	4047357_length_17600_cvg_12.9_tip_1.g39	1.87e-51
Arabidopsis_thaliana_AT1G14440.2	zf-HD	4047357_length_17600_cvg_12.9_tip_1.g39	2.75e-15
Arabidopsis_thaliana_AT1G14510.1	Alfin-like	4047777_length_19548_cvg_14.0_tip_1.g16	8.97e-11
Arabidopsis_thaliana_AT1G14580.1	C2H2	4047259_length_17340_cvg_12.9_tip_1.g60	1.18e-15
Arabidopsis_thaliana_AT1G14600.1	G2-like	4048561_length_31073_cvg_12.7_tip_0.g14	1.18e-15
Arabidopsis_thaliana_AT1G14685.1	BBR/BPC	4036415_length_8564_cvg_14.0_tip_1.g121	1.09e-13
Arabidopsis_thaliana_AT1G14685.2	BBR/BPC	4036415_length_8564_cvg_14.0_tip_1.g121	9.33e-15
Arabidopsis_thaliana_AT1G14685.3	BBR/BPC	4036415_length_8564_cvg_14.0_tip_1.g121	3.27e-11
Arabidopsis_thaliana_AT1G14687.1	zf-HD	4046693_length_15965_cvg_12.0_tip_0.g130	2.1e-14
Arabidopsis_thaliana_AT1G14920.1	GRAS	4047131_length_17034_cvg_12.0_tip_1.g53	1.08e-15
Arabidopsis_thaliana_AT1G15050.1	AUX/IAA	4046621_length_15806_cvg_13.0_tip_1.g31	2.16e-19
Arabidopsis_thaliana_AT1G15360.1	AP2-EREBP	4048411_length_26026_cvg_13.0_tip_1.g162	1.79e-35
Arabidopsis_thaliana_AT1G15580.1	AUX/IAA	4046621_length_15806_cvg_13.0_tip_1.g31	3.75e-18
Arabidopsis_thaliana_AT1G15720.1	MYB-related	4041695_length_10730_cvg_12.8_tip_0.g161	3.78e-15
Arabidopsis_thaliana_AT1G16060.1	AP2-EREBP	4042641_length_11334_cvg_14.0_tip_1.g18	4.06e-18
Arabidopsis_thaliana_AT1G16060.2	AP2-EREBP	4042641_length_11334_cvg_14.0_tip_1.g18	4.06e-18
Arabidopsis_thaliana_AT1G16070.1	TUB	4047327_length_17539_cvg_13.0_tip_1.g156	3.3e-17
Arabidopsis_thaliana_AT1G16070.2	TUB	4046441_length_15445_cvg_13.0_tip_0.g125	3.92e-17
Arabidopsis_thaliana_AT1G16490.1	MYB	4048023_length_20876_cvg_13.0_tip_0.g100	8.32e-42
Arabidopsis_thaliana_AT1G16530.1	LOB	4047163_length_17104_cvg_14.0_tip_1.g103	2.05e-17
Arabidopsis_thaliana_AT1G16710.1	TAZ	4043961_length_12329_cvg_14.0_tip_0.g160	3.16e-15
Arabidopsis_thaliana_AT1G17310.1	MADS	4047159_length_17097_cvg_12.0_tip_1.g97	7.77e-13
Arabidopsis_thaliana_AT1G17380.1	Tify	4009503_length_4551_cvg_13.0_tip_1.g113	1.79e-14
Arabidopsis_thaliana_AT1G17460.1	MYB-related	4046539_length_15606_cvg_12.6_tip_0.g86	1.19e-12
Arabidopsis_thaliana_AT1G17520.1	MYB-related	4013877_length_4905_cvg_12.0_tip_1.g180	1.57e-13
Arabidopsis_thaliana_AT1G17590.1	CCAAT	4043515_length_11977_cvg_13.0_tip_1.g38	4.39e-30
Arabidopsis_thaliana_AT1G17590.2	CCAAT	4043515_length_11977_cvg_13.0_tip_1.g38	2.78e-12
Arabidopsis_thaliana_AT1G17590.3	CCAAT	4043515_length_11977_cvg_13.0_tip_1.g38	6.67e-11
Arabidopsis_thaliana_AT1G17770.1	SET	4047387_length_17688_cvg_12.5_tip_1.g87	1.38e-22
Arabidopsis_thaliana_AT1G17920.1	HB	4047343_length_17568_cvg_14.0_tip_1.g17	1.46e-18
Arabidopsis_thaliana_AT1G17950.1	MYB	4048591_length_33058_cvg_13.3_tip_1.g89	4.91e-26
Arabidopsis_thaliana_AT1G18330.1	MYB-related	4044379_length_12687_cvg_12.9_tip_1.g97	1.74e-20
Arabidopsis_thaliana_AT1G18330.2	MYB-related	4044379_length_12687_cvg_12.9_tip_1.g97	1.92e-15
Arabidopsis_thaliana_AT1G18335.1	GNAT	4036193_length_8492_cvg_12.8_tip_1.g143	1.21e-28
Arabidopsis_thaliana_AT1G18400.1	bHLH	4048653_length_39293_cvg_12.8_tip_1.g91	5.96e-46
Arabidopsis_thaliana_AT1G18570.1	MYB	4048591_length_33058_cvg_13.3_tip_1.g89	3.63e-12
Arabidopsis_thaliana_AT1G18710.1	MYB	4048023_length_20876_cvg_13.0_tip_0.g100	5.72e-42
Arabidopsis_thaliana_AT1G18750.1	MADS	4037573_length_8935_cvg_13.0_tip_1.g157	5.82e-42
Arabidopsis_thaliana_AT1G18790.1	RWP-RK	4045121_length_13429_cvg_13.0_tip_1.g53	7.13e-20
Arabidopsis_thaliana_AT1G18835.1	zf-HD	4047357_length_17600_cvg_12.9_tip_1.g39	6.61e-41
Arabidopsis_thaliana_AT1G18860.1	WRKY	4048317_length_23960_cvg_12.3_tip_1.g138	3.33e-13
Arabidopsis_thaliana_AT1G18960.1	MYB-related	3937869_length_2058_cvg_12.0_tip_0.g123	3.33e-13
Arabidopsis_thaliana_AT1G19000.1	MYB-related	4047363_length_17621_cvg_13.0_tip_1.g48	3.22e-33
Arabidopsis_thaliana_AT1G19000.2	MYB-related	4047363_length_17621_cvg_13.0_tip_1.g48	5.86e-38
Arabidopsis_thaliana_AT1G19050.1	Orphans	4047785_length_19573_cvg_13.4_tip_1.g34	2.52e-38
Arabidopsis_thaliana_AT1G19180.1	Tify	4043315_length_11803_cvg_12.0_tip_1.g5	3.22e-17
Arabidopsis_thaliana_AT1G19180.2	Tify	4043315_length_11803_cvg_12.0_tip_1.g5	8.62e-13
Arabidopsis_thaliana_AT1G19210.1	AP2-EREBP	4047953_length_20458_cvg_13.0_tip_1.g156	2.06e-13
Arabidopsis_thaliana_AT1G19220.1	ARF	4047643_length_18865_cvg_13.0_tip_1.g142	7.3e-16
Arabidopsis_thaliana_AT1G19270.1	Orphans	4044765_length_13061_cvg_13.0_tip_1.g164	5.52e-16
Arabidopsis_thaliana_AT1G19350.1	BES1	4048029_length_20881_cvg_12.0_tip_1.g108	9.98e-12
Arabidopsis_thaliana_AT1G19350.3	BES1	4048029_length_20881_cvg_12.0_tip_1.g108	9.98e-12
Arabidopsis_thaliana_AT1G19350.4	BES1	4048029_length_20881_cvg_12.0_tip_1.g108	2.07e-13
Arabidopsis_thaliana_AT1G19350.5	BES1	4048029_length_20881_cvg_12.0_tip_1.g108	5.29e-11
Arabidopsis_thaliana_AT1G19350.6	BES1	4048029_length_20881_cvg_12.0_tip_1.g108	5.16e-11
Arabidopsis_thaliana_AT1G19490.1	bZIP	4044511_length_12817_cvg_12.7_tip_0.g66	1.03e-11
Arabidopsis_thaliana_AT1G19510.1	MYB-related	4044481_length_12781_cvg_12.8_tip_1.g33	2.46e-41
Arabidopsis_thaliana_AT1G19700.1	HB	4048515_length_28975_cvg_12.1_tip_1.g63	8.78e-37
Arabidopsis_thaliana_AT1G19790.1	SRS	4047597_length_18625_cvg_12.1_tip_1.g70	8.31e-13
Arabidopsis_thaliana_AT1G19790.2	SRS	4047597_length_18625_cvg_12.1_tip_1.g70	2.95e-13
Arabidopsis_thaliana_AT1G19850.1	ARF	4047643_length_18865_cvg_13.0_tip_1.g142	1.95e-17
Arabidopsis_thaliana_AT1G19860.1	C3H	4029203_length_6834_cvg_12.9_tip_0.g38	4.19e-51
Arabidopsis_thaliana_AT1G20600.1	ABI3VP1	4045383_length_13770_cvg_12.7_tip_1.g15	2.05e-20
Arabidopsis_thaliana_AT1G20640.1	RWP-RK	4047077_length_16879_cvg_13.3_tip_0.g147	1.69e-20
Arabidopsis_thaliana_AT1G20640.2	RWP-RK	4047077_length_16879_cvg_13.3_tip_0.g147	2.93e-19
Arabidopsis_thaliana_AT1G20693.1	HMG	4043599_length_12040_cvg_13.0_tip_1.g122	2.13e-19
Arabidopsis_thaliana_AT1G20693.2	HMG	4043599_length_12040_cvg_13.0_tip_1.g122	1.98e-18
Arabidopsis_thaliana_AT1G20693.3	HMG	4043599_length_12040_cvg_13.0_tip_1.g122	4.15e-18
Arabidopsis_thaliana_AT1G20696.1	HMG	4043599_length_12040_cvg_13.0_tip_1.g122	1.1e-19
Arabidopsis_thaliana_AT1G20696.2	HMG	4043599_length_12040_cvg_13.0_tip_1.g122	3.48e-18
Arabidopsis_thaliana_AT1G20696.3	HMG	4043599_length_12040_cvg_13.0_tip_1.g122	9.65e-18
Arabidopsis_thaliana_AT1G20700.1	HB	4048039_length_20976_cvg_12.8_tip_1.g127	3.26e-19
Arabidopsis_thaliana_AT1G20710.1	HB	4047543_length_18390_cvg_13.0_tip_0.g139	2.27e-18
Arabidopsis_thaliana_AT1G20910.1	ARID	4044007_length_12368_cvg_13.0_tip_1.g32	4.47e-19
Arabidopsis_thaliana_AT1G20980.1	SBP	4048241_length_22972_cvg_13.0_tip_1.g166	1.1e-17
Arabidopsis_thaliana_AT1G21000.1	PLATZ	4043967_length_12332_cvg_13.0_tip_1.g165	3.29e-21
Arabidopsis_thaliana_AT1G21000.2	PLATZ	4043967_length_12332_cvg_13.0_tip_1.g165	7.09e-19
Arabidopsis_thaliana_AT1G21150.1	mTERF	4046097_length_14795_cvg_13.0_tip_1.g25	1.54e-19
Arabidopsis_thaliana_AT1G21340.1	C2C2-Dof	4048583_length_32735_cvg_13.0_tip_1.g73	2.29e-19
Arabidopsis_thaliana_AT1G21450.1	GRAS	4047131_length_17034_cvg_12.0_tip_1.g53	4.41e-18
Arabidopsis_thaliana_AT1G21570.1	C3H	3941499_length_2117_cvg_13.0_tip_0.g68	3.39e-23
Arabidopsis_thaliana_AT1G21700.1	MYB-related	4048467_length_27476_cvg_13.0_tip_1.g110	4.47e-20
Arabidopsis_thaliana_AT1G21780.1	TRAF	4045261_length_13590_cvg_13.0_tip_1.g50	2.03e-19
Arabidopsis_thaliana_AT1G21780.2	TRAF	4045261_length_13590_cvg_13.0_tip_1.g50	8.95e-44
Arabidopsis_thaliana_AT1G21910.1	AP2-EREBP	4048621_length_34705_cvg_13.0_tip_1.g7	1.2e-11
Arabidopsis_thaliana_AT1G21970.1	CCAAT	4048607_length_33847_cvg_12.9_tip_1.g134	1.39e-19
Arabidopsis_thaliana_AT1G22130.1	MADS	4048373_length_25109_cvg_13.2_tip_0.g85	9.82e-17
Arabidopsis_thaliana_AT1G22190.1	AP2-EREBP	4048621_length_34705_cvg_13.0_tip_1.g7	1.55e-60
Arabidopsis_thaliana_AT1G22490.1	bHLH	4048645_length_37341_cvg_12.9_tip_1.g68	5.09e-19
Arabidopsis_thaliana_AT1G22590.2	MADS	4035393_length_8271_cvg_12.8_tip_1.g71	1.57e-19
Arabidopsis_thaliana_AT1G22640.1	MYB	4048431_length_26398_cvg_12.0_tip_1.g37	1.07e-20
Arabidopsis_thaliana_AT1G22810.1	AP2-EREBP	4048621_length_34705_cvg_13.0_tip_1.g7	1.99e-20
Arabidopsis_thaliana_AT1G22985.1	AP2-EREBP	4047651_length_18909_cvg_13.0_tip_1.g159	7.94e-20
Arabidopsis_thaliana_AT1G23380.1	HB	4048295_length_23578_cvg_12.9_tip_0.g93	6.41e-19
Arabidopsis_thaliana_AT1G23380.2	HB	4048295_length_23578_cvg_12.9_tip_0.g93	6.79e-20
Arabidopsis_thaliana_AT1G23420.1	C2C2-YABBY	4013549_length_4873_cvg_12.0_tip_1.g18	3.73e-58
Arabidopsis_thaliana_AT1G23810.1	Orphans	4044697_length_12985_cvg_13.0_tip_1.g86	3.73e-58
Arabidopsis_thaliana_AT1G24040.1	GNAT	4048187_length_22155_cvg_12.0_tip_1.g51	2.74e-20
Arabidopsis_thaliana_AT1G24040.2	GNAT	4048187_length_22155_cvg_12.0_tip_1.g51	1.93e-21
Arabidopsis_thaliana_AT1G24190.1	Orphans	4048433_length_26495_cvg_13.0_tip_1.g40	4.24e-21
Arabidopsis_thaliana_AT1G24200.1	Orphans	4048433_length_26495_cvg_13.0_tip_1.g40	1.58e-20
Arabidopsis_thaliana_AT1G24210.1	Orphans	4044697_length_12985_cvg_13.0_tip_1.g86	7.25e-19
Arabidopsis_thaliana_AT1G24220.1	Orphans	3839163_length_1194_cvg_13.0_tip_0.g200	1.57e-18
Arabidopsis_thaliana_AT1G24230.1	Orphans	4044697_length_12985_cvg_13.0_tip_1.g86	2.22e-15
Arabidopsis_thaliana_AT1G24250.1	Orphans	4044697_length_12985_cvg_13.0_tip_1.g86	1.05e-19
Arabidopsis_thaliana_AT1G24260.1	MADS	4048373_length_25109_cvg_13.2_tip_0.g85	1.74e-22
Arabidopsis_thaliana_AT1G24260.2	MADS	4048373_length_25109_cvg_13.2_tip_0.g85	1e-18
Arabidopsis_thaliana_AT1G24590.1	AP2-EREBP	4048507_length_28733_cvg_13.0_tip_1.g51	3.06e-15
Arabidopsis_thaliana_AT1G24610.1	SET	4047537_length_18362_cvg_13.0_tip_0.g131	1.25e-19
Arabidopsis_thaliana_AT1G24625.1	C2H2	4046615_length_15792_cvg_13.0_tip_1.g20	2.13e-22
Arabidopsis_thaliana_AT1G25250.1	C2H2	4047259_length_17340_cvg_12.9_tip_1.g60	1.57e-22
Arabidopsis_thaliana_AT1G25280.1	TUB	4047327_length_17539_cvg_13.0_tip_1.g156	1.67e-20
Arabidopsis_thaliana_AT1G25280.2	TUB	4047327_length_17539_cvg_13.0_tip_1.g156	1.24e-22
Arabidopsis_thaliana_AT1G25280.3	TUB	4047327_length_17539_cvg_13.0_tip_1.g156	2.05e-21
Arabidopsis_thaliana_AT1G25330.1	bHLH	4048653_length_39293_cvg_12.8_tip_1.g91	1.88e-15
Arabidopsis_thaliana_AT1G25340.1	MYB	4048431_length_26398_cvg_12.0_tip_1.g37	8.17e-21
Arabidopsis_thaliana_AT1G25340.2	MYB	4045925_length_14501_cvg_12.5_tip_1.g152	8.29e-19
Arabidopsis_thaliana_AT1G25440.1	C2C2-CO-like	4047687_length_19103_cvg_13.0_tip_0.g34	3.52e-24
Arabidopsis_thaliana_AT1G25470.1	AP2-EREBP	3979149_length_3017_cvg_11.0_tip_0.g32	2.56e-18
Arabidopsis_thaliana_AT1G25470.2	AP2-EREBP	3979149_length_3017_cvg_11.0_tip_0.g32	5.91e-27
Arabidopsis_thaliana_AT1G25550.1	G2-like	4048113_length_21554_cvg_12.9_tip_1.g88	1.81e-20
Arabidopsis_thaliana_AT1G25560.1	AP2-EREBP	4046651_length_15882_cvg_13.9_tip_1.g72	3.43e-19
Arabidopsis_thaliana_AT1G25580.1	NAC	4048625_length_34956_cvg_13.0_tip_1.g15	2.03e-19
Arabidopsis_thaliana_AT1G26220.1	GNAT	3974187_length_2856_cvg_13.9_tip_1.g193	1.89e-22
Arabidopsis_thaliana_AT1G26260.1	bHLH	4048653_length_39293_cvg_12.8_tip_1.g91	5.06e-22
Arabidopsis_thaliana_AT1G26260.2	bHLH	4048653_length_39293_cvg_12.8_tip_1.g91	1.33e-22
Arabidopsis_thaliana_AT1G26260.3	bHLH	4048653_length_39293_cvg_12.8_tip_1.g91	3.45e-47
Arabidopsis_thaliana_AT1G26300.1	BSD	4044791_length_13094_cvg_12.0_tip_0.g25	2.92e-24
Arabidopsis_thaliana_AT1G26300.2	BSD	4044791_length_13094_cvg_12.0_tip_0.g25	1.62e-21
Arabidopsis_thaliana_AT1G26310.1	MADS	4048373_length_25109_cvg_13.2_tip_0.g85	8.89e-20
Arabidopsis_thaliana_AT1G26590.1	C2H2	4048329_length_24096_cvg_13.0_tip_1.g162	2.08e-18
Arabidopsis_thaliana_AT1G26610.1	C2H2	4038797_length_9408_cvg_13.0_tip_1.g83	1.57e-22
Arabidopsis_thaliana_AT1G26680.1	ABI3VP1	4022709_length_5864_cvg_13.7_tip_1.g127	4.39e-21
Arabidopsis_thaliana_AT1G26780.1	MYB	4048591_length_33058_cvg_13.3_tip_1.g89	6.86e-23
Arabidopsis_thaliana_AT1G26790.1	C2C2-Dof	4048583_length_32735_cvg_13.0_tip_1.g73	1.48e-14
Arabidopsis_thaliana_AT1G26870.1	NAC	4048407_length_25984_cvg_13.1_tip_1.g152	2.79e-18
Arabidopsis_thaliana_AT1G26960.1	HB	4043021_length_11573_cvg_12.4_tip_1.g56	2.79e-18
Arabidopsis_thaliana_AT1G27050.1	HB	4043021_length_11573_cvg_12.4_tip_1.g56	4.01e-19
Arabidopsis_thaliana_AT1G27220.1	Orphans	4048433_length_26495_cvg_13.0_tip_1.g40	4.78e-24
Arabidopsis_thaliana_AT1G27240.1	Orphans	4044697_length_12985_cvg_13.0_tip_1.g86	2.87e-18
Arabidopsis_thaliana_AT1G27250.1	Orphans	4048433_length_26495_cvg_13.0_tip_1.g40	2.64e-95
Arabidopsis_thaliana_AT1G27260.1	Orphans	4044697_length_12985_cvg_13.0_tip_1.g86	1.36e-23
Arabidopsis_thaliana_AT1G27270.1	Orphans	4044697_length_12985_cvg_13.0_tip_1.g86	4.68e-20
Arabidopsis_thaliana_AT1G27280.1	Orphans	4044697_length_12985_cvg_13.0_tip_1.g86	1.87e-20
Arabidopsis_thaliana_AT1G27320.1	Orphans	4048665_length_49756_cvg_12.3_tip_1.g143	1.29e-21
Arabidopsis_thaliana_AT1G27360.1	SBP	4048241_length_22972_cvg_13.0_tip_1.g166	6.12e-21
Arabidopsis_thaliana_AT1G27360.2	SBP	4048241_length_22972_cvg_13.0_tip_1.g166	2.34e-22
Arabidopsis_thaliana_AT1G27360.3	SBP	4048241_length_22972_cvg_13.0_tip_1.g166	3.08e-22
Arabidopsis_thaliana_AT1G27360.4	SBP	4048241_length_22972_cvg_13.0_tip_1.g166	1.12e-19
Arabidopsis_thaliana_AT1G27370.1	SBP	4048241_length_22972_cvg_13.0_tip_1.g166	2.24e-18
Arabidopsis_thaliana_AT1G27370.2	SBP	4048241_length_22972_cvg_13.0_tip_1.g166	6.42e-20
Arabidopsis_thaliana_AT1G27370.3	SBP	4048241_length_22972_cvg_13.0_tip_1.g166	6.97e-22
Arabidopsis_thaliana_AT1G27370.4	SBP	4048241_length_22972_cvg_13.0_tip_1.g166	9.13e-21
Arabidopsis_thaliana_AT1G27650.1	C3H	4046685_length_15961_cvg_13.3_tip_1.g118	6.93e-20
Arabidopsis_thaliana_AT1G27650.2	C3H	4046685_length_15961_cvg_13.3_tip_1.g118	8.76e-16
Arabidopsis_thaliana_AT1G27730.1	C2H2	4046959_length_16558_cvg_14.0_tip_1.g162	5.76e-36
Arabidopsis_thaliana_AT1G27740.1	bHLH	4048653_length_39293_cvg_12.8_tip_1.g91	2.97e-20
Arabidopsis_thaliana_AT1G28050.1	C2C2-CO-like	4047441_length_17944_cvg_13.0_tip_0.g172	4.73e-19
Arabidopsis_thaliana_AT1G28160.1	AP2-EREBP	4048507_length_28733_cvg_13.0_tip_1.g51	3.04e-16
Arabidopsis_thaliana_AT1G28300.1	ABI3VP1	4044637_length_12926_cvg_13.0_tip_1.g22	9.72e-22
Arabidopsis_thaliana_AT1G28310.1	C2C2-Dof	4048583_length_32735_cvg_13.0_tip_1.g73	4.84e-23
Arabidopsis_thaliana_AT1G28310.2	C2C2-Dof	4048583_length_32735_cvg_13.0_tip_1.g73	8.94e-19
Arabidopsis_thaliana_AT1G28360.1	AP2-EREBP	4048621_length_34705_cvg_13.0_tip_1.g7	1.36e-19
Arabidopsis_thaliana_AT1G28370.1	AP2-EREBP	4048507_length_28733_cvg_13.0_tip_1.g51	5.99e-19
Arabidopsis_thaliana_AT1G28420.1	HB	4040801_length_10261_cvg_14.0_tip_0.g50	1.12e-18
Arabidopsis_thaliana_AT1G28450.1	MADS	4046035_length_14700_cvg_12.8_tip_1.g128	8.73e-19
Arabidopsis_thaliana_AT1G28460.1	MADS	4046035_length_14700_cvg_12.8_tip_1.g128	8.73e-19
Arabidopsis_thaliana_AT1G28470.1	NAC	4048625_length_34956_cvg_13.0_tip_1.g15	1.8e-35
Arabidopsis_thaliana_AT1G28520.1	VOZ	3995685_length_3702_cvg_13.0_tip_1.g221	8.43e-53
Arabidopsis_thaliana_AT1G28520.2	VOZ	3995685_length_3702_cvg_13.0_tip_1.g221	1.44e-52
Arabidopsis_thaliana_AT1G29160.1	C2C2-Dof	4048583_length_32735_cvg_13.0_tip_1.g73	7.04e-60
Arabidopsis_thaliana_AT1G29280.1	WRKY	4048353_length_24659_cvg_12.9_tip_1.g46	8.42e-68
Arabidopsis_thaliana_AT1G29570.1	C3H	3834953_length_1174_cvg_14.0_tip_0.g27	5.92e-67
Arabidopsis_thaliana_AT1G29600.1	C3H	4020495_length_5582_cvg_14.0_tip_0.g52	5.92e-67
Arabidopsis_thaliana_AT1G29860.1	WRKY	4048353_length_24659_cvg_12.9_tip_1.g46	0
Arabidopsis_thaliana_AT1G29962.1	MADS	4046035_length_14700_cvg_12.8_tip_1.g128	5.63e-63
Arabidopsis_thaliana_AT1G30135.1	Tify	4018855_length_5400_cvg_12.1_tip_1.g149	6.09e-59
Arabidopsis_thaliana_AT1G30210.1	TCP	4046957_length_16553_cvg_12.0_tip_1.g161	1.32e-67
Arabidopsis_thaliana_AT1G30210.2	TCP	4046957_length_16553_cvg_12.0_tip_1.g161	1.3e-65
Arabidopsis_thaliana_AT1G30330.1	ARF	4047643_length_18865_cvg_13.0_tip_1.g142	0
Arabidopsis_thaliana_AT1G30330.2	ARF	4047643_length_18865_cvg_13.0_tip_1.g142	0
Arabidopsis_thaliana_AT1G30460.1	C3H	4048429_length_26348_cvg_13.0_tip_0.g29	3.86e-38
Arabidopsis_thaliana_AT1G30460.2	C3H	4046347_length_15260_cvg_13.0_tip_0.g2	0
Arabidopsis_thaliana_AT1G30490.1	HB	4043159_length_11673_cvg_12.8_tip_1.g21	5.46e-48
Arabidopsis_thaliana_AT1G30500.1	CCAAT	4043515_length_11977_cvg_13.0_tip_1.g38	1.38e-65
Arabidopsis_thaliana_AT1G30500.2	CCAAT	4043515_length_11977_cvg_13.0_tip_1.g38	1.64e-65
Arabidopsis_thaliana_AT1G30650.1	WRKY	4048353_length_24659_cvg_12.9_tip_1.g46	1.64e-65
Arabidopsis_thaliana_AT1G30670.1	bHLH	4047925_length_20314_cvg_13.0_tip_1.g108	1.64e-65
Arabidopsis_thaliana_AT1G30810.1	Jumonji	4046781_length_16188_cvg_13.0_tip_1.g71	1.64e-65
Arabidopsis_thaliana_AT1G30970.1	C2H2	4027815_length_6591_cvg_12.9_tip_1.g94	1.68e-63
Arabidopsis_thaliana_AT1G31040.1	PLATZ	4043967_length_12332_cvg_13.0_tip_1.g165	1.68e-63
Arabidopsis_thaliana_AT1G31140.1	MADS	4043851_length_12240_cvg_13.0_tip_1.g41	1.35e-44
Arabidopsis_thaliana_AT1G31320.1	LOB	4047163_length_17104_cvg_14.0_tip_1.g103	1.9e-53
Arabidopsis_thaliana_AT1G31630.1	MADS	4035393_length_8271_cvg_12.8_tip_1.g71	3.47e-32
Arabidopsis_thaliana_AT1G31640.1	MADS	4035393_length_8271_cvg_12.8_tip_1.g71	2.01e-178
Arabidopsis_thaliana_AT1G31760.1	SWI/SNF-BAF60b	4048213_length_22410_cvg_12.6_tip_1.g103	2.01e-178
Arabidopsis_thaliana_AT1G32070.1	GNAT	3757443_length_904_cvg_6.9_tip_0.g18	4.81e-71
Arabidopsis_thaliana_AT1G32070.2	GNAT	3757443_length_904_cvg_6.9_tip_0.g18	6.04e-60
Arabidopsis_thaliana_AT1G32070.3	GNAT	3757443_length_904_cvg_6.9_tip_0.g18	6.36e-59
Arabidopsis_thaliana_AT1G32130.1	IWS1	3987183_length_3317_cvg_14.0_tip_0.g235	1.89e-66
Arabidopsis_thaliana_AT1G32150.1	bZIP	4042861_length_11472_cvg_13.0_tip_1.g75	1.39e-63
Arabidopsis_thaliana_AT1G32240.1	G2-like	4048561_length_31073_cvg_12.7_tip_0.g14	2.54e-62
Arabidopsis_thaliana_AT1G32330.1	HSF	4048029_length_20881_cvg_12.0_tip_1.g110	2.5e-44
Arabidopsis_thaliana_AT1G32360.1	C3H	4037653_length_8960_cvg_13.0_tip_0.g31	3.35e-59
Arabidopsis_thaliana_AT1G32510.1	NAC	4048457_length_27311_cvg_12.5_tip_1.g89	1.57e-60
Arabidopsis_thaliana_AT1G32640.1	bHLH	4048645_length_37341_cvg_12.9_tip_1.g68	2.57e-78
Arabidopsis_thaliana_AT1G32700.1	PLATZ	4043967_length_12332_cvg_13.0_tip_1.g165	0
Arabidopsis_thaliana_AT1G32700.2	PLATZ	4043967_length_12332_cvg_13.0_tip_1.g165	3.23e-53
Arabidopsis_thaliana_AT1G32770.1	NAC	4048457_length_27311_cvg_12.5_tip_1.g89	2.38e-61
Arabidopsis_thaliana_AT1G32810.2	PHD	4019977_length_5523_cvg_13.0_tip_0.g166	1.52e-69
Arabidopsis_thaliana_AT1G32870.1	NAC	4046811_length_16243_cvg_12.7_tip_0.g115	0
Arabidopsis_thaliana_AT1G32870.2	NAC	4046811_length_16243_cvg_12.7_tip_0.g115	0
Arabidopsis_thaliana_AT1G33060.1	NAC	4048457_length_27311_cvg_12.5_tip_1.g89	0
Arabidopsis_thaliana_AT1G33060.2	NAC	4048457_length_27311_cvg_12.5_tip_1.g89	0
Arabidopsis_thaliana_AT1G33240.1	Trihelix	4048579_length_32402_cvg_13.0_tip_0.g59	1.4e-30
Arabidopsis_thaliana_AT1G33280.1	NAC	4048457_length_27311_cvg_12.5_tip_1.g89	4.42e-53
Arabidopsis_thaliana_AT1G33420.1	PHD	4020111_length_5538_cvg_14.0_tip_1.g38	4.11e-144
Arabidopsis_thaliana_AT1G33760.1	AP2-EREBP	4047953_length_20458_cvg_13.0_tip_1.g156	2.09e-34
Arabidopsis_thaliana_AT1G34170.1	ARF	4047643_length_18865_cvg_13.0_tip_1.g142	6.05e-61
Arabidopsis_thaliana_AT1G34170.2	ARF	4047643_length_18865_cvg_13.0_tip_1.g142	1.76e-146
Arabidopsis_thaliana_AT1G34180.1	NAC	4048457_length_27311_cvg_12.5_tip_1.g89	1.73e-143
Arabidopsis_thaliana_AT1G34180.2	NAC	4048407_length_25984_cvg_13.1_tip_1.g152	2.55e-47
Arabidopsis_thaliana_AT1G34190.1	NAC	4048457_length_27311_cvg_12.5_tip_1.g89	3.63e-61
Arabidopsis_thaliana_AT1G34310.1	ARF	4047643_length_18865_cvg_13.0_tip_1.g142	6.3e-42
Arabidopsis_thaliana_AT1G34355.1	FHA	4042213_length_11062_cvg_13.0_tip_1.g137	1.31e-11
Arabidopsis_thaliana_AT1G34370.1	C2H2	4047259_length_17340_cvg_12.9_tip_1.g60	9.83e-48
Arabidopsis_thaliana_AT1G34370.2	C2H2	4047259_length_17340_cvg_12.9_tip_1.g60	5.1e-45
Arabidopsis_thaliana_AT1G34370.3	C2H2	4047259_length_17340_cvg_12.9_tip_1.g60	8.5e-59
Arabidopsis_thaliana_AT1G34390.1	ARF	4047643_length_18865_cvg_13.0_tip_1.g142	1.66e-56
Arabidopsis_thaliana_AT1G34410.1	ARF	4047643_length_18865_cvg_13.0_tip_1.g142	1.87e-52
Arabidopsis_thaliana_AT1G34650.1	HB	4047343_length_17568_cvg_14.0_tip_1.g17	1.31e-42
Arabidopsis_thaliana_AT1G34670.1	MYB	4048591_length_33058_cvg_13.3_tip_1.g89	2.69e-30
Arabidopsis_thaliana_AT1G34790.1	C2H2	4042559_length_11274_cvg_12.7_tip_1.g121	4.8e-48
Arabidopsis_thaliana_AT1G35240.1	ARF	4047643_length_18865_cvg_13.0_tip_1.g142	2.33e-30
Arabidopsis_thaliana_AT1G35460.1	bHLH	4048653_length_39293_cvg_12.8_tip_1.g91	4.84e-42
Arabidopsis_thaliana_AT1G35515.1	MYB	4048431_length_26398_cvg_12.0_tip_1.g37	2.96e-47
Arabidopsis_thaliana_AT1G35520.1	ARF	4047643_length_18865_cvg_13.0_tip_1.g142	2.41e-13
Arabidopsis_thaliana_AT1G35540.1	ARF	4047643_length_18865_cvg_13.0_tip_1.g142	7.54e-41
Arabidopsis_thaliana_AT1G35560.1	TCP	4048019_length_20845_cvg_13.0_tip_1.g95	2.8e-31
Arabidopsis_thaliana_AT1G36000.1	LOB	4047163_length_17104_cvg_14.0_tip_1.g103	1.47e-18
Arabidopsis_thaliana_AT1G36060.1	AP2-EREBP	4048621_length_34705_cvg_13.0_tip_1.g7	2.32e-17
Arabidopsis_thaliana_AT1G42990.1	bZIP	4044317_length_12626_cvg_13.8_tip_1.g22	1.36e-26
Arabidopsis_thaliana_AT1G43000.1	PLATZ	4043967_length_12332_cvg_13.0_tip_1.g165	5.87e-64
Arabidopsis_thaliana_AT1G43160.1	AP2-EREBP	4045489_length_13901_cvg_13.0_tip_1.g136	5.36e-48
Arabidopsis_thaliana_AT1G43640.1	TUB	4047327_length_17539_cvg_13.0_tip_1.g156	1.92e-32
Arabidopsis_thaliana_AT1G43700.1	bZIP	4045931_length_14514_cvg_13.0_tip_0.g158	5.32e-69
Arabidopsis_thaliana_AT1G43770.1	PHD	3966803_length_2648_cvg_13.0_tip_1.g134	4.66e-13
Arabidopsis_thaliana_AT1G43770.2	PHD	4039057_length_9504_cvg_14.0_tip_0.g121	5.23e-21
Arabidopsis_thaliana_AT1G43950.1	ABI3VP1	4047643_length_18865_cvg_13.0_tip_1.g142	2.47e-11
Arabidopsis_thaliana_AT1G44810.1	GeBP	4000415_length_3956_cvg_12.0_tip_1.g25	1.16e-19
Arabidopsis_thaliana_AT1G44830.1	AP2-EREBP	4047651_length_18909_cvg_13.0_tip_1.g159	5.99e-17
Arabidopsis_thaliana_AT1G45249.1	bZIP	4042979_length_11545_cvg_13.0_tip_1.g13	1.65e-15
Arabidopsis_thaliana_AT1G46264.1	HSF	4048029_length_20881_cvg_12.0_tip_1.g110	2.23e-15
Arabidopsis_thaliana_AT1G46408.1	MADS	4046035_length_14700_cvg_12.8_tip_1.g128	2.88e-16
Arabidopsis_thaliana_AT1G46480.1	HB	4048039_length_20976_cvg_12.8_tip_1.g127	2.87e-22
Arabidopsis_thaliana_AT1G46768.1	AP2-EREBP	4048621_length_34705_cvg_13.0_tip_1.g7	6.38e-16
Arabidopsis_thaliana_AT1G47270.1	TUB	4047327_length_17539_cvg_13.0_tip_1.g156	2.33e-15
Arabidopsis_thaliana_AT1G47655.1	C2C2-Dof	4048583_length_32735_cvg_13.0_tip_1.g73	1.18e-26
Arabidopsis_thaliana_AT1G47760.1	MADS	4046035_length_14700_cvg_12.8_tip_1.g128	9.55e-18
Arabidopsis_thaliana_AT1G47870.1	E2F-DP	4036207_length_8496_cvg_13.0_tip_0.g153	1.39e-26
Arabidopsis_thaliana_AT1G48000.1	MYB	4048431_length_26398_cvg_12.0_tip_1.g37	5.99e-17
Arabidopsis_thaliana_AT1G48040.1	DBP	4048629_length_35292_cvg_12.8_tip_1.g25	1.27e-24
Arabidopsis_thaliana_AT1G48195.1	C3H	4047599_length_18640_cvg_13.0_tip_1.g72	7.41e-18
Arabidopsis_thaliana_AT1G48310.1	SNF2	4045491_length_13903_cvg_12.9_tip_1.g137	8.35e-18
Arabidopsis_thaliana_AT1G48500.1	Tify	4047453_length_17978_cvg_12.8_tip_0.g12	5.49e-25
Arabidopsis_thaliana_AT1G48500.2	Tify	4047453_length_17978_cvg_12.8_tip_0.g12	6.78e-16
Arabidopsis_thaliana_AT1G48500.3	Tify	4047453_length_17978_cvg_12.8_tip_0.g12	9.12e-27
Arabidopsis_thaliana_AT1G49010.1	MYB	4047363_length_17621_cvg_13.0_tip_1.g48	3.43e-15
Arabidopsis_thaliana_AT1G49120.1	AP2-EREBP	3979149_length_3017_cvg_11.0_tip_0.g32	4.3e-23
Arabidopsis_thaliana_AT1G49130.1	C2C2-CO-like	4047687_length_19103_cvg_13.0_tip_0.g34	1.59e-16
Arabidopsis_thaliana_AT1G49130.2	C2C2-CO-like	4047687_length_19103_cvg_13.0_tip_0.g34	1.3e-21
Arabidopsis_thaliana_AT1G49190.1	ARR-B	4042503_length_11237_cvg_13.0_tip_0.g56	1.55e-21
Arabidopsis_thaliana_AT1G49475.1	ABI3VP1	4045759_length_14297_cvg_13.0_tip_1.g129	2.26e-23
Arabidopsis_thaliana_AT1G49480.1	ABI3VP1	4045731_length_14255_cvg_12.8_tip_1.g91	7.37e-20
Arabidopsis_thaliana_AT1G49520.1	SWI/SNF-BAF60b	4048213_length_22410_cvg_12.6_tip_1.g103	2.91e-28
Arabidopsis_thaliana_AT1G49560.1	G2-like	4048113_length_21554_cvg_12.9_tip_1.g88	7.01e-16
Arabidopsis_thaliana_AT1G49720.1	bZIP	4042979_length_11545_cvg_13.0_tip_1.g13	7.91e-21
Arabidopsis_thaliana_AT1G49770.1	bHLH	4048585_length_32835_cvg_12.9_tip_1.g76	8.28e-20
Arabidopsis_thaliana_AT1G49900.1	C2H2	4048329_length_24096_cvg_13.0_tip_1.g162	9.05e-19
Arabidopsis_thaliana_AT1G49950.1	MYB-related	4026135_length_6327_cvg_13.6_tip_0.g7	8.88e-19
Arabidopsis_thaliana_AT1G49950.2	MYB-related	4026135_length_6327_cvg_13.6_tip_0.g7	1.39e-17
Arabidopsis_thaliana_AT1G49950.3	MYB-related	4026135_length_6327_cvg_13.6_tip_0.g7	9.38e-21
Arabidopsis_thaliana_AT1G50410.1	SNF2	4045071_length_13377_cvg_14.0_tip_1.g185	9.38e-21
Arabidopsis_thaliana_AT1G50420.1	GRAS	4047131_length_17034_cvg_12.0_tip_1.g53	1.02e-19
Arabidopsis_thaliana_AT1G50600.1	GRAS	4047131_length_17034_cvg_12.0_tip_1.g53	4.38e-18
Arabidopsis_thaliana_AT1G50620.1	PHD	4045695_length_14210_cvg_13.0_tip_1.g46	4.38e-18
Arabidopsis_thaliana_AT1G50640.1	AP2-EREBP	4048601_length_33708_cvg_13.0_tip_0.g117	4.38e-18
Arabidopsis_thaliana_AT1G50680.1	AP2-EREBP	4046651_length_15882_cvg_13.9_tip_1.g72	3.85e-18
Arabidopsis_thaliana_AT1G51060.1	CCAAT	4048495_length_28432_cvg_12.9_tip_0.g19	1.03e-17
Arabidopsis_thaliana_AT1G51070.1	bHLH	4048381_length_25309_cvg_13.1_tip_0.g102	3.56e-19
Arabidopsis_thaliana_AT1G51120.1	AP2-EREBP	4046651_length_15882_cvg_13.9_tip_1.g72	1.07e-22
Arabidopsis_thaliana_AT1G51140.1	bHLH	4048653_length_39293_cvg_12.8_tip_1.g91	2.75e-19
Arabidopsis_thaliana_AT1G51190.1	AP2-EREBP	4042641_length_11334_cvg_14.0_tip_1.g18	1.14e-19
Arabidopsis_thaliana_AT1G51220.1	C2H2	4047259_length_17340_cvg_12.9_tip_1.g60	7.28e-18
Arabidopsis_thaliana_AT1G51600.1	C2C2-GATA	4047769_length_19522_cvg_12.8_tip_1.g4	3.87e-26
Arabidopsis_thaliana_AT1G51600.2	C2C2-GATA	4047769_length_19522_cvg_12.8_tip_1.g4	5.56e-26
Arabidopsis_thaliana_AT1G51700.1	C2C2-Dof	4048583_length_32735_cvg_13.0_tip_1.g73	1.56e-19
Arabidopsis_thaliana_AT1G51950.1	AUX/IAA	4046621_length_15806_cvg_13.0_tip_1.g31	4.34e-21
Arabidopsis_thaliana_AT1G52150.1	HB	4043159_length_11673_cvg_12.8_tip_1.g21	1.21e-20
Arabidopsis_thaliana_AT1G52150.2	HB	4043159_length_11673_cvg_12.8_tip_1.g21	4.23e-18
Arabidopsis_thaliana_AT1G52150.3	HB	4043159_length_11673_cvg_12.8_tip_1.g21	5.88e-22
Arabidopsis_thaliana_AT1G52520.1	FAR1	4046717_length_16007_cvg_12.6_tip_1.g161	7.54e-19
Arabidopsis_thaliana_AT1G52830.1	AUX/IAA	4046621_length_15806_cvg_13.0_tip_1.g31	1.35e-18
Arabidopsis_thaliana_AT1G52880.1	NAC	4048405_length_25945_cvg_12.9_tip_0.g150	1.35e-18
Arabidopsis_thaliana_AT1G52890.1	NAC	4048457_length_27311_cvg_12.5_tip_1.g89	1.35e-18
Arabidopsis_thaliana_AT1G53160.1	SBP	4048241_length_22972_cvg_13.0_tip_1.g166	5.43e-31
Arabidopsis_thaliana_AT1G53160.2	SBP	4048241_length_22972_cvg_13.0_tip_1.g166	2.6e-12
Arabidopsis_thaliana_AT1G53170.1	AP2-EREBP	4046249_length_15078_cvg_13.2_tip_1.g49	5.44e-14
Arabidopsis_thaliana_AT1G53230.1	TCP	4046957_length_16553_cvg_12.0_tip_1.g161	5.82e-178
Arabidopsis_thaliana_AT1G53320.1	TUB	4047327_length_17539_cvg_13.0_tip_1.g156	3.99e-159
Arabidopsis_thaliana_AT1G53910.1	AP2-EREBP	4038951_length_9463_cvg_12.8_tip_1.g28	0
Arabidopsis_thaliana_AT1G53910.2	AP2-EREBP	4038951_length_9463_cvg_12.8_tip_1.g28	4.61e-26
Arabidopsis_thaliana_AT1G53910.3	AP2-EREBP	4038951_length_9463_cvg_12.8_tip_1.g28	5.75e-36
Arabidopsis_thaliana_AT1G54060.1	Trihelix	4048327_length_24087_cvg_12.8_tip_1.g158	3.13e-26
Arabidopsis_thaliana_AT1G54160.1	CCAAT	4043515_length_11977_cvg_13.0_tip_1.g38	7.5e-19
Arabidopsis_thaliana_AT1G54330.1	NAC	4048457_length_27311_cvg_12.5_tip_1.g89	3.99e-40
Arabidopsis_thaliana_AT1G54390.3	PHD	4031727_length_7361_cvg_12.8_tip_1.g25	1.23e-26
Arabidopsis_thaliana_AT1G54390.4	PHD	4031727_length_7361_cvg_12.8_tip_1.g25	2.02e-25
Arabidopsis_thaliana_AT1G54390.5	PHD	4031727_length_7361_cvg_12.8_tip_1.g25	2.37e-16
Arabidopsis_thaliana_AT1G54690.1	CCAAT	4048495_length_28432_cvg_12.9_tip_0.g19	5.73e-41
Arabidopsis_thaliana_AT1G54830.1	CCAAT	4018031_length_5313_cvg_10.8_tip_1.g104	4.1e-16
Arabidopsis_thaliana_AT1G54830.2	CCAAT	4018031_length_5313_cvg_10.8_tip_1.g104	5.85e-17
Arabidopsis_thaliana_AT1G54830.3	CCAAT	4018031_length_5313_cvg_10.8_tip_1.g104	1.21e-58
Arabidopsis_thaliana_AT1G55110.1	C2H2	4047259_length_17340_cvg_12.9_tip_1.g60	3.14e-53
Arabidopsis_thaliana_AT1G55580.1	GRAS	4047131_length_17034_cvg_12.0_tip_1.g53	4.13e-56
Arabidopsis_thaliana_AT1G55600.1	WRKY	4048317_length_23960_cvg_12.3_tip_1.g138	2.01e-50
Arabidopsis_thaliana_AT1G55650.1	ARID	4047995_length_20716_cvg_12.8_tip_1.g44	7.15e-51
Arabidopsis_thaliana_AT1G55750.1	BSD	4010199_length_4599_cvg_13.0_tip_0.g30	1.41e-61
Arabidopsis_thaliana_AT1G55760.1	TRAF	4045261_length_13590_cvg_13.0_tip_1.g50	1.69e-58
Arabidopsis_thaliana_AT1G55950.1	GeBP	3961667_length_2524_cvg_11.0_tip_1.g209	1.69e-58
Arabidopsis_thaliana_AT1G55970.1	TAZ	4043961_length_12329_cvg_14.0_tip_0.g160	1.69e-58
Arabidopsis_thaliana_AT1G56010.1	NAC	4048303_length_23707_cvg_13.0_tip_0.g110	1.13e-58
Arabidopsis_thaliana_AT1G56010.2	NAC	4048303_length_23707_cvg_13.0_tip_0.g110	1.93e-60
Arabidopsis_thaliana_AT1G56160.1	MYB	4048023_length_20876_cvg_13.0_tip_0.g100	1.93e-60
Arabidopsis_thaliana_AT1G56170.1	CCAAT	4018031_length_5313_cvg_10.8_tip_1.g104	1.95e-80
Arabidopsis_thaliana_AT1G56170.2	CCAAT	4018031_length_5313_cvg_10.8_tip_1.g104	1.95e-80
Arabidopsis_thaliana_AT1G56380.1	mTERF	4046097_length_14795_cvg_13.0_tip_1.g25	1.14e-79
Arabidopsis_thaliana_AT1G56650.1	MYB	4027849_length_6596_cvg_12.9_tip_1.g122	1.19e-80
Arabidopsis_thaliana_AT1G57560.1	MYB	4048023_length_20876_cvg_13.0_tip_0.g100	6.83e-78
Arabidopsis_thaliana_AT1G58100.1	TCP	4048019_length_20845_cvg_13.0_tip_1.g95	6.83e-78
Arabidopsis_thaliana_AT1G58100.2	TCP	4048019_length_20845_cvg_13.0_tip_1.g95	6.83e-78
Arabidopsis_thaliana_AT1G58210.1	Orphans	4046441_length_15445_cvg_13.0_tip_0.g123	6.83e-78
Arabidopsis_thaliana_AT1G58220.1	MYB-related	3694365_length_769_cvg_10.0_tip_1.g279	2.27e-58
Arabidopsis_thaliana_AT1G59530.1	bZIP	4044795_length_13099_cvg_12.9_tip_1.g30	2.27e-58
Arabidopsis_thaliana_AT1G59640.1	bHLH	4048653_length_39293_cvg_12.8_tip_1.g91	2.27e-58
Arabidopsis_thaliana_AT1G59640.2	bHLH	4048653_length_39293_cvg_12.8_tip_1.g91	1.43e-75
Arabidopsis_thaliana_AT1G59750.1	ARF	4047643_length_18865_cvg_13.0_tip_1.g142	1.03e-76
Arabidopsis_thaliana_AT1G59750.2	ARF	4047643_length_18865_cvg_13.0_tip_1.g142	6.15e-76
Arabidopsis_thaliana_AT1G59750.3	ARF	4047643_length_18865_cvg_13.0_tip_1.g142	6.15e-76
Arabidopsis_thaliana_AT1G59890.1	Orphans	4048433_length_26495_cvg_13.0_tip_1.g40	3.56e-64
Arabidopsis_thaliana_AT1G59940.1	Orphans	4047785_length_19573_cvg_13.4_tip_1.g34	1.98e-75
Arabidopsis_thaliana_AT1G60250.1	Orphans	3769865_length_937_cvg_13.0_tip_1.g387	1.98e-75
Arabidopsis_thaliana_AT1G60700.1	FHA	4040969_length_10349_cvg_12.8_tip_1.g25	2.17e-54
Arabidopsis_thaliana_AT1G60920.1	MADS	4047159_length_17097_cvg_12.0_tip_1.g97	5.99e-49
Arabidopsis_thaliana_AT1G61110.1	NAC	4048457_length_27311_cvg_12.5_tip_1.g89	3.15e-56
Arabidopsis_thaliana_AT1G61140.1	SNF2	4045491_length_13903_cvg_12.9_tip_1.g137	4.75e-52
Arabidopsis_thaliana_AT1G61140.2	SNF2	4042289_length_11105_cvg_13.0_tip_1.g25	1.07e-33
Arabidopsis_thaliana_AT1G61140.3	SNF2	4045491_length_13903_cvg_12.9_tip_1.g137	7.93e-32
Arabidopsis_thaliana_AT1G61660.1	bHLH	4045071_length_13377_cvg_14.0_tip_1.g184	6.58e-50
Arabidopsis_thaliana_AT1G61660.2	bHLH	4045071_length_13377_cvg_14.0_tip_1.g184	6.66e-102
Arabidopsis_thaliana_AT1G61730.1	GeBP	4020599_length_5595_cvg_13.0_tip_1.g110	1.87e-37
Arabidopsis_thaliana_AT1G61960.1	mTERF	4046097_length_14795_cvg_13.0_tip_1.g25	1.69e-61
Arabidopsis_thaliana_AT1G61970.1	mTERF	4046097_length_14795_cvg_13.0_tip_1.g25	3.28e-62
Arabidopsis_thaliana_AT1G61980.1	mTERF	4046097_length_14795_cvg_13.0_tip_1.g25	1.57e-62
Arabidopsis_thaliana_AT1G61990.1	mTERF	4046097_length_14795_cvg_13.0_tip_1.g25	4.49e-61
Arabidopsis_thaliana_AT1G62010.1	mTERF	4046097_length_14795_cvg_13.0_tip_1.g25	1.06e-62
Arabidopsis_thaliana_AT1G62085.1	mTERF	4046097_length_14795_cvg_13.0_tip_1.g25	6.65e-61
Arabidopsis_thaliana_AT1G62110.1	mTERF	4046097_length_14795_cvg_13.0_tip_1.g25	3.95e-60
Arabidopsis_thaliana_AT1G62120.1	mTERF	4046097_length_14795_cvg_13.0_tip_1.g25	4.57e-60
Arabidopsis_thaliana_AT1G62150.1	mTERF	4046097_length_14795_cvg_13.0_tip_1.g25	3.39e-61
Arabidopsis_thaliana_AT1G62300.1	WRKY	4048353_length_24659_cvg_12.9_tip_1.g46	5.71e-88
Arabidopsis_thaliana_AT1G62310.1	Jumonji	4042269_length_11096_cvg_12.8_tip_1.g9	4.01e-89
Arabidopsis_thaliana_AT1G62360.1	HB	4048295_length_23578_cvg_12.9_tip_0.g93	2.87e-87
Arabidopsis_thaliana_AT1G62490.1	mTERF	4046097_length_14795_cvg_13.0_tip_1.g25	2.3e-16
Arabidopsis_thaliana_AT1G62700.1	NAC	4048457_length_27311_cvg_12.5_tip_1.g89	7.62e-93
Arabidopsis_thaliana_AT1G62830.1	SWI/SNF-SWI3	4046541_length_15607_cvg_12.9_tip_1.g87	4.42e-56
Arabidopsis_thaliana_AT1G62975.1	bHLH	4039599_length_9710_cvg_13.0_tip_1.g41	1.88e-79
Arabidopsis_thaliana_AT1G62990.1	HB	4048295_length_23578_cvg_12.9_tip_0.g93	8.94e-53
Arabidopsis_thaliana_AT1G63030.1	AP2-EREBP	4046507_length_15543_cvg_13.0_tip_0.g37	2e-43
Arabidopsis_thaliana_AT1G63030.2	AP2-EREBP	4046507_length_15543_cvg_13.0_tip_0.g37	6.64e-126
Arabidopsis_thaliana_AT1G63100.1	GRAS	4047131_length_17034_cvg_12.0_tip_1.g53	2.14e-54
Arabidopsis_thaliana_AT1G63490.1	Jumonji	4046781_length_16188_cvg_13.0_tip_1.g71	1.14e-52
Arabidopsis_thaliana_AT1G63650.1	bHLH	4047699_length_19151_cvg_12.9_tip_1.g61	2.59e-71
Arabidopsis_thaliana_AT1G63650.2	bHLH	4047699_length_19151_cvg_12.9_tip_1.g61	4.22e-56
Arabidopsis_thaliana_AT1G63820.1	Orphans	4048291_length_23481_cvg_13.7_tip_1.g85	4.22e-56
Arabidopsis_thaliana_AT1G63910.1	MYB	4048023_length_20876_cvg_13.0_tip_0.g100	4.22e-56
Arabidopsis_thaliana_AT1G64000.1	WRKY	4048317_length_23960_cvg_12.3_tip_1.g138	1.13e-57
Arabidopsis_thaliana_AT1G64100.2	NAC	4048653_length_39293_cvg_12.8_tip_1.g91	1.13e-57
Arabidopsis_thaliana_AT1G64280.1	TRAF	4044353_length_12660_cvg_12.9_tip_1.g66	5.67e-57
Arabidopsis_thaliana_AT1G64380.1	AP2-EREBP	4047695_length_19143_cvg_14.0_tip_0.g53	9.09e-55
Arabidopsis_thaliana_AT1G64530.1	RWP-RK	4047077_length_16879_cvg_13.3_tip_0.g147	9.09e-50
Arabidopsis_thaliana_AT1G64620.1	C2C2-Dof	4048583_length_32735_cvg_13.0_tip_1.g73	6.54e-104
Arabidopsis_thaliana_AT1G64860.1	Sigma70-like	4041651_length_10714_cvg_12.6_tip_1.g118	8.25e-105
Arabidopsis_thaliana_AT1G65300.1	MADS	4035393_length_8271_cvg_12.8_tip_1.g71	9e-117
Arabidopsis_thaliana_AT1G65330.1	MADS	4035393_length_8271_cvg_12.8_tip_1.g71	2.94e-71
Arabidopsis_thaliana_AT1G65360.1	MADS	4047159_length_17097_cvg_12.0_tip_1.g97	3.55e-57
Arabidopsis_thaliana_AT1G65620.1	LOB	4047163_length_17104_cvg_14.0_tip_1.g103	2.1e-60
Arabidopsis_thaliana_AT1G65620.2	LOB	4047163_length_17104_cvg_14.0_tip_1.g103	1.95e-60
Arabidopsis_thaliana_AT1G65620.3	LOB	4047163_length_17104_cvg_14.0_tip_1.g103	3.59e-57
Arabidopsis_thaliana_AT1G65620.4	LOB	4047163_length_17104_cvg_14.0_tip_1.g103	6.13e-69
Arabidopsis_thaliana_AT1G65910.1	NAC	4048457_length_27311_cvg_12.5_tip_1.g89	2.18e-57
Arabidopsis_thaliana_AT1G66140.1	C2H2	4046615_length_15792_cvg_13.0_tip_1.g20	1.49e-56
Arabidopsis_thaliana_AT1G66170.1	PHD	4020111_length_5538_cvg_14.0_tip_1.g38	1.2e-71
Arabidopsis_thaliana_AT1G66230.1	MYB	4048431_length_26398_cvg_12.0_tip_1.g37	3.4e-51
Arabidopsis_thaliana_AT1G66340.1	Orphans	4048665_length_49756_cvg_12.3_tip_1.g143	1.18e-58
Arabidopsis_thaliana_AT1G66350.1	GRAS	4047131_length_17034_cvg_12.0_tip_1.g53	1.03e-54
Arabidopsis_thaliana_AT1G66370.1	MYB	4047409_length_17809_cvg_12.6_tip_0.g125	5.5e-57
Arabidopsis_thaliana_AT1G66380.1	MYB	4027849_length_6596_cvg_12.9_tip_1.g122	4.77e-57
Arabidopsis_thaliana_AT1G66390.1	MYB	4027849_length_6596_cvg_12.9_tip_1.g122	1.43e-49
Arabidopsis_thaliana_AT1G66420.1	GeBP	4000415_length_3956_cvg_12.0_tip_1.g25	3.34e-56
Arabidopsis_thaliana_AT1G66470.1	bHLH	4044999_length_13300_cvg_12.8_tip_1.g101	1.49e-60
Arabidopsis_thaliana_AT1G66550.1	WRKY	4035873_length_8401_cvg_12.4_tip_0.g71	2.74e-64
Arabidopsis_thaliana_AT1G66550.2	WRKY	4035873_length_8401_cvg_12.4_tip_0.g71	4.8e-51
Arabidopsis_thaliana_AT1G66560.1	WRKY	4035873_length_8401_cvg_12.4_tip_0.g71	4.66e-56
Arabidopsis_thaliana_AT1G66600.1	WRKY	4035873_length_8401_cvg_12.4_tip_0.g71	6.55e-64
Arabidopsis_thaliana_AT1G66810.1	C3H	3994891_length_3662_cvg_13.0_tip_1.g128	2.76e-57
Arabidopsis_thaliana_AT1G67100.1	LOB	4046749_length_16101_cvg_13.0_tip_1.g27	1.56e-55
Arabidopsis_thaliana_AT1G67220.1	TAZ	4043961_length_12329_cvg_14.0_tip_0.g160	1.56e-55
Arabidopsis_thaliana_AT1G67260.1	TCP	4046957_length_16553_cvg_12.0_tip_1.g161	1.98e-60
Arabidopsis_thaliana_AT1G67310.1	CAMTA	4046833_length_16289_cvg_14.0_tip_1.g150	6.95e-63
Arabidopsis_thaliana_AT1G67370.1	SWI/SNF-SWI3	4036961_length_8728_cvg_13.0_tip_1.g19	6.95e-63
Arabidopsis_thaliana_AT1G67710.1	ARR-B	4048113_length_21554_cvg_12.9_tip_1.g88	2.54e-63
Arabidopsis_thaliana_AT1G67970.1	HSF	4048029_length_20881_cvg_12.0_tip_1.g110	9.88e-100
Arabidopsis_thaliana_AT1G68030.1	PHD	4048621_length_34705_cvg_13.0_tip_1.g8	2.69e-54
Arabidopsis_thaliana_AT1G68120.1	BBR/BPC	4036415_length_8564_cvg_14.0_tip_1.g121	5.2e-58
Arabidopsis_thaliana_AT1G68130.1	C2H2	4047259_length_17340_cvg_12.9_tip_1.g60	1.51e-11
Arabidopsis_thaliana_AT1G68130.2	C2H2	4047259_length_17340_cvg_12.9_tip_1.g60	2.82e-51
Arabidopsis_thaliana_AT1G68150.1	WRKY	4048353_length_24659_cvg_12.9_tip_1.g46	1.05e-52
Arabidopsis_thaliana_AT1G68190.1	Orphans	4047441_length_17944_cvg_13.0_tip_0.g172	7.77e-55
Arabidopsis_thaliana_AT1G68200.1	C3H	3994891_length_3662_cvg_13.0_tip_1.g128	3.08e-52
Arabidopsis_thaliana_AT1G68200.2	C3H	3994891_length_3662_cvg_13.0_tip_1.g128	2.28e-55
Arabidopsis_thaliana_AT1G68240.1	bHLH	4032487_length_7534_cvg_13.0_tip_1.g176	2.92e-55
Arabidopsis_thaliana_AT1G68240.2	bHLH	4032487_length_7534_cvg_13.0_tip_1.g176	2.13e-11
Arabidopsis_thaliana_AT1G68320.1	MYB	4048431_length_26398_cvg_12.0_tip_1.g37	2.02e-11
Arabidopsis_thaliana_AT1G68510.1	LOB	4046749_length_16101_cvg_13.0_tip_1.g27	1.88e-52
Arabidopsis_thaliana_AT1G68520.1	C2C2-CO-like	4047687_length_19103_cvg_13.0_tip_0.g34	4.15e-57
Arabidopsis_thaliana_AT1G68550.1	AP2-EREBP	4048411_length_26026_cvg_13.0_tip_1.g162	6.68e-61
Arabidopsis_thaliana_AT1G68550.2	AP2-EREBP	4048411_length_26026_cvg_13.0_tip_1.g162	1.29e-56
Arabidopsis_thaliana_AT1G68640.1	bZIP	4044285_length_12609_cvg_12.9_tip_0.g153	3.81e-56
Arabidopsis_thaliana_AT1G68670.1	G2-like	4048113_length_21554_cvg_12.9_tip_1.g88	2.33e-52
Arabidopsis_thaliana_AT1G68800.1	TCP	4046957_length_16553_cvg_12.0_tip_1.g161	2.3e-54
Arabidopsis_thaliana_AT1G68810.1	bHLH	4044545_length_12852_cvg_13.0_tip_1.g102	4.11e-57
Arabidopsis_thaliana_AT1G68840.1	AP2-EREBP	4046651_length_15882_cvg_13.9_tip_1.g72	5.22e-54
Arabidopsis_thaliana_AT1G68880.1	bZIP	4042861_length_11472_cvg_13.0_tip_1.g75	3.1e-55
Arabidopsis_thaliana_AT1G68920.1	bHLH	4048653_length_39293_cvg_12.8_tip_1.g91	7.43e-55
Arabidopsis_thaliana_AT1G68920.2	bHLH	4048653_length_39293_cvg_12.8_tip_1.g91	7.45e-53
Arabidopsis_thaliana_AT1G68920.3	bHLH	4048653_length_39293_cvg_12.8_tip_1.g91	1.28e-55
Arabidopsis_thaliana_AT1G69010.1	bHLH	4044791_length_13094_cvg_12.0_tip_0.g26	8.84e-53
Arabidopsis_thaliana_AT1G69030.1	BSD	4044791_length_13094_cvg_12.0_tip_0.g25	3.02e-15
Arabidopsis_thaliana_AT1G69120.1	MADS	4048373_length_25109_cvg_13.2_tip_0.g85	1.89e-91
Arabidopsis_thaliana_AT1G69170.1	SBP	4048241_length_22972_cvg_13.0_tip_1.g166	2.35e-52
Arabidopsis_thaliana_AT1G69180.1	C2C2-YABBY	4013549_length_4873_cvg_12.0_tip_1.g18	3.05e-12
Arabidopsis_thaliana_AT1G69310.1	WRKY	4048353_length_24659_cvg_12.9_tip_1.g46	8.17e-12
Arabidopsis_thaliana_AT1G69310.2	WRKY	4048353_length_24659_cvg_12.9_tip_1.g46	1.38e-53
Arabidopsis_thaliana_AT1G69490.1	NAC	4048457_length_27311_cvg_12.5_tip_1.g89	3.05e-55
Arabidopsis_thaliana_AT1G69540.1	MADS	4037573_length_8935_cvg_13.0_tip_1.g157	3.05e-55
Arabidopsis_thaliana_AT1G69560.1	MYB	4048591_length_33058_cvg_13.3_tip_1.g89	3.05e-55
Arabidopsis_thaliana_AT1G69570.1	C2C2-Dof	4048583_length_32735_cvg_13.0_tip_1.g73	4.59e-54
Arabidopsis_thaliana_AT1G69580.1	G2-like	4048561_length_31073_cvg_12.7_tip_0.g14	5.08e-52
Arabidopsis_thaliana_AT1G69580.2	G2-like	4048561_length_31073_cvg_12.7_tip_0.g14	1.64e-117
Arabidopsis_thaliana_AT1G69600.1	zf-HD	4047357_length_17600_cvg_12.9_tip_1.g39	5.51e-41
Arabidopsis_thaliana_AT1G69690.1	TCP	4048019_length_20845_cvg_13.0_tip_1.g95	4.34e-51
Arabidopsis_thaliana_AT1G69780.1	HB	4043021_length_11573_cvg_12.4_tip_1.g56	1.96e-55
Arabidopsis_thaliana_AT1G69810.1	WRKY	4047049_length_16782_cvg_12.7_tip_1.g110	5.55e-37
Arabidopsis_thaliana_AT1G70000.1	MYB-related	4047363_length_17621_cvg_13.0_tip_1.g48	8.52e-37
Arabidopsis_thaliana_AT1G70030.1	Orphans	4048433_length_26495_cvg_13.0_tip_1.g40	3.25e-38
Arabidopsis_thaliana_AT1G70060.1	Orphans	4048433_length_26495_cvg_13.0_tip_1.g40	8.93e-30
Arabidopsis_thaliana_AT1G70510.1	HB	4048295_length_23578_cvg_12.9_tip_0.g93	8.93e-30
Arabidopsis_thaliana_AT1G70700.1	Tify	4047453_length_17978_cvg_12.8_tip_0.g12	8.93e-30
Arabidopsis_thaliana_AT1G70700.2	Tify	4047453_length_17978_cvg_12.8_tip_0.g12	8.93e-30
Arabidopsis_thaliana_AT1G70700.3	Tify	4047453_length_17978_cvg_12.8_tip_0.g12	0
Arabidopsis_thaliana_AT1G70920.1	HB	4043021_length_11573_cvg_12.4_tip_1.g56	0
Arabidopsis_thaliana_AT1G71030.1	MYB-related	3938357_length_2066_cvg_10.8_tip_0.g260	1.83e-59
Arabidopsis_thaliana_AT1G71130.1	AP2-EREBP	4048621_length_34705_cvg_13.0_tip_1.g7	2.68e-20
Arabidopsis_thaliana_AT1G71260.1	PBF-2-like	4046665_length_15906_cvg_12.6_tip_1.g90	8.46e-13
Arabidopsis_thaliana_AT1G71450.1	AP2-EREBP	4048621_length_34705_cvg_13.0_tip_1.g7	1.6e-15
Arabidopsis_thaliana_AT1G71520.1	AP2-EREBP	4047953_length_20458_cvg_13.0_tip_1.g156	9.23e-16
Arabidopsis_thaliana_AT1G71692.1	MADS	4048373_length_25109_cvg_13.2_tip_0.g85	3.7e-11
Arabidopsis_thaliana_AT1G71930.1	NAC	4048457_length_27311_cvg_12.5_tip_1.g89	7.72e-11
Arabidopsis_thaliana_AT1G72010.1	TCP	4048019_length_20845_cvg_13.0_tip_1.g95	1.55e-12
Arabidopsis_thaliana_AT1G72030.1	GNAT	4019471_length_5468_cvg_12.9_tip_1.g94	1.11e-11
Arabidopsis_thaliana_AT1G72050.1	C2H2	4045291_length_13629_cvg_13.0_tip_0.g86	1.97e-13
Arabidopsis_thaliana_AT1G72050.2	C2H2	4045291_length_13629_cvg_13.0_tip_0.g86	1.56e-12
Arabidopsis_thaliana_AT1G72210.1	bHLH	4048645_length_37341_cvg_12.9_tip_1.g68	7.02e-11
Arabidopsis_thaliana_AT1G72350.1	MADS	4047159_length_17097_cvg_12.0_tip_1.g97	7.02e-11
Arabidopsis_thaliana_AT1G72360.1	AP2-EREBP	4048621_length_34705_cvg_13.0_tip_1.g7	7.02e-11
Arabidopsis_thaliana_AT1G72360.2	AP2-EREBP	4048621_length_34705_cvg_13.0_tip_1.g7	7.02e-11
Arabidopsis_thaliana_AT1G72360.3	AP2-EREBP	4048621_length_34705_cvg_13.0_tip_1.g7	9.24e-13
Arabidopsis_thaliana_AT1G72450.1	Tify	4009503_length_4551_cvg_13.0_tip_1.g113	4.89e-16
Arabidopsis_thaliana_AT1G72570.1	AP2-EREBP	4042641_length_11334_cvg_14.0_tip_1.g18	4.64e-31
Arabidopsis_thaliana_AT1G72650.1	MYB-related	4046539_length_15606_cvg_12.6_tip_0.g86	4.53e-34
Arabidopsis_thaliana_AT1G72650.2	MYB-related	4046539_length_15606_cvg_12.6_tip_0.g86	9.32e-35
Arabidopsis_thaliana_AT1G72740.1	MYB-related	4013877_length_4905_cvg_12.0_tip_1.g180	3.18e-32
Arabidopsis_thaliana_AT1G72740.2	MYB-related	4013877_length_4905_cvg_12.0_tip_1.g180	1.29e-11
Arabidopsis_thaliana_AT1G72830.1	CCAAT	4043515_length_11977_cvg_13.0_tip_1.g38	4.75e-31
Arabidopsis_thaliana_AT1G72830.2	CCAAT	4043515_length_11977_cvg_13.0_tip_1.g38	4.75e-31
Arabidopsis_thaliana_AT1G72830.3	CCAAT	4043515_length_11977_cvg_13.0_tip_1.g38	8.29e-32
Arabidopsis_thaliana_AT1G72980.1	LOB	4047163_length_17104_cvg_14.0_tip_1.g103	1.2e-11
Arabidopsis_thaliana_AT1G73100.1	SET	4047387_length_17688_cvg_12.5_tip_1.g87	8.19e-33
Arabidopsis_thaliana_AT1G73360.1	HB	4047343_length_17568_cvg_14.0_tip_1.g17	5.05e-33
Arabidopsis_thaliana_AT1G73410.1	MYB	4048591_length_33058_cvg_13.3_tip_1.g89	1e-14
Arabidopsis_thaliana_AT1G73730.1	EIL	4035373_length_8265_cvg_13.0_tip_0.g57	8.9e-28
Arabidopsis_thaliana_AT1G73830.1	bHLH	4048653_length_39293_cvg_12.8_tip_1.g91	8.83e-19
Arabidopsis_thaliana_AT1G73870.1	C2C2-CO-like	4047687_length_19103_cvg_13.0_tip_0.g34	2.28e-31
Arabidopsis_thaliana_AT1G74080.1	MYB	4048591_length_33058_cvg_13.3_tip_1.g89	1.51e-23
Arabidopsis_thaliana_AT1G74120.1	mTERF	4048561_length_31073_cvg_12.7_tip_0.g10	2.25e-23
Arabidopsis_thaliana_AT1G74430.1	MYB	4048023_length_20876_cvg_13.0_tip_0.g100	9.79e-26
Arabidopsis_thaliana_AT1G74480.1	RWP-RK	4045121_length_13429_cvg_13.0_tip_1.g53	1.7e-63
Arabidopsis_thaliana_AT1G74500.1	bHLH	4033027_length_7667_cvg_13.0_tip_1.g5	8.94e-69
Arabidopsis_thaliana_AT1G74650.1	MYB	4048023_length_20876_cvg_13.0_tip_0.g100	1.04e-63
Arabidopsis_thaliana_AT1G74660.1	zf-HD	4047357_length_17600_cvg_12.9_tip_1.g39	2.07e-68
Arabidopsis_thaliana_AT1G74840.1	MYB-related	4047363_length_17621_cvg_13.0_tip_1.g48	7.71e-176
Arabidopsis_thaliana_AT1G74890.1	Orphans	4042185_length_11038_cvg_14.0_tip_1.g106	0
Arabidopsis_thaliana_AT1G74930.1	AP2-EREBP	4048507_length_28733_cvg_13.0_tip_1.g51	0
Arabidopsis_thaliana_AT1G74950.1	Tify	4043315_length_11803_cvg_12.0_tip_1.g5	0
Arabidopsis_thaliana_AT1G75080.1	BES1	4048029_length_20881_cvg_12.0_tip_1.g108	0
Arabidopsis_thaliana_AT1G75080.2	BES1	4048029_length_20881_cvg_12.0_tip_1.g108	9.97e-167
Arabidopsis_thaliana_AT1G75240.1	zf-HD	4047357_length_17600_cvg_12.9_tip_1.g39	9.1e-165
Arabidopsis_thaliana_AT1G75250.1	MYB-related	4044647_length_12938_cvg_13.0_tip_1.g35	6.54e-144
Arabidopsis_thaliana_AT1G75250.2	MYB-related	4044647_length_12938_cvg_13.0_tip_1.g35	7.71e-114
Arabidopsis_thaliana_AT1G75340.1	C3H	4046921_length_16491_cvg_13.0_tip_1.g106	1.17e-103
Arabidopsis_thaliana_AT1G75390.1	bZIP	4044795_length_13099_cvg_12.9_tip_1.g30	2.18e-149
Arabidopsis_thaliana_AT1G75390.2	bZIP	4044795_length_13099_cvg_12.9_tip_1.g30	9.39e-100
Arabidopsis_thaliana_AT1G75410.1	HB	4048515_length_28975_cvg_12.1_tip_1.g63	9.39e-100
Arabidopsis_thaliana_AT1G75410.2	HB	4048515_length_28975_cvg_12.1_tip_1.g63	9.95e-150
Arabidopsis_thaliana_AT1G75430.1	HB	4048515_length_28975_cvg_12.1_tip_1.g63	1.06e-172
Arabidopsis_thaliana_AT1G75490.1	AP2-EREBP	4048621_length_34705_cvg_13.0_tip_1.g7	0
Arabidopsis_thaliana_AT1G75520.1	SRS	4047597_length_18625_cvg_12.1_tip_1.g70	1.63e-135
Arabidopsis_thaliana_AT1G75530.1	FHA	4040969_length_10349_cvg_12.8_tip_1.g25	1.63e-135
Arabidopsis_thaliana_AT1G75540.1	Orphans	4047441_length_17944_cvg_13.0_tip_0.g172	9.44e-102
Arabidopsis_thaliana_AT1G75710.1	C2H2	4041699_length_10730_cvg_13.0_tip_1.g165	4.29e-94
Arabidopsis_thaliana_AT1G76110.1	ARID	4047995_length_20716_cvg_12.8_tip_1.g44	2.36e-81
Arabidopsis_thaliana_AT1G76320.1	FAR1	4047431_length_17900_cvg_12.7_tip_0.g158	7.95e-81
Arabidopsis_thaliana_AT1G76320.2	FAR1	4047431_length_17900_cvg_12.7_tip_0.g158	6.86e-97
Arabidopsis_thaliana_AT1G76350.1	RWP-RK	4047077_length_16879_cvg_13.3_tip_0.g147	1.9e-127
Arabidopsis_thaliana_AT1G76420.1	NAC	4048457_length_27311_cvg_12.5_tip_1.g89	1.06e-51
Arabidopsis_thaliana_AT1G76510.1	ARID	4044007_length_12368_cvg_13.0_tip_1.g32	3.58e-45
Arabidopsis_thaliana_AT1G76510.2	ARID	4044007_length_12368_cvg_13.0_tip_1.g32	7.36e-15
Arabidopsis_thaliana_AT1G76590.1	PLATZ	4043967_length_12332_cvg_13.0_tip_1.g165	2.11e-44
Arabidopsis_thaliana_AT1G76710.1	SET	4047387_length_17688_cvg_12.5_tip_1.g87	2.3e-51
Arabidopsis_thaliana_AT1G76710.2	SET	4047387_length_17688_cvg_12.5_tip_1.g87	4.95e-70
Arabidopsis_thaliana_AT1G76880.1	Trihelix	4048579_length_32402_cvg_13.0_tip_0.g59	2.82e-54
Arabidopsis_thaliana_AT1G76890.2	Trihelix	4048579_length_32402_cvg_13.0_tip_0.g59	1.39e-45
Arabidopsis_thaliana_AT1G76900.1	TUB	4047327_length_17539_cvg_13.0_tip_1.g156	3.44e-36
Arabidopsis_thaliana_AT1G76900.2	TUB	4047327_length_17539_cvg_13.0_tip_1.g156	3.44e-36
Arabidopsis_thaliana_AT1G77080.2	MADS	4037043_length_8755_cvg_19.0_tip_0.g90	1.03e-44
Arabidopsis_thaliana_AT1G77080.4	MADS	4037043_length_8755_cvg_19.0_tip_0.g90	1.35e-41
Arabidopsis_thaliana_AT1G77200.1	AP2-EREBP	4047953_length_20458_cvg_13.0_tip_1.g156	3.01e-46
Arabidopsis_thaliana_AT1G77250.1	PHD	4047117_length_16980_cvg_13.0_tip_1.g30	2.34e-32
Arabidopsis_thaliana_AT1G77300.1	SET	4047387_length_17688_cvg_12.5_tip_1.g87	2.34e-32
Arabidopsis_thaliana_AT1G77300.2	SET	4047387_length_17688_cvg_12.5_tip_1.g87	2.34e-32
Arabidopsis_thaliana_AT1G77450.1	NAC	4048457_length_27311_cvg_12.5_tip_1.g89	1.53e-34
Arabidopsis_thaliana_AT1G77570.1	HSF	4048029_length_20881_cvg_12.0_tip_1.g110	3.72e-36
Arabidopsis_thaliana_AT1G77640.1	AP2-EREBP	4047953_length_20458_cvg_13.0_tip_1.g156	3.72e-36
Arabidopsis_thaliana_AT1G77800.1	PHD	4047005_length_16641_cvg_12.8_tip_1.g43	3.28e-40
Arabidopsis_thaliana_AT1G77850.1	ARF	4047643_length_18865_cvg_13.0_tip_1.g142	2.31e-51
Arabidopsis_thaliana_AT1G77920.1	bZIP	4044285_length_12609_cvg_12.9_tip_0.g153	2.31e-51
Arabidopsis_thaliana_AT1G77950.1	MADS	4046455_length_15476_cvg_13.7_tip_1.g144	3.3e-53
Arabidopsis_thaliana_AT1G77950.2	MADS	4046455_length_15476_cvg_13.7_tip_1.g144	7.51e-36
Arabidopsis_thaliana_AT1G77980.1	MADS	4048373_length_25109_cvg_13.2_tip_0.g85	1.08e-47
Arabidopsis_thaliana_AT1G78080.1	AP2-EREBP	4048621_length_34705_cvg_13.0_tip_1.g7	4.49e-48
Arabidopsis_thaliana_AT1G78280.1	Jumonji	4001825_length_4040_cvg_11.8_tip_0.g217	3.97e-30
Arabidopsis_thaliana_AT1G78600.1	Orphans	4047441_length_17944_cvg_13.0_tip_0.g172	2.7e-15
Arabidopsis_thaliana_AT1G78700.1	BES1	4048029_length_20881_cvg_12.0_tip_1.g108	1.97e-24
Arabidopsis_thaliana_AT1G78930.1	mTERF	4048059_length_21231_cvg_13.0_tip_1.g160	1.53e-31
Arabidopsis_thaliana_AT1G79000.1	TAZ	4043961_length_12329_cvg_14.0_tip_0.g160	1.86e-36
Arabidopsis_thaliana_AT1G79180.1	MYB	4048591_length_33058_cvg_13.3_tip_1.g89	2.27e-29
Arabidopsis_thaliana_AT1G79220.1	mTERF	4045167_length_13490_cvg_12.8_tip_1.g114	1.05e-41
Arabidopsis_thaliana_AT1G79350.1	PHD	4040517_length_10118_cvg_12.8_tip_1.g149	8.57e-11
Arabidopsis_thaliana_AT1G79430.2	G2-like	4048561_length_31073_cvg_12.7_tip_0.g14	7.84e-59
Arabidopsis_thaliana_AT1G79580.1	NAC	4048457_length_27311_cvg_12.5_tip_1.g89	8.47e-59
Arabidopsis_thaliana_AT1G79580.2	NAC	4048457_length_27311_cvg_12.5_tip_1.g89	3.81e-27
Arabidopsis_thaliana_AT1G79580.3	NAC	4048457_length_27311_cvg_12.5_tip_1.g89	1.49e-26
Arabidopsis_thaliana_AT1G79700.1	AP2-EREBP	4042641_length_11334_cvg_14.0_tip_1.g18	1.65e-41
Arabidopsis_thaliana_AT1G79700.2	AP2-EREBP	4042641_length_11334_cvg_14.0_tip_1.g18	1.53e-64
Arabidopsis_thaliana_AT1G79840.1	HB	4047343_length_17568_cvg_14.0_tip_1.g17	1.23e-50
Arabidopsis_thaliana_AT1G79960.1	OFP	4030671_length_7129_cvg_13.3_tip_1.g63	3.65e-41
Arabidopsis_thaliana_AT1G80010.1	FAR1	4046717_length_16007_cvg_12.6_tip_1.g161	7.39e-52
Arabidopsis_thaliana_AT1G80390.1	AUX/IAA	4046621_length_15806_cvg_13.0_tip_1.g31	6.13e-51
Arabidopsis_thaliana_AT1G80580.1	AP2-EREBP	4038735_length_9383_cvg_13.0_tip_0.g23	1.37e-53
Arabidopsis_thaliana_AT1G80590.1	WRKY	4035873_length_8401_cvg_12.4_tip_0.g71	5.23e-41
Arabidopsis_thaliana_AT1G80730.1	C2H2	4046615_length_15792_cvg_13.0_tip_1.g20	8.63e-12
Arabidopsis_thaliana_AT1G80840.1	WRKY	4048317_length_23960_cvg_12.3_tip_1.g138	2.42e-53
Arabidopsis_thaliana_AT2G01060.1	G2-like	4048561_length_31073_cvg_12.7_tip_0.g14	1.11e-63
Arabidopsis_thaliana_AT2G01200.2	AUX/IAA	4046621_length_15806_cvg_13.0_tip_1.g31	5.17e-26
Arabidopsis_thaliana_AT2G01370.1	GeBP	3961667_length_2524_cvg_11.0_tip_1.g209	5.73e-50
Arabidopsis_thaliana_AT2G01430.1	HB	4043021_length_11573_cvg_12.4_tip_1.g56	1.54e-49
Arabidopsis_thaliana_AT2G01500.1	HB	4048039_length_20976_cvg_12.8_tip_1.g127	2.67e-26
Arabidopsis_thaliana_AT2G01570.1	GRAS	4047131_length_17034_cvg_12.0_tip_1.g53	5.65e-42
Arabidopsis_thaliana_AT2G01760.1	ARR-B	4048561_length_31073_cvg_12.7_tip_0.g14	3.59e-11
Arabidopsis_thaliana_AT2G01810.1	PHD	4020111_length_5538_cvg_14.0_tip_1.g38	1.54e-41
Arabidopsis_thaliana_AT2G01818.1	PLATZ	4043967_length_12332_cvg_13.0_tip_1.g165	7.52e-26
Arabidopsis_thaliana_AT2G01830.1	Orphans	4048665_length_49756_cvg_12.3_tip_1.g143	4.31e-43
Arabidopsis_thaliana_AT2G01830.2	Orphans	4048665_length_49756_cvg_12.3_tip_1.g143	3.46e-26
Arabidopsis_thaliana_AT2G01830.3	Orphans	4048665_length_49756_cvg_12.3_tip_1.g143	2.49e-12
Arabidopsis_thaliana_AT2G01930.1	BBR/BPC	4036415_length_8564_cvg_14.0_tip_1.g121	6.41e-61
Arabidopsis_thaliana_AT2G01930.2	BBR/BPC	4036415_length_8564_cvg_14.0_tip_1.g121	1.55e-42
Arabidopsis_thaliana_AT2G01940.1	C2H2	4047259_length_17340_cvg_12.9_tip_1.g60	5.78e-42
Arabidopsis_thaliana_AT2G01940.2	C2H2	4047259_length_17340_cvg_12.9_tip_1.g60	4.43e-12
Arabidopsis_thaliana_AT2G01940.3	C2H2	4047259_length_17340_cvg_12.9_tip_1.g60	6.06e-11
Arabidopsis_thaliana_AT2G02060.1	G2-like	4048561_length_31073_cvg_12.7_tip_0.g14	7.03e-18
Arabidopsis_thaliana_AT2G02070.1	C2H2	4047259_length_17340_cvg_12.9_tip_1.g60	6.99e-45
Arabidopsis_thaliana_AT2G02080.1	C2H2	4047259_length_17340_cvg_12.9_tip_1.g60	3.73e-41
Arabidopsis_thaliana_AT2G02080.2	C2H2	4047259_length_17340_cvg_12.9_tip_1.g60	1.92e-27
Arabidopsis_thaliana_AT2G02090.1	SNF2	4047491_length_18124_cvg_12.8_tip_1.g69	3.79e-29
Arabidopsis_thaliana_AT2G02160.1	C3H	4042987_length_11550_cvg_12.8_tip_1.g24	5.17e-11
Arabidopsis_thaliana_AT2G02450.1	NAC	4048407_length_25984_cvg_13.1_tip_1.g152	1.06e-40
Arabidopsis_thaliana_AT2G02450.2	NAC	4048407_length_25984_cvg_13.1_tip_1.g152	6.88e-61
Arabidopsis_thaliana_AT2G02470.1	Alfin-like	4047777_length_19548_cvg_14.0_tip_1.g16	9.5e-43
Arabidopsis_thaliana_AT2G02540.1	zf-HD	4047357_length_17600_cvg_12.9_tip_1.g39	4.26e-42
Arabidopsis_thaliana_AT2G02740.1	PBF-2-like	4046665_length_15906_cvg_12.6_tip_1.g90	6.24e-17
Arabidopsis_thaliana_AT2G02740.2	PBF-2-like	4046665_length_15906_cvg_12.6_tip_1.g90	1.33e-41
Arabidopsis_thaliana_AT2G02820.1	MYB	4035775_length_8371_cvg_13.0_tip_1.g4	1.72e-53
Arabidopsis_thaliana_AT2G02820.2	MYB	4035775_length_8371_cvg_13.0_tip_1.g4	1.19e-43
Arabidopsis_thaliana_AT2G03050.1	mTERF	4048059_length_21231_cvg_13.0_tip_1.g160	2.62e-53
Arabidopsis_thaliana_AT2G03060.1	MADS	4037573_length_8935_cvg_13.0_tip_1.g157	1.46e-16
Arabidopsis_thaliana_AT2G03060.2	MADS	4037573_length_8935_cvg_13.0_tip_1.g157	3.99e-12
Arabidopsis_thaliana_AT2G03340.1	WRKY	4048353_length_24659_cvg_12.9_tip_1.g46	9.81e-11
Arabidopsis_thaliana_AT2G03470.1	MYB-related	4048329_length_24096_cvg_13.0_tip_1.g161	3.44e-42
Arabidopsis_thaliana_AT2G03470.2	MYB-related	4048329_length_24096_cvg_13.0_tip_1.g161	3.8e-42
Arabidopsis_thaliana_AT2G03500.1	G2-like	4048561_length_31073_cvg_12.7_tip_0.g14	1.56e-58
Arabidopsis_thaliana_AT2G03710.1	MADS	4048373_length_25109_cvg_13.2_tip_0.g85	2.12e-41
Arabidopsis_thaliana_AT2G03710.2	MADS	4048373_length_25109_cvg_13.2_tip_0.g85	6.63e-11
Arabidopsis_thaliana_AT2G03710.3	MADS	4048373_length_25109_cvg_13.2_tip_0.g85	7.23e-30
Arabidopsis_thaliana_AT2G04038.1	bZIP	4044795_length_13099_cvg_12.9_tip_1.g30	7.23e-30
Arabidopsis_thaliana_AT2G04740.1	TRAF	4045817_length_14388_cvg_12.3_tip_1.g18	4.15e-43
Arabidopsis_thaliana_AT2G04845.1	GNAT	4039495_length_9661_cvg_12.2_tip_1.g126	1.06e-61
Arabidopsis_thaliana_AT2G04880.1	WRKY	4048353_length_24659_cvg_12.9_tip_1.g46	9.49e-50
Arabidopsis_thaliana_AT2G04880.2	WRKY	4048353_length_24659_cvg_12.9_tip_1.g46	9.24e-18
Arabidopsis_thaliana_AT2G04890.1	GRAS	4047131_length_17034_cvg_12.0_tip_1.g53	7.92e-50
Arabidopsis_thaliana_AT2G05160.1	C3H	4035345_length_8259_cvg_14.2_tip_0.g38	8.76e-12
Arabidopsis_thaliana_AT2G05330.1	TRAF	3949989_length_2269_cvg_11.0_tip_0.g157	4.37e-13
Arabidopsis_thaliana_AT2G05900.1	SET	4047387_length_17688_cvg_12.5_tip_1.g87	4.78e-66
Arabidopsis_thaliana_AT2G06020.1	G2-like	4048561_length_31073_cvg_12.7_tip_0.g14	9.24e-45
Arabidopsis_thaliana_AT2G06025.1	GNAT	4018001_length_5309_cvg_12.7_tip_0.g87	5.58e-28
Arabidopsis_thaliana_AT2G06200.1	GRF	4046569_length_15671_cvg_13.0_tip_0.g120	8.28e-11
Arabidopsis_thaliana_AT2G10950.1	BSD	4045661_length_14138_cvg_13.0_tip_0.g2	1.15e-16
Arabidopsis_thaliana_AT2G12646.1	PLATZ	4043967_length_12332_cvg_13.0_tip_1.g165	1.19e-43
Arabidopsis_thaliana_AT2G12900.1	bZIP	4045931_length_14514_cvg_13.0_tip_0.g158	2.72e-11
Arabidopsis_thaliana_AT2G12940.1	bZIP	4040991_length_10357_cvg_12.6_tip_0.g41	4.85e-91
Arabidopsis_thaliana_AT2G13150.1	bZIP	4045931_length_14514_cvg_13.0_tip_0.g158	1.01e-43
Arabidopsis_thaliana_AT2G13370.1	SNF2	4047491_length_18124_cvg_12.8_tip_1.g69	7.5e-87
Arabidopsis_thaliana_AT2G13570.1	CCAAT	4048607_length_33847_cvg_12.9_tip_1.g134	2.91e-51
Arabidopsis_thaliana_AT2G13960.1	MYB-related	4048591_length_33058_cvg_13.3_tip_1.g89	3.05e-13
Arabidopsis_thaliana_AT2G13960.2	MYB-related	4048591_length_33058_cvg_13.3_tip_1.g89	5.57e-47
Arabidopsis_thaliana_AT2G14210.1	MADS	4048373_length_25109_cvg_13.2_tip_0.g85	2.3e-41
Arabidopsis_thaliana_AT2G14760.1	bHLH	4048653_length_39293_cvg_12.8_tip_1.g91	4.31e-41
Arabidopsis_thaliana_AT2G14880.1	SWI/SNF-BAF60b	4048213_length_22410_cvg_12.6_tip_1.g103	8.67e-26
Arabidopsis_thaliana_AT2G16390.1	SNF2	4047491_length_18124_cvg_12.8_tip_1.g69	2.56e-52
Arabidopsis_thaliana_AT2G16400.1	HB	4048515_length_28975_cvg_12.1_tip_1.g63	4.26e-82
Arabidopsis_thaliana_AT2G16470.1	C3H	4046149_length_14888_cvg_13.0_tip_1.g99	1.59e-49
Arabidopsis_thaliana_AT2G16480.1	SWI/SNF-BAF60b	4046149_length_14888_cvg_13.0_tip_1.g100	4.67e-41
Arabidopsis_thaliana_AT2G16720.1	MYB	4048431_length_26398_cvg_12.0_tip_1.g37	2.92e-44
Arabidopsis_thaliana_AT2G16770.1	bZIP	4046295_length_15144_cvg_12.5_tip_1.g113	5.65e-57
Arabidopsis_thaliana_AT2G16910.1	bHLH	4046549_length_15637_cvg_13.0_tip_0.g95	3.98e-47
Arabidopsis_thaliana_AT2G17040.1	NAC	4048407_length_25984_cvg_13.1_tip_1.g152	7.7e-12
Arabidopsis_thaliana_AT2G17150.1	RWP-RK	4047077_length_16879_cvg_13.3_tip_0.g147	9.94e-80
Arabidopsis_thaliana_AT2G17180.1	C2H2	4048329_length_24096_cvg_13.0_tip_1.g162	1.67e-42
Arabidopsis_thaliana_AT2G17410.1	ARID	4044007_length_12368_cvg_13.0_tip_1.g32	7.47e-42
Arabidopsis_thaliana_AT2G17560.1	HMG	4043599_length_12040_cvg_13.0_tip_1.g122	3.82e-29
Arabidopsis_thaliana_AT2G17560.2	HMG	4043599_length_12040_cvg_13.0_tip_1.g122	2.2e-51
Arabidopsis_thaliana_AT2G17560.3	HMG	4043599_length_12040_cvg_13.0_tip_1.g122	1.96e-42
Arabidopsis_thaliana_AT2G17820.1	Orphans	4048665_length_49756_cvg_12.3_tip_1.g143	1.83e-30
Arabidopsis_thaliana_AT2G17870.1	CSD	4042961_length_11525_cvg_12.8_tip_1.g176	5.16e-59
Arabidopsis_thaliana_AT2G17950.1	HB	4048039_length_20976_cvg_12.8_tip_1.g127	6.91e-12
Arabidopsis_thaliana_AT2G18060.1	NAC	4048457_length_27311_cvg_12.5_tip_1.g89	3.49e-58
Arabidopsis_thaliana_AT2G18090.1	SWI/SNF-BAF60b	4046149_length_14888_cvg_13.0_tip_1.g100	3.56e-58
Arabidopsis_thaliana_AT2G18120.1	SRS	4047597_length_18625_cvg_12.1_tip_1.g70	1.5e-60
Arabidopsis_thaliana_AT2G18160.1	bZIP	4048653_length_39293_cvg_12.8_tip_1.g94	4.58e-58
Arabidopsis_thaliana_AT2G18280.1	TUB	4047327_length_17539_cvg_13.0_tip_1.g156	3.97e-55
Arabidopsis_thaliana_AT2G18280.2	TUB	4047327_length_17539_cvg_13.0_tip_1.g156	9.07e-12
Arabidopsis_thaliana_AT2G18300.1	bHLH	4048653_length_39293_cvg_12.8_tip_1.g91	5.57e-46
Arabidopsis_thaliana_AT2G18300.2	bHLH	4048653_length_39293_cvg_12.8_tip_1.g91	9.86e-37
Arabidopsis_thaliana_AT2G18328.1	MYB-related	4044647_length_12938_cvg_13.0_tip_1.g35	1.5e-18
Arabidopsis_thaliana_AT2G18350.1	zf-HD	4047357_length_17600_cvg_12.9_tip_1.g39	4.6e-29
Arabidopsis_thaliana_AT2G18380.1	C2C2-GATA	4025159_length_6192_cvg_13.7_tip_1.g2	3.91e-28
Arabidopsis_thaliana_AT2G18500.1	OFP	4048029_length_20881_cvg_12.0_tip_1.g111	4e-17
Arabidopsis_thaliana_AT2G18550.1	HB	4043021_length_11573_cvg_12.4_tip_1.g56	4e-17
Arabidopsis_thaliana_AT2G18760.1	SNF2	4047491_length_18124_cvg_12.8_tip_1.g69	4.19e-17
Arabidopsis_thaliana_AT2G18850.1	SET	4047017_length_16664_cvg_13.0_tip_1.g67	4.19e-17
Arabidopsis_thaliana_AT2G19260.1	PHD	4021991_length_5762_cvg_12.9_tip_0.g107	4e-13
Arabidopsis_thaliana_AT2G19510.1	LOB	4047163_length_17104_cvg_14.0_tip_1.g103	4.07e-13
Arabidopsis_thaliana_AT2G19810.1	C3H	4048245_length_22991_cvg_13.5_tip_1.g170	2.84e-14
Arabidopsis_thaliana_AT2G19820.1	LOB	4047163_length_17104_cvg_14.0_tip_1.g103	1.2e-15
Arabidopsis_thaliana_AT2G20110.1	CPP	4043987_length_12346_cvg_11.8_tip_1.g8	2.68e-14
Arabidopsis_thaliana_AT2G20110.2	CPP	4043987_length_12346_cvg_11.8_tip_1.g8	5.45e-14
Arabidopsis_thaliana_AT2G20180.1	bHLH	4048653_length_39293_cvg_12.8_tip_1.g91	1.81e-12
Arabidopsis_thaliana_AT2G20180.2	bHLH	4048653_length_39293_cvg_12.8_tip_1.g91	8.04e-41
Arabidopsis_thaliana_AT2G20280.1	C3H	4025783_length_6275_cvg_13.0_tip_0.g202	2.99e-38
Arabidopsis_thaliana_AT2G20400.1	G2-like	4048561_length_31073_cvg_12.7_tip_0.g14	1.18e-15
Arabidopsis_thaliana_AT2G20570.1	G2-like	4048113_length_21554_cvg_12.9_tip_1.g88	5.06e-13
Arabidopsis_thaliana_AT2G20825.1	ULT	4016373_length_5138_cvg_13.2_tip_1.g33	6.34e-14
Arabidopsis_thaliana_AT2G20880.1	AP2-EREBP	4048621_length_34705_cvg_13.0_tip_1.g7	0
Arabidopsis_thaliana_AT2G21060.1	CSD	4042961_length_11525_cvg_12.8_tip_1.g176	0
Arabidopsis_thaliana_AT2G21230.1	bZIP	4045931_length_14514_cvg_13.0_tip_0.g158	0
Arabidopsis_thaliana_AT2G21230.2	bZIP	4045931_length_14514_cvg_13.0_tip_0.g158	5.07e-54
Arabidopsis_thaliana_AT2G21230.3	bZIP	4045931_length_14514_cvg_13.0_tip_0.g158	7.01e-53
Arabidopsis_thaliana_AT2G21235.1	bZIP	4045931_length_14514_cvg_13.0_tip_0.g158	4.74e-57
Arabidopsis_thaliana_AT2G21240.1	BBR/BPC	4036415_length_8564_cvg_14.0_tip_1.g121	1.97e-50
Arabidopsis_thaliana_AT2G21240.2	BBR/BPC	4036415_length_8564_cvg_14.0_tip_1.g121	9.48e-43
Arabidopsis_thaliana_AT2G21320.1	Orphans	4047441_length_17944_cvg_13.0_tip_0.g172	1.21e-25
Arabidopsis_thaliana_AT2G21400.1	SRS	4047597_length_18625_cvg_12.1_tip_1.g70	3.43e-26
Arabidopsis_thaliana_AT2G21450.1	SNF2	4047491_length_18124_cvg_12.8_tip_1.g69	1.23e-46
Arabidopsis_thaliana_AT2G21530.1	FHA	3702091_length_783_cvg_13.0_tip_0.g301	9.07e-26
Arabidopsis_thaliana_AT2G21710.1	mTERF	4048059_length_21231_cvg_13.0_tip_1.g160	3.93e-26
Arabidopsis_thaliana_AT2G21900.1	WRKY	4048317_length_23960_cvg_12.3_tip_1.g138	1.63e-55
Arabidopsis_thaliana_AT2G22200.1	AP2-EREBP	4048621_length_34705_cvg_13.0_tip_1.g7	4.34e-25
Arabidopsis_thaliana_AT2G22300.1	CAMTA	4046833_length_16289_cvg_14.0_tip_1.g150	3.01e-41
Arabidopsis_thaliana_AT2G22300.2	CAMTA	4046833_length_16289_cvg_14.0_tip_1.g150	1.81e-26
Arabidopsis_thaliana_AT2G22430.1	HB	4043021_length_11573_cvg_12.4_tip_1.g56	1.02e-25
Arabidopsis_thaliana_AT2G22540.1	MADS	4048373_length_25109_cvg_13.2_tip_0.g85	2.29e-26
Arabidopsis_thaliana_AT2G22630.1	MADS	4048373_length_25109_cvg_13.2_tip_0.g85	2.56e-26
Arabidopsis_thaliana_AT2G22670.1	AUX/IAA	4046621_length_15806_cvg_13.0_tip_1.g31	1.37e-26
Arabidopsis_thaliana_AT2G22670.2	AUX/IAA	4046621_length_15806_cvg_13.0_tip_1.g31	8.33e-27
Arabidopsis_thaliana_AT2G22670.3	AUX/IAA	4046621_length_15806_cvg_13.0_tip_1.g31	3.55e-29
Arabidopsis_thaliana_AT2G22740.1	SET	4047387_length_17688_cvg_12.5_tip_1.g87	6.89e-29
Arabidopsis_thaliana_AT2G22740.2	SET	4047387_length_17688_cvg_12.5_tip_1.g87	5.94e-26
Arabidopsis_thaliana_AT2G22750.1	bHLH	4044159_length_12493_cvg_13.0_tip_0.g19	2.25e-24
Arabidopsis_thaliana_AT2G22750.2	bHLH	4044159_length_12493_cvg_13.0_tip_0.g19	1.48e-25
Arabidopsis_thaliana_AT2G22760.1	bHLH	4044159_length_12493_cvg_13.0_tip_0.g19	2.88e-23
Arabidopsis_thaliana_AT2G22770.1	bHLH	4047699_length_19151_cvg_12.9_tip_1.g61	1.33e-14
Arabidopsis_thaliana_AT2G22800.1	HB	4043021_length_11573_cvg_12.4_tip_1.g56	1.51e-97
Arabidopsis_thaliana_AT2G22840.1	GRF	4046569_length_15671_cvg_13.0_tip_0.g120	3.3e-103
Arabidopsis_thaliana_AT2G22850.1	bZIP	4044795_length_13099_cvg_12.9_tip_1.g30	8.69e-101
Arabidopsis_thaliana_AT2G22910.1	GNAT	4040125_length_9933_cvg_13.0_tip_1.g146	5.21e-77
Arabidopsis_thaliana_AT2G23060.1	GNAT	4041819_length_10793_cvg_12.0_tip_0.g108	7.49e-93
Arabidopsis_thaliana_AT2G23060.2	GNAT	4041819_length_10793_cvg_12.0_tip_0.g108	1.17e-11
Arabidopsis_thaliana_AT2G23290.1	MYB	4048591_length_33058_cvg_13.3_tip_1.g89	1.22e-39
Arabidopsis_thaliana_AT2G23320.1	WRKY	4048353_length_24659_cvg_12.9_tip_1.g46	1.97e-108
Arabidopsis_thaliana_AT2G23340.1	AP2-EREBP	4048621_length_34705_cvg_13.0_tip_1.g7	5.1e-19
Arabidopsis_thaliana_AT2G23380.1	SET	4046847_length_16325_cvg_12.9_tip_1.g166	3.05e-11
Arabidopsis_thaliana_AT2G23660.1	LOB	4047163_length_17104_cvg_14.0_tip_1.g103	5.09e-31
Arabidopsis_thaliana_AT2G23740.1	C2H2	4047387_length_17688_cvg_12.5_tip_1.g87	1.2e-33
Arabidopsis_thaliana_AT2G23760.1	HB	4048515_length_28975_cvg_12.1_tip_1.g63	3.06e-37
Arabidopsis_thaliana_AT2G23760.2	HB	4048515_length_28975_cvg_12.1_tip_1.g63	4.1e-42
Arabidopsis_thaliana_AT2G23760.3	HB	4048515_length_28975_cvg_12.1_tip_1.g63	5.1e-15
Arabidopsis_thaliana_AT2G24260.1	bHLH	4048653_length_39293_cvg_12.8_tip_1.g91	0
Arabidopsis_thaliana_AT2G24430.1	NAC	4048457_length_27311_cvg_12.5_tip_1.g89	0
Arabidopsis_thaliana_AT2G24430.2	NAC	4048457_length_27311_cvg_12.5_tip_1.g89	9.36e-40
Arabidopsis_thaliana_AT2G24570.1	WRKY	4048353_length_24659_cvg_12.9_tip_1.g46	2.6e-39
Arabidopsis_thaliana_AT2G24650.1	ABI3VP1	4028561_length_6721_cvg_12.1_tip_0.g204	2.66e-39
Arabidopsis_thaliana_AT2G24700.1	ABI3VP1	4045195_length_13518_cvg_13.0_tip_1.g148	1.32e-38
Arabidopsis_thaliana_AT2G24740.1	SET	4047387_length_17688_cvg_12.5_tip_1.g87	4.4e-38
Arabidopsis_thaliana_AT2G24790.1	C2C2-CO-like	4048263_length_23248_cvg_12.7_tip_1.g27	1.98e-38
Arabidopsis_thaliana_AT2G24790.2	Orphans	4048263_length_23248_cvg_12.7_tip_1.g27	2.92e-41
Arabidopsis_thaliana_AT2G24830.1	C3H	4047111_length_16971_cvg_12.3_tip_1.g22	5.17e-41
Arabidopsis_thaliana_AT2G24840.1	MADS	4047159_length_17097_cvg_12.0_tip_1.g97	1.34e-39
Arabidopsis_thaliana_AT2G25000.1	WRKY	4048317_length_23960_cvg_12.3_tip_1.g138	2.38e-39
Arabidopsis_thaliana_AT2G25170.1	PHD	4047491_length_18124_cvg_12.8_tip_1.g69	4.48e-39
Arabidopsis_thaliana_AT2G25180.1	ARR-B	4048113_length_21554_cvg_12.9_tip_1.g88	1.02e-35
Arabidopsis_thaliana_AT2G25230.1	MYB	4048591_length_33058_cvg_13.3_tip_1.g89	3.92e-37
Arabidopsis_thaliana_AT2G25620.1	DBP	4048629_length_35292_cvg_12.8_tip_1.g25	5.33e-37
Arabidopsis_thaliana_AT2G25650.1	GeBP	3961667_length_2524_cvg_11.0_tip_1.g209	2.25e-51
Arabidopsis_thaliana_AT2G25820.1	AP2-EREBP	4048621_length_34705_cvg_13.0_tip_1.g7	2.25e-51
Arabidopsis_thaliana_AT2G25900.1	C3H	4048245_length_22991_cvg_13.5_tip_1.g170	1.07e-51
Arabidopsis_thaliana_AT2G26150.1	HSF	4048029_length_20881_cvg_12.0_tip_1.g110	1.24e-59
Arabidopsis_thaliana_AT2G26150.2	HSF	4048029_length_20881_cvg_12.0_tip_1.g110	4.68e-73
Arabidopsis_thaliana_AT2G26320.1	MADS	4037573_length_8935_cvg_13.0_tip_1.g157	9.3e-49
Arabidopsis_thaliana_AT2G26580.1	C2C2-YABBY	4027767_length_6582_cvg_13.9_tip_1.g65	9.3e-49
Arabidopsis_thaliana_AT2G26580.2	C2C2-YABBY	4027767_length_6582_cvg_13.9_tip_1.g65	9.3e-49
Arabidopsis_thaliana_AT2G26940.1	C2H2	4032331_length_7496_cvg_13.0_tip_0.g64	9.3e-49
Arabidopsis_thaliana_AT2G26950.1	MYB	4046963_length_16563_cvg_13.0_tip_0.g171	6.77e-58
Arabidopsis_thaliana_AT2G26960.1	MYB	4048591_length_33058_cvg_13.3_tip_1.g89	7.85e-38
Arabidopsis_thaliana_AT2G27050.1	EIL	4035373_length_8265_cvg_13.0_tip_0.g57	7.18e-45
Arabidopsis_thaliana_AT2G27070.1	ARR-B	4042503_length_11237_cvg_13.0_tip_0.g56	2.56e-53
Arabidopsis_thaliana_AT2G27110.1	FAR1	4047431_length_17900_cvg_12.7_tip_0.g158	1e-64
Arabidopsis_thaliana_AT2G27110.2	FAR1	4047431_length_17900_cvg_12.7_tip_0.g158	5.05e-54
Arabidopsis_thaliana_AT2G27220.1	HB	4048515_length_28975_cvg_12.1_tip_1.g63	3.37e-61
Arabidopsis_thaliana_AT2G27300.1	NAC	4048405_length_25945_cvg_12.9_tip_0.g150	2.51e-39
Arabidopsis_thaliana_AT2G27470.1	CCAAT	4000185_length_3942_cvg_12.0_tip_1.g134	3.11e-77
Arabidopsis_thaliana_AT2G27930.1	PLATZ	4043967_length_12332_cvg_13.0_tip_1.g165	7.06e-45
Arabidopsis_thaliana_AT2G27990.1	HB	4048515_length_28975_cvg_12.1_tip_1.g63	1.13e-44
Arabidopsis_thaliana_AT2G28160.1	bHLH	4044159_length_12493_cvg_13.0_tip_0.g19	2.94e-59
Arabidopsis_thaliana_AT2G28200.1	C2H2	4046959_length_16558_cvg_14.0_tip_1.g162	1.07e-55
Arabidopsis_thaliana_AT2G28290.1	SNF2	4045491_length_13903_cvg_12.9_tip_1.g137	2.9e-62
Arabidopsis_thaliana_AT2G28290.2	SNF2	4045491_length_13903_cvg_12.9_tip_1.g137	2.9e-62
Arabidopsis_thaliana_AT2G28290.3	SNF2	4045491_length_13903_cvg_12.9_tip_1.g137	7.27e-50
Arabidopsis_thaliana_AT2G28340.1	C2C2-GATA	4043635_length_12079_cvg_13.0_tip_1.g160	3.44e-98
Arabidopsis_thaliana_AT2G28350.1	ARF	4047643_length_18865_cvg_13.0_tip_1.g142	5.06e-43
Arabidopsis_thaliana_AT2G28450.1	C3H	3995123_length_3673_cvg_13.0_tip_0.g221	3.06e-43
Arabidopsis_thaliana_AT2G28500.1	LOB	4047163_length_17104_cvg_14.0_tip_1.g103	6.47e-26
Arabidopsis_thaliana_AT2G28510.1	C2C2-Dof	4048583_length_32735_cvg_13.0_tip_1.g73	1.32e-65
Arabidopsis_thaliana_AT2G28550.1	AP2-EREBP	4042641_length_11334_cvg_14.0_tip_1.g18	5.25e-48
Arabidopsis_thaliana_AT2G28550.2	AP2-EREBP	4042641_length_11334_cvg_14.0_tip_1.g18	2.01e-48
Arabidopsis_thaliana_AT2G28610.1	HB	4048039_length_20976_cvg_12.8_tip_1.g127	1.03e-43
Arabidopsis_thaliana_AT2G28700.1	MADS	4035393_length_8271_cvg_12.8_tip_1.g71	9.13e-41
Arabidopsis_thaliana_AT2G28710.1	C2H2	4046959_length_16558_cvg_14.0_tip_1.g162	5.97e-37
Arabidopsis_thaliana_AT2G28810.1	C2C2-Dof	4048583_length_32735_cvg_13.0_tip_1.g73	1.74e-37
Arabidopsis_thaliana_AT2G29060.1	GRAS	4047131_length_17034_cvg_12.0_tip_1.g53	7.87e-42
Arabidopsis_thaliana_AT2G29580.1	C3H	4045865_length_14440_cvg_14.0_tip_1.g75	2.48e-41
Arabidopsis_thaliana_AT2G29660.1	C2H2	4041699_length_10730_cvg_13.0_tip_1.g165	3.1e-41
Arabidopsis_thaliana_AT2G30090.1	GNAT	4041819_length_10793_cvg_12.0_tip_0.g108	2.35e-41
Arabidopsis_thaliana_AT2G30130.1	LOB	4047163_length_17104_cvg_14.0_tip_1.g103	3.39e-36
Arabidopsis_thaliana_AT2G30250.1	WRKY	4048353_length_24659_cvg_12.9_tip_1.g46	2.02e-116
Arabidopsis_thaliana_AT2G30340.1	LOB	4047163_length_17104_cvg_14.0_tip_1.g103	3.64e-48
Arabidopsis_thaliana_AT2G30400.1	OFP	4048029_length_20881_cvg_12.0_tip_1.g111	6.61e-41
Arabidopsis_thaliana_AT2G30420.1	MYB-related	4041839_length_10809_cvg_14.0_tip_1.g119	1.36e-34
Arabidopsis_thaliana_AT2G30424.1	MYB-related	4041839_length_10809_cvg_14.0_tip_1.g119	6.6e-124
Arabidopsis_thaliana_AT2G30432.1	MYB-related	4041839_length_10809_cvg_14.0_tip_1.g119	3.64e-27
Arabidopsis_thaliana_AT2G30470.1	ABI3VP1	4048047_length_21055_cvg_13.0_tip_1.g140	6.42e-19
Arabidopsis_thaliana_AT2G30590.1	WRKY	4048353_length_24659_cvg_12.9_tip_1.g46	4.01e-25
Arabidopsis_thaliana_AT2G31070.1	TCP	4046957_length_16553_cvg_12.0_tip_1.g161	3.6e-23
Arabidopsis_thaliana_AT2G31180.1	MYB	4048261_length_23245_cvg_12.5_tip_0.g21	5.23e-28
Arabidopsis_thaliana_AT2G31210.1	bHLH	4040485_length_10106_cvg_13.3_tip_0.g119	5.23e-28
Arabidopsis_thaliana_AT2G31215.1	bHLH	3983947_length_3189_cvg_14.0_tip_0.g155	2.35e-35
Arabidopsis_thaliana_AT2G31220.1	bHLH	4040485_length_10106_cvg_13.3_tip_0.g119	7.96e-25
Arabidopsis_thaliana_AT2G31230.1	AP2-EREBP	4048601_length_33708_cvg_13.0_tip_0.g117	6.83e-30
Arabidopsis_thaliana_AT2G31310.1	LOB	4047163_length_17104_cvg_14.0_tip_1.g103	5.59e-26
Arabidopsis_thaliana_AT2G31370.1	bZIP	4045931_length_14514_cvg_13.0_tip_0.g158	1.66e-39
Arabidopsis_thaliana_AT2G31370.2	bZIP	4045931_length_14514_cvg_13.0_tip_0.g158	5.5e-11
Arabidopsis_thaliana_AT2G31370.3	bZIP	4045931_length_14514_cvg_13.0_tip_0.g158	5.46e-11
Arabidopsis_thaliana_AT2G31370.4	bZIP	4045931_length_14514_cvg_13.0_tip_0.g158	1.16e-11
Arabidopsis_thaliana_AT2G31370.5	bZIP	4045931_length_14514_cvg_13.0_tip_0.g158	7.08e-96
Arabidopsis_thaliana_AT2G31380.1	Orphans	4047441_length_17944_cvg_13.0_tip_0.g172	6.62e-98
Arabidopsis_thaliana_AT2G31650.1	PHD	4047005_length_16641_cvg_12.8_tip_1.g43	2.83e-98
Arabidopsis_thaliana_AT2G32020.1	GNAT	4044477_length_12778_cvg_13.0_tip_1.g27	7.84e-102
Arabidopsis_thaliana_AT2G32030.1	GNAT	4044477_length_12778_cvg_13.0_tip_1.g27	1.73e-16
Arabidopsis_thaliana_AT2G32100.1	OFP	4030671_length_7129_cvg_13.3_tip_1.g63	3.43e-11
Arabidopsis_thaliana_AT2G32250.1	FAR1	4047431_length_17900_cvg_12.7_tip_0.g158	2.87e-14
Arabidopsis_thaliana_AT2G32250.2	FAR1	4047431_length_17900_cvg_12.7_tip_0.g158	7.38e-13
Arabidopsis_thaliana_AT2G32250.3	FAR1	4047431_length_17900_cvg_12.7_tip_0.g158	6.32e-17
Arabidopsis_thaliana_AT2G32250.4	FAR1	4047431_length_17900_cvg_12.7_tip_0.g158	1.69e-21
Arabidopsis_thaliana_AT2G32370.1	HB	4047343_length_17568_cvg_14.0_tip_1.g17	2.74e-13
Arabidopsis_thaliana_AT2G32460.1	MYB	4048431_length_26398_cvg_12.0_tip_1.g37	4.42e-14
Arabidopsis_thaliana_AT2G32460.2	MYB	4048431_length_26398_cvg_12.0_tip_1.g37	1.77e-15
Arabidopsis_thaliana_AT2G32550.1	Rcd1-like	4033573_length_7788_cvg_14.2_tip_0.g29	1.83e-13
Arabidopsis_thaliana_AT2G32700.1	LUG	4048429_length_26348_cvg_13.0_tip_0.g30	1.3e-23
Arabidopsis_thaliana_AT2G32700.2	LUG	4048429_length_26348_cvg_13.0_tip_0.g30	4.36e-12
Arabidopsis_thaliana_AT2G32700.3	LUG	4048429_length_26348_cvg_13.0_tip_0.g30	4.32e-14
Arabidopsis_thaliana_AT2G32700.4	LUG	4048429_length_26348_cvg_13.0_tip_0.g30	8.02e-14
Arabidopsis_thaliana_AT2G32700.5	LUG	4048429_length_26348_cvg_13.0_tip_0.g30	3.46e-16
Arabidopsis_thaliana_AT2G32700.6	LUG	4048429_length_26348_cvg_13.0_tip_0.g30	4.93e-45
Arabidopsis_thaliana_AT2G32930.1	C3H	4047599_length_18640_cvg_13.0_tip_1.g72	4.43e-52
Arabidopsis_thaliana_AT2G33290.1	SET	4047387_length_17688_cvg_12.5_tip_1.g87	1.71e-19
Arabidopsis_thaliana_AT2G33310.1	AUX/IAA	4047295_length_17454_cvg_12.9_tip_1.g114	5.18e-121
Arabidopsis_thaliana_AT2G33310.2	AUX/IAA	4047295_length_17454_cvg_12.9_tip_1.g114	0
Arabidopsis_thaliana_AT2G33310.3	AUX/IAA	4047295_length_17454_cvg_12.9_tip_1.g114	5.19e-35
Arabidopsis_thaliana_AT2G33350.1	Orphans	4048291_length_23481_cvg_13.7_tip_1.g85	5.19e-35
Arabidopsis_thaliana_AT2G33350.2	Orphans	4048291_length_23481_cvg_13.7_tip_1.g85	5.19e-35
Arabidopsis_thaliana_AT2G33480.1	NAC	4048405_length_25945_cvg_12.9_tip_0.g150	2.13e-30
Arabidopsis_thaliana_AT2G33480.2	NAC	4048405_length_25945_cvg_12.9_tip_0.g150	2.08e-30
Arabidopsis_thaliana_AT2G33500.1	C2C2-CO-like	4047441_length_17944_cvg_13.0_tip_0.g172	2.12e-32
Arabidopsis_thaliana_AT2G33500.2	C2C2-CO-like	4047441_length_17944_cvg_13.0_tip_0.g172	1.01e-33
Arabidopsis_thaliana_AT2G33550.1	Trihelix	4045791_length_14339_cvg_12.9_tip_0.g171	1.01e-33
Arabidopsis_thaliana_AT2G33610.1	MYB-related	4048467_length_27476_cvg_13.0_tip_1.g110	1.72e-26
Arabidopsis_thaliana_AT2G33710.1	AP2-EREBP	4048621_length_34705_cvg_13.0_tip_1.g7	5.76e-31
Arabidopsis_thaliana_AT2G33810.1	SBP	4048241_length_22972_cvg_13.0_tip_1.g166	3.46e-28
Arabidopsis_thaliana_AT2G33835.1	C3H	4041737_length_10749_cvg_12.8_tip_1.g24	1.61e-29
Arabidopsis_thaliana_AT2G33860.1	ARF	4047643_length_18865_cvg_13.0_tip_1.g142	7.07e-32
Arabidopsis_thaliana_AT2G33880.1	HB	4048039_length_20976_cvg_12.8_tip_1.g127	2.4e-29
Arabidopsis_thaliana_AT2G34140.1	C2C2-Dof	4048583_length_32735_cvg_13.0_tip_1.g73	2.37e-29
Arabidopsis_thaliana_AT2G34440.1	MADS	4047159_length_17097_cvg_12.0_tip_1.g97	1.67e-27
Arabidopsis_thaliana_AT2G34450.1	HMG	4043599_length_12040_cvg_13.0_tip_1.g122	1.67e-27
Arabidopsis_thaliana_AT2G34450.2	HMG	4043599_length_12040_cvg_13.0_tip_1.g122	1.67e-27
Arabidopsis_thaliana_AT2G34600.1	Tify	4004367_length_4194_cvg_12.0_tip_0.g53	7.01e-30
Arabidopsis_thaliana_AT2G34620.1	mTERF	4048059_length_21231_cvg_13.0_tip_1.g160	3.27e-28
Arabidopsis_thaliana_AT2G34710.1	HB	4043159_length_11673_cvg_12.8_tip_1.g21	6.26e-28
Arabidopsis_thaliana_AT2G34720.1	CCAAT	4043515_length_11977_cvg_13.0_tip_1.g38	5.76e-30
Arabidopsis_thaliana_AT2G34820.1	bHLH	4047925_length_20314_cvg_13.0_tip_1.g108	3.66e-27
Arabidopsis_thaliana_AT2G34830.1	WRKY	4048353_length_24659_cvg_12.9_tip_1.g46	1.3e-27
Arabidopsis_thaliana_AT2G34880.1	Jumonji	4046781_length_16188_cvg_13.0_tip_1.g71	1.3e-27
Arabidopsis_thaliana_AT2G35160.1	SET	4047387_length_17688_cvg_12.5_tip_1.g87	1.3e-27
Arabidopsis_thaliana_AT2G35430.1	C3H	4037653_length_8960_cvg_13.0_tip_0.g31	1.3e-27
Arabidopsis_thaliana_AT2G35530.1	bZIP	4015061_length_5010_cvg_13.0_tip_0.g169	1.3e-27
Arabidopsis_thaliana_AT2G35550.1	BBR/BPC	4036415_length_8564_cvg_14.0_tip_1.g121	1.3e-27
Arabidopsis_thaliana_AT2G35550.2	BBR/BPC	4036415_length_8564_cvg_14.0_tip_1.g121	3.46e-32
Arabidopsis_thaliana_AT2G35550.3	BBR/BPC	4036415_length_8564_cvg_14.0_tip_1.g121	1.05e-25
Arabidopsis_thaliana_AT2G35550.4	BBR/BPC	4036415_length_8564_cvg_14.0_tip_1.g121	7.17e-26
Arabidopsis_thaliana_AT2G35605.1	SWI/SNF-BAF60b	4048213_length_22410_cvg_12.6_tip_1.g103	7.28e-27
Arabidopsis_thaliana_AT2G35700.1	AP2-EREBP	4048621_length_34705_cvg_13.0_tip_1.g7	7.28e-27
Arabidopsis_thaliana_AT2G35940.1	HB	4048515_length_28975_cvg_12.1_tip_1.g63	7.28e-27
Arabidopsis_thaliana_AT2G35940.2	HB	4048515_length_28975_cvg_12.1_tip_1.g63	7.28e-27
Arabidopsis_thaliana_AT2G35940.3	HB	4048515_length_28975_cvg_12.1_tip_1.g63	1.04e-27
Arabidopsis_thaliana_AT2G36000.1	mTERF	4048059_length_21231_cvg_13.0_tip_1.g160	1.04e-27
Arabidopsis_thaliana_AT2G36000.2	mTERF	4048059_length_21231_cvg_13.0_tip_1.g160	1.04e-27
Arabidopsis_thaliana_AT2G36010.1	E2F-DP	4036207_length_8496_cvg_13.0_tip_0.g153	1.04e-27
Arabidopsis_thaliana_AT2G36010.2	E2F-DP	4036207_length_8496_cvg_13.0_tip_0.g153	3.31e-28
Arabidopsis_thaliana_AT2G36010.3	E2F-DP	4036207_length_8496_cvg_13.0_tip_0.g153	4.36e-28
Arabidopsis_thaliana_AT2G36026.1	OFP	4048029_length_20881_cvg_12.0_tip_1.g111	7.05e-24
Arabidopsis_thaliana_AT2G36050.1	OFP	4030671_length_7129_cvg_13.3_tip_1.g63	8.04e-18
Arabidopsis_thaliana_AT2G36080.1	ABI3VP1	4046651_length_15882_cvg_13.9_tip_1.g72	2.95e-24
Arabidopsis_thaliana_AT2G36080.2	ABI3VP1	4046651_length_15882_cvg_13.9_tip_1.g72	1.4e-18
Arabidopsis_thaliana_AT2G36270.1	bZIP	4044309_length_12621_cvg_12.8_tip_1.g10	1.21e-18
Arabidopsis_thaliana_AT2G36400.1	GRF	4046569_length_15671_cvg_13.0_tip_0.g120	1.35e-18
Arabidopsis_thaliana_AT2G36450.1	AP2-EREBP	4047651_length_18909_cvg_13.0_tip_1.g159	1.29e-133
Arabidopsis_thaliana_AT2G36610.1	HB	4043021_length_11573_cvg_12.4_tip_1.g56	6.8e-132
Arabidopsis_thaliana_AT2G36720.1	PHD	4048611_length_34201_cvg_12.9_tip_0.g145	3.93e-152
Arabidopsis_thaliana_AT2G36890.1	MYB	4047349_length_17574_cvg_13.0_tip_1.g26	2.04e-92
Arabidopsis_thaliana_AT2G36960.1	MYB-related	4048043_length_21020_cvg_13.5_tip_1.g135	2.02e-150
Arabidopsis_thaliana_AT2G36960.2	MYB-related	4048043_length_21020_cvg_13.5_tip_1.g135	6.31e-147
Arabidopsis_thaliana_AT2G36990.1	Sigma70-like	4041651_length_10714_cvg_12.6_tip_1.g118	7.85e-144
Arabidopsis_thaliana_AT2G37000.1	TCP	4048019_length_20845_cvg_13.0_tip_1.g95	2.66e-153
Arabidopsis_thaliana_AT2G37060.1	CCAAT	4048607_length_33847_cvg_12.9_tip_1.g134	4.84e-113
Arabidopsis_thaliana_AT2G37060.2	CCAAT	4048607_length_33847_cvg_12.9_tip_1.g134	8.89e-158
Arabidopsis_thaliana_AT2G37060.3	CCAAT	4048607_length_33847_cvg_12.9_tip_1.g134	8.89e-158
Arabidopsis_thaliana_AT2G37260.1	WRKY	4048317_length_23960_cvg_12.3_tip_1.g138	0
Arabidopsis_thaliana_AT2G37260.2	WRKY	4048317_length_23960_cvg_12.3_tip_1.g138	3.85e-156
Arabidopsis_thaliana_AT2G37430.1	C2H2	4046959_length_16558_cvg_14.0_tip_1.g162	3.85e-156
Arabidopsis_thaliana_AT2G37520.1	PHD	4048611_length_34201_cvg_12.9_tip_0.g145	3.17e-158
Arabidopsis_thaliana_AT2G37590.1	C2C2-Dof	4048583_length_32735_cvg_13.0_tip_1.g73	7.9e-158
Arabidopsis_thaliana_AT2G37630.1	MYB	4017937_length_5302_cvg_12.8_tip_1.g56	7.9e-158
Arabidopsis_thaliana_AT2G37650.1	GRAS	4047131_length_17034_cvg_12.0_tip_1.g53	7.9e-158
Arabidopsis_thaliana_AT2G37740.1	C2H2	4048423_length_26216_cvg_13.0_tip_1.g19	2.17e-165
Arabidopsis_thaliana_AT2G38090.1	MYB	4047363_length_17621_cvg_13.0_tip_1.g48	2.78e-157
Arabidopsis_thaliana_AT2G38130.1	GNAT	4044011_length_12373_cvg_13.0_tip_1.g38	3.02e-158
Arabidopsis_thaliana_AT2G38130.2	GNAT	4044011_length_12373_cvg_13.0_tip_1.g38	3.02e-158
Arabidopsis_thaliana_AT2G38250.1	Trihelix	4036565_length_8613_cvg_13.6_tip_1.g64	4.55e-132
Arabidopsis_thaliana_AT2G38300.1	G2-like	4048561_length_31073_cvg_12.7_tip_0.g14	4.55e-132
Arabidopsis_thaliana_AT2G38340.1	AP2-EREBP	4048621_length_34705_cvg_13.0_tip_1.g7	0
Arabidopsis_thaliana_AT2G38470.1	WRKY	4048353_length_24659_cvg_12.9_tip_1.g46	1.28e-162
Arabidopsis_thaliana_AT2G38880.1	CCAAT	4048607_length_33847_cvg_12.9_tip_1.g134	9.51e-130
Arabidopsis_thaliana_AT2G38880.2	CCAAT	4048607_length_33847_cvg_12.9_tip_1.g134	4.18e-125
Arabidopsis_thaliana_AT2G38880.3	CCAAT	4048607_length_33847_cvg_12.9_tip_1.g134	1.69e-115
Arabidopsis_thaliana_AT2G38880.4	CCAAT	4048607_length_33847_cvg_12.9_tip_1.g134	0
Arabidopsis_thaliana_AT2G38880.5	CCAAT	4048607_length_33847_cvg_12.9_tip_1.g134	2.13e-97
Arabidopsis_thaliana_AT2G38880.6	CCAAT	4048607_length_33847_cvg_12.9_tip_1.g134	4e-130
Arabidopsis_thaliana_AT2G38950.1	Jumonji	4046781_length_16188_cvg_13.0_tip_1.g71	0
Arabidopsis_thaliana_AT2G39000.1	GNAT	3900415_length_1606_cvg_12.9_tip_1.g243	1.33e-177
Arabidopsis_thaliana_AT2G39000.3	GNAT	3900415_length_1606_cvg_12.9_tip_1.g243	2.99e-104
Arabidopsis_thaliana_AT2G39020.1	GNAT	3845105_length_1222_cvg_5.0_tip_1.g106	1.13e-169
Arabidopsis_thaliana_AT2G39030.1	GNAT	3845105_length_1222_cvg_5.0_tip_1.g106	1.05e-11
Arabidopsis_thaliana_AT2G39250.1	AP2-EREBP	4042641_length_11334_cvg_14.0_tip_1.g18	7.99e-95
Arabidopsis_thaliana_AT2G39830.1	Orphans	4044765_length_13061_cvg_13.0_tip_1.g164	1.69e-65
Arabidopsis_thaliana_AT2G39880.1	MYB	4048591_length_33058_cvg_13.3_tip_1.g89	0
Arabidopsis_thaliana_AT2G39900.1	LIM	4048663_length_49152_cvg_12.5_tip_1.g133	0
Arabidopsis_thaliana_AT2G40140.1	C3H	4048245_length_22991_cvg_13.5_tip_1.g170	9.67e-67
Arabidopsis_thaliana_AT2G40140.2	C3H	4048245_length_22991_cvg_13.5_tip_1.g170	9.67e-67
Arabidopsis_thaliana_AT2G40200.1	bHLH	4044545_length_12852_cvg_13.0_tip_1.g102	9.8e-13
Arabidopsis_thaliana_AT2G40210.1	MADS	4035393_length_8271_cvg_12.8_tip_1.g71	9.78e-67
Arabidopsis_thaliana_AT2G40220.1	AP2-EREBP	4048621_length_34705_cvg_13.0_tip_1.g7	0
Arabidopsis_thaliana_AT2G40260.1	G2-like	4048561_length_31073_cvg_12.7_tip_0.g14	0
Arabidopsis_thaliana_AT2G40340.1	AP2-EREBP	4048621_length_34705_cvg_13.0_tip_1.g7	0
Arabidopsis_thaliana_AT2G40350.1	AP2-EREBP	4048621_length_34705_cvg_13.0_tip_1.g7	0
Arabidopsis_thaliana_AT2G40450.1	TRAF	4030859_length_7165_cvg_12.2_tip_0.g183	0
Arabidopsis_thaliana_AT2G40470.1	LOB	4047163_length_17104_cvg_14.0_tip_1.g103	0
Arabidopsis_thaliana_AT2G40620.1	bZIP	4045931_length_14514_cvg_13.0_tip_0.g158	1.16e-13
Arabidopsis_thaliana_AT2G40670.1	Orphans	4042185_length_11038_cvg_14.0_tip_1.g106	1.88e-11
Arabidopsis_thaliana_AT2G40740.1	WRKY	4043373_length_11848_cvg_13.0_tip_1.g56	0
Arabidopsis_thaliana_AT2G40740.2	WRKY	4023867_length_6013_cvg_14.0_tip_1.g10	1.22e-13
Arabidopsis_thaliana_AT2G40750.1	WRKY	4035873_length_8401_cvg_12.4_tip_0.g71	0
Arabidopsis_thaliana_AT2G40770.1	PHD	4041887_length_10833_cvg_12.5_tip_1.g166	8.45e-14
Arabidopsis_thaliana_AT2G40950.1	bZIP	4022517_length_5837_cvg_12.6_tip_1.g9	0
Arabidopsis_thaliana_AT2G40970.1	G2-like	4048113_length_21554_cvg_12.9_tip_1.g88	0
Arabidopsis_thaliana_AT2G41070.1	bZIP	4044309_length_12621_cvg_12.8_tip_1.g10	9.2e-41
Arabidopsis_thaliana_AT2G41070.2	bZIP	4044309_length_12621_cvg_12.8_tip_1.g10	6.95e-68
Arabidopsis_thaliana_AT2G41070.3	bZIP	4044309_length_12621_cvg_12.8_tip_1.g10	4.01e-20
Arabidopsis_thaliana_AT2G41130.1	bHLH	4044545_length_12852_cvg_13.0_tip_1.g102	3.32e-22
Arabidopsis_thaliana_AT2G41240.1	bHLH	3980853_length_3074_cvg_13.0_tip_0.g184	9.73e-24
Arabidopsis_thaliana_AT2G41240.2	bHLH	3980853_length_3074_cvg_13.0_tip_0.g184	7.9e-34
Arabidopsis_thaliana_AT2G41310.1	Orphans	4042185_length_11038_cvg_14.0_tip_1.g106	1.04e-33
Arabidopsis_thaliana_AT2G41370.1	TRAF	4043067_length_11600_cvg_12.9_tip_1.g101	2.14e-21
Arabidopsis_thaliana_AT2G41450.1	GNAT	4048453_length_27215_cvg_13.0_tip_1.g81	7.83e-30
Arabidopsis_thaliana_AT2G41450.2	GNAT	4048453_length_27215_cvg_13.0_tip_1.g81	2.94e-13
Arabidopsis_thaliana_AT2G41690.1	HSF	4048029_length_20881_cvg_12.0_tip_1.g110	2.77e-31
Arabidopsis_thaliana_AT2G41710.1	AP2-EREBP	4042641_length_11334_cvg_14.0_tip_1.g18	2.51e-19
Arabidopsis_thaliana_AT2G41710.2	AP2-EREBP	4042641_length_11334_cvg_14.0_tip_1.g18	2.36e-33
Arabidopsis_thaliana_AT2G41835.1	C2H2	4048367_length_25052_cvg_12.9_tip_1.g72	2.11e-23
Arabidopsis_thaliana_AT2G41900.1	C3H	4048245_length_22991_cvg_13.5_tip_1.g170	8.82e-24
Arabidopsis_thaliana_AT2G41940.1	C2H2	4042393_length_11163_cvg_13.0_tip_1.g130	3.95e-24
Arabidopsis_thaliana_AT2G42040.1	Orphans	4014531_length_4963_cvg_13.9_tip_1.g105	3.71e-23
Arabidopsis_thaliana_AT2G42150.1	MYB-related	4047009_length_16652_cvg_13.0_tip_1.g50	1.99e-23
Arabidopsis_thaliana_AT2G42200.1	SBP	4048241_length_22972_cvg_13.0_tip_1.g166	2.19e-19
Arabidopsis_thaliana_AT2G42280.1	bHLH	4048653_length_39293_cvg_12.8_tip_1.g91	9.19e-25
Arabidopsis_thaliana_AT2G42300.1	bHLH	4048653_length_39293_cvg_12.8_tip_1.g91	2.56e-25
Arabidopsis_thaliana_AT2G42380.1	bZIP	4045931_length_14514_cvg_13.0_tip_0.g158	2.56e-25
Arabidopsis_thaliana_AT2G42380.2	bZIP	4045931_length_14514_cvg_13.0_tip_0.g158	1.62e-24
Arabidopsis_thaliana_AT2G42400.1	VOZ	3995685_length_3702_cvg_13.0_tip_1.g221	1.32e-24
Arabidopsis_thaliana_AT2G42410.1	C2H2	4048423_length_26216_cvg_13.0_tip_1.g19	4.18e-25
Arabidopsis_thaliana_AT2G42430.1	LOB	4047163_length_17104_cvg_14.0_tip_1.g103	1.67e-25
Arabidopsis_thaliana_AT2G42440.1	LOB	4036723_length_8656_cvg_13.0_tip_1.g7	1.49e-22
Arabidopsis_thaliana_AT2G42660.1	G2-like	4048561_length_31073_cvg_12.7_tip_0.g14	5.15e-25
Arabidopsis_thaliana_AT2G42680.1	MBF1	4043859_length_12251_cvg_13.0_tip_1.g51	5.15e-25
Arabidopsis_thaliana_AT2G42830.1	MADS	4048373_length_25109_cvg_13.2_tip_0.g85	2.89e-24
Arabidopsis_thaliana_AT2G42830.2	MADS	4048373_length_25109_cvg_13.2_tip_0.g85	2.89e-23
Arabidopsis_thaliana_AT2G43000.1	NAC	4048407_length_25984_cvg_13.1_tip_1.g152	2.18e-24
Arabidopsis_thaliana_AT2G43010.1	bHLH	4047089_length_16909_cvg_13.3_tip_1.g162	2.67e-23
Arabidopsis_thaliana_AT2G43010.2	bHLH	4047089_length_16909_cvg_13.3_tip_1.g162	3e-23
Arabidopsis_thaliana_AT2G43140.1	bHLH	4047549_length_18409_cvg_13.0_tip_1.g148	4.8e-22
Arabidopsis_thaliana_AT2G43280.1	FAR1	4047431_length_17900_cvg_12.7_tip_0.g158	7.85e-21
Arabidopsis_thaliana_AT2G43500.1	RWP-RK	4047077_length_16879_cvg_13.3_tip_0.g147	1.31e-22
Arabidopsis_thaliana_AT2G44020.1	mTERF	4048059_length_21231_cvg_13.0_tip_1.g160	9.76e-20
Arabidopsis_thaliana_AT2G44150.1	SET	4047387_length_17688_cvg_12.5_tip_1.g87	7.44e-20
Arabidopsis_thaliana_AT2G44430.1	MYB-related	4047009_length_16652_cvg_13.0_tip_1.g50	9.22e-18
Arabidopsis_thaliana_AT2G44730.1	Trihelix	4048327_length_24087_cvg_12.8_tip_1.g158	2.3e-16
Arabidopsis_thaliana_AT2G44745.1	WRKY	4048317_length_23960_cvg_12.3_tip_1.g138	3.88e-17
Arabidopsis_thaliana_AT2G44840.1	AP2-EREBP	4048621_length_34705_cvg_13.0_tip_1.g7	3.73e-18
Arabidopsis_thaliana_AT2G44910.1	HB	4043021_length_11573_cvg_12.4_tip_1.g56	6.61e-20
Arabidopsis_thaliana_AT2G44940.1	AP2-EREBP	4048621_length_34705_cvg_13.0_tip_1.g7	8.23e-21
Arabidopsis_thaliana_AT2G44980.1	SNF2	4047491_length_18124_cvg_12.8_tip_1.g69	2.03e-22
Arabidopsis_thaliana_AT2G44980.2	SNF2	4045491_length_13903_cvg_12.9_tip_1.g137	1.44e-37
Arabidopsis_thaliana_AT2G45050.1	C2C2-GATA	4043635_length_12079_cvg_13.0_tip_1.g160	1.86e-20
Arabidopsis_thaliana_AT2G45120.1	C2H2	4048329_length_24096_cvg_13.0_tip_1.g162	8.7e-16
Arabidopsis_thaliana_AT2G45160.1	GRAS	4047001_length_16636_cvg_13.0_tip_1.g37	6.37e-14
Arabidopsis_thaliana_AT2G45190.1	C2C2-YABBY	4027767_length_6582_cvg_13.9_tip_1.g65	2.48e-14
Arabidopsis_thaliana_AT2G45410.1	LOB	4047163_length_17104_cvg_14.0_tip_1.g103	1.66e-12
Arabidopsis_thaliana_AT2G45420.1	LOB	4047163_length_17104_cvg_14.0_tip_1.g103	3.48e-13
Arabidopsis_thaliana_AT2G45460.1	FHA	3991633_length_3508_cvg_14.0_tip_0.g141	1.27e-14
Arabidopsis_thaliana_AT2G45480.1	GRF	4046569_length_15671_cvg_13.0_tip_0.g120	2.47e-14
Arabidopsis_thaliana_AT2G45650.1	MADS	4048373_length_25109_cvg_13.2_tip_0.g85	2.71e-15
Arabidopsis_thaliana_AT2G45660.1	MADS	4048373_length_25109_cvg_13.2_tip_0.g85	1.51e-16
Arabidopsis_thaliana_AT2G45680.1	TCP	4048019_length_20845_cvg_13.0_tip_1.g95	4.77e-17
Arabidopsis_thaliana_AT2G45800.1	LIM	4048663_length_49152_cvg_12.5_tip_1.g133	4.13e-14
Arabidopsis_thaliana_AT2G45800.2	Orphans	4048663_length_49152_cvg_12.5_tip_1.g133	9.23e-15
Arabidopsis_thaliana_AT2G45880.1	BES1	4048235_length_22822_cvg_12.9_tip_1.g152	1.49e-15
Arabidopsis_thaliana_AT2G46020.1	SNF2	4045491_length_13903_cvg_12.9_tip_1.g137	2.29e-14
Arabidopsis_thaliana_AT2G46020.2	SNF2	4045491_length_13903_cvg_12.9_tip_1.g137	9.17e-15
Arabidopsis_thaliana_AT2G46040.1	ARID	4048329_length_24096_cvg_13.0_tip_1.g161	2.85e-13
Arabidopsis_thaliana_AT2G46130.1	WRKY	4048317_length_23960_cvg_12.3_tip_1.g138	1.65e-13
Arabidopsis_thaliana_AT2G46130.2	WRKY	4048317_length_23960_cvg_12.3_tip_1.g138	2.87e-14
Arabidopsis_thaliana_AT2G46260.1	TRAF	3979293_length_3023_cvg_12.8_tip_1.g86	9.75e-15
Arabidopsis_thaliana_AT2G46270.1	bZIP	3965707_length_2622_cvg_13.0_tip_0.g26	1.89e-34
Arabidopsis_thaliana_AT2G46270.2	bZIP	3965707_length_2622_cvg_13.0_tip_0.g26	4.62e-14
Arabidopsis_thaliana_AT2G46310.1	AP2-EREBP	4048621_length_34705_cvg_13.0_tip_1.g7	2.52e-11
Arabidopsis_thaliana_AT2G46400.1	WRKY	4035873_length_8401_cvg_12.4_tip_0.g71	3.58e-42
Arabidopsis_thaliana_AT2G46410.1	MYB-related	4041839_length_10809_cvg_14.0_tip_1.g119	1.45e-109
Arabidopsis_thaliana_AT2G46510.1	bHLH	4047699_length_19151_cvg_12.9_tip_1.g61	4.87e-104
Arabidopsis_thaliana_AT2G46530.1	ARF	4047643_length_18865_cvg_13.0_tip_1.g142	2.96e-105
Arabidopsis_thaliana_AT2G46530.2	ARF	4047643_length_18865_cvg_13.0_tip_1.g142	2.96e-105
Arabidopsis_thaliana_AT2G46530.3	ARF	4047643_length_18865_cvg_13.0_tip_1.g142	2.96e-105
Arabidopsis_thaliana_AT2G46590.1	C2C2-Dof	4048583_length_32735_cvg_13.0_tip_1.g73	2.96e-105
Arabidopsis_thaliana_AT2G46590.2	C2C2-Dof	4048583_length_32735_cvg_13.0_tip_1.g73	2.96e-105
Arabidopsis_thaliana_AT2G46670.1	Orphans	4047785_length_19573_cvg_13.4_tip_1.g34	5.65e-106
Arabidopsis_thaliana_AT2G46680.1	HB	4043021_length_11573_cvg_12.4_tip_1.g56	3.41e-103
Arabidopsis_thaliana_AT2G46680.2	HB	4043021_length_11573_cvg_12.4_tip_1.g56	1.3e-103
Arabidopsis_thaliana_AT2G46770.1	NAC	4048457_length_27311_cvg_12.5_tip_1.g89	1.3e-103
Arabidopsis_thaliana_AT2G46790.1	Pseudo
Arabidopsis_thaliana_AT2G46790.2	Orphans	4047785_length_19573_cvg_13.4_tip_1.g34	1.8e-38
Arabidopsis_thaliana_AT2G46810.1	bHLH	4048645_length_37341_cvg_12.9_tip_1.g68	2.16e-56
Arabidopsis_thaliana_AT2G46830.1	MYB-related	4044379_length_12687_cvg_12.9_tip_1.g97	4.29e-178
Arabidopsis_thaliana_AT2G46870.1	ABI3VP1	4046651_length_15882_cvg_13.9_tip_1.g72	0
Arabidopsis_thaliana_AT2G46970.1	bHLH	4047549_length_18409_cvg_13.0_tip_1.g148	4.94e-109
Arabidopsis_thaliana_AT2G46990.1	AUX/IAA	4046621_length_15806_cvg_13.0_tip_1.g31	1.18e-93
Arabidopsis_thaliana_AT2G47070.1	SBP	4048241_length_22972_cvg_13.0_tip_1.g166	0
Arabidopsis_thaliana_AT2G47190.1	MYB	4048591_length_33058_cvg_13.3_tip_1.g89	0
Arabidopsis_thaliana_AT2G47210.1	MYB-related	4040197_length_9964_cvg_13.0_tip_1.g37	0
Arabidopsis_thaliana_AT2G47260.1	WRKY	4048353_length_24659_cvg_12.9_tip_1.g46	0
Arabidopsis_thaliana_AT2G47430.1	Orphans	4048665_length_49756_cvg_12.3_tip_1.g143	7.63e-64
Arabidopsis_thaliana_AT2G47460.1	MYB	4048023_length_20876_cvg_13.0_tip_0.g100	2.56e-64
Arabidopsis_thaliana_AT2G47520.1	AP2-EREBP	4048621_length_34705_cvg_13.0_tip_1.g7	1.84e-74
Arabidopsis_thaliana_AT2G47620.1	MYB-related	4048467_length_27476_cvg_13.0_tip_1.g110	1.01e-60
Arabidopsis_thaliana_AT2G47680.1	C3H	4048105_length_21531_cvg_12.7_tip_1.g73	3.1e-23
Arabidopsis_thaliana_AT2G47810.1	CCAAT	4048607_length_33847_cvg_12.9_tip_1.g134	9.9e-109
Arabidopsis_thaliana_AT2G47850.1	C3H	4047599_length_18640_cvg_13.0_tip_1.g72	7.02e-93
Arabidopsis_thaliana_AT2G47850.2	C3H	4047599_length_18640_cvg_13.0_tip_1.g72	7.71e-130
Arabidopsis_thaliana_AT2G47850.3	C3H	4047599_length_18640_cvg_13.0_tip_1.g72	5.14e-30
Arabidopsis_thaliana_AT2G47890.1	C2C2-CO-like	4047441_length_17944_cvg_13.0_tip_0.g172	1.24e-30
Arabidopsis_thaliana_AT2G47890.2	Orphans	4047441_length_17944_cvg_13.0_tip_0.g172	1.32e-25
Arabidopsis_thaliana_AT2G47900.1	TUB	4047327_length_17539_cvg_13.0_tip_1.g156	3.61e-45
Arabidopsis_thaliana_AT2G47900.2	TUB	4047327_length_17539_cvg_13.0_tip_1.g156	2.92e-29
Arabidopsis_thaliana_AT2G48100.1	C2H2	4047725_length_19320_cvg_13.0_tip_1.g102	1.54e-26
Arabidopsis_thaliana_AT2G48100.2	C2H2	4047725_length_19320_cvg_13.0_tip_1.g102	3.33e-26
Arabidopsis_thaliana_AT2G48100.3	C2H2	4047725_length_19320_cvg_13.0_tip_1.g102	3.33e-26
Arabidopsis_thaliana_AT2G48100.4	C2H2	4047725_length_19320_cvg_13.0_tip_1.g102	9.2e-24
Arabidopsis_thaliana_AT3G01080.1	WRKY	4048353_length_24659_cvg_12.9_tip_1.g46	6.15e-153
Arabidopsis_thaliana_AT3G01140.1	MYB	4048431_length_26398_cvg_12.0_tip_1.g37	6.15e-153
Arabidopsis_thaliana_AT3G01220.1	HB	4043021_length_11573_cvg_12.4_tip_1.g56	1.09e-163
Arabidopsis_thaliana_AT3G01320.1	Orphans	4048433_length_26495_cvg_13.0_tip_1.g40	4.9e-132
Arabidopsis_thaliana_AT3G01330.1	E2F-DP	4033853_length_7858_cvg_12.0_tip_1.g54	4.9e-132
Arabidopsis_thaliana_AT3G01460.1	PHD	4047117_length_16980_cvg_13.0_tip_1.g30	7.05e-126
Arabidopsis_thaliana_AT3G01470.1	HB	4043021_length_11573_cvg_12.4_tip_1.g56	7.05e-126
Arabidopsis_thaliana_AT3G01530.1	MYB	4048431_length_26398_cvg_12.0_tip_1.g37	1.46e-118
Arabidopsis_thaliana_AT3G01600.1	NAC	4048625_length_34956_cvg_13.0_tip_1.g15	1.2e-26
Arabidopsis_thaliana_AT3G01890.1	SWI/SNF-BAF60b	4035957_length_8422_cvg_13.0_tip_0.g132	3.41e-31
Arabidopsis_thaliana_AT3G01970.1	WRKY	4048317_length_23960_cvg_12.3_tip_1.g138	4.75e-31
Arabidopsis_thaliana_AT3G02150.1	TCP	4046957_length_16553_cvg_12.0_tip_1.g161	6.22e-35
Arabidopsis_thaliana_AT3G02150.2	TCP	4046957_length_16553_cvg_12.0_tip_1.g161	7.84e-29
Arabidopsis_thaliana_AT3G02310.1	MADS	4048373_length_25109_cvg_13.2_tip_0.g85	9.45e-28
Arabidopsis_thaliana_AT3G02380.1	C2C2-CO-like	4047441_length_17944_cvg_13.0_tip_0.g172	3.92e-31
Arabidopsis_thaliana_AT3G02400.1	FHA	3999407_length_3899_cvg_12.8_tip_1.g32	1.17e-32
Arabidopsis_thaliana_AT3G02550.1	LOB	4046749_length_16101_cvg_13.0_tip_1.g27	2.99e-26
Arabidopsis_thaliana_AT3G02680.1	FHA	3882769_length_1455_cvg_13.0_tip_1.g10	2.69e-26
Arabidopsis_thaliana_AT3G02830.1	C3H	4047599_length_18640_cvg_13.0_tip_1.g72	7.92e-36
Arabidopsis_thaliana_AT3G02940.1	MYB	4048591_length_33058_cvg_13.3_tip_1.g89	0
Arabidopsis_thaliana_AT3G02980.1	GNAT	4035645_length_8340_cvg_12.8_tip_0.g79	0
Arabidopsis_thaliana_AT3G02990.1	HSF	4047267_length_17370_cvg_12.9_tip_1.g70	5.2e-48
Arabidopsis_thaliana_AT3G03200.1	NAC	4048457_length_27311_cvg_12.5_tip_1.g89	2.94e-40
Arabidopsis_thaliana_AT3G03260.1	HB	4047343_length_17568_cvg_14.0_tip_1.g17	1.87e-48
Arabidopsis_thaliana_AT3G03450.1	GRAS	4047131_length_17034_cvg_12.0_tip_1.g53	9.26e-41
Arabidopsis_thaliana_AT3G03590.1	SWI/SNF-BAF60b	4048213_length_22410_cvg_12.6_tip_1.g103	1.69e-40
Arabidopsis_thaliana_AT3G03660.1	HB	4048039_length_20976_cvg_12.8_tip_1.g127	9.06e-40
Arabidopsis_thaliana_AT3G03660.2	HB	4048039_length_20976_cvg_12.8_tip_1.g127	1.79e-32
Arabidopsis_thaliana_AT3G03750.1	SET	4047387_length_17688_cvg_12.5_tip_1.g87	1.38e-32
Arabidopsis_thaliana_AT3G03750.2	SET	4047387_length_17688_cvg_12.5_tip_1.g87	1.67e-28
Arabidopsis_thaliana_AT3G03760.1	LOB	4047163_length_17104_cvg_14.0_tip_1.g103	2.25e-101
Arabidopsis_thaliana_AT3G04030.1	G2-like	4048561_length_31073_cvg_12.7_tip_0.g14	3.17e-28
Arabidopsis_thaliana_AT3G04030.2	G2-like	4048561_length_31073_cvg_12.7_tip_0.g14	1.09e-42
Arabidopsis_thaliana_AT3G04030.3	G2-like	4048561_length_31073_cvg_12.7_tip_0.g14	2.49e-15
Arabidopsis_thaliana_AT3G04060.1	NAC	4048457_length_27311_cvg_12.5_tip_1.g89	2.49e-15
Arabidopsis_thaliana_AT3G04070.1	NAC	4048457_length_27311_cvg_12.5_tip_1.g89	3.38e-65
Arabidopsis_thaliana_AT3G04070.2	NAC	4048457_length_27311_cvg_12.5_tip_1.g89	3.38e-65
Arabidopsis_thaliana_AT3G04100.1	MADS	4047159_length_17097_cvg_12.0_tip_1.g97	2.79e-13
Arabidopsis_thaliana_AT3G04280.1	Orphans	4005503_length_4273_cvg_13.0_tip_0.g136	2.74e-13
Arabidopsis_thaliana_AT3G04280.2	Orphans	4005503_length_4273_cvg_13.0_tip_0.g136	4.88e-20
Arabidopsis_thaliana_AT3G04280.3	Orphans	4005503_length_4273_cvg_13.0_tip_0.g136	4.88e-20
Arabidopsis_thaliana_AT3G04380.1	SET	4047387_length_17688_cvg_12.5_tip_1.g87	3.44e-25
Arabidopsis_thaliana_AT3G04380.2	SET	4047387_length_17688_cvg_12.5_tip_1.g87	2.57e-31
Arabidopsis_thaliana_AT3G04420.1	NAC	4042531_length_11257_cvg_12.0_tip_0.g87	4.36e-33
Arabidopsis_thaliana_AT3G04420.2	NAC	4042531_length_11257_cvg_12.0_tip_0.g87	3.37e-31
Arabidopsis_thaliana_AT3G04450.1	G2-like	4048561_length_31073_cvg_12.7_tip_0.g14	2.88e-31
Arabidopsis_thaliana_AT3G04580.1	Orphans	4047881_length_20103_cvg_13.0_tip_0.g23	3.32e-27
Arabidopsis_thaliana_AT3G04580.2	Orphans	4047881_length_20103_cvg_13.0_tip_0.g23	1.56e-18
Arabidopsis_thaliana_AT3G04670.1	WRKY	4048353_length_24659_cvg_12.9_tip_1.g46	3.54e-32
Arabidopsis_thaliana_AT3G04670.2	WRKY	4039129_length_9532_cvg_12.8_tip_1.g181	3.54e-32
Arabidopsis_thaliana_AT3G04730.1	AUX/IAA	4046621_length_15806_cvg_13.0_tip_1.g31	1.81e-13
Arabidopsis_thaliana_AT3G04850.1	CPP	4043987_length_12346_cvg_11.8_tip_1.g8	1.81e-13
Arabidopsis_thaliana_AT3G04930.1	GeBP	4047407_length_17790_cvg_11.8_tip_1.g121	1.19e-36
Arabidopsis_thaliana_AT3G05380.1	MYB-related	4047591_length_18579_cvg_12.9_tip_1.g59	1.6e-63
Arabidopsis_thaliana_AT3G05380.2	MYB-related	4047591_length_18579_cvg_12.9_tip_1.g59	6.88e-24
Arabidopsis_thaliana_AT3G05670.1	PHD	4048647_length_38033_cvg_12.8_tip_1.g72	3e-57
Arabidopsis_thaliana_AT3G05690.1	CCAAT	4043515_length_11977_cvg_13.0_tip_1.g38	3e-57
Arabidopsis_thaliana_AT3G05860.1	MADS	4035393_length_8271_cvg_12.8_tip_1.g71	8.04e-79
Arabidopsis_thaliana_AT3G05860.2	MADS	4035393_length_8271_cvg_12.8_tip_1.g71	7.72e-35
Arabidopsis_thaliana_AT3G05860.3	MADS	4035393_length_8271_cvg_12.8_tip_1.g71	9.27e-40
Arabidopsis_thaliana_AT3G06010.1	SNF2	4047491_length_18124_cvg_12.8_tip_1.g69	3.05e-41
Arabidopsis_thaliana_AT3G06120.1	bHLH	4048645_length_37341_cvg_12.9_tip_1.g68	8.03e-51
Arabidopsis_thaliana_AT3G06160.1	ABI3VP1	4011201_length_4678_cvg_13.0_tip_0.g100	4.2e-41
Arabidopsis_thaliana_AT3G06220.1	ABI3VP1	3946035_length_2194_cvg_11.0_tip_1.g50	1.02e-50
Arabidopsis_thaliana_AT3G06250.1	FAR1	4047431_length_17900_cvg_12.7_tip_0.g158	2.13e-41
Arabidopsis_thaliana_AT3G06380.1	TUB	4047327_length_17539_cvg_13.0_tip_1.g156	2.06e-50
Arabidopsis_thaliana_AT3G06400.1	SNF2	4047491_length_18124_cvg_12.8_tip_1.g69	3.01e-52
Arabidopsis_thaliana_AT3G06410.1	C3H	4047599_length_18640_cvg_13.0_tip_1.g72	1.56e-42
Arabidopsis_thaliana_AT3G06490.1	MYB	4045925_length_14501_cvg_12.5_tip_1.g152	4.18e-41
Arabidopsis_thaliana_AT3G06740.1	C2C2-GATA	4025159_length_6192_cvg_13.7_tip_1.g2	7.09e-52
Arabidopsis_thaliana_AT3G07220.1	FHA	3998633_length_3857_cvg_13.0_tip_0.g142	8.41e-42
Arabidopsis_thaliana_AT3G07260.1	FHA	3998633_length_3857_cvg_13.0_tip_0.g142	6.26e-52
Arabidopsis_thaliana_AT3G07340.1	bHLH	4048653_length_39293_cvg_12.8_tip_1.g91	4.81e-50
Arabidopsis_thaliana_AT3G07500.1	FAR1	4047431_length_17900_cvg_12.7_tip_0.g158	9.61e-41
Arabidopsis_thaliana_AT3G07610.1	Jumonji	4042269_length_11096_cvg_12.8_tip_1.g9	1.59e-51
Arabidopsis_thaliana_AT3G07650.1	C2C2-CO-like	4046953_length_16549_cvg_13.0_tip_0.g156	2.15e-48
Arabidopsis_thaliana_AT3G07650.2	C2C2-CO-like	4046953_length_16549_cvg_13.0_tip_0.g156	6.99e-50
Arabidopsis_thaliana_AT3G07650.3	C2C2-CO-like	4046953_length_16549_cvg_13.0_tip_0.g156	2.08e-43
Arabidopsis_thaliana_AT3G07650.4	C2C2-CO-like	4046953_length_16549_cvg_13.0_tip_0.g156	4.11e-43
Arabidopsis_thaliana_AT3G07670.1	SET	4047017_length_16664_cvg_13.0_tip_1.g67	2.49e-71
Arabidopsis_thaliana_AT3G07740.1	MYB-related	4048159_length_21807_cvg_13.6_tip_1.g2	1.16e-47
Arabidopsis_thaliana_AT3G07740.2	MYB-related	4048159_length_21807_cvg_13.6_tip_1.g2	8.36e-51
Arabidopsis_thaliana_AT3G07740.3	MYB-related	4048159_length_21807_cvg_13.6_tip_1.g2	9.26e-60
Arabidopsis_thaliana_AT3G08500.1	MYB	4047349_length_17574_cvg_13.0_tip_1.g26	1.23e-65
Arabidopsis_thaliana_AT3G08505.1	C3H	3972795_length_2811_cvg_13.0_tip_0.g211	8.27e-39
Arabidopsis_thaliana_AT3G08505.2	C3H	3972795_length_2811_cvg_13.0_tip_0.g211	1.13e-74
Arabidopsis_thaliana_AT3G09230.1	MYB	4048591_length_33058_cvg_13.3_tip_1.g89	4.79e-43
Arabidopsis_thaliana_AT3G09370.1	MYB	4048591_length_33058_cvg_13.3_tip_1.g89	1.83e-50
Arabidopsis_thaliana_AT3G09370.2	MYB	4048591_length_33058_cvg_13.3_tip_1.g89	3.85e-47
Arabidopsis_thaliana_AT3G09600.1	MYB-related	4044379_length_12687_cvg_12.9_tip_1.g97	9.65e-30
Arabidopsis_thaliana_AT3G09600.2	MYB-related	4044379_length_12687_cvg_12.9_tip_1.g97	1e-29
Arabidopsis_thaliana_AT3G10000.1	Trihelix	4048579_length_32402_cvg_13.0_tip_0.g59	0
Arabidopsis_thaliana_AT3G10030.1	Trihelix	4048327_length_24087_cvg_12.8_tip_1.g158	2.04e-25
Arabidopsis_thaliana_AT3G10030.2	Trihelix	4048327_length_24087_cvg_12.8_tip_1.g158	9.47e-28
Arabidopsis_thaliana_AT3G10113.1	MYB-related	4044379_length_12687_cvg_12.9_tip_1.g97	1.57e-22
Arabidopsis_thaliana_AT3G10390.1	SWI/SNF-SWI3	4046541_length_15607_cvg_12.9_tip_1.g87	2.19e-25
Arabidopsis_thaliana_AT3G10470.1	C2H2	4046959_length_16558_cvg_14.0_tip_1.g162	3.93e-27
Arabidopsis_thaliana_AT3G10480.1	NAC	4048457_length_27311_cvg_12.5_tip_1.g89	3.66e-22
Arabidopsis_thaliana_AT3G10480.2	NAC	4048457_length_27311_cvg_12.5_tip_1.g89	8.1e-24
Arabidopsis_thaliana_AT3G10490.1	NAC	4048457_length_27311_cvg_12.5_tip_1.g89	1.83e-23
Arabidopsis_thaliana_AT3G10490.2	NAC	4048457_length_27311_cvg_12.5_tip_1.g89	1.71e-18
Arabidopsis_thaliana_AT3G10500.1	NAC	4048457_length_27311_cvg_12.5_tip_1.g89	3.79e-18
Arabidopsis_thaliana_AT3G10580.1	MYB-related	4047363_length_17621_cvg_13.0_tip_1.g48	1.26e-38
Arabidopsis_thaliana_AT3G10580.2	MYB-related	4047363_length_17621_cvg_13.0_tip_1.g48	4.11e-41
Arabidopsis_thaliana_AT3G10590.1	MYB	4047363_length_17621_cvg_13.0_tip_1.g48	4.11e-41
Arabidopsis_thaliana_AT3G10595.1	MYB	4044647_length_12938_cvg_13.0_tip_1.g35	1.87e-29
Arabidopsis_thaliana_AT3G10760.1	G2-like	4048113_length_21554_cvg_12.9_tip_1.g88	4.5e-30
Arabidopsis_thaliana_AT3G10800.1	bZIP	4022517_length_5837_cvg_12.6_tip_1.g9	6.31e-55
Arabidopsis_thaliana_AT3G11020.1	AP2-EREBP	4048621_length_34705_cvg_13.0_tip_1.g7	1.31e-54
Arabidopsis_thaliana_AT3G11090.1	LOB	4047163_length_17104_cvg_14.0_tip_1.g103	1.5e-45
Arabidopsis_thaliana_AT3G11100.1	Trihelix	4048327_length_24087_cvg_12.8_tip_1.g158	2.97e-11
Arabidopsis_thaliana_AT3G11200.1	Alfin-like	4047777_length_19548_cvg_14.0_tip_1.g16	8.32e-33
Arabidopsis_thaliana_AT3G11200.2	Alfin-like	4047777_length_19548_cvg_14.0_tip_1.g16	4.31e-56
Arabidopsis_thaliana_AT3G11260.1	HB	4048039_length_20976_cvg_12.8_tip_1.g127	3.83e-47
Arabidopsis_thaliana_AT3G11280.1	MYB	4047363_length_17621_cvg_13.0_tip_1.g48	1.48e-46
Arabidopsis_thaliana_AT3G11280.2	MYB	4047363_length_17621_cvg_13.0_tip_1.g48	1.48e-46
Arabidopsis_thaliana_AT3G11440.1	MYB	4048431_length_26398_cvg_12.0_tip_1.g37	1.79e-14
Arabidopsis_thaliana_AT3G11450.1	MYB	4045939_length_14545_cvg_13.0_tip_0.g170	4.5e-84
Arabidopsis_thaliana_AT3G11580.1	ABI3VP1	4046651_length_15882_cvg_13.9_tip_1.g72	5.15e-16
Arabidopsis_thaliana_AT3G11580.2	ABI3VP1	4046651_length_15882_cvg_13.9_tip_1.g72	5.18e-16
Arabidopsis_thaliana_AT3G12130.1	C3H	4048165_length_21879_cvg_13.0_tip_1.g11	5.21e-12
Arabidopsis_thaliana_AT3G12250.1	bZIP	4044285_length_12609_cvg_12.9_tip_0.g153	3.34e-16
Arabidopsis_thaliana_AT3G12250.2	bZIP	4044285_length_12609_cvg_12.9_tip_0.g153	4.21e-14
Arabidopsis_thaliana_AT3G12250.3	bZIP	4044285_length_12609_cvg_12.9_tip_0.g153	3.14e-16
Arabidopsis_thaliana_AT3G12250.4	bZIP	4044285_length_12609_cvg_12.9_tip_0.g153	3.14e-16
Arabidopsis_thaliana_AT3G12250.5	bZIP	4044285_length_12609_cvg_12.9_tip_0.g153	9.27e-22
Arabidopsis_thaliana_AT3G12280.1	RB	4042523_length_11249_cvg_13.0_tip_1.g82	1.7e-16
Arabidopsis_thaliana_AT3G12480.1	CCAAT	4018031_length_5313_cvg_10.8_tip_1.g104	3.9e-22
Arabidopsis_thaliana_AT3G12680.1	C3H	4047599_length_18640_cvg_13.0_tip_1.g72	1.85e-15
Arabidopsis_thaliana_AT3G12720.1	MYB	4048591_length_33058_cvg_13.3_tip_1.g89	8.62e-16
Arabidopsis_thaliana_AT3G12730.1	G2-like	4048561_length_31073_cvg_12.7_tip_0.g14	3.76e-16
Arabidopsis_thaliana_AT3G12810.1	SNF2	4047491_length_18124_cvg_12.8_tip_1.g69	2.23e-16
Arabidopsis_thaliana_AT3G12820.1	MYB	4047291_length_17447_cvg_12.6_tip_0.g109	2.23e-16
Arabidopsis_thaliana_AT3G12890.1	Orphans	4048291_length_23481_cvg_13.7_tip_1.g85	3.87e-16
Arabidopsis_thaliana_AT3G12910.1	NAC	4043803_length_12208_cvg_13.0_tip_0.g173	7.92e-17
Arabidopsis_thaliana_AT3G12977.1	NAC	4048625_length_34956_cvg_13.0_tip_1.g15	7.92e-17
Arabidopsis_thaliana_AT3G12980.1	TAZ	4043961_length_12329_cvg_14.0_tip_0.g160	1.99e-49
Arabidopsis_thaliana_AT3G13040.1	G2-like	4048561_length_31073_cvg_12.7_tip_0.g14	2.37e-16
Arabidopsis_thaliana_AT3G13040.2	G2-like	4048561_length_31073_cvg_12.7_tip_0.g14	2.37e-16
Arabidopsis_thaliana_AT3G13350.1	ARID	4047995_length_20716_cvg_12.8_tip_1.g44	5.48e-33
Arabidopsis_thaliana_AT3G13540.1	MYB	4048431_length_26398_cvg_12.0_tip_1.g37	2.05e-41
Arabidopsis_thaliana_AT3G13682.1	SWI/SNF-SWI3	4046541_length_15607_cvg_12.9_tip_1.g87	1.03e-41
Arabidopsis_thaliana_AT3G13810.1	C2H2	4047259_length_17340_cvg_12.9_tip_1.g60	6.51e-34
Arabidopsis_thaliana_AT3G13840.1	GRAS	4037557_length_8928_cvg_13.0_tip_1.g144	4.1e-35
Arabidopsis_thaliana_AT3G13850.1	LOB	4047163_length_17104_cvg_14.0_tip_1.g103	2.89e-33
Arabidopsis_thaliana_AT3G13890.1	MYB	4047349_length_17574_cvg_13.0_tip_1.g26	1.74e-49
Arabidopsis_thaliana_AT3G13890.2	MYB	4048023_length_20876_cvg_13.0_tip_0.g100	6.07e-29
Arabidopsis_thaliana_AT3G13960.1	GRF	4046569_length_15671_cvg_13.0_tip_0.g120	6.6e-51
Arabidopsis_thaliana_AT3G14020.1	CCAAT	4043515_length_11977_cvg_13.0_tip_1.g38	8.25e-28
Arabidopsis_thaliana_AT3G14180.1	Trihelix	4048327_length_24087_cvg_12.8_tip_1.g158	8.25e-28
Arabidopsis_thaliana_AT3G14230.1	AP2-EREBP	4038951_length_9463_cvg_12.8_tip_1.g28	7.8e-45
Arabidopsis_thaliana_AT3G14230.2	AP2-EREBP	4038951_length_9463_cvg_12.8_tip_1.g28	2.92e-32
Arabidopsis_thaliana_AT3G14230.3	AP2-EREBP	4038951_length_9463_cvg_12.8_tip_1.g28	1.08e-49
Arabidopsis_thaliana_AT3G14740.1	PHD	4047005_length_16641_cvg_12.8_tip_1.g43	4.95e-47
Arabidopsis_thaliana_AT3G14740.2	PHD	4047005_length_16641_cvg_12.8_tip_1.g43	2.4e-43
Arabidopsis_thaliana_AT3G14980.1	PHD	4048611_length_34201_cvg_12.9_tip_0.g145	1.23e-43
Arabidopsis_thaliana_AT3G15030.1	TCP	4046957_length_16553_cvg_12.0_tip_1.g161	1.06e-32
Arabidopsis_thaliana_AT3G15030.2	TCP	4046957_length_16553_cvg_12.0_tip_1.g161	1.58e-36
Arabidopsis_thaliana_AT3G15170.1	NAC	4048457_length_27311_cvg_12.5_tip_1.g89	3.74e-37
Arabidopsis_thaliana_AT3G15210.1	AP2-EREBP	4048621_length_34705_cvg_13.0_tip_1.g7	7.48e-41
Arabidopsis_thaliana_AT3G15270.1	SBP	4048241_length_22972_cvg_13.0_tip_1.g166	1.1e-41
Arabidopsis_thaliana_AT3G15500.1	NAC	4048457_length_27311_cvg_12.5_tip_1.g89	5.6e-30
Arabidopsis_thaliana_AT3G15510.1	NAC	4048457_length_27311_cvg_12.5_tip_1.g89	5.87e-26
Arabidopsis_thaliana_AT3G15540.1	AUX/IAA	4046621_length_15806_cvg_13.0_tip_1.g31	1.39e-24
Arabidopsis_thaliana_AT3G16160.1	CPP	4043987_length_12346_cvg_11.8_tip_1.g8	2.11e-24
Arabidopsis_thaliana_AT3G16280.1	AP2-EREBP	4048621_length_34705_cvg_13.0_tip_1.g7	7.39e-22
Arabidopsis_thaliana_AT3G16350.1	MYB-related	4047363_length_17621_cvg_13.0_tip_1.g48	3.69e-17
Arabidopsis_thaliana_AT3G16500.1	AUX/IAA	4046621_length_15806_cvg_13.0_tip_1.g31	2.22e-16
Arabidopsis_thaliana_AT3G16600.1	SNF2	4047491_length_18124_cvg_12.8_tip_1.g69	2.29e-17
Arabidopsis_thaliana_AT3G16770.1	AP2-EREBP	4048621_length_34705_cvg_13.0_tip_1.g7	2.69e-17
Arabidopsis_thaliana_AT3G16857.1	ARR-B	4048113_length_21554_cvg_12.9_tip_1.g88	3.28e-34
Arabidopsis_thaliana_AT3G16857.2	ARR-B	4048113_length_21554_cvg_12.9_tip_1.g88	3.87e-34
Arabidopsis_thaliana_AT3G16870.1	C2C2-GATA	4025159_length_6192_cvg_13.7_tip_1.g2	3.98e-12
Arabidopsis_thaliana_AT3G16940.1	CAMTA	4046833_length_16289_cvg_14.0_tip_1.g150	1.89e-43
Arabidopsis_thaliana_AT3G17010.1	ABI3VP1	3880251_length_1437_cvg_14.0_tip_0.g63	8.42e-41
Arabidopsis_thaliana_AT3G17600.1	AUX/IAA	4046621_length_15806_cvg_13.0_tip_1.g31	3.03e-37
Arabidopsis_thaliana_AT3G17609.1	bZIP	4042949_length_11512_cvg_13.0_tip_0.g166	5.14e-38
Arabidopsis_thaliana_AT3G17609.2	bZIP	4042949_length_11512_cvg_13.0_tip_0.g166	6.32e-38
Arabidopsis_thaliana_AT3G17609.3	bZIP	4042949_length_11512_cvg_13.0_tip_0.g166	6.96e-66
Arabidopsis_thaliana_AT3G17609.4	bZIP	4042949_length_11512_cvg_13.0_tip_0.g166	2.47e-36
Arabidopsis_thaliana_AT3G17730.1	NAC	4048457_length_27311_cvg_12.5_tip_1.g89	7.47e-57
Arabidopsis_thaliana_AT3G17860.1	Tify	4047453_length_17978_cvg_12.8_tip_0.g12	7.79e-50
Arabidopsis_thaliana_AT3G17860.2	Tify	4047453_length_17978_cvg_12.8_tip_0.g12	1.04e-49
Arabidopsis_thaliana_AT3G17860.3	Tify	4047453_length_17978_cvg_12.8_tip_0.g12	1.04e-49
Arabidopsis_thaliana_AT3G18010.1	HB	4048039_length_20976_cvg_12.8_tip_1.g127	5.01e-33
Arabidopsis_thaliana_AT3G18100.1	MYB	4048591_length_33058_cvg_13.3_tip_1.g89	2.62e-30
Arabidopsis_thaliana_AT3G18100.2	MYB	4035929_length_8417_cvg_12.3_tip_1.g111	7.87e-31
Arabidopsis_thaliana_AT3G18400.1	NAC	4048625_length_34956_cvg_13.0_tip_1.g15	6.68e-49
Arabidopsis_thaliana_AT3G18550.1	TCP	4046957_length_16553_cvg_12.0_tip_1.g161	3.12e-43
Arabidopsis_thaliana_AT3G18550.2	TCP	4046957_length_16553_cvg_12.0_tip_1.g161	1.05e-47
Arabidopsis_thaliana_AT3G18640.1	C3H	4041737_length_10749_cvg_12.8_tip_1.g24	1.54e-34
Arabidopsis_thaliana_AT3G18650.1	MADS	4038871_length_9433_cvg_11.8_tip_1.g141	7.53e-34
Arabidopsis_thaliana_AT3G18870.1	mTERF	4048355_length_24732_cvg_13.6_tip_1.g48	2.77e-34
Arabidopsis_thaliana_AT3G18960.1	ABI3VP1	4045759_length_14297_cvg_13.0_tip_1.g129	4.79e-35
Arabidopsis_thaliana_AT3G18990.1	ABI3VP1	4045759_length_14297_cvg_13.0_tip_1.g129	2.26e-46
Arabidopsis_thaliana_AT3G19080.1	SWI/SNF-BAF60b	4048213_length_22410_cvg_12.6_tip_1.g103	2.44e-46
Arabidopsis_thaliana_AT3G19184.1	ABI3VP1	4036223_length_8500_cvg_12.8_tip_1.g167	2.85e-46
Arabidopsis_thaliana_AT3G19210.1	SNF2	4047491_length_18124_cvg_12.8_tip_1.g69	5.79e-49
Arabidopsis_thaliana_AT3G19290.1	bZIP	4042979_length_11545_cvg_13.0_tip_1.g13	3.97e-27
Arabidopsis_thaliana_AT3G19360.1	C3H	4040937_length_10331_cvg_13.9_tip_0.g179	2.63e-22
Arabidopsis_thaliana_AT3G19510.1	HB	4012547_length_4785_cvg_12.8_tip_1.g145	1.89e-19
Arabidopsis_thaliana_AT3G19580.1	C2H2	4048329_length_24096_cvg_13.0_tip_1.g162	7.97e-15
Arabidopsis_thaliana_AT3G19580.2	C2H2	4048329_length_24096_cvg_13.0_tip_1.g162	1.91e-11
Arabidopsis_thaliana_AT3G19860.1	bHLH	4048381_length_25309_cvg_13.1_tip_0.g102	2.31e-11
Arabidopsis_thaliana_AT3G19860.2	bHLH	4048381_length_25309_cvg_13.1_tip_0.g102	1.05e-19
Arabidopsis_thaliana_AT3G20010.1	SNF2	4045071_length_13377_cvg_14.0_tip_1.g185	3.9e-11
Arabidopsis_thaliana_AT3G20280.1	PHD	4045695_length_14210_cvg_13.0_tip_1.g46	2.11e-12
Arabidopsis_thaliana_AT3G20280.2	PHD	4045695_length_14210_cvg_13.0_tip_1.g46	2.65e-19
Arabidopsis_thaliana_AT3G20310.1	AP2-EREBP	4048621_length_34705_cvg_13.0_tip_1.g7	2.65e-19
Arabidopsis_thaliana_AT3G20550.1	FHA	4028351_length_6685_cvg_13.0_tip_1.g64	2.65e-19
Arabidopsis_thaliana_AT3G20670.1	CCAAT	4048495_length_28432_cvg_12.9_tip_0.g19	2.65e-19
Arabidopsis_thaliana_AT3G20750.1	C2C2-GATA	3974353_length_2861_cvg_13.0_tip_1.g14	1.21e-11
Arabidopsis_thaliana_AT3G20770.1	EIL	4035373_length_8265_cvg_13.0_tip_0.g57	2.42e-11
Arabidopsis_thaliana_AT3G20800.1	Rcd1-like	4033573_length_7788_cvg_14.2_tip_0.g29	5.38e-18
Arabidopsis_thaliana_AT3G20840.1	AP2-EREBP	4042641_length_11334_cvg_14.0_tip_1.g18	2.65e-14
Arabidopsis_thaliana_AT3G20880.1	C2H2	4047259_length_17340_cvg_12.9_tip_1.g60	2.84e-19
Arabidopsis_thaliana_AT3G20910.1	CCAAT	4043515_length_11977_cvg_13.0_tip_1.g38	2.84e-19
Arabidopsis_thaliana_AT3G21150.1	Orphans	4025605_length_6249_cvg_11.9_tip_1.g89	2.84e-19
Arabidopsis_thaliana_AT3G21175.1	C2C2-GATA	4047769_length_19522_cvg_12.8_tip_1.g4	3.32e-12
Arabidopsis_thaliana_AT3G21175.2	C2C2-GATA	4047769_length_19522_cvg_12.8_tip_1.g4	2.84e-11
Arabidopsis_thaliana_AT3G21175.3	Tify	4047769_length_19522_cvg_12.8_tip_1.g4	5.22e-11
Arabidopsis_thaliana_AT3G21270.1	C2C2-Dof	4048583_length_32735_cvg_13.0_tip_1.g73	1.36e-12
Arabidopsis_thaliana_AT3G21330.1	bHLH	4047925_length_20314_cvg_13.0_tip_1.g108	4.26e-11
Arabidopsis_thaliana_AT3G21350.1	MED6	4047969_length_20547_cvg_12.8_tip_1.g3	2.92e-20
Arabidopsis_thaliana_AT3G21430.2	MYB-related	4047591_length_18579_cvg_12.9_tip_1.g59	3.11e-17
Arabidopsis_thaliana_AT3G21880.1	C2C2-CO-like	4046953_length_16549_cvg_13.0_tip_0.g156	6.77e-16
Arabidopsis_thaliana_AT3G21890.1	Orphans	4012537_length_4784_cvg_13.8_tip_1.g141	4.47e-18
Arabidopsis_thaliana_AT3G22100.1	bHLH	3922529_length_1845_cvg_11.7_tip_1.g59	4.79e-13
Arabidopsis_thaliana_AT3G22170.1	FAR1	4047431_length_17900_cvg_12.7_tip_0.g158	5.83e-15
Arabidopsis_thaliana_AT3G22170.2	FAR1	4047431_length_17900_cvg_12.7_tip_0.g158	6.93e-34
Arabidopsis_thaliana_AT3G22560.1	GNAT	4044477_length_12778_cvg_13.0_tip_1.g27	3.13e-18
Arabidopsis_thaliana_AT3G22760.1	CPP	4043987_length_12346_cvg_11.8_tip_1.g8	4.22e-11
Arabidopsis_thaliana_AT3G22780.1	CPP	4043987_length_12346_cvg_11.8_tip_1.g8	1.3e-18
Arabidopsis_thaliana_AT3G22830.1	HSF	4048029_length_20881_cvg_12.0_tip_1.g110	2.02e-17
Arabidopsis_thaliana_AT3G23030.1	AUX/IAA	4046621_length_15806_cvg_13.0_tip_1.g31	8.95e-33
Arabidopsis_thaliana_AT3G23050.1	AUX/IAA	4046621_length_15806_cvg_13.0_tip_1.g31	3.91e-30
Arabidopsis_thaliana_AT3G23050.2	AUX/IAA	4046621_length_15806_cvg_13.0_tip_1.g31	3.07e-17
Arabidopsis_thaliana_AT3G23130.1	C2H2	4048423_length_26216_cvg_13.0_tip_1.g19	1.29e-30
Arabidopsis_thaliana_AT3G23150.1	Orphans	4047789_length_19585_cvg_13.0_tip_1.g40	4.01e-16
Arabidopsis_thaliana_AT3G23210.1	bHLH	4048381_length_25309_cvg_13.1_tip_0.g102	6.26e-17
Arabidopsis_thaliana_AT3G23220.1	AP2-EREBP	4048507_length_28733_cvg_13.0_tip_1.g51	4.15e-35
Arabidopsis_thaliana_AT3G23230.1	AP2-EREBP	4048601_length_33708_cvg_13.0_tip_0.g117	3.63e-32
Arabidopsis_thaliana_AT3G23240.1	AP2-EREBP	4048601_length_33708_cvg_13.0_tip_0.g117	8.85e-31
Arabidopsis_thaliana_AT3G23250.1	MYB	4048261_length_23245_cvg_12.5_tip_0.g21	8.06e-16
Arabidopsis_thaliana_AT3G23250.2	MYB-related	4003913_length_4167_cvg_12.6_tip_0.g50	8.06e-16
Arabidopsis_thaliana_AT3G23690.1	bHLH	4048653_length_39293_cvg_12.8_tip_1.g91	7.84e-16
Arabidopsis_thaliana_AT3G24010.1	PHD	4031727_length_7361_cvg_12.8_tip_1.g25	1.27e-30
Arabidopsis_thaliana_AT3G24050.1	C2C2-GATA	4043635_length_12079_cvg_13.0_tip_1.g160	6.41e-16
Arabidopsis_thaliana_AT3G24120.1	G2-like	4048561_length_31073_cvg_12.7_tip_0.g14	6.41e-16
Arabidopsis_thaliana_AT3G24120.2	G2-like	4048561_length_31073_cvg_12.7_tip_0.g14	1.78e-15
Arabidopsis_thaliana_AT3G24140.1	bHLH	4048645_length_37341_cvg_12.9_tip_1.g68	7.06e-11
Arabidopsis_thaliana_AT3G24310.1	MYB	4048431_length_26398_cvg_12.0_tip_1.g37	7.06e-11
Arabidopsis_thaliana_AT3G24340.1	SNF2	4047491_length_18124_cvg_12.8_tip_1.g69	0
Arabidopsis_thaliana_AT3G24490.1	Trihelix	4048327_length_24087_cvg_12.8_tip_1.g158	4.22e-29
Arabidopsis_thaliana_AT3G24500.1	MBF1	4043859_length_12251_cvg_13.0_tip_1.g51	1.43e-28
Arabidopsis_thaliana_AT3G24520.1	HSF	4048029_length_20881_cvg_12.0_tip_1.g110	6.65e-28
Arabidopsis_thaliana_AT3G24650.1	ABI3VP1	4044637_length_12926_cvg_13.0_tip_1.g22	1.37e-15
Arabidopsis_thaliana_AT3G24820.1	BSD	4044791_length_13094_cvg_12.0_tip_0.g25	1.37e-15
Arabidopsis_thaliana_AT3G24860.1	Trihelix	4047173_length_17122_cvg_13.0_tip_1.g116	2.01e-16
Arabidopsis_thaliana_AT3G25710.1	bHLH	4044545_length_12852_cvg_13.0_tip_1.g102	2.81e-16
Arabidopsis_thaliana_AT3G25730.1	AP2-EREBP	4046651_length_15882_cvg_13.9_tip_1.g72	9.73e-20
Arabidopsis_thaliana_AT3G25790.1	G2-like	4048113_length_21554_cvg_12.9_tip_1.g88	2.95e-27
Arabidopsis_thaliana_AT3G25890.1	AP2-EREBP	3979149_length_3017_cvg_11.0_tip_0.g32	2.62e-19
Arabidopsis_thaliana_AT3G25890.2	AP2-EREBP	3979149_length_3017_cvg_11.0_tip_0.g32	4.74e-20
Arabidopsis_thaliana_AT3G25990.1	Trihelix	4028215_length_6662_cvg_13.0_tip_0.g169	3.82e-22
Arabidopsis_thaliana_AT3G26620.1	LOB	4047163_length_17104_cvg_14.0_tip_1.g103	1.37e-19
Arabidopsis_thaliana_AT3G26660.1	LOB	4047163_length_17104_cvg_14.0_tip_1.g103	3.06e-22
Arabidopsis_thaliana_AT3G26744.1	bHLH	4047699_length_19151_cvg_12.9_tip_1.g61	4.63e-21
Arabidopsis_thaliana_AT3G26744.2	bHLH	4047699_length_19151_cvg_12.9_tip_1.g61	8.08e-24
Arabidopsis_thaliana_AT3G26744.4	bHLH	4047699_length_19151_cvg_12.9_tip_1.g61	1.44e-19
Arabidopsis_thaliana_AT3G26790.1	ABI3VP1	4044637_length_12926_cvg_13.0_tip_1.g22	2.72e-47
Arabidopsis_thaliana_AT3G27010.1	TCP	4048019_length_20845_cvg_13.0_tip_1.g95	1.1e-44
Arabidopsis_thaliana_AT3G27650.1	LOB	4047163_length_17104_cvg_14.0_tip_1.g103	1.68e-16
Arabidopsis_thaliana_AT3G27700.1	C3H	4047713_length_19241_cvg_13.0_tip_1.g79	1.46e-25
Arabidopsis_thaliana_AT3G27700.2	C3H	4047713_length_19241_cvg_13.0_tip_1.g79	1.87e-16
Arabidopsis_thaliana_AT3G27785.1	MYB	4048591_length_33058_cvg_13.3_tip_1.g89	7.29e-28
Arabidopsis_thaliana_AT3G27810.1	MYB	4048431_length_26398_cvg_12.0_tip_1.g37	2.43e-89
Arabidopsis_thaliana_AT3G27920.1	MYB	4047409_length_17809_cvg_12.6_tip_0.g125	9.71e-74
Arabidopsis_thaliana_AT3G27940.1	LOB	4033935_length_7880_cvg_13.0_tip_1.g119	8.99e-27
Arabidopsis_thaliana_AT3G28470.1	MYB	4048023_length_20876_cvg_13.0_tip_0.g100	4.47e-42
Arabidopsis_thaliana_AT3G28730.1	HMG	4021249_length_5672_cvg_12.4_tip_1.g79	3.83e-41
Arabidopsis_thaliana_AT3G28910.1	MYB	4048023_length_20876_cvg_13.0_tip_0.g100	1.32e-42
Arabidopsis_thaliana_AT3G28917.1	zf-HD	4047357_length_17600_cvg_12.9_tip_1.g39	2.84e-57
Arabidopsis_thaliana_AT3G28920.1	zf-HD	4047357_length_17600_cvg_12.9_tip_1.g39	2.52e-44
Arabidopsis_thaliana_AT3G29020.1	MYB	4048591_length_33058_cvg_13.3_tip_1.g89	6.58e-44
Arabidopsis_thaliana_AT3G29020.2	MYB	4048591_length_33058_cvg_13.3_tip_1.g89	5.45e-45
Arabidopsis_thaliana_AT3G29035.1	NAC	4048457_length_27311_cvg_12.5_tip_1.g89	2.6e-45
Arabidopsis_thaliana_AT3G30210.1	MYB	4048431_length_26398_cvg_12.0_tip_1.g37	1.28e-43
Arabidopsis_thaliana_AT3G30260.1	MADS	4048373_length_25109_cvg_13.2_tip_0.g85	5.65e-42
Arabidopsis_thaliana_AT3G30530.1	bZIP	4048653_length_39293_cvg_12.8_tip_1.g94	1.19e-42
Arabidopsis_thaliana_AT3G42670.1	SNF2	4047491_length_18124_cvg_12.8_tip_1.g69	9.02e-45
Arabidopsis_thaliana_AT3G42790.1	Alfin-like	4047777_length_19548_cvg_14.0_tip_1.g16	2.65e-44
Arabidopsis_thaliana_AT3G43240.1	ARID	4047779_length_19558_cvg_13.0_tip_1.g25	2.77e-42
Arabidopsis_thaliana_AT3G43440.1	Tify	4043315_length_11803_cvg_12.0_tip_1.g5	2.8e-43
Arabidopsis_thaliana_AT3G44290.1	NAC	4048405_length_25945_cvg_12.9_tip_0.g150	1.96e-43
Arabidopsis_thaliana_AT3G44350.1	NAC	4032971_length_7650_cvg_12.4_tip_1.g160	2.29e-42
Arabidopsis_thaliana_AT3G44350.2	NAC	4032971_length_7650_cvg_12.4_tip_1.g160	1.05e-41
Arabidopsis_thaliana_AT3G44460.1	bZIP	4042979_length_11545_cvg_13.0_tip_1.g13	2.7e-44
Arabidopsis_thaliana_AT3G44785.1	C3H	4046685_length_15961_cvg_13.3_tip_1.g118	4.16e-44
Arabidopsis_thaliana_AT3G45150.1	TCP	4048019_length_20845_cvg_13.0_tip_1.g95	1.21e-71
Arabidopsis_thaliana_AT3G45170.1	C2C2-GATA	4043635_length_12079_cvg_13.0_tip_1.g160	3.43e-26
Arabidopsis_thaliana_AT3G45260.1	C2H2	4047259_length_17340_cvg_12.9_tip_1.g60	3.43e-26
Arabidopsis_thaliana_AT3G45610.1	C2C2-Dof	4048583_length_32735_cvg_13.0_tip_1.g73	2.82e-26
Arabidopsis_thaliana_AT3G46070.1	C2H2	4046959_length_16558_cvg_14.0_tip_1.g162	3.19e-26
Arabidopsis_thaliana_AT3G46080.1	C2H2	4046959_length_16558_cvg_14.0_tip_1.g162	7.13e-65
Arabidopsis_thaliana_AT3G46090.1	C2H2	4046959_length_16558_cvg_14.0_tip_1.g162	2.63e-43
Arabidopsis_thaliana_AT3G46130.1	MYB	4045925_length_14501_cvg_12.5_tip_1.g152	1.41e-70
Arabidopsis_thaliana_AT3G46130.2	MYB-related	4045925_length_14501_cvg_12.5_tip_1.g152	1.77e-41
Arabidopsis_thaliana_AT3G46130.3	MYB-related	4045925_length_14501_cvg_12.5_tip_1.g152	3.12e-18
Arabidopsis_thaliana_AT3G46600.1	GRAS	4047131_length_17034_cvg_12.0_tip_1.g53	1.85e-51
Arabidopsis_thaliana_AT3G46600.2	GRAS	4047131_length_17034_cvg_12.0_tip_1.g53	8.75e-42
Arabidopsis_thaliana_AT3G46600.3	GRAS	4047131_length_17034_cvg_12.0_tip_1.g53	6.75e-51
Arabidopsis_thaliana_AT3G46640.1	G2-like	4048113_length_21554_cvg_12.9_tip_1.g88	1.45e-42
Arabidopsis_thaliana_AT3G46640.2	G2-like	4048113_length_21554_cvg_12.9_tip_1.g88	9.89e-41
Arabidopsis_thaliana_AT3G46950.1	mTERF	4046097_length_14795_cvg_13.0_tip_1.g25	6.32e-42
Arabidopsis_thaliana_AT3G47120.1	C3H	4048175_length_22033_cvg_12.8_tip_1.g37	1.15e-62
Arabidopsis_thaliana_AT3G47500.1	C2C2-Dof	4048583_length_32735_cvg_13.0_tip_1.g73	8.05e-62
Arabidopsis_thaliana_AT3G47600.1	MYB	4048431_length_26398_cvg_12.0_tip_1.g37	8.05e-62
Arabidopsis_thaliana_AT3G47620.1	TCP	4048019_length_20845_cvg_13.0_tip_1.g95	4.67e-65
Arabidopsis_thaliana_AT3G47640.1	bHLH	4048381_length_25309_cvg_13.1_tip_0.g102	3.05e-69
Arabidopsis_thaliana_AT3G47870.1	LOB	4047163_length_17104_cvg_14.0_tip_1.g103	7.22e-53
Arabidopsis_thaliana_AT3G48100.1	Orphans	4047785_length_19573_cvg_13.4_tip_1.g34	1.88e-21
Arabidopsis_thaliana_AT3G48160.1	E2F-DP	4033853_length_7858_cvg_12.0_tip_1.g54	4.42e-28
Arabidopsis_thaliana_AT3G48160.2	E2F-DP	4033853_length_7858_cvg_12.0_tip_1.g54	1.53e-25
Arabidopsis_thaliana_AT3G48360.1	TRAF	4035367_length_8264_cvg_12.9_tip_1.g52	1.53e-25
Arabidopsis_thaliana_AT3G48430.1	C2H2	4046781_length_16188_cvg_13.0_tip_1.g71	1.53e-25
Arabidopsis_thaliana_AT3G48440.1	C3H	4047599_length_18640_cvg_13.0_tip_1.g72	1.53e-25
Arabidopsis_thaliana_AT3G48590.1	CCAAT	4018031_length_5313_cvg_10.8_tip_1.g104	5.79e-12
Arabidopsis_thaliana_AT3G48920.1	MYB	4048591_length_33058_cvg_13.3_tip_1.g89	2.66e-15
Arabidopsis_thaliana_AT3G49530.1	NAC	4048457_length_27311_cvg_12.5_tip_1.g89	2.81e-15
Arabidopsis_thaliana_AT3G49690.1	MYB	4047215_length_17217_cvg_12.2_tip_1.g1	6.3e-12
Arabidopsis_thaliana_AT3G49760.1	bZIP	4044795_length_13099_cvg_12.9_tip_1.g30	6.3e-12
Arabidopsis_thaliana_AT3G49800.1	BSD	4045661_length_14138_cvg_13.0_tip_0.g2	6.3e-12
Arabidopsis_thaliana_AT3G49850.1	MYB-related	4013877_length_4905_cvg_12.0_tip_1.g180	6.3e-12
Arabidopsis_thaliana_AT3G49930.1	C2H2	4046959_length_16558_cvg_14.0_tip_1.g162	6.79e-12
Arabidopsis_thaliana_AT3G49940.1	LOB	4046749_length_16101_cvg_13.0_tip_1.g27	3.46e-21
Arabidopsis_thaliana_AT3G49950.1	GRAS	4047131_length_17034_cvg_12.0_tip_1.g53	1.16e-25
Arabidopsis_thaliana_AT3G50060.1	MYB	4048591_length_33058_cvg_13.3_tip_1.g89	1.34e-11
Arabidopsis_thaliana_AT3G50260.1	AP2-EREBP	4048621_length_34705_cvg_13.0_tip_1.g7	2.78e-25
Arabidopsis_thaliana_AT3G50330.1	bHLH	4044999_length_13300_cvg_12.8_tip_1.g101	1.13e-13
Arabidopsis_thaliana_AT3G50410.1	C2C2-Dof	4048583_length_32735_cvg_13.0_tip_1.g73	1.13e-13
Arabidopsis_thaliana_AT3G50510.1	LOB	4047163_length_17104_cvg_14.0_tip_1.g103	8.47e-14
Arabidopsis_thaliana_AT3G50650.1	GRAS	4047131_length_17034_cvg_12.0_tip_1.g53	0
Arabidopsis_thaliana_AT3G50700.1	C2H2	4047259_length_17340_cvg_12.9_tip_1.g60	0
Arabidopsis_thaliana_AT3G50750.1	BES1	4024115_length_6041_cvg_13.0_tip_0.g145	4.28e-23
Arabidopsis_thaliana_AT3G50870.1	C2C2-GATA	4025159_length_6192_cvg_13.7_tip_1.g2	2.25e-165
Arabidopsis_thaliana_AT3G50890.1	zf-HD	4047357_length_17600_cvg_12.9_tip_1.g39	3.18e-15
Arabidopsis_thaliana_AT3G51060.1	SRS	4047597_length_18625_cvg_12.1_tip_1.g70	4.45e-23
Arabidopsis_thaliana_AT3G51080.1	C2C2-GATA	4043635_length_12079_cvg_13.0_tip_1.g160	4.97e-13
Arabidopsis_thaliana_AT3G51120.1	C3H	4046149_length_14888_cvg_13.0_tip_1.g100	6.82e-13
Arabidopsis_thaliana_AT3G51470.1	DBP	4048629_length_35292_cvg_12.8_tip_1.g25	9.54e-16
Arabidopsis_thaliana_AT3G51880.1	HMG	4043599_length_12040_cvg_13.0_tip_1.g122	5.72e-19
Arabidopsis_thaliana_AT3G51880.2	HMG	4043599_length_12040_cvg_13.0_tip_1.g122	5.72e-19
Arabidopsis_thaliana_AT3G51880.3	HMG	4043599_length_12040_cvg_13.0_tip_1.g122	5.64e-19
Arabidopsis_thaliana_AT3G51910.1	HSF	4048029_length_20881_cvg_12.0_tip_1.g110	4.59e-12
Arabidopsis_thaliana_AT3G51950.1	C3H	4035345_length_8259_cvg_14.2_tip_0.g38	1.97e-15
Arabidopsis_thaliana_AT3G51950.2	C3H	4035345_length_8259_cvg_14.2_tip_0.g38	1.15e-13
Arabidopsis_thaliana_AT3G51960.1	bZIP	4046295_length_15144_cvg_12.5_tip_1.g113	1.22e-13
Arabidopsis_thaliana_AT3G51960.2	bZIP	4046295_length_15144_cvg_12.5_tip_1.g113	2.52e-13
Arabidopsis_thaliana_AT3G52250.1	MYB	4031807_length_7377_cvg_12.7_tip_1.g89	6.2e-14
Arabidopsis_thaliana_AT3G52440.1	C2C2-Dof	4048583_length_32735_cvg_13.0_tip_1.g73	2.06e-18
Arabidopsis_thaliana_AT3G52525.1	OFP	4048029_length_20881_cvg_12.0_tip_1.g111	4.69e-16
Arabidopsis_thaliana_AT3G52540.1	OFP	4030671_length_7129_cvg_13.3_tip_1.g63	5.82e-26
Arabidopsis_thaliana_AT3G52910.1	GRF	4046569_length_15671_cvg_13.0_tip_0.g120	6.16e-50
Arabidopsis_thaliana_AT3G53200.1	MYB	4047041_length_16761_cvg_13.0_tip_1.g102	1.04e-158
Arabidopsis_thaliana_AT3G53310.1	ABI3VP1	4028561_length_6721_cvg_12.1_tip_0.g204	0
Arabidopsis_thaliana_AT3G53340.1	CCAAT	4048607_length_33847_cvg_12.9_tip_1.g134	0
Arabidopsis_thaliana_AT3G53600.1	C2H2	4046959_length_16558_cvg_14.0_tip_1.g162	2.64e-25
Arabidopsis_thaliana_AT3G53680.1	PHD	4048611_length_34201_cvg_12.9_tip_0.g145	3.88e-25
Arabidopsis_thaliana_AT3G53790.1	MYB-related	4046539_length_15606_cvg_12.6_tip_0.g86	8.12e-24
Arabidopsis_thaliana_AT3G53820.1	C2H2	4048423_length_26216_cvg_13.0_tip_1.g19	1.38e-22
Arabidopsis_thaliana_AT3G53920.1	Sigma70-like	4041651_length_10714_cvg_12.6_tip_1.g118	1.46e-22
Arabidopsis_thaliana_AT3G54220.1	GRAS	4047131_length_17034_cvg_12.0_tip_1.g53	3.21e-20
Arabidopsis_thaliana_AT3G54280.1	SNF2	4047491_length_18124_cvg_12.8_tip_1.g69	3.39e-20
Arabidopsis_thaliana_AT3G54320.1	AP2-EREBP	4042641_length_11334_cvg_14.0_tip_1.g18	3.39e-20
Arabidopsis_thaliana_AT3G54320.2	AP2-EREBP	4042641_length_11334_cvg_14.0_tip_1.g18	3.39e-20
Arabidopsis_thaliana_AT3G54320.3	AP2-EREBP	4042641_length_11334_cvg_14.0_tip_1.g18	3.77e-20
Arabidopsis_thaliana_AT3G54340.1	MADS	4048373_length_25109_cvg_13.2_tip_0.g85	2.88e-62
Arabidopsis_thaliana_AT3G54350.1	FHA	4040969_length_10349_cvg_12.8_tip_1.g25	1.4e-61
Arabidopsis_thaliana_AT3G54350.2	FHA	4040969_length_10349_cvg_12.8_tip_1.g25	2.52e-61
Arabidopsis_thaliana_AT3G54350.3	FHA	4040969_length_10349_cvg_12.8_tip_1.g25	7.02e-60
Arabidopsis_thaliana_AT3G54390.1	Trihelix	4048327_length_24087_cvg_12.8_tip_1.g158	7.59e-61
Arabidopsis_thaliana_AT3G54430.1	SRS	4047597_length_18625_cvg_12.1_tip_1.g70	1.65e-60
Arabidopsis_thaliana_AT3G54460.1	SNF2	4041433_length_10597_cvg_14.0_tip_0.g95	1.58e-61
Arabidopsis_thaliana_AT3G54610.1	GNAT	4038757_length_9389_cvg_12.8_tip_1.g41	6.47e-62
Arabidopsis_thaliana_AT3G54620.1	bZIP	4048653_length_39293_cvg_12.8_tip_1.g94	3e-62
Arabidopsis_thaliana_AT3G54620.2	bZIP	4048653_length_39293_cvg_12.8_tip_1.g94	1.82e-54
Arabidopsis_thaliana_AT3G54810.1	C2C2-GATA	4043635_length_12079_cvg_13.0_tip_1.g160	1.67e-59
Arabidopsis_thaliana_AT3G54810.2	C2C2-GATA	4043635_length_12079_cvg_13.0_tip_1.g160	1.63e-59
Arabidopsis_thaliana_AT3G54990.1	AP2-EREBP	4042641_length_11334_cvg_14.0_tip_1.g18	9.04e-59
Arabidopsis_thaliana_AT3G54990.2	AP2-EREBP	4042641_length_11334_cvg_14.0_tip_1.g18	1.09e-78
Arabidopsis_thaliana_AT3G55080.1	SET	4047017_length_16664_cvg_13.0_tip_1.g67	3.71e-74
Arabidopsis_thaliana_AT3G55370.1	C2C2-Dof	4048583_length_32735_cvg_13.0_tip_1.g73	1.54e-81
Arabidopsis_thaliana_AT3G55370.2	C2C2-Dof	4048583_length_32735_cvg_13.0_tip_1.g73	1.27e-112
Arabidopsis_thaliana_AT3G55730.1	MYB	4048591_length_33058_cvg_13.3_tip_1.g89	1.31e-87
Arabidopsis_thaliana_AT3G55770.1	LIM	4048663_length_49152_cvg_12.5_tip_1.g133	1.85e-31
Arabidopsis_thaliana_AT3G55770.2	LIM	4048663_length_49152_cvg_12.5_tip_1.g133	5.72e-54
Arabidopsis_thaliana_AT3G55770.3	LIM	4048663_length_49152_cvg_12.5_tip_1.g133	7.91e-51
Arabidopsis_thaliana_AT3G55770.4	LIM	4048663_length_49152_cvg_12.5_tip_1.g133	1.7e-42
Arabidopsis_thaliana_AT3G55770.5	LIM	4048663_length_49152_cvg_12.5_tip_1.g133	8.21e-43
Arabidopsis_thaliana_AT3G55980.1	C3H	4048245_length_22991_cvg_13.5_tip_1.g170	4.3e-56
Arabidopsis_thaliana_AT3G56230.1	TRAF	4045261_length_13590_cvg_13.0_tip_1.g50	3.42e-44
Arabidopsis_thaliana_AT3G56380.1	Orphans	4042185_length_11038_cvg_14.0_tip_1.g106	7.94e-45
Arabidopsis_thaliana_AT3G56400.1	WRKY	4035873_length_8401_cvg_12.4_tip_0.g71	5.38e-40
Arabidopsis_thaliana_AT3G56530.1	NAC	4026085_length_6320_cvg_13.0_tip_1.g196	5.38e-40
Arabidopsis_thaliana_AT3G56570.1	SET	3960313_length_2491_cvg_13.0_tip_0.g26	2.3e-42
Arabidopsis_thaliana_AT3G56660.1	bZIP	4022517_length_5837_cvg_12.6_tip_1.g9	2.76e-42
Arabidopsis_thaliana_AT3G56770.1	bHLH	4044545_length_12852_cvg_13.0_tip_1.g102	2.76e-42
Arabidopsis_thaliana_AT3G56850.1	bZIP	4044309_length_12621_cvg_12.8_tip_1.g10	2.76e-42
Arabidopsis_thaliana_AT3G56970.1	bHLH	4039599_length_9710_cvg_13.0_tip_1.g41	3.59e-44
Arabidopsis_thaliana_AT3G56980.1	bHLH	3980853_length_3074_cvg_13.0_tip_0.g184	3.4e-42
Arabidopsis_thaliana_AT3G57040.1	Orphans	4047785_length_19573_cvg_13.4_tip_1.g34	3.05e-38
Arabidopsis_thaliana_AT3G57130.1	TRAF	4043067_length_11600_cvg_12.9_tip_1.g101	7.88e-40
Arabidopsis_thaliana_AT3G57230.1	MADS	4048373_length_25109_cvg_13.2_tip_0.g85	1.32e-39
Arabidopsis_thaliana_AT3G57230.2	MADS	4048373_length_25109_cvg_13.2_tip_0.g85	3.69e-41
Arabidopsis_thaliana_AT3G57300.1	SNF2	4047491_length_18124_cvg_12.8_tip_1.g69	1.93e-39
Arabidopsis_thaliana_AT3G57390.1	MADS	4048373_length_25109_cvg_13.2_tip_0.g85	1.93e-39
Arabidopsis_thaliana_AT3G57480.1	C2H2	4048367_length_25052_cvg_12.9_tip_1.g72	1.93e-39
Arabidopsis_thaliana_AT3G57600.1	AP2-EREBP	4048621_length_34705_cvg_13.0_tip_1.g7	1.93e-39
Arabidopsis_thaliana_AT3G57670.1	C2H2	4047259_length_17340_cvg_12.9_tip_1.g60	1.32e-38
Arabidopsis_thaliana_AT3G57800.1	bHLH	4047549_length_18409_cvg_13.0_tip_1.g148	1.56e-38
Arabidopsis_thaliana_AT3G57800.2	bHLH	4048653_length_39293_cvg_12.8_tip_1.g91	9.73e-39
Arabidopsis_thaliana_AT3G57920.1	SBP	4048241_length_22972_cvg_13.0_tip_1.g166	9.73e-39
Arabidopsis_thaliana_AT3G58070.1	C2H2	4046615_length_15792_cvg_13.0_tip_1.g20	9.73e-39
Arabidopsis_thaliana_AT3G58120.1	bZIP	4045931_length_14514_cvg_13.0_tip_0.g158	3.51e-38
Arabidopsis_thaliana_AT3G58190.1	LOB	4047163_length_17104_cvg_14.0_tip_1.g103	2.92e-37
Arabidopsis_thaliana_AT3G58630.1	Trihelix	4048327_length_24087_cvg_12.8_tip_1.g158	1.58e-36
Arabidopsis_thaliana_AT3G58680.1	MBF1	4043859_length_12251_cvg_13.0_tip_1.g51	2.17e-37
Arabidopsis_thaliana_AT3G58710.1	WRKY	4048353_length_24659_cvg_12.9_tip_1.g46	4.49e-37
Arabidopsis_thaliana_AT3G58710.2	WRKY	4048353_length_24659_cvg_12.9_tip_1.g46	6.23e-37
Arabidopsis_thaliana_AT3G58780.1	MADS	4048373_length_25109_cvg_13.2_tip_0.g85	4.7e-22
Arabidopsis_thaliana_AT3G58780.2	MADS	4048373_length_25109_cvg_13.2_tip_0.g85	1.89e-16
Arabidopsis_thaliana_AT3G59060.1	bHLH	4047089_length_16909_cvg_13.3_tip_1.g162	2.08e-16
Arabidopsis_thaliana_AT3G59060.2	bHLH	4047513_length_18240_cvg_12.4_tip_0.g100	2.08e-16
Arabidopsis_thaliana_AT3G59060.3	bHLH	4047513_length_18240_cvg_12.4_tip_0.g100	1.02e-14
Arabidopsis_thaliana_AT3G59060.4	bHLH	4047513_length_18240_cvg_12.4_tip_0.g100	1.88e-14
Arabidopsis_thaliana_AT3G59470.1	FAR1	4047431_length_17900_cvg_12.7_tip_0.g158	3.54e-13
Arabidopsis_thaliana_AT3G59580.1	RWP-RK	4047077_length_16879_cvg_13.3_tip_0.g147	2.04e-14
Arabidopsis_thaliana_AT3G59580.2	RWP-RK	4047077_length_16879_cvg_13.3_tip_0.g147	1.8e-33
Arabidopsis_thaliana_AT3G59960.1	SET	4047387_length_17688_cvg_12.5_tip_1.g87	1.91e-33
Arabidopsis_thaliana_AT3G60030.1	SBP	4048241_length_22972_cvg_13.0_tip_1.g166	1.2e-32
Arabidopsis_thaliana_AT3G60390.1	HB	4043021_length_11573_cvg_12.4_tip_1.g56	1.61e-33
Arabidopsis_thaliana_AT3G60400.1	mTERF	4048561_length_31073_cvg_12.7_tip_0.g10	1.26e-32
Arabidopsis_thaliana_AT3G60460.1	MYB	4046787_length_16198_cvg_13.0_tip_1.g81	1.57e-32
Arabidopsis_thaliana_AT3G60490.1	AP2-EREBP	4048621_length_34705_cvg_13.0_tip_1.g7	1.48e-32
Arabidopsis_thaliana_AT3G60530.1	C2C2-GATA	4043635_length_12079_cvg_13.0_tip_1.g160	1.01e-33
Arabidopsis_thaliana_AT3G60580.1	C2H2	4048329_length_24096_cvg_13.0_tip_1.g162	9.92e-34
Arabidopsis_thaliana_AT3G60630.1	GRAS	4047001_length_16636_cvg_13.0_tip_1.g37	5.26e-32
Arabidopsis_thaliana_AT3G60670.1	PLATZ	4043967_length_12332_cvg_13.0_tip_1.g165	5.09e-32
Arabidopsis_thaliana_AT3G61120.1	MADS	4048373_length_25109_cvg_13.2_tip_0.g85	5.09e-32
Arabidopsis_thaliana_AT3G61150.1	HB	4047343_length_17568_cvg_14.0_tip_1.g17	3.66e-51
Arabidopsis_thaliana_AT3G61230.1	LIM	4048663_length_49152_cvg_12.5_tip_1.g133	1.57e-35
Arabidopsis_thaliana_AT3G61250.1	MYB	4048591_length_33058_cvg_13.3_tip_1.g89	2.77e-64
Arabidopsis_thaliana_AT3G61420.1	BSD	4010199_length_4599_cvg_13.0_tip_0.g30	7.17e-46
Arabidopsis_thaliana_AT3G61600.1	TRAF	3979293_length_3023_cvg_12.8_tip_1.g86	1.19e-43
Arabidopsis_thaliana_AT3G61600.2	TRAF	3979293_length_3023_cvg_12.8_tip_1.g86	1.19e-43
Arabidopsis_thaliana_AT3G61630.1	AP2-EREBP	4048621_length_34705_cvg_13.0_tip_1.g7	3.89e-13
Arabidopsis_thaliana_AT3G61740.1	PHD	4047387_length_17688_cvg_12.5_tip_1.g87	7.36e-23
Arabidopsis_thaliana_AT3G61740.2	PHD	4047387_length_17688_cvg_12.5_tip_1.g87	1.35e-11
Arabidopsis_thaliana_AT3G61830.1	ARF	4047643_length_18865_cvg_13.0_tip_1.g142	1.26e-11
Arabidopsis_thaliana_AT3G61850.1	C2C2-Dof	4048583_length_32735_cvg_13.0_tip_1.g73	1.01e-13
Arabidopsis_thaliana_AT3G61850.2	C2C2-Dof	4048583_length_32735_cvg_13.0_tip_1.g73	5.73e-16
Arabidopsis_thaliana_AT3G61850.3	C2C2-Dof	4048583_length_32735_cvg_13.0_tip_1.g73	1.79e-16
Arabidopsis_thaliana_AT3G61850.4	C2C2-Dof	4048583_length_32735_cvg_13.0_tip_1.g73	5.14e-19
Arabidopsis_thaliana_AT3G61890.1	HB	4043021_length_11573_cvg_12.4_tip_1.g56	4.95e-13
Arabidopsis_thaliana_AT3G61910.1	NAC	4048457_length_27311_cvg_12.5_tip_1.g89	3.89e-22
Arabidopsis_thaliana_AT3G61950.1	bHLH	4048645_length_37341_cvg_12.9_tip_1.g68	4.68e-62
Arabidopsis_thaliana_AT3G61950.2	bHLH	4048645_length_37341_cvg_12.9_tip_1.g68	3.17e-16
Arabidopsis_thaliana_AT3G61970.1	ABI3VP1	4046651_length_15882_cvg_13.9_tip_1.g72	4.35e-16
Arabidopsis_thaliana_AT3G62090.1	bHLH	4047089_length_16909_cvg_13.3_tip_1.g162	1.88e-15
Arabidopsis_thaliana_AT3G62090.2	bHLH	4047089_length_16909_cvg_13.3_tip_1.g162	5.16e-18
Arabidopsis_thaliana_AT3G62100.1	AUX/IAA	4046621_length_15806_cvg_13.0_tip_1.g31	8.35e-15
Arabidopsis_thaliana_AT3G62260.1	DBP	4048629_length_35292_cvg_12.8_tip_1.g25	9.91e-18
Arabidopsis_thaliana_AT3G62260.2	DBP	4048629_length_35292_cvg_12.8_tip_1.g25	1.45e-17
Arabidopsis_thaliana_AT3G62340.1	WRKY	4048317_length_23960_cvg_12.3_tip_1.g138	3.76e-15
Arabidopsis_thaliana_AT3G62420.1	bZIP	4044795_length_13099_cvg_12.9_tip_1.g30	2.47e-20
Arabidopsis_thaliana_AT3G62610.1	MYB	4048023_length_20876_cvg_13.0_tip_0.g100	8.01e-19
Arabidopsis_thaliana_AT3G62670.1	ARR-B	4047785_length_19573_cvg_13.4_tip_1.g34	6.29e-82
Arabidopsis_thaliana_AT3G63350.1	HSF	4048029_length_20881_cvg_12.0_tip_1.g110	2.15e-12
Arabidopsis_thaliana_AT3G66656.1	MADS	4046035_length_14700_cvg_12.8_tip_1.g128	1.1e-23
Arabidopsis_thaliana_AT4G00050.1	bHLH	4047549_length_18409_cvg_13.0_tip_1.g148	1.64e-22
Arabidopsis_thaliana_AT4G00120.1	bHLH	4047925_length_20314_cvg_13.0_tip_1.g108	2.1e-22
Arabidopsis_thaliana_AT4G00150.1	GRAS	4047001_length_16636_cvg_13.0_tip_1.g37	4.77e-22
Arabidopsis_thaliana_AT4G00180.1	C2C2-YABBY	4027767_length_6582_cvg_13.9_tip_1.g65	3.52e-11
Arabidopsis_thaliana_AT4G00180.2	C2C2-YABBY	4027767_length_6582_cvg_13.9_tip_1.g65	1.16e-17
Arabidopsis_thaliana_AT4G00210.1	LOB	4047163_length_17104_cvg_14.0_tip_1.g103	1.17e-17
Arabidopsis_thaliana_AT4G00220.1	LOB	4047163_length_17104_cvg_14.0_tip_1.g103	4.25e-21
Arabidopsis_thaliana_AT4G00238.1	GeBP	4000415_length_3956_cvg_12.0_tip_1.g25	2.14e-34
Arabidopsis_thaliana_AT4G00250.1	GeBP	4000415_length_3956_cvg_12.0_tip_1.g25	2.97e-35
Arabidopsis_thaliana_AT4G00260.1	ABI3VP1	4026997_length_6452_cvg_13.0_tip_1.g177	2.12e-34
Arabidopsis_thaliana_AT4G00270.1	GeBP	3961667_length_2524_cvg_11.0_tip_1.g209	1.42e-32
Arabidopsis_thaliana_AT4G00390.1	GeBP	4020599_length_5595_cvg_13.0_tip_1.g110	3.66e-11
Arabidopsis_thaliana_AT4G00480.1	bHLH	4044159_length_12493_cvg_13.0_tip_0.g19	5.23e-11
Arabidopsis_thaliana_AT4G00540.1	MYB	4048591_length_33058_cvg_13.3_tip_1.g89	5.23e-11
Arabidopsis_thaliana_AT4G00540.2	MYB	4048591_length_33058_cvg_13.3_tip_1.g89	9.93e-11
Arabidopsis_thaliana_AT4G00610.1	GeBP	4000415_length_3956_cvg_12.0_tip_1.g25	9.93e-11
Arabidopsis_thaliana_AT4G00730.1	HB	4047343_length_17568_cvg_14.0_tip_1.g17	9.93e-11
Arabidopsis_thaliana_AT4G00730.2	HB	4047343_length_17568_cvg_14.0_tip_1.g17	2.32e-11
Arabidopsis_thaliana_AT4G00760.1	Orphans	4038945_length_9461_cvg_12.8_tip_1.g22	1.67e-29
Arabidopsis_thaliana_AT4G00870.1	bHLH	4047699_length_19151_cvg_12.9_tip_1.g61	1.92e-55
Arabidopsis_thaliana_AT4G00940.1	C2C2-Dof	4048583_length_32735_cvg_13.0_tip_1.g73	1.31e-11
Arabidopsis_thaliana_AT4G00990.1	Jumonji	4042269_length_11096_cvg_12.8_tip_1.g9	1.33e-13
Arabidopsis_thaliana_AT4G01060.1	MYB-related	4041839_length_10809_cvg_14.0_tip_1.g119	6.1e-14
Arabidopsis_thaliana_AT4G01060.2	MYB-related	4041839_length_10809_cvg_14.0_tip_1.g119	1.9e-13
Arabidopsis_thaliana_AT4G01060.3	MYB-related	4041839_length_10809_cvg_14.0_tip_1.g119	2.29e-13
Arabidopsis_thaliana_AT4G01120.1	bZIP	3965707_length_2622_cvg_13.0_tip_0.g26	1.65e-20
Arabidopsis_thaliana_AT4G01250.1	WRKY	4048353_length_24659_cvg_12.9_tip_1.g46	2.04e-11
Arabidopsis_thaliana_AT4G01260.1	GeBP	4000415_length_3956_cvg_12.0_tip_1.g25	6.26e-11
Arabidopsis_thaliana_AT4G01280.1	MYB-related	4044379_length_12687_cvg_12.9_tip_1.g97	7.59e-13
Arabidopsis_thaliana_AT4G01280.2	MYB-related	4044379_length_12687_cvg_12.9_tip_1.g97	1.21e-19
Arabidopsis_thaliana_AT4G01460.1	bHLH	4048645_length_37341_cvg_12.9_tip_1.g68	1.98e-17
Arabidopsis_thaliana_AT4G01500.1	ABI3VP1	4046651_length_15882_cvg_13.9_tip_1.g72	7.69e-16
Arabidopsis_thaliana_AT4G01520.1	NAC	4045637_length_14101_cvg_13.0_tip_1.g140	7.95e-11
Arabidopsis_thaliana_AT4G01540.1	NAC	4045637_length_14101_cvg_13.0_tip_1.g140	7.55e-19
Arabidopsis_thaliana_AT4G01540.2	NAC	4046553_length_15651_cvg_13.0_tip_0.g100	1.64e-13
Arabidopsis_thaliana_AT4G01550.1	NAC	4046337_length_15252_cvg_13.1_tip_1.g163	1.37e-20
Arabidopsis_thaliana_AT4G01580.1	ABI3VP1	4045759_length_14297_cvg_13.0_tip_1.g129	1.19e-12
Arabidopsis_thaliana_AT4G01680.1	MYB	4048431_length_26398_cvg_12.0_tip_1.g37	1.19e-12
Arabidopsis_thaliana_AT4G01680.2	MYB	4048023_length_20876_cvg_13.0_tip_0.g100	1.88e-11
Arabidopsis_thaliana_AT4G01680.3	MYB	4048591_length_33058_cvg_13.3_tip_1.g89	1.93e-11
Arabidopsis_thaliana_AT4G01720.1	WRKY	4047955_length_20458_cvg_12.5_tip_1.g159	2.29e-12
Arabidopsis_thaliana_AT4G02020.1	SET	4046847_length_16325_cvg_12.9_tip_1.g166	2.19e-11
Arabidopsis_thaliana_AT4G02235.1	MADS	4022153_length_5785_cvg_12.8_tip_1.g198	2.1e-11
Arabidopsis_thaliana_AT4G02560.1	HB	3915341_length_1759_cvg_12.6_tip_0.g187	3.09e-21
Arabidopsis_thaliana_AT4G02590.1	bHLH	4048653_length_39293_cvg_12.8_tip_1.g91	3.09e-21
Arabidopsis_thaliana_AT4G02590.2	bHLH	4048653_length_39293_cvg_12.8_tip_1.g91	1.77e-18
Arabidopsis_thaliana_AT4G02590.3	bHLH	4048653_length_39293_cvg_12.8_tip_1.g91	1.04e-11
Arabidopsis_thaliana_AT4G02640.1	bZIP	4048653_length_39293_cvg_12.8_tip_1.g94	8.38e-12
Arabidopsis_thaliana_AT4G02640.2	bZIP	4048653_length_39293_cvg_12.8_tip_1.g94	3.01e-18
Arabidopsis_thaliana_AT4G02670.1	C2H2	4047259_length_17340_cvg_12.9_tip_1.g60	1.77e-11
Arabidopsis_thaliana_AT4G02990.1	mTERF	4048059_length_21231_cvg_13.0_tip_1.g160	8.88e-11
Arabidopsis_thaliana_AT4G03170.1	ABI3VP1	4045383_length_13770_cvg_12.7_tip_1.g15	2.41e-11
Arabidopsis_thaliana_AT4G03250.1	HB	4040625_length_10181_cvg_12.9_tip_1.g57	2.28e-11
Arabidopsis_thaliana_AT4G04030.1	OFP	4048029_length_20881_cvg_12.0_tip_1.g111	2.07e-12
Arabidopsis_thaliana_AT4G04090.1	TRAF	4030859_length_7165_cvg_12.2_tip_0.g183	1.35e-11
Arabidopsis_thaliana_AT4G04450.1	WRKY	4048353_length_24659_cvg_12.9_tip_1.g46	8.61e-11
Arabidopsis_thaliana_AT4G04580.1	G2-like	4048561_length_31073_cvg_12.7_tip_0.g14	1.81e-12
Arabidopsis_thaliana_AT4G04890.1	HB	4047343_length_17568_cvg_14.0_tip_1.g17	2.47e-13
Arabidopsis_thaliana_AT4G05100.1	MYB	4048591_length_33058_cvg_13.3_tip_1.g89	8.13e-59
Arabidopsis_thaliana_AT4G05170.1	bHLH	4045071_length_13377_cvg_14.0_tip_1.g184	7.58e-59
Arabidopsis_thaliana_AT4G06634.1	C2H2	4044917_length_13220_cvg_13.0_tip_1.g166	1.98e-59
Arabidopsis_thaliana_AT4G06634.2	C2H2	4044917_length_13220_cvg_13.0_tip_1.g166	4.18e-51
Arabidopsis_thaliana_AT4G06746.1	AP2-EREBP	4048621_length_34705_cvg_13.0_tip_1.g7	7.71e-66
Arabidopsis_thaliana_AT4G08150.1	HB	4048295_length_23578_cvg_12.9_tip_0.g93	1.35e-12
Arabidopsis_thaliana_AT4G08250.1	GRAS	4047131_length_17034_cvg_12.0_tip_1.g53	1.45e-58
Arabidopsis_thaliana_AT4G08455.1	TRAF	4030859_length_7165_cvg_12.2_tip_0.g183	1.7e-51
Arabidopsis_thaliana_AT4G09180.1	bHLH	4048653_length_39293_cvg_12.8_tip_1.g91	9.66e-52
Arabidopsis_thaliana_AT4G09450.1	MYB-related	4047363_length_17621_cvg_13.0_tip_1.g48	4.94e-11
Arabidopsis_thaliana_AT4G09460.1	MYB	4048431_length_26398_cvg_12.0_tip_1.g37	8.69e-54
Arabidopsis_thaliana_AT4G09820.1	bHLH	4047699_length_19151_cvg_12.9_tip_1.g61	5.65e-53
Arabidopsis_thaliana_AT4G09960.1	MADS	4048373_length_25109_cvg_13.2_tip_0.g85	3.78e-53
Arabidopsis_thaliana_AT4G09960.2	MADS	4048373_length_25109_cvg_13.2_tip_0.g85	1.73e-53
Arabidopsis_thaliana_AT4G09960.3	MADS	4048373_length_25109_cvg_13.2_tip_0.g85	6.23e-51
Arabidopsis_thaliana_AT4G10240.1	Orphans	4047441_length_17944_cvg_13.0_tip_0.g172	7.38e-51
Arabidopsis_thaliana_AT4G10350.1	NAC	4048457_length_27311_cvg_12.5_tip_1.g89	2.34e-59
Arabidopsis_thaliana_AT4G10920.1	Coactivator
Arabidopsis_thaliana_AT4G10920.2	Coactivator
Arabidopsis_thaliana_AT4G11070.1	WRKY	4035873_length_8401_cvg_12.4_tip_0.g71	2.19e-47
Arabidopsis_thaliana_AT4G11070.2	WRKY	4035873_length_8401_cvg_12.4_tip_0.g71	7.22e-96
Arabidopsis_thaliana_AT4G11080.1	HMG	4043599_length_12040_cvg_13.0_tip_1.g122	4.67e-44
Arabidopsis_thaliana_AT4G11140.1	AP2-EREBP	4048621_length_34705_cvg_13.0_tip_1.g7	1.93e-40
Arabidopsis_thaliana_AT4G11250.1	MADS	4022153_length_5785_cvg_12.8_tip_1.g198	4.46e-29
Arabidopsis_thaliana_AT4G11400.1	ARID	4048329_length_24096_cvg_13.0_tip_1.g161	2.79e-26
Arabidopsis_thaliana_AT4G11660.1	HSF	4048029_length_20881_cvg_12.0_tip_1.g110	3.38e-24
Arabidopsis_thaliana_AT4G11880.1	MADS	4048373_length_25109_cvg_13.2_tip_0.g85	4.05e-24
Arabidopsis_thaliana_AT4G12020.1	WRKY	4048661_length_48965_cvg_12.2_tip_0.g125	4.24e-24
Arabidopsis_thaliana_AT4G12020.2	WRKY	4048667_length_53821_cvg_12.6_tip_1.g150	6.17e-12
Arabidopsis_thaliana_AT4G12240.1	C2H2	4047649_length_18888_cvg_12.8_tip_1.g154	6.22e-13
Arabidopsis_thaliana_AT4G12620.1	PHD	4042787_length_11418_cvg_12.8_tip_0.g171	6.32e-24
Arabidopsis_thaliana_AT4G12850.1	FAR1	4047431_length_17900_cvg_12.7_tip_0.g158	4.82e-22
Arabidopsis_thaliana_AT4G12850.2	FAR1	4047431_length_17900_cvg_12.7_tip_0.g158	1.64e-30
Arabidopsis_thaliana_AT4G13040.1	AP2-EREBP	4034659_length_8071_cvg_12.7_tip_1.g79	1.64e-30
Arabidopsis_thaliana_AT4G13040.2	AP2-EREBP	4034659_length_8071_cvg_12.7_tip_1.g79	7.77e-22
Arabidopsis_thaliana_AT4G13110.1	BSD	3950269_length_2274_cvg_9.4_tip_0.g252	9.52e-38
Arabidopsis_thaliana_AT4G13460.1	SET	4047387_length_17688_cvg_12.5_tip_1.g87	7.59e-31
Arabidopsis_thaliana_AT4G13460.2	SET	4047387_length_17688_cvg_12.5_tip_1.g87	8.05e-31
Arabidopsis_thaliana_AT4G13480.1	MYB	4048431_length_26398_cvg_12.0_tip_1.g37	2.47e-18
Arabidopsis_thaliana_AT4G13620.1	AP2-EREBP	4048621_length_34705_cvg_13.0_tip_1.g7	4.53e-11
Arabidopsis_thaliana_AT4G13640.1	G2-like	4048561_length_31073_cvg_12.7_tip_0.g14	4.53e-11
Arabidopsis_thaliana_AT4G13640.2	G2-like	4048561_length_31073_cvg_12.7_tip_0.g14	8.03e-27
Arabidopsis_thaliana_AT4G13980.1	HSF	4048029_length_20881_cvg_12.0_tip_1.g110	2.79e-25
Arabidopsis_thaliana_AT4G14410.1	bHLH	4048381_length_25309_cvg_13.1_tip_0.g102	3.95e-25
Arabidopsis_thaliana_AT4G14410.2	bHLH	4048381_length_25309_cvg_13.1_tip_0.g102	3.97e-25
Arabidopsis_thaliana_AT4G14490.1	FHA	3999407_length_3899_cvg_12.8_tip_1.g32	7.8e-21
Arabidopsis_thaliana_AT4G14540.1	CCAAT	4048607_length_33847_cvg_12.9_tip_1.g134	4.9e-22
Arabidopsis_thaliana_AT4G14550.1	AUX/IAA	4046621_length_15806_cvg_13.0_tip_1.g31	8.63e-23
Arabidopsis_thaliana_AT4G14560.1	AUX/IAA	4046621_length_15806_cvg_13.0_tip_1.g31	1.38e-22
Arabidopsis_thaliana_AT4G14605.1	mTERF	4048059_length_21231_cvg_13.0_tip_1.g160	6.88e-24
Arabidopsis_thaliana_AT4G14700.1	PHD	4042787_length_11418_cvg_12.8_tip_0.g171	6.99e-23
Arabidopsis_thaliana_AT4G14713.1	Tify	3988707_length_3379_cvg_13.0_tip_1.g126	6.71e-23
Arabidopsis_thaliana_AT4G14713.2	Tify	3988707_length_3379_cvg_13.0_tip_1.g126	1.05e-11
Arabidopsis_thaliana_AT4G14720.1	Tify	3988707_length_3379_cvg_13.0_tip_1.g126	6.47e-12
Arabidopsis_thaliana_AT4G14770.1	CPP	4043987_length_12346_cvg_11.8_tip_1.g8	3.55e-17
Arabidopsis_thaliana_AT4G14860.1	OFP	4030671_length_7129_cvg_13.3_tip_1.g63	1.18e-25
Arabidopsis_thaliana_AT4G14920.1	PHD	4048611_length_34201_cvg_12.9_tip_0.g145	3.8e-23
Arabidopsis_thaliana_AT4G15090.1	FAR1	4046717_length_16007_cvg_12.6_tip_1.g161	1.39e-17
Arabidopsis_thaliana_AT4G15180.1	SET	4046333_length_15218_cvg_13.0_tip_0.g157	4.13e-18
Arabidopsis_thaliana_AT4G15248.1	Orphans	3986143_length_3278_cvg_12.0_tip_0.g66	5.83e-13
Arabidopsis_thaliana_AT4G15250.1	C2C2-CO-like	4046953_length_16549_cvg_13.0_tip_0.g156	5.83e-13
Arabidopsis_thaliana_AT4G16110.1	ARR-B	4047785_length_19573_cvg_13.4_tip_1.g34	3.22e-15
Arabidopsis_thaliana_AT4G16150.1	CAMTA	4046833_length_16289_cvg_14.0_tip_1.g150	6.75e-13
Arabidopsis_thaliana_AT4G16310.1	SWI/SNF-SWI3	4046541_length_15607_cvg_12.9_tip_1.g87	5.39e-43
Arabidopsis_thaliana_AT4G16420.1	MYB-related	4048159_length_21807_cvg_13.6_tip_1.g2	5.39e-43
Arabidopsis_thaliana_AT4G16420.2	MYB-related	4048159_length_21807_cvg_13.6_tip_1.g2	7.35e-43
Arabidopsis_thaliana_AT4G16420.3	MYB-related	4048159_length_21807_cvg_13.6_tip_1.g2	7.35e-43
Arabidopsis_thaliana_AT4G16430.1	bHLH	4047699_length_19151_cvg_12.9_tip_1.g61	7.35e-43
Arabidopsis_thaliana_AT4G16610.1	C2H2	4012285_length_4765_cvg_13.0_tip_0.g4	2.98e-44
Arabidopsis_thaliana_AT4G16750.1	AP2-EREBP	4048621_length_34705_cvg_13.0_tip_1.g7	2.15e-41
Arabidopsis_thaliana_AT4G16780.1	HB	4043021_length_11573_cvg_12.4_tip_1.g56	2.15e-41
Arabidopsis_thaliana_AT4G17230.1	GRAS	4047131_length_17034_cvg_12.0_tip_1.g53	2.15e-41
Arabidopsis_thaliana_AT4G17460.1	HB	4043021_length_11573_cvg_12.4_tip_1.g56	4.74e-41
Arabidopsis_thaliana_AT4G17490.1	AP2-EREBP	4048507_length_28733_cvg_13.0_tip_1.g51	3.07e-44
Arabidopsis_thaliana_AT4G17500.1	AP2-EREBP	4048621_length_34705_cvg_13.0_tip_1.g7	3.07e-44
Arabidopsis_thaliana_AT4G17570.1	C2C2-GATA	4046181_length_14929_cvg_14.0_tip_0.g142	3.07e-44
Arabidopsis_thaliana_AT4G17695.1	G2-like	4048561_length_31073_cvg_12.7_tip_0.g14	6.53e-37
Arabidopsis_thaliana_AT4G17710.1	HB	4047343_length_17568_cvg_14.0_tip_1.g17	6.58e-44
Arabidopsis_thaliana_AT4G17750.1	HSF	4048029_length_20881_cvg_12.0_tip_1.g110	3.98e-95
Arabidopsis_thaliana_AT4G17785.1	MYB	4048023_length_20876_cvg_13.0_tip_0.g100	3.98e-95
Arabidopsis_thaliana_AT4G17810.1	C2H2	4040339_length_10029_cvg_12.9_tip_1.g164	1.81e-110
Arabidopsis_thaliana_AT4G17880.1	bHLH	4047699_length_19151_cvg_12.9_tip_1.g61	1.81e-110
Arabidopsis_thaliana_AT4G17900.1	PLATZ	4043967_length_12332_cvg_13.0_tip_1.g165	4.34e-117
Arabidopsis_thaliana_AT4G17900.2	PLATZ	4043967_length_12332_cvg_13.0_tip_1.g165	6.13e-152
Arabidopsis_thaliana_AT4G17980.1	NAC	4048457_length_27311_cvg_12.5_tip_1.g89	4.12e-157
Arabidopsis_thaliana_AT4G18020.1	ARR-B	4048113_length_21554_cvg_12.9_tip_1.g88	1.16e-70
Arabidopsis_thaliana_AT4G18020.2	ARR-B	4048113_length_21554_cvg_12.9_tip_1.g88	1.77e-124
Arabidopsis_thaliana_AT4G18020.3	ARR-B	4048113_length_21554_cvg_12.9_tip_1.g88	1.42e-15
Arabidopsis_thaliana_AT4G18020.4	ARR-B	4048113_length_21554_cvg_12.9_tip_1.g88	1.66e-15
Arabidopsis_thaliana_AT4G18170.1	WRKY	4048353_length_24659_cvg_12.9_tip_1.g46	6.23e-83
Arabidopsis_thaliana_AT4G18390.1	TCP	4046957_length_16553_cvg_12.0_tip_1.g161	2.37e-16
Arabidopsis_thaliana_AT4G18390.2	TCP	4046957_length_16553_cvg_12.0_tip_1.g161	2.37e-16
Arabidopsis_thaliana_AT4G18450.1	AP2-EREBP	4048507_length_28733_cvg_13.0_tip_1.g51	7.68e-79
Arabidopsis_thaliana_AT4G18770.1	MYB	4048591_length_33058_cvg_13.3_tip_1.g89	2.19e-79
Arabidopsis_thaliana_AT4G18830.1	OFP	4048029_length_20881_cvg_12.0_tip_1.g111	5.27e-57
Arabidopsis_thaliana_AT4G18870.1	HSF	4048029_length_20881_cvg_12.0_tip_1.g110	1.07e-149
Arabidopsis_thaliana_AT4G18880.1	HSF	4048029_length_20881_cvg_12.0_tip_1.g110	1.07e-149
Arabidopsis_thaliana_AT4G18890.1	BES1	4048029_length_20881_cvg_12.0_tip_1.g108	1.07e-149
Arabidopsis_thaliana_AT4G18960.1	MADS	4048373_length_25109_cvg_13.2_tip_0.g85	1.07e-149
Arabidopsis_thaliana_AT4G19000.1	IWS1	3987183_length_3317_cvg_14.0_tip_0.g235	2.65e-152
Arabidopsis_thaliana_AT4G19650.1	mTERF	4048561_length_31073_cvg_12.7_tip_0.g10	2.65e-152
Arabidopsis_thaliana_AT4G19660.1	TRAF	4044353_length_12660_cvg_12.9_tip_1.g66	1.59e-158
Arabidopsis_thaliana_AT4G19985.1	GNAT	3826877_length_1137_cvg_7.4_tip_0.g98	2.15e-147
Arabidopsis_thaliana_AT4G19990.1	FAR1	4047431_length_17900_cvg_12.7_tip_0.g158	9.99e-147
Arabidopsis_thaliana_AT4G20400.1	Jumonji	4046781_length_16188_cvg_13.0_tip_1.g71	1.8e-149
Arabidopsis_thaliana_AT4G20400.2	Jumonji	4046781_length_16188_cvg_13.0_tip_1.g71	1.8e-149
Arabidopsis_thaliana_AT4G20970.1	bHLH	3992223_length_3534_cvg_12.1_tip_0.g166	4.43e-149
Arabidopsis_thaliana_AT4G21030.1	C2C2-Dof	4048547_length_30575_cvg_12.7_tip_1.g144	6.57e-155
Arabidopsis_thaliana_AT4G21040.1	C2C2-Dof	4048583_length_32735_cvg_13.0_tip_1.g73	6.57e-155
Arabidopsis_thaliana_AT4G21050.1	C2C2-Dof	4048583_length_32735_cvg_13.0_tip_1.g73	1.54e-162
Arabidopsis_thaliana_AT4G21080.1	C2C2-Dof	4048583_length_32735_cvg_13.0_tip_1.g73	1.54e-162
Arabidopsis_thaliana_AT4G21330.1	bHLH	4043085_length_11616_cvg_12.9_tip_1.g115	1.01e-135
Arabidopsis_thaliana_AT4G21430.1	Orphans	4042269_length_11096_cvg_12.8_tip_1.g9	1.01e-135
Arabidopsis_thaliana_AT4G21440.1	MYB	4048591_length_33058_cvg_13.3_tip_1.g89	2.48e-109
Arabidopsis_thaliana_AT4G21550.1	ABI3VP1	4048047_length_21055_cvg_13.0_tip_1.g140	4.52e-118
Arabidopsis_thaliana_AT4G21750.1	HB	4047343_length_17568_cvg_14.0_tip_1.g17	6.41e-119
Arabidopsis_thaliana_AT4G21750.2	HB	4047343_length_17568_cvg_14.0_tip_1.g17	2.13e-117
Arabidopsis_thaliana_AT4G22070.1	WRKY	4048353_length_24659_cvg_12.9_tip_1.g46	2.13e-117
Arabidopsis_thaliana_AT4G22140.1	PHD	4043125_length_11644_cvg_14.0_tip_1.g157	1.81e-109
Arabidopsis_thaliana_AT4G22140.2	PHD	4043125_length_11644_cvg_14.0_tip_1.g157	5.51e-105
Arabidopsis_thaliana_AT4G22360.1	SWI/SNF-BAF60b	4048213_length_22410_cvg_12.6_tip_1.g103	1.13e-103
Arabidopsis_thaliana_AT4G22680.1	MYB	4048023_length_20876_cvg_13.0_tip_0.g100	1.57e-104
Arabidopsis_thaliana_AT4G22700.1	LOB	4047163_length_17104_cvg_14.0_tip_1.g103	1.21e-104
Arabidopsis_thaliana_AT4G22950.1	MADS	4048373_length_25109_cvg_13.2_tip_0.g85	1.26e-104
Arabidopsis_thaliana_AT4G23550.1	WRKY	4048353_length_24659_cvg_12.9_tip_1.g46	1.26e-104
Arabidopsis_thaliana_AT4G23750.1	AP2-EREBP	4048621_length_34705_cvg_13.0_tip_1.g7	1.26e-104
Arabidopsis_thaliana_AT4G23750.2	AP2-EREBP	4048621_length_34705_cvg_13.0_tip_1.g7	7.25e-88
Arabidopsis_thaliana_AT4G23800.1	HMG	4043599_length_12040_cvg_13.0_tip_1.g122	2.98e-115
Arabidopsis_thaliana_AT4G23810.1	WRKY	4035873_length_8401_cvg_12.4_tip_0.g71	1.38e-115
Arabidopsis_thaliana_AT4G23980.1	ARF	4047643_length_18865_cvg_13.0_tip_1.g142	1.14e-171
Arabidopsis_thaliana_AT4G23980.2	ARF	4047643_length_18865_cvg_13.0_tip_1.g142	7.92e-103
Arabidopsis_thaliana_AT4G24020.1	RWP-RK	4047077_length_16879_cvg_13.3_tip_0.g147	4.42e-103
Arabidopsis_thaliana_AT4G24060.1	C2C2-Dof	4048583_length_32735_cvg_13.0_tip_1.g73	2.65e-104
Arabidopsis_thaliana_AT4G24150.1	GRF	4046569_length_15671_cvg_13.0_tip_0.g120	2.11e-105
Arabidopsis_thaliana_AT4G24240.1	WRKY	4048353_length_24659_cvg_12.9_tip_1.g46	2.5e-104
Arabidopsis_thaliana_AT4G24470.1	C2C2-GATA	4047769_length_19522_cvg_12.8_tip_1.g4	8.16e-51
Arabidopsis_thaliana_AT4G24470.2	C2C2-GATA	4047769_length_19522_cvg_12.8_tip_1.g4	1.5e-37
Arabidopsis_thaliana_AT4G24540.1	MADS	4048373_length_25109_cvg_13.2_tip_0.g85	3.45e-50
Arabidopsis_thaliana_AT4G24660.1	zf-HD	4047357_length_17600_cvg_12.9_tip_1.g39	8.81e-11
Arabidopsis_thaliana_AT4G25210.1	GeBP	4000415_length_3956_cvg_12.0_tip_1.g25	9.74e-53
Arabidopsis_thaliana_AT4G25400.1	bHLH	4039599_length_9710_cvg_13.0_tip_1.g41	1.67e-47
Arabidopsis_thaliana_AT4G25410.1	bHLH	4039599_length_9710_cvg_13.0_tip_1.g41	8.71e-43
Arabidopsis_thaliana_AT4G25440.1	C3H	4047933_length_20338_cvg_13.3_tip_1.g120	1.26e-42
Arabidopsis_thaliana_AT4G25470.1	AP2-EREBP	4047953_length_20458_cvg_13.0_tip_1.g156	1.26e-42
Arabidopsis_thaliana_AT4G25480.1	AP2-EREBP	4047953_length_20458_cvg_13.0_tip_1.g156	1.69e-47
Arabidopsis_thaliana_AT4G25490.1	AP2-EREBP	4047953_length_20458_cvg_13.0_tip_1.g156	2.95e-40
Arabidopsis_thaliana_AT4G25530.1	HB	4047343_length_17568_cvg_14.0_tip_1.g17	3.05e-40
Arabidopsis_thaliana_AT4G25560.1	MYB	4047041_length_16761_cvg_13.0_tip_1.g102	4.12e-46
Arabidopsis_thaliana_AT4G25610.1	C2H2	4046807_length_16230_cvg_12.9_tip_1.g107	2.62e-47
Arabidopsis_thaliana_AT4G25990.1	Orphans	4047687_length_19103_cvg_13.0_tip_0.g34	2.39e-34
Arabidopsis_thaliana_AT4G25990.2	Orphans	4047687_length_19103_cvg_13.0_tip_0.g34	4.19e-41
Arabidopsis_thaliana_AT4G26120.1	TRAF	4044353_length_12660_cvg_12.9_tip_1.g66	3.25e-38
Arabidopsis_thaliana_AT4G26150.1	C2C2-GATA	4025159_length_6192_cvg_13.7_tip_1.g2	2.84e-23
Arabidopsis_thaliana_AT4G26440.1	WRKY	4048353_length_24659_cvg_12.9_tip_1.g46	1.22e-39
Arabidopsis_thaliana_AT4G26640.1	WRKY	4048353_length_24659_cvg_12.9_tip_1.g46	1.45e-64
Arabidopsis_thaliana_AT4G26640.2	WRKY	4048353_length_24659_cvg_12.9_tip_1.g46	6.07e-19
Arabidopsis_thaliana_AT4G26810.1	SWI/SNF-BAF60b	4022121_length_5781_cvg_12.9_tip_0.g172	6.64e-42
Arabidopsis_thaliana_AT4G26810.2	SWI/SNF-BAF60b	4022121_length_5781_cvg_12.9_tip_0.g172	2.07e-67
Arabidopsis_thaliana_AT4G26930.1	MYB	4048431_length_26398_cvg_12.0_tip_1.g37	1.17e-41
Arabidopsis_thaliana_AT4G27230.1	CCAAT	4048495_length_28432_cvg_12.9_tip_0.g19	1.17e-41
Arabidopsis_thaliana_AT4G27310.1	Orphans	4042205_length_11052_cvg_12.4_tip_1.g126	5.77e-32
Arabidopsis_thaliana_AT4G27410.2	NAC	4048457_length_27311_cvg_12.5_tip_1.g89	2.38e-44
Arabidopsis_thaliana_AT4G27410.3	NAC	4048457_length_27311_cvg_12.5_tip_1.g89	2.39e-37
Arabidopsis_thaliana_AT4G27900.1	Orphans	4048291_length_23481_cvg_13.7_tip_1.g85	7.55e-54
Arabidopsis_thaliana_AT4G27900.2	Orphans	4048291_length_23481_cvg_13.7_tip_1.g85	1.19e-40
Arabidopsis_thaliana_AT4G27910.1	PHD	4047387_length_17688_cvg_12.5_tip_1.g87	3.03e-60
Arabidopsis_thaliana_AT4G27950.1	AP2-EREBP	4048621_length_34705_cvg_13.0_tip_1.g7	1.1e-55
Arabidopsis_thaliana_AT4G28030.1	GNAT	4018001_length_5309_cvg_12.7_tip_0.g87	1.48e-32
Arabidopsis_thaliana_AT4G28030.2	GNAT	3989093_length_3395_cvg_13.0_tip_0.g48	7.05e-18
Arabidopsis_thaliana_AT4G28110.1	MYB	4048591_length_33058_cvg_13.3_tip_1.g89	7.75e-11
Arabidopsis_thaliana_AT4G28140.1	AP2-EREBP	4048621_length_34705_cvg_13.0_tip_1.g7	7.98e-18
Arabidopsis_thaliana_AT4G28190.1	ULT	4016373_length_5138_cvg_13.2_tip_1.g33	2.06e-42
Arabidopsis_thaliana_AT4G28500.1	NAC	4048625_length_34956_cvg_13.0_tip_1.g15	2.74e-42
Arabidopsis_thaliana_AT4G28530.1	NAC	4047965_length_20515_cvg_12.9_tip_1.g171	1.28e-45
Arabidopsis_thaliana_AT4G28530.2	NAC	3903733_length_1637_cvg_11.0_tip_0.g176	8.47e-30
Arabidopsis_thaliana_AT4G28610.1	G2-like	4048561_length_31073_cvg_12.7_tip_0.g14	7.36e-43
Arabidopsis_thaliana_AT4G28640.1	AUX/IAA	4046621_length_15806_cvg_13.0_tip_1.g31	1e-39
Arabidopsis_thaliana_AT4G28640.2	AUX/IAA	4046621_length_15806_cvg_13.0_tip_1.g31	4.45e-41
Arabidopsis_thaliana_AT4G28790.1	bHLH	4048653_length_39293_cvg_12.8_tip_1.g91	3.27e-23
Arabidopsis_thaliana_AT4G28790.2	bHLH	4047549_length_18409_cvg_13.0_tip_1.g148	2.8e-29
Arabidopsis_thaliana_AT4G28800.1	bHLH	4047549_length_18409_cvg_13.0_tip_1.g148	1.07e-22
Arabidopsis_thaliana_AT4G28811.1	bHLH	4047089_length_16909_cvg_13.3_tip_1.g162	2.32e-13
Arabidopsis_thaliana_AT4G28815.1	bHLH	4048653_length_39293_cvg_12.8_tip_1.g91	2.32e-13
Arabidopsis_thaliana_AT4G29000.1	CPP	4043987_length_12346_cvg_11.8_tip_1.g8	8.71e-11
Arabidopsis_thaliana_AT4G29080.1	AUX/IAA	4046621_length_15806_cvg_13.0_tip_1.g31	8.71e-11
Arabidopsis_thaliana_AT4G29190.1	C3H	4048245_length_22991_cvg_13.5_tip_1.g170	8.71e-11
Arabidopsis_thaliana_AT4G29230.1	NAC	4048625_length_34956_cvg_13.0_tip_1.g15	1.62e-14
Arabidopsis_thaliana_AT4G29930.1	bHLH	4044159_length_12493_cvg_13.0_tip_0.g19	1.02e-27
Arabidopsis_thaliana_AT4G29930.2	bHLH	4044159_length_12493_cvg_13.0_tip_0.g19	1.33e-28
Arabidopsis_thaliana_AT4G29930.3	bHLH	4044159_length_12493_cvg_13.0_tip_0.g19	2.85e-11
Arabidopsis_thaliana_AT4G29930.4	bHLH	4044159_length_12493_cvg_13.0_tip_0.g19	2.85e-11
Arabidopsis_thaliana_AT4G29940.1	HB	4012547_length_4785_cvg_12.8_tip_1.g145	1.88e-13
Arabidopsis_thaliana_AT4G30080.1	ARF	4047643_length_18865_cvg_13.0_tip_1.g142	3.11e-25
Arabidopsis_thaliana_AT4G30860.1	SET	4047387_length_17688_cvg_12.5_tip_1.g87	4.11e-36
Arabidopsis_thaliana_AT4G30935.1	WRKY	4048353_length_24659_cvg_12.9_tip_1.g46	1.75e-12
Arabidopsis_thaliana_AT4G30980.1	bHLH	4048653_length_39293_cvg_12.8_tip_1.g91	5.45e-21
Arabidopsis_thaliana_AT4G31060.1	AP2-EREBP	4048351_length_24624_cvg_13.0_tip_1.g37	5.45e-21
Arabidopsis_thaliana_AT4G31550.1	WRKY	4048353_length_24659_cvg_12.9_tip_1.g46	5.45e-21
Arabidopsis_thaliana_AT4G31550.2	WRKY	4048353_length_24659_cvg_12.9_tip_1.g46	5.45e-21
Arabidopsis_thaliana_AT4G31640.1	ABI3VP1	4037629_length_8949_cvg_12.8_tip_0.g9	5.45e-21
Arabidopsis_thaliana_AT4G31680.1	ABI3VP1	4028561_length_6721_cvg_12.1_tip_0.g204	6.74e-21
Arabidopsis_thaliana_AT4G31690.1	ABI3VP1	4037629_length_8949_cvg_12.8_tip_0.g9	1.74e-11
Arabidopsis_thaliana_AT4G31800.1	WRKY	4048317_length_23960_cvg_12.3_tip_1.g138	1.64e-11
Arabidopsis_thaliana_AT4G31800.2	WRKY	4048317_length_23960_cvg_12.3_tip_1.g138	1.09e-25
Arabidopsis_thaliana_AT4G31900.1	SNF2	4047491_length_18124_cvg_12.8_tip_1.g69	3.95e-20
Arabidopsis_thaliana_AT4G31920.1	ARR-B	4048561_length_31073_cvg_12.7_tip_0.g14	3.39e-20
Arabidopsis_thaliana_AT4G32010.1	ABI3VP1	4048047_length_21055_cvg_13.0_tip_1.g140	1.37e-38
Arabidopsis_thaliana_AT4G32040.1	HB	4048295_length_23578_cvg_12.9_tip_0.g93	1.97e-62
Arabidopsis_thaliana_AT4G32280.1	AUX/IAA	4046621_length_15806_cvg_13.0_tip_1.g31	2.59e-102
Arabidopsis_thaliana_AT4G32551.1	LUG	4047665_length_18995_cvg_12.9_tip_0.g6	2.83e-144
Arabidopsis_thaliana_AT4G32570.1	Tify	3965323_length_2613_cvg_11.4_tip_0.g142	3.93e-14
Arabidopsis_thaliana_AT4G32730.1	MYB	4048591_length_33058_cvg_13.3_tip_1.g89	3.15e-108
Arabidopsis_thaliana_AT4G32730.2	MYB	4048591_length_33058_cvg_13.3_tip_1.g89	8e-114
Arabidopsis_thaliana_AT4G32800.1	AP2-EREBP	4048621_length_34705_cvg_13.0_tip_1.g7	1.82e-146
Arabidopsis_thaliana_AT4G32880.1	HB	4043159_length_11673_cvg_12.8_tip_1.g21	1.31e-106
Arabidopsis_thaliana_AT4G32890.1	C2C2-GATA	4043635_length_12079_cvg_13.0_tip_1.g160	9.94e-115
Arabidopsis_thaliana_AT4G32980.1	HB	4048515_length_28975_cvg_12.1_tip_1.g63	1.16e-108
Arabidopsis_thaliana_AT4G33280.1	ABI3VP1	4045731_length_14255_cvg_12.8_tip_1.g91	5.15e-109
Arabidopsis_thaliana_AT4G33450.1	MYB	4048591_length_33058_cvg_13.3_tip_1.g89	2.5e-109
Arabidopsis_thaliana_AT4G33880.1	bHLH	4048653_length_39293_cvg_12.8_tip_1.g91	7.72e-107
Arabidopsis_thaliana_AT4G34000.1	bZIP	4044309_length_12621_cvg_12.8_tip_1.g10	2.43e-115
Arabidopsis_thaliana_AT4G34000.2	bZIP	4044309_length_12621_cvg_12.8_tip_1.g10	4.38e-105
Arabidopsis_thaliana_AT4G34000.3	bZIP	4042979_length_11545_cvg_13.0_tip_1.g13	6.86e-108
Arabidopsis_thaliana_AT4G34290.1	SWI/SNF-BAF60b	4048213_length_22410_cvg_12.6_tip_1.g103	6.53e-106
Arabidopsis_thaliana_AT4G34400.1	ABI3VP1	4037629_length_8949_cvg_12.8_tip_0.g8	1.99e-113
Arabidopsis_thaliana_AT4G34410.1	AP2-EREBP	4045489_length_13901_cvg_13.0_tip_1.g136	1.17e-22
Arabidopsis_thaliana_AT4G34430.1	MYB-related	4048467_length_27476_cvg_13.0_tip_1.g110	1.5e-91
Arabidopsis_thaliana_AT4G34430.2	MYB-related	4048467_length_27476_cvg_13.0_tip_1.g110	1.89e-93
Arabidopsis_thaliana_AT4G34430.3	MYB-related	4048467_length_27476_cvg_13.0_tip_1.g110	5.88e-92
Arabidopsis_thaliana_AT4G34430.4	MYB-related	4048467_length_27476_cvg_13.0_tip_1.g110	5.92e-43
Arabidopsis_thaliana_AT4G34530.1	bHLH	4048653_length_39293_cvg_12.8_tip_1.g91	4e-51
Arabidopsis_thaliana_AT4G34590.1	bZIP	4044795_length_13099_cvg_12.9_tip_1.g30	1.14e-68
Arabidopsis_thaliana_AT4G34610.1	HB	4048515_length_28975_cvg_12.1_tip_1.g63	4.24e-65
Arabidopsis_thaliana_AT4G34610.2	HB	4048515_length_28975_cvg_12.1_tip_1.g63	1.99e-71
Arabidopsis_thaliana_AT4G34680.1	C2C2-GATA	4043635_length_12079_cvg_13.0_tip_1.g160	1.15e-67
Arabidopsis_thaliana_AT4G34680.2	C2C2-GATA	4043635_length_12079_cvg_13.0_tip_1.g160	1.3e-67
Arabidopsis_thaliana_AT4G34990.1	MYB	4048591_length_33058_cvg_13.3_tip_1.g89	1.31e-62
Arabidopsis_thaliana_AT4G35040.1	bZIP	4046295_length_15144_cvg_12.5_tip_1.g113	2.21e-63
Arabidopsis_thaliana_AT4G35270.1	RWP-RK	4047077_length_16879_cvg_13.3_tip_0.g147	3e-78
Arabidopsis_thaliana_AT4G35280.1	C2H2	4046959_length_16558_cvg_14.0_tip_1.g162	3.15e-62
Arabidopsis_thaliana_AT4G35550.1	HB	4048039_length_20976_cvg_12.8_tip_1.g127	1.39e-55
Arabidopsis_thaliana_AT4G35570.1	HMG	4043599_length_12040_cvg_13.0_tip_1.g122	1.61e-40
Arabidopsis_thaliana_AT4G35580.1	NAC	4048457_length_27311_cvg_12.5_tip_1.g89	1.31e-29
Arabidopsis_thaliana_AT4G35580.2	NAC	4048457_length_27311_cvg_12.5_tip_1.g89	1.31e-29
Arabidopsis_thaliana_AT4G35590.1	RWP-RK	4045121_length_13429_cvg_13.0_tip_1.g53	6.34e-39
Arabidopsis_thaliana_AT4G36020.1	CSD	4046069_length_14753_cvg_13.2_tip_1.g179	5.2e-39
Arabidopsis_thaliana_AT4G36060.1	bHLH	4048381_length_25309_cvg_13.1_tip_0.g102	1.3e-42
Arabidopsis_thaliana_AT4G36060.2	bHLH	4048381_length_25309_cvg_13.1_tip_0.g102	1.31e-38
Arabidopsis_thaliana_AT4G36160.1	NAC	4048457_length_27311_cvg_12.5_tip_1.g89	2.07e-30
Arabidopsis_thaliana_AT4G36240.1	C2C2-GATA	4043635_length_12079_cvg_13.0_tip_1.g160	3.33e-39
Arabidopsis_thaliana_AT4G36260.1	SRS	4047597_length_18625_cvg_12.1_tip_1.g70	9.21e-42
Arabidopsis_thaliana_AT4G36540.1	bHLH	4048653_length_39293_cvg_12.8_tip_1.g91	4.25e-41
Arabidopsis_thaliana_AT4G36540.2	bHLH	4048653_length_39293_cvg_12.8_tip_1.g91	7.97e-39
Arabidopsis_thaliana_AT4G36590.1	MADS	4047159_length_17097_cvg_12.0_tip_1.g97	2.24e-40
Arabidopsis_thaliana_AT4G36620.1	C2C2-GATA	4025159_length_6192_cvg_13.7_tip_1.g2	2.24e-40
Arabidopsis_thaliana_AT4G36710.1	GRAS	4041555_length_10659_cvg_12.8_tip_1.g28	7.53e-42
Arabidopsis_thaliana_AT4G36730.1	bZIP	4042861_length_11472_cvg_13.0_tip_1.g75	5.11e-50
Arabidopsis_thaliana_AT4G36730.2	bZIP	4042861_length_11472_cvg_13.0_tip_1.g75	2.24e-15
Arabidopsis_thaliana_AT4G36740.1	HB	4043021_length_11573_cvg_12.4_tip_1.g56	1.28e-22
Arabidopsis_thaliana_AT4G36780.1	BES1	4042643_length_11335_cvg_13.0_tip_0.g19	3.61e-62
Arabidopsis_thaliana_AT4G36870.1	HB	4048515_length_28975_cvg_12.1_tip_1.g63	6.71e-13
[truncated: 3,668 more rows]
