# Supplementary material for: De novo assembly and characterization of the first draft genome of quince (Cydonia oblonga Mill.)
Source: Sci Rep. 2021 Feb 15;11:3818. doi: 10.1038/s41598-021-83113-3 (PMC7884838; doi:10.1038/s41598-021-83113-3)
Supplement: Supplementary file 6 — Supplementary Table S5. [file 41598_2021_83113_MOESM6_ESM.xlsx]

## Sheet: Sayfa1
*Combined results of pre-miRNA SVM classification and homology-based identification					**Results of pre-miRNA prediction by SVM classification
Contig ID*	SVM classification accuracy value	Homologous miRNA	SVM classified sequence	E-value	Contig ID**	SVM classified sequence	SVM classification probability value
4013777_length_4893_cvg_13.2_tip_0	[0.9954324]	mdm-MIR10978a	GCAGCTTGCTAAGAAGACTGAACTTGGGCAATTGATAAGTCTATTGCTGCAAGTTTTTGAGCTCTAACGG	1e-20	3500239_length_540_cvg_7.3_tip_0	GAGCTAGTACGCACTCTTTCAAGGGTGGCTGCTTCTAGGCAAACCTCCTGGCTGTCTCTGCACCCCTACC	[0.99602089]
3830113_length_1151_cvg_13.0_tip_0	[0.99519524]	mdm-MIR10979	TGTCAATTGGGGAGTTGAAACACTTGAGGTATCTAGATATTTCCGGAACAAGGATCACGATGCTCCCCAA	6e-29	3901111_length_1612_cvg_13.0_tip_0	GAGAGTGTATGGATTTTAGTTCTTTAGGTCACTTAACTGAAGGGACTATATAAAGAACTTTATAGCCAAA	[0.99629209]
4048487_length_28013_cvg_12.8_tip_1	[0.99531038]	mdm-MIR10981a	TAGAGATTGATGTTCATTTGCAGGGAACTGGATCCTCTCCTGAGCCCAAGGAGAGGATCCTCCTGACCAA	1e-11	3537099_length_570_cvg_12.0_tip_1	ACTGAACTTGATTTAGAGGATGGCATGTACACAACTTTGGGATTTGCTATCCTCTTGTCAACTTTGTCAT	[0.99508491]
4038009_length_9095_cvg_12.7_tip_1	[0.99699497]	mdm-MIR10981b	CAGGATTTGGATCCTCTCCTGAGCTTATGGAGAGGATCCTCCTGACCAAGATACGTAAACCGTTGATACA	9e-13	3970771_length_2754_cvg_13.0_tip_1	AGAGACGTTACCGGTTGGTCATGGGATATGGATGCCTTGGGCACACTAGCAAGATTTTGTCCACTCTGGT	[0.9957006]
4026295_length_6354_cvg_13.0_tip_1	[0.99998466]	mdm-MIR10981c	TATTATAACTTTTAGAGGGCCCCCTGTTTGTAGCCGTTGGATCAAATTTTAATGGCTCGGATGAGTGGGC	1e-11	4039507_length_9665_cvg_13.7_tip_1	TTGGATAGTGCAAGCATGGAGACATGAGGATGGACGTTTTTGAAGATTAAATGGGCTAGAAATCAGCATG	[0.996081]
3581587_length_614_cvg_6.0_tip_1	[0.9952244]	mdm-MIR10981d	GGGCTTAGGAGCCTCCTGATCAACACACAAGGGTCGTTGGATTTTGAATCCAATAGTTATAAATAGAGTG	4e-11	3769829_length_937_cvg_14.0_tip_0	ATTTTATTTGTTAGGATGGACGGGTCTAGTAGCCAATCTAGTACACATATGGTCTCGGTATTAGGAAAAC	[0.99650737]
3460949_length_513_cvg_12.0_tip_0	[0.99562967]	mdm-MIR10982c	AACATGGATGTAGATGAGGCTGGAATTCGTCGTAAGCTTCAATTGAATGAACTTGAGGAAATACGGAATG	1e-21	4040057_length_9907_cvg_14.0_tip_0	TTGGTTTTGGGAAGCAGGAGCTGGTGCTATTGCAAAGATGGGCTCGGTTTCGGGGTTCTGGAGGATCGGC	[0.99533766]
4031911_length_7402_cvg_12.9_tip_1	[0.99575234]	mdm-MIR10985	AGAAATGGCTTAGCTTGAAGTACTTGTTAATGGGTGGTGGAAAAGGTATTAGAATACTAATAACCACTCG	2e-23	4045883_length_14455_cvg_12.8_tip_1	ATGGGCTGGACGTTTTTGGTGTTTAAATGGTGTTAGACATATGCTAAAATTGGGAGAAATTAAAGTTGAG	[0.99540723]
4025511_length_6237_cvg_13.0_tip_1	[0.99624388]	mdm-MIR10990	TGCTGAGTTTTACTAGGAGTGGCTTGAAGATGTCTTGGCCGATCCAAAGATGTGCTTATTAACCTGGGCC	2e-14	4048535_length_30258_cvg_12.2_tip_0	GGGGTGCGTCAACTTGTCGGCTGAGTTCGGTCGGGGAGTAAAATATGTTGATGTGGCATTGGGCGCATTG	[0.99998982]
4045785_length_14324_cvg_13.2_tip_0	[0.99572793]	mdm-MIR10991e	AATGACTACAATTATTATAACTTTTAGAAAGATCCCTGTTTGTAGATGTTGGATCAAATTTCAACGGCTC	9e-13	3896027_length_1566_cvg_6.0_tip_1	AATGTTAGAATTCTAGTTCTTTTATAGTAGTATCTCACTGATGGCTCGGGCTCCCCTGGAAGGGGCCTTT	[0.99596179]
4048099_length_21492_cvg_12.8_tip_1	[0.99548501]	mdm-MIR10993a	GTTGGGAAATTTTTTAGTTGTGACGGGAATACAAGTGGTACACCACGTGTTTCAATAGGAGTGGTGGGAA	2e-13	4024757_length_6131_cvg_13.0_tip_0	GGGTGGGTGCCCCAGATGGAAATCTTGGCACACCCATCAGTTGGGGGTTCTTTGTTTCACGCTGGATGGG	[0.9966871]
4045509_length_13919_cvg_12.8_tip_1	[0.99591172]	mdm-MIR10993b	TGGTACACCACGTGATGTAATATAAATGTTGAGAAATTTTATTTTAAAGTTATTAACTTTTTAGTACACA	1e-11	4040885_length_10311_cvg_13.0_tip_1	AGGGAGTTTTGGGAGGTCCTAAGGAAGCTCGGAGTGGTTCGTTGGAAGAATTTGGACGTCGGGATAGCTA	[0.99580951]
4044815_length_13124_cvg_13.0_tip_0	[0.99683035]	mdm-MIR10993f	TTTTTCAATGTGACAGTATACGGGATGGTACACCACGTGTCACTATACAAATGGTGGGATATGTATGTTA	2e-13	4048209_length_22389_cvg_13.0_tip_1	TATCTGATGGATGACGATATGATATTAGAACATGTTTAGAACACCTCTTTATAGTATAGATGATGGATGA	[0.99724231]
4013865_length_4904_cvg_13.0_tip_0	[0.99678045]	mdm-MIR10995	TGATCTCGTCTGGTTGAGTCTTTGATGGCTGAGGTGGCTAGTCTTCGGCAAGAGATCAGAGGGCTCCGGC	2e-14	3919003_length_1801_cvg_14.0_tip_0	GCCTGATATGTTTAGAAACACTGTTAGGATCCATAGGGCTACCTCCCATTGATATCTTTCCCTCGCGTGG	[0.99672653]
4037279_length_8833_cvg_12.8_tip_1	[0.99545193]	mdm-MIR11000	ATTTCGGATAGTCGTTGGGTTTCACCGGTGCAAGTTGTTCCAAAGAAATCTGGAGTCACTGTGGTAAAGA	2e-13	4031267_length_7251_cvg_12.0_tip_1	TAACTGGCTATTGAGGTTCTCACACGTCGCCGTTGCACTTTGCTCGGACCCGACGCACTCCATCAAATTT	[0.99520778]
3890155_length_1514_cvg_12.0_tip_0	[0.99541374]	mdm-MIR11002a	AAGTCCCTTTTGTAGTAGTGTTTGCGGTCGGTGAGGATGAGCTTCGGCGGTGACTTGGGTGGTTGGAATC	2e-19	3955801_length_2388_cvg_13.7_tip_1	ACTTCAATTCAAACTCTTCGGTCTTCCTTTGGGCAGCCTCGGGATATTGAATGCATAGGGGTGTGGCATT	[0.99627302]
4036675_length_8642_cvg_12.5_tip_1	[0.99526081]	mdm-MIR11006	CCACCAACGCACCACCGGCTGAGGCATCTAGCATTTGGCGTTCAATGGGGAGGAGTCCTTCGTAGAAGTA	1e-11	3992053_length_3526_cvg_6.0_tip_1	TATGATACGTCTATAGGGTGTACTGAATATGTATGATCTGCTGACAAGTTCATTAGAGAAATAACCTTTG	[0.99740828]
4002457_length_4078_cvg_14.0_tip_1	[0.99557012]	mdm-MIR11007	CACTTTGATCCCTGAAATTTGAAATTAATAGAAGTGGTCTCTGAGATTGTCCACTATCAATCATTTTAAT	4e-11	4048609_length_34028_cvg_12.6_tip_1	TCAATAAATGGCTTTCGTCACCCTTCGGGTGTCGGCCAGCACGTGCCTATCCTGGTATTTGGGGAATATC	[0.99589454]
4012361_length_4770_cvg_11.9_tip_1	[0.99528467]	mdm-MIR11008	AAATGTTGAAGTGGCTTAACCGTGACCGCACAAATAGGGGGAGGATGGAAGTGTATGGGAAGTGGGAGAG	4e-16	4036179_length_8488_cvg_12.5_tip_1	TTCAATATTTATCGGAATCTAAATATTCTTAGATTAAAATGTTCATAAATTTAAATTAGGATAGTCTATA	[0.99615094]
4005439_length_4267_cvg_7.0_tip_1	[0.99734578]	mdm-MIR11009	GTGCATTAAGGGCTCGGTTTGCAATAAGAGTCTTGGCAGCCACCGGAGTCTTGTCCACTGACGCACCACC	1e-15	4011809_length_4728_cvg_12.0_tip_1	TGAAATAGGGAAAGGAGGATTTGGGATTGTATACCATGGCTACTTGAAAGATGGCACTCAAATTGAGGTT	[0.99628012]
4031313_length_7262_cvg_12.0_tip_1	[0.99552524]	mdm-MIR11014	GATGTTTTGGTGCAGGTCAATCACTTAATCTTTCCGGCTGACTTCTATGTGCTTGAAATGGAAGATTCGG	1e-11	4048331_length_24147_cvg_13.4_tip_0	TTGTTGGTTGAGTTGGGACCAGACCTCTGTCACAAATATGGTCTTGTTGAAATTGGATCGCACGCAACCA	[0.99537489]
3984127_length_3197_cvg_12.0_tip_0	[0.99547712]	mdm-MIR11015	ACTTTACCCGTTGGGTAAAGTGACCTGACCTGTTAAGGACCTGTTAAGATAACAGGTGTGACACGACACG	4e-11	3918013_length_1789_cvg_13.0_tip_0	GTAGTCTCATGTTTGGTTTGCACAAGGATTAGGTTTAATGGGATTAGATGGGACTCGCTGGGATTAAAGA	[0.99705712]
3723247_length_824_cvg_10.0_tip_1	[0.9961144]	mdm-MIR159d	CTGGGTGGATAGAGCTGCTGAGCTATGGATCCCACAGTACTATGTATCCTACGTTAGATCAGATCTGATC	1e-25	4045769_length_14309_cvg_13.0_tip_1	TCAATTTTATATAAATTCTTTTAGTGTTCTAAATTAGATGTGCGCTCTGAACACGTTCCTTAAATGCTTA	[0.99511476]
4039183_length_9553_cvg_12.9_tip_1	[0.99998259]	mdm-MIR164d	TGGGGGTCTTTGGGAGTTATGGCGGGTAATCGTGCATGTGGGTGAGTAGCTCCTGTTGGAGAAGCAGGGC	4e-11	4043559_length_12008_cvg_12.7_tip_0	AGTGCATGGCCGGATCTGAGATGTTGTAGCAAGTCCGTTGTCTATTCCATGGTATTGACATCAGCTCGAA	[0.99580949]
3926457_length_1897_cvg_12.0_tip_1	[0.99623606]	mdm-MIR3627c	AGATGGCAACAACTATTGGTGCAGATTGTGCAGTTGCAGTACAGTTAGTGCCATCTCTCCTGCGAACATA	9e-13	3820167_length_1108_cvg_6.9_tip_1	TGTTTGAACTGAATTTCGCGCACCCGTCGGATAAGAAGACGTGGATGGGGTGGAAATTGATATCAAATCT	[0.99704789]
3633565_length_675_cvg_12.0_tip_0	[0.99520933]	mdm-MIR3627d	GAGGGATTCATGTCGCAGGAGAGATGGCACGAGCTGCGCTTAAGCTAGTAGCATGTTCCATCCTCCTGCG	4e-16	4039673_length_9733_cvg_13.0_tip_0	TGTAACTAAATTTTGTTTTAGTTAGAGGTGAATTCAAAGCCGTGGACATATGTTTGATATGAATTGATCT	[0.99538426]
3815575_length_1090_cvg_13.0_tip_0	[0.9951471]	mdm-MIR396f	GCCGTGGAAAATTACAGGGAGGATCATCTGTACGTGCACTGATTATTTTTGAAGGGGAAAGAAACTGATG	2e-13	3578799_length_611_cvg_6.4_tip_1	CACATTACGTGCACGTGAAGAATGAGGAAGCGACACTGAACTTTTCGAGGTCGTTGATGGTGAAATTGTC	[0.99564244]
4045743_length_14269_cvg_12.8_tip_1	[0.99565726]	mdm-MIR399b	AATGACTACAATTATTATAACTTTTAGAAAGATCCCTGTTTGTAGATGTTGGATCAAATTTCAACGGCTC	1e-15	4031753_length_7366_cvg_13.0_tip_0	CGACTGAGTTGATGGAGTGGAGGCAATGTTGAGTGGATGGAAGGAGCGTTGCGGTCTCGGGGATCAGTAT	[0.99511641]
3907413_length_1674_cvg_13.9_tip_1	[0.99565912]	pla-MIR11602	ACAATGTCTTTGTCATTTGATCCAATAGCGTTCCGTTAGATAGGAACAGCTTTGATAAATACTGATAACT	4e-26	4027133_length_6476_cvg_12.9_tip_1	ATGAGCTATGTATAAAGTAAGACTTAATTAGGGTTGTAACCGGATAACAACCATTTGGAGGGAAATATAA	[0.99532836]
3990083_length_3438_cvg_13.0_tip_0	[0.99652471]	vvi-MIR171a	TTGGGGAGATACATGAAGTGCAGTGAGATTGAAGATGATATTGGCACGGCTCAATTAGATTAAATGACCC	4e-11	4043485_length_11947_cvg_13.0_tip_1	TGTAAACCTATGACGTCTATTAGTATAAATAGATGGATATGGGATAGAGTTTTGTGTGTGAAAGTTGTGA	[0.99530778]
4037465_length_8898_cvg_13.0_tip_0	[0.99608369]	vvi-MIR171g	CGAGATTTGGCTCGGGTGATATTGTTTCGGCTCAAGGAGTTGGTCTCTCCAACTGACGGTTCTAACATGG	5e-15	4039923_length_9859_cvg_12.9_tip_0	CTAGTGCACTATAAATATGATGACTTGCATAAGAAACCGAGTAAGTTCCTCCTGTCTTTATGTCTCTCAT	[0.99654233]
3720487_length_819_cvg_11.0_tip_0	[0.99616243]	gma-MIR5032	CACTCAATTCTTTAGATGAAATATAATGAAATAGAGCCGTTTTGAGGTTCCCTATGAAATGAGGCATGGA	4e-16	3544857_length_577_cvg_8.0_tip_1	TCCCAGCAGCAACTAGACACGCCAATAGGGGAGTTGACACTTGATTGAGAGGTGTCTCTATAGTTACTGA	[0.99542384]
3979915_length_3044_cvg_14.0_tip_1	[0.99628882]	gma-MIR5368	AAGACCCTATGAAGCTTCACTGTTGCCTGGGATTGGCTTTGGGCCTTTCCTGCGCAGCTTAGGTGGAAGG	5e-15	4041437_length_10602_cvg_13.0_tip_1	AGTTTGGGCGAGAGTAGTACTAGGATGGGTGACCTCCTGGGAAGTGCTCGTGTTGCATCCCCCACAGCCG	[0.99610313]
					4045599_length_14059_cvg_13.0_tip_1	TTCGGAAGGCATTGACATATACCTTGAGAATGTCGGAGGGAAATTTCTTGACGCAATCCTCCTTAACATG	[0.99565625]
					4040215_length_9971_cvg_14.0_tip_1	ACAGATTCTAGTGGGATTATAGGATCAGGATGTGTTGCCTTCTCCCCTGGACGTGAATGGCTGAAAGATT	[0.99728263]
					3649843_length_698_cvg_7.0_tip_0	CCTTAGGACATGGTCAAGCCGTTTTGCCCTGAGAATCGTTTGGGCACTGGAACTTAAAGGCATCCCTTAC	[0.99705556]
					4048499_length_28489_cvg_13.7_tip_0	GGGCATGTACATATAAGGCACATCACCCCCTCTCTGTTGGTCGATGTGGGATGTTAAACTAAGCCTTCAA	[0.99512632]
					4042997_length_11554_cvg_11.9_tip_0	GTCACATGTGGCAATCAAATTAGGGTGCGTTTGTTGCGCCGGACTATCTCGGACTGGACTAGCTTCAAGG	[0.99622328]
					4031077_length_7206_cvg_13.0_tip_0	GACCTTTTTAGGATAGAATCCTTGTTCTAAGCTGGGAGAATCTGAGAGGATATCTAGTAAGTAGATATTA	[0.99522951]
					3997225_length_3783_cvg_12.8_tip_1	CAACTGAGTTGGGCAGTTTTTGTTCATTCTGTTAAGGTGAGCGTCTTTGGAGGTATAGTGGGTATATTGT	[0.99702195]
					3857147_length_1287_cvg_12.0_tip_1	GGAAACTGGTAGTGCAGCCCCACAACAGTTGTAGAACTTGGCAGCGTATGGTGGATTGTCGGGTCCCAAT	[0.9958285]
					4026219_length_6342_cvg_13.0_tip_1	CGTAGATTTGGATGCGCTTCTCGATATGTCTACTGATGAGCTTGTCAAGCTCTTCCCTGCCAGGGCTCGC	[0.99655051]
					4044413_length_12718_cvg_12.0_tip_1	CTTCTTGTTCTTGATGATGTGGACCATACGGACCAATTAGATGCAGTATTGAGGATGAAAGATCAGTTTT	[0.99536181]
					4040397_length_10058_cvg_13.1_tip_1	GTGACAGGGCTAAAATGAGCCCTCTGGCCCTCGGTTGGAGACGGAGGCAATTATGGCCCTGCACTGTTCA	[0.99542862]
					4048383_length_25340_cvg_13.0_tip_1	TTGAGAGTCCTGACACTTCGGGGTGAATGATCAAATAGGCGATAACACTAGGTGAGTTTGACATCTCCTA	[0.99592246]
					4043263_length_11758_cvg_13.0_tip_1	TTGACGCCGTTAGAATATTCCGTCAACTTTGATGAAATATTCCCTCGTCTTCTTCCTTGGTTCGCCGGAC	[0.99505884]
					4023453_length_5963_cvg_13.0_tip_0	ATAGGGAAACTGCAATACGTAAGTGCAATGGTTTGCCTTTAATCGCACGAGCACTAGGGGGTCTCTTACG	[0.99514416]
					4039733_length_9765_cvg_12.9_tip_0	AAGTCACACTCTATTATGGCAGGCTTCAATTAATGTGATACAAGTACATTTGGGATGATTTAGTAGCCGA	[0.99699329]
					3972591_length_2806_cvg_11.8_tip_1	TTAAATTTGAACTATTCGGATGGCGTGGTCAGGAGGATCCCCATCCTGAGCTCAGGAGAGGATCCTCTTC	[0.99586421]
					4042755_length_11404_cvg_12.9_tip_0	TGGGGTGCATGTAGAAAATGTAAGGTGTATATTGAGAATGTGAGGTTTTAGGGTATTATGGGGAAGTATG	[0.99576319]
					4045925_length_14501_cvg_12.5_tip_1	GTATTAAATAAACAGGTCTAAATGAACTTTTAGATGGCTCTGGTTCTATCATACTTTCGTTGTAATATTT	[0.99633165]
					4024869_length_6146_cvg_12.0_tip_1	TCTTTAGGTTTGAAATAGAAAGAGAGTTGAGTTGATGTACCGATATGAAAGTTTTGAGGAACAGTGGCAA	[0.99675406]
					3928909_length_1930_cvg_14.0_tip_0	GGAGGAGGCTAGCTTAGCTGAAAGATGGTGATCCGTTCAAGGACGCGGGGTGCCCCTGATTAGAATATTG	[0.99671703]
					4035491_length_8292_cvg_13.0_tip_1	AGTTTGCAGGCTGCGCAAGAGGTTGCTAGCCGCTGCCCGTTTGAGATTTGCTGGGGATGTGGGTGATGAA	[0.99538116]
					3963381_length_2563_cvg_13.0_tip_0	CTGCAAAGGTTGGCGCTGCGTCCGCAGTCGAACCTCGCACTGTTGAGATGTCTGGTACAACGATGACACC	[0.99564193]
					4044055_length_12396_cvg_13.0_tip_0	TTTGTGTTTAGGTGCGTTGGTTAGAAGTGAACTCGTCCTCCTTGGTTCGAGCAGCTCCCTGGTAGCGGAA	[0.99508737]
					4031119_length_7213_cvg_13.0_tip_0	AGATAGGATCATCTACTGCCAACTATTTAAACGTGCATAAATTAGTTGTCCTTGAATGGTGCTAGCTCCG	[0.9968363]
					4031119_length_7213_cvg_13.0_tip_0	TGAACTTGGAATATGAGAGGCGTGCCTTTTCATCTTCTCTTGATGACACTCTCATCTTCAAGTGGGTGCA	[0.99532332]
					3545409_length_578_cvg_5.2_tip_0	CCTGGATTTTGGGACTCGATTCGTGTCGGATTTGTATCTTCCTACGTCTGGGCTCGACGGAGAAGCACTG	[0.99507742]
					4040637_length_10186_cvg_13.0_tip_0	GGCTTATGCGATCTCGAAGCATATATAAATAAGTTTGACAGTTGGATTGTTGAAATTAGTTTCGTAGAAT	[0.99506552]
					4048111_length_21554_cvg_13.0_tip_0	TTGTTGCACCGTATTATCTCGGACTAGACTAACTTCAGGGACTAAGCTGGATTGGCTTGGCATGGACTAA	[0.99570973]
					3785031_length_981_cvg_13.0_tip_0	AAGAAATAGGCGTTTTGCCAATTTGATGTTGAACGGAAGTGGGAGGAAACACGTGAAGGTATGAACTATG	[0.99551951]
					4042365_length_11150_cvg_12.7_tip_1	TTTTGGGGTTGGATTTCAAATTGTTTAGTTAAATTTGGGAACCATGAAAACCCATTTGAATTTAGGGATA	[0.99506312]
					4001135_length_4000_cvg_12.6_tip_1	AAGGCATAAGTGCTTTGGGCAAAATGGGGATTGTGAAATTAATTGAAAATTAAGAATGTTTTTGGCTGTG	[0.99503137]
					4007481_length_4407_cvg_12.0_tip_1	CGAGCTTTCGGAGGTTGCGTTTGATTGTATCAGTGTCGGGTTCAAATTGGGTGCGAGGGACCTGTGGGAG	[0.99544167]
					4048629_length_35292_cvg_12.8_tip_1	TACCACCGTAACACGATATTGTCCGCTTTGGGTCTTGACCACTCCCTCACTGTTTTGTTTCTGGGAGCTC	[0.99654347]
					3862493_length_1318_cvg_13.0_tip_0	TTTTTGCATAGAGATGAAATATGTAGCATTACAATATATGTTTGTGAGATTGAGAATGTATTGTTGGATT	[0.99639731]
					3970471_length_2744_cvg_13.0_tip_1	AAAGGGTTTTGGAGTTGTTACCTTGTCGGAGAAGATGTCGGCGGTTAGAGTTATAACCTCGGCTTGGGTA	[0.99626911]
					3763023_length_919_cvg_13.0_tip_0	TGATGAGAGATTAAACCTTTGATGGGGAGGCAGTCCGGCAATAGCACGAGCAACAGCTGCAGCAGCCGCA	[0.99588677]
					3994833_length_3659_cvg_11.9_tip_1	ATTCCGAATTTCTGGGACACGAGGGATTGAGGTTGGGGTGCAGAGAGAAATTTGGGGAAATGGGTTTGCT	[0.99696193]
					4048079_length_21322_cvg_12.8_tip_1	AATTAGATTGTTCGTCTCCGCAGGCCATACGGAATCCGATCTGCTCAAGGCAGCTGCATCACTGAAAGGT	[0.99587926]
					4048133_length_21633_cvg_13.7_tip_1	CTTTGGACAAGATTGTTGAATTGAAGGAGAAATATAAGTTTCGTGTTTTATTGGATGAGAGTAACTCGTT	[0.99513218]
					4020003_length_5525_cvg_14.0_tip_0	ACTAGCCGTGGTTTGGCCGGAAAACGCCTTGAAATCCTCGGATGTCGCTGGAAACTGGGTAAGATTCAAA	[0.99605499]
					4047661_length_18983_cvg_12.9_tip_0	TCTTTAAGCAAATGGGTCCTGGGAATCCTGGTAGTCGGCCAACTTAGCTGACTCTGTTTTTTGGCTTGTT	[0.99712765]
					4002765_length_4098_cvg_13.0_tip_0	TGATTTGGGGTCGAGAAATCTCAGTTGGGTCGATGAATATGGGTCCAGTGCTGCATTCGGGTAACTCAGT	[0.99545598]
					4048527_length_29655_cvg_13.0_tip_1	CTTCTAAGACAGAAATTCGCCCCTACACTAGTGCAGTAGTTCAATGGACGTCTATCTTGCAGGATACAAC	[0.99570983]
					4000397_length_3955_cvg_13.5_tip_0	CATGCCATGGGAAGTGGACAATGTTATGCACTTAAACAATTGGCTCGTAGGTTTTCGTATGACAGGATTT	[0.9957145]
					4048353_length_24659_cvg_12.9_tip_1	ACTTGAAAATGTTGCCGATAGCCTTCATCAGATTTGGGTCACTTTTGTCAATGTCCCAATTGGCCTGTCA	[0.99513511]
					3922491_length_1844_cvg_15.0_tip_1	ATTTGGTGTAGGTAGTCTTGGTTTAGCAAATTGGCGGCAAGATTGCACACGCCTCACTCCGTTGTAAGTT	[0.99515338]
					3924123_length_1866_cvg_8.5_tip_1	GCAGCAGGATTGGACTGTCTAGAAGGTTAAAGATGAGCTTGAGCCTTGAGGGTTGGTGAGGGTGGTGGTG	[0.99581707]
					4043593_length_12035_cvg_12.3_tip_1	AAACCCTGATTGAGGACGTTACTGTACCTAAGGATGTAGGTCTTCAAATCCTGACTGAGATCCTGGATCA	[0.9964497]
					4016545_length_5156_cvg_14.0_tip_1	GTATGAGGGTGTACGAACTAGAATTGTTGATGGTAGGCTTGAATTTGGATAAATTTGGGAAAGAACCGTG	[0.99664191]
					4000031_length_3933_cvg_11.0_tip_1	AGATTGGAATGGGATGAATTATTAACTCCTTAGATAAACAAGTGGATACTTAGGTGAGTTGTAGGAACGA	[0.99722599]
					4048237_length_22854_cvg_12.3_tip_1	TATTTGTAACCGTTAGATCAAATTTCAACGGCTCGGATCCTGTATTAGGTGGATTAGGTGGAAAGGGATC	[0.99999565]
					4036761_length_8669_cvg_13.0_tip_0	TTGGGTTTGGCAGCTGGATGTGGGAGGCAGAGGAGTTATTGGGGATCGATGGTCCATGCGGATTCTCTGG	[0.99734099]
					4022015_length_5766_cvg_13.0_tip_1	GGAGAGTCCACTGCAGTAGCTTGCTACTGGGTCTCTTGTGCGTCGCCCAAGCGTTGCACTACAGCTCGGG	[0.9950631]
					4047673_length_19029_cvg_12.2_tip_1	GGTTGATGGATCGGCTATTGGCCTATCCAGTGCTGTCTAAATGATGTCGACGGGCTGGTCTGGGCAGTGA	[0.99646911]
					3913545_length_1739_cvg_6.8_tip_1	CAAACAGTGACATGTTGAATGACGCACTTTGACTAACCGTTCACTTGTTAGACGACATATTAGTTTGTGT	[0.99520882]
					3988053_length_3352_cvg_10.3_tip_0	ATGGGAGGAGGGACCTTGCATGGGCTTATAAGAGGTTGGGTTACTCTCCATATTGCCAATTAGTTTTATG	[0.99500982]
					3971009_length_2761_cvg_13.9_tip_1	CTCTTCGGGAGAATATGCAATGCTGGCAGATTTAGTGAGGATGAGGTAAAGTAGTTTTGAAGGCTGAGAA	[0.99581001]
					4048067_length_21284_cvg_13.2_tip_1	GTAGCAACTGTTTTGTAAGAGCCAAAGAAACTGTACATGGGCTGGGGATGGCAGTTGCTATTTCATCCCA	[0.99734606]
					4047691_length_19129_cvg_12.8_tip_0	GAGTTAGCAATATAGATACCTTAGTTAATGAAACACTGAAACTATAGGCTTTATTCAAAGTATCTGATGA	[0.99596051]
					4043955_length_12327_cvg_13.7_tip_1	TGAAATTAGCTCGAAGCTCTCGGACCTAATTTCAACTCCTTGAAACTACGTGTTTCGATGTTGGCTTAGA	[0.99523468]
					4047557_length_18451_cvg_14.0_tip_1	GAGGCATGTTGGCCGTCACGTGAGGGTGACGTAGCCATGTGCGCAGTTCGGAAATGAGATTGATAATAAG	[0.99998496]
					4039185_length_9554_cvg_13.0_tip_0	GAAATGGTGGATCAAGGAGTCAGGCTAGATGTTTTCACCTATAACACTCTAATTTATGCATTGTGCCAAT	[0.99502935]
					4000463_length_3958_cvg_13.0_tip_0	CATCGGATATGGACTGAACTGTCTCATGACGTTCTGAAATCAGCTCACGTACCGCTTTAATGGGCAACAT	[0.9967725]
					3973139_length_2823_cvg_13.0_tip_1	GGTTTGGCACCTCAATGTCAGCTCTTCACCACCTGGGGTTGTAGTATGTTCCAAGGGTTGGGCTATTCGC	[0.99573715]
					4048643_length_36999_cvg_12.6_tip_0	TAGGGGTTCGACGTCCTCGTCGGCACACTTCCGGCCAGGGATTGGCTCTGATACCAAACTGACACACCCT	[0.99629496]
					4027175_length_6481_cvg_12.0_tip_1	TTTAACTTAGGTGACTGGGTACGGATAGAGCACTCCCCATTAGCCACGGGCATACGTACTAATCTTCCCT	[0.99540742]
					3671607_length_731_cvg_13.8_tip_0	ATTCTTTCATTAGCTTTTGATGTGATTTCACGTGTTCTTGAAACAGGGCCTGTAAGTTTCCTGATTAGTA	[0.99519804]
					3958881_length_2458_cvg_13.0_tip_1	GCGTAAGCCAATCTGGGCTGTTTATTTAGAGGCTTGTATACGTCTTTGTGGTAGATCAGCGTCAACTGCT	[0.99516909]
					4046359_length_15293_cvg_12.9_tip_1	AGGGTCGTAGCCCCTGAGCCTCGATTGATGGCACTCGTCCTCTGGATAGGTCTCACCTATATGCGAAACA	[0.99628335]
					4033861_length_7859_cvg_13.0_tip_1	ACACTCTTTTGTAATCTCCGTTTGTTTAGTGAAATTCCTCGCCGTGCTTCACCGTGGACGTAGGCTTTAC	[0.99597929]
					4012231_length_4762_cvg_13.0_tip_0	TATTTAAGGGTGAAGTGCCGATTTAGTCCTTGAACTATCACGTCAGTGAAAATTAGGTCCCTGAATTATT	[0.99548922]
					4048607_length_33847_cvg_12.9_tip_1	GTCACTTTGGGTCAACTCGTTAGACCTGTTAACACCCATTAACACCCGTTAGTTGAAGATGTTTTAGTAA	[0.99998107]
					3697711_length_775_cvg_7.7_tip_1	TCTTTAGTTGGGTGGTCCCTGTTTGGATTGTAGGCTGCAACTCGCCTACATGAAGTTGGAATCGCTTACC	[0.99543355]
					4048641_length_36245_cvg_13.0_tip_1	GGGCCAGTCTTTCACGTGTATGTTCACATCTGCATCGTTCGCTCACCTTGGATCCAAGTTTAGGTGCCAA	[0.99528963]
					4019173_length_5432_cvg_12.9_tip_1	TTAGCTTGGCTTGGACTAAACATGATAAGAATAGTGAAGTGTTTGGTGCAGTGGGGGACTAAATTAGGAA	[0.99619369]
					4036819_length_8683_cvg_13.0_tip_1	CCATTTTGATGTGACAGGTGATGGATGATCAGGACCTGGGCTTCTTTGCCAATTTTCTCGGCATCTTCAT	[0.99673266]
					4045937_length_14526_cvg_12.0_tip_1	TCGGGAACGCGGACACAGGTGGTGCATGGCTGTCGTCAGCTCGTGCCGTAAGGTGTTGGGTTAAGTCCCG	[0.99999536]
					3702223_length_783_cvg_12.0_tip_1	GCGCTTGAGGTAGTAAATGACGAGTTCTTCGTCTGTTGGGTGGAACCTGAAGCCGGGAGCGAGGGCAGTC	[0.99739133]
					4041767_length_10769_cvg_12.8_tip_1	TCACTTTTCTGAGACGGTGGTGCAGGCAACAGTATTGGGGCTCTCATCTTGACAAATCTGGAGGCGGAGC	[0.99512111]
					4021075_length_5649_cvg_13.0_tip_1	CTCGCTTAACTTCGGTGTTCTGATGGGATCCGGTGCATGTGACTTGGTATGATCGCATCCGTTAGTCTAT	[0.99713825]
					4029757_length_6943_cvg_12.0_tip_1	GGCGGACGTCCTCGAGAACCAAGTCGACGTTGGGAACCGTGAGTTCGTACTGCTTGGCGGAGTAGAGTCC	[0.99595448]
					4004563_length_4207_cvg_13.0_tip_0	CGAATTGAGGGGCATTTTGGTCCGCACACTGCCCTAGAACAGTAACCAGAAGTTTGGGTTTTAGTATATA	[0.99525096]
					3749191_length_883_cvg_7.2_tip_0	AGTAAGTTTAGCGTCGAAACGGAGCCTGAAACCACGGTTTCCATTGATACCGTGGATGGATATCTTAGTC	[0.9951791]
					4048659_length_46765_cvg_12.9_tip_1	TGAACCTTCTATTTGGCACCGTTGGATCACTAAGGTCGACTTTTGTCCCTGCTCAATGGGTGAGTGTTGC	[0.99998851]
					4047909_length_20225_cvg_12.7_tip_1	GTGATAGATCAAAATTCATACAGGCTTCCCTGGGATTGGCCTTGGCTTTTTGTGCAGCTTGGGTGGAAGG	[0.99998171]
					4004981_length_4234_cvg_14.0_tip_1	TGCTGAGTTTTTTTAAACTCTAATCGTAACTGTAGGTTGATTTGGACCTGGGCAACTATGAACGCTTCCT	[0.99547467]
					4022943_length_5893_cvg_14.0_tip_0	GTACGATCCTATAGAACAGATCCTGTTCAAGTAAGGTCGTGAACTGCTATCCTTTGTTCGGGTATATGAA	[0.99590422]
					3854619_length_1273_cvg_8.5_tip_1	TTGGATCGAAAGATGTCTTAAGTTTTTTGAAATACTTTTTACATGAAGATGAGAAATTGGGTGAATCAAG	[0.99563748]
					3739481_length_860_cvg_11.0_tip_0	AAGAGGCACTGCTCAGTCGTGCTCGGCCGTGGCAGCTCTAGTGGCCACTGTGGTCTTTGCAGCCGCCTAC	[0.99645095]
					4046875_length_16373_cvg_13.0_tip_0	TGGCAAAGTTGGCAAGAAATGGCATTTTGGAGCATTTTAGAGCAGTTTTGGGCTTGGAATGGATAGCACA	[0.99998576]
					3461763_length_513_cvg_17.3_tip_1	GTGCGGTGCTCTTCCAGCCGCTGGACCCTACCTCCGGCTGAGCCGTTTCCAGGGTGGGCAGGCTGTTAAA	[0.995026]
					3627821_length_668_cvg_6.0_tip_0	GGAGTTGGGCCGTGTGGCTTGGGCGAAGGCTCAGGCTTCACGGTTCCTAGGATGGAGGGCACTGCGTAAG	[0.99636635]
					4026671_length_6404_cvg_13.0_tip_0	GTATACACGGAAGCCTGGGATTGATTTCAATGAAACTTTTGCTCCTGTTGCAAGATTGGATACCATCAGA	[0.99600169]
					4015737_length_5072_cvg_7.0_tip_1	ATAGTAATACACGGTATGGGACGTGCAGGTCCTCGTGTTTTATTATATAAATTAACGAGTGTAGCCGAGG	[0.99661396]
					4039761_length_9778_cvg_12.9_tip_1	GAGAGATTTTTCAATGTAACCGATACACAAGATGGTACACCACGTGTCACTATACAAATGGTGGGATATG	[0.9950029]
					4048195_length_22236_cvg_14.0_tip_0	GATGGAGAATGGGCTCTGCATATTGAGGGCCAAGTACCATGTTTGTAAACTGTTTTGGTTCTTGTTGAAC	[0.99694645]
					4003899_length_4166_cvg_13.0_tip_1	GAAAGGGTGGACTTGGATTCCCGATAATTTGGATAGTTTGTATTCGTGCTCTTGTGGGTTGAGCTGTTTG	[0.99518699]
					3845311_length_1223_cvg_11.1_tip_0	TTAAGTAATAATCATAACTCTAAACGTTGAACTGTAAGGCCTATTAGCTCAGTTGGTTAGAGCGTCGTGC	[0.99530784]
					3894467_length_1552_cvg_13.7_tip_1	GGGCTGTGACACTAGGGGTGGTGGTGCAGTTGGCTGGCGCGTAGGTCTTATAGCTTCTGACTAATCCTGA	[0.99526958]
					3994251_length_3632_cvg_13.0_tip_1	AGGCAGGATGAGGTGAAATTAGAAACGAGGCTTGGACTGTTCTTGTTTCATTGTAAGAATTAAGAGTTTT	[0.99998553]
					3962803_length_2549_cvg_14.0_tip_1	TTGTTTTCTGAGAGTTGTGCTCGGATCCTTGCCAATATTAGATGCATGCACATAAATATCTAAGTCTATA	[0.99533986]
					4038551_length_9316_cvg_13.0_tip_0	CTATGACAGGTTTGTGGGAAACCTGCTCAAAGGGCAAACTGTCGGTGTGATTGGAGCTGGCCGTATAGGT	[0.99581983]
					4031061_length_7202_cvg_13.8_tip_1	CGTTTGTAAATAACACAGGGCAGGGCGAGGTGGGTTTTGGAGTTTTCAAAATACGATCCGGACCTAACCC	[0.99520079]
					3709583_length_797_cvg_5.0_tip_1	TTGCCGTGAAACGGTCGGAGGTGTTCGGAAATTTCCTCGACACTCACGGCATCGCCGGAGCTGGGTGTGC	[0.99675047]
					4048623_length_34757_cvg_13.0_tip_1	ACCTAGCACGAGCCTTTTTGGGAGCTCACTGGCTTCGAGTTCCGTTGGAACTCTGAAGTTAAGCGAGAAA	[0.99509788]
					4031331_length_7266_cvg_12.0_tip_1	GTCTGCACTAACTGAGAAGCAATACTTTGGAGTTTGGAATATTGTCTTTCTCTACATGAGTAACTAGATT	[0.99519511]
					3943083_length_2143_cvg_13.8_tip_0	TGTTGCGGGTGTCTTCACCTCTGAAACTAAGAAACACATCATACTGTCTTGGAGGTGACGAGATAGCAGC	[0.99506971]
					4045673_length_14163_cvg_12.9_tip_1	ATGGACACTTTTGATGCGGTCCCTGCTATCAATATTCTTTGACTGAAACCTTGTTAGTTTTTAGTTTTTG	[0.99574463]
					4047949_length_20454_cvg_13.0_tip_1	CTTCAATTCTTGCAGGTTTGGCCGGAAATCCCGCGATCACCGTTTCTTAGATCTGAAATTGAGGAAATTC	[0.99661173]
					4001987_length_4050_cvg_12.0_tip_1	ATGTTTTATTTGGATTTTGATGCAGGTTCCATTTCGGGAAATCCTGAAATACCGAAAATATTTTGGGAAT	[0.99672238]
					3893369_length_1542_cvg_12.0_tip_1	AGGCTCAGTGCAACTTACTTGGTCGGATGTAGAGGACCTCTCGGAGGACTGACTAGAATCTTGGGTGCCC	[0.99998355]
					4018733_length_5387_cvg_13.0_tip_1	CAAGAATAGAACTCCGGCGAGGGACACATCGAACTTGGGATCCCATGAGCTCGAATTAGTCTCGCTTGAA	[0.99534456]
					4040771_length_10251_cvg_13.2_tip_1	ATGCATATGTTGACACACCCCGACCTGAATCAGGACGTGCTGGCCGTCACGTGAGGGTGACGTAGCCATG	[0.99543271]
					3918457_length_1795_cvg_12.9_tip_0	GTCTAGCTTTAGATTTATACTAGAAATATTGCCCGCGCGTTGCTGCGGGATTAGAAATCGTATGGATAAA	[0.99541335]
					3908655_length_1687_cvg_11.0_tip_0	CAAGTGGGCCATTTTTGGTAAGCAGAACTGGCGATGCAGGATGAACCGGAAGCCGATTTACGGTGCCCAT	[0.9950074]
					4048561_length_31073_cvg_12.7_tip_0	TGTAGACTGAACTGTAAGGTTCTAGTAATAAATTTTAGTGGAACCGCACTGAACCGAACTGTTGATATTT	[0.99998591]
					3961211_length_2512_cvg_13.0_tip_0	GCTGATCTTCATGCCAGGCAGGTGTGCGATGGTCATTTTAGTCTGTAGGGTTCGAACGGGTTGGGTGGGT	[0.99551906]
					4043909_length_12294_cvg_13.9_tip_0	AGAGTTACACGTTTGGACTGAGTGAGAGAGAGATTTAGGTAGGTGCTCTGCCAGGATCTATGGGATTTTC	[0.9956808]
					4042963_length_11525_cvg_13.0_tip_0	CTTCTGTCGCATACCGTCTGCCGTCTCGATGATGAACTCGGTGGAGAAAATGTTCGTAAGCTTGGCGCCG	[0.99745478]
					4044779_length_13084_cvg_13.0_tip_1	TCTAATAGGATTAGATGCAGCCTTAAATAATCGAGAAATTTTATTTTGTTGGGGAGTTGATTAGGAAAAG	[0.99657427]
					3910861_length_1710_cvg_11.8_tip_0	TAATTAAATGAGGAAGATAAAGAAGGTACCTTTCTTGAACATGGCAGGTCTCAGGGGACTGCACTGAAAA	[0.99574918]
					4040219_length_9974_cvg_14.0_tip_1	CAGGTGTCGGCCAGCACGTGCCTATCCTGGTATTTGGGGAATATCGGGATTGGGGCGTGTCAACGTAGCT	[0.99519076]
					4019295_length_5449_cvg_13.0_tip_1	AAATCTGCAACGATTGATTGAGCACTGAAGATGCAGAAACTTATTGGGTGTCGGTGCAAATGAATACGAA	[0.99524661]
					3785673_length_983_cvg_7.5_tip_1	AGCCCTGTTCTTAGTTAGAGCTTGAAATAATCTGGCCGAGAGGAGAAGAGTTACAGTGCACTGAGATCGG	[0.99538934]
					4004489_length_4202_cvg_12.0_tip_1	TTTTGGAGTTGTATTACTCTGATGGATCTTAAACTTGGATATGTTCTAGTTCGCAAGTTAAGGAACAACT	[0.99524331]
					4028307_length_6677_cvg_14.0_tip_0	TGGTTAGTAGATTCAATGACCATGTATGATATTGAATGTATTTGTCTTTTAGATTTGAGCGTCTTGGAGA	[0.99589694]
					3888207_length_1498_cvg_10.0_tip_1	TTACAGAAAGGATGCAGGGCTTAGGCGGAGCTGCTGTGAAATGGATGGTTTGTATGAATGGGCGCTGCTT	[0.99559081]
					3810107_length_1069_cvg_8.6_tip_0	CCAAGGTTTTTGGGACGAAATCGGCCCGGGATTAGGCACACCCATTTCCGGCGAGGCCGTGGGTGACTAG	[0.99509458]
					3450133_length_506_cvg_4.0_tip_0	AACGTACTCTCCAGGTGGGATACTTAATGTGTTAGCTACAGCACTGCACGGGTCGTGTCACATCCCAGTC	[0.99535859]
					4047867_length_20043_cvg_13.0_tip_0	TTTACACTCAATGGGGAGTGTTGCAGTCCTATTAGATTAGGAATGTGATTGTGTAAATTCTAGTAGATCT	[0.99510195]
					4037687_length_8976_cvg_13.0_tip_0	GAAAGCATGGCTGTGTGCATTTTTTGGGATTAATTAATGGGTTAGTGCACAGGGTCCAATGAGGACAGAA	[0.9973611]
					3933719_length_1996_cvg_14.0_tip_0	AGCTCCAGTTGATTGCAGCAATGGCAGGTGCTGAGCCGGAAGAGGAGCTGATATGTTTTTGAAGTCTGAT	[0.99626894]
					3966729_length_2646_cvg_13.0_tip_0	TTTCAAGAATGGGAAACAGTGGATCTAGCTCTTCTTAGTTTGTTAATAGCCACTTTGTCTGATGATGCTA	[0.99693902]
					4020991_length_5639_cvg_13.0_tip_1	CTTTCGGATAACACGCGCACCGGCGTGGGAGAGGTTGATTTCGGATGGGGAAAGCCAATAATTGCCGGAC	[0.9964696]
					4043251_length_11748_cvg_13.6_tip_1	ATCAGGTGCTAAGAATTTTAATGAAGTTAGTGAAAGATACCGATCTGATGGGTATTTGGTCTACCTTGGA	[0.99590909]
					3831273_length_1157_cvg_7.0_tip_1	TACAGATGGGTTCGTGAGGATGAGTGGAGCACGATGGTGGTAATTTTAGGCTCGATCTATGGAGTTTGAT	[0.99589511]
					4048009_length_20770_cvg_13.0_tip_0	CAGGCTCAGGGACGTATTCACCACATGTCACTGCAGGATGCTTAGAATAATCCTGATTTGATCATGGGTA	[0.99619757]
					3992975_length_3569_cvg_13.0_tip_0	TCACTAGTATGTGGAAGGGTCGTAGCCCCCGAGTCTCGCTTGACTGCGCTCGTCCTCTGGATAGGTCTCA	[0.99563888]
					3937283_length_2049_cvg_11.0_tip_1	TTGAGAAATATGATATTGTCCCTGTACTGAGCATTGTTCTTGAATGCAGAAATGCAGTCGGATAGAAGCT	[0.99605054]
					3846447_length_1229_cvg_7.7_tip_1	GGTCCGGGATAGAGATGTATATAGGACAGTTGGGCAGCCTAGTTTTTCGTTTGTGAATGAACCGCTGGAA	[0.99699172]
					3995697_length_3703_cvg_13.0_tip_0	TGAGGATCTTCAAGGAACACCCAAGTCTGGGCAGTGATGGAGAAGAACAGCAGCCATGGCTGCTGGCAGC	[0.99585585]
					4047959_length_20470_cvg_13.0_tip_1	AAATAATAGATTTAGGATTTGGGCTCAGCCCGTTAGAATTAGGTTTTGTTAGAGATTAGGGTTAGTTTAT	[0.99647956]
					3861533_length_1313_cvg_13.0_tip_0	AAAGCTCTGATGTCGCCTCACTTTGGGATGGGTGATGAGGTTAAACTGCAAAGGTGGGAGTTTAGGAGCA	[0.99999101]
					3985705_length_3260_cvg_11.0_tip_1	AACTCGCTTAACTTCGGAGTTCTAATGGGATCTGGTGCATGTGAGTTGGTATGATCGCATCTGTTAGTCT	[0.99642932]
					3919127_length_1803_cvg_14.0_tip_0	TTTTCACTTGCATTGCAAACTTTTGAGCGTCTTGGCTGACAGATCAAATGCAATGGTGCAGTCCATGGTG	[0.99621279]
					4008781_length_4498_cvg_6.9_tip_1	TTGCTTTTGTCTTGGCAAGTGCCTAAATGTTTACACTTACAGTTTAACAGTAAATGATAAATTGAGACAA	[0.9957191]
					3769355_length_936_cvg_23.5_tip_1	TAAGAAGCTGGCCGCGGAGGATGACCTCCGCATAGCTAGTTAGCAGGCTGAGGTCTCGTTCGTTAACGAA	[0.99570294]
					3602349_length_636_cvg_7.0_tip_1	AAGTTGGCTGGCCGTCGGGGTCGATAGGAAACTGGAGGCAGGGTTAGGGAGAAGGAGAGGGGTTGAGCGC	[0.99612653]
					4028773_length_6756_cvg_13.0_tip_1	TCCAGGTGTATTCAATTAGAAATTGATTTTAAAGATTTTGAGAAAGTTGAGGAATTATAGGGAAATAGAG	[0.99645602]
					4045529_length_13944_cvg_13.0_tip_0	ACACGTGTCTGGCCTGCAGGACATATATTTTGCCATCTTAACTTGAAGGGAAATATAAGTGTTAAATGCA	[0.99654813]
					4048625_length_34956_cvg_13.0_tip_1	CTGGGCAATGTGGGATCTTACAATCCACCCCTCTTAGGGGCTCGACGTCCTCGTCGGCACACCACGGCTA	[0.99548503]
					4036115_length_8469_cvg_12.9_tip_1	GAGCGCCAAGGTGGTGGGACATGGTTCAACTCATTTGGCAGGGCTTTCCTGTTGCAATTTGCAGGCTCGC	[0.99643461]
					4040893_length_10315_cvg_13.0_tip_1	ATTAAATCGGTGGTGGTTTGGAGAGGATAGATGGTTAGATGGTTAGATGGGAGGAACTCGTGACAGGAGG	[0.99629934]
					4030721_length_7137_cvg_12.4_tip_1	AGAATCGAGAAGATAGGTGGTGTAGGTGCCTGGGTTCTCTAAGTCTGGGATGTCGTCAAGGAGAACAATC	[0.99618778]
					4008123_length_4449_cvg_13.0_tip_0	ATCGTTGTCTTAACTTTCCGTGCGTCGGATTCTGTAAATAGAGTTGAACACTTCAATTTTAGTATGCAGA	[0.99998805]
					4035675_length_8347_cvg_13.0_tip_0	CCTTTCGCTGTTGGTGAACAGTGCCTGGGGAGACTGAGCTTTAGTATATACTAGCAATTGATATCCGTGG	[0.99679092]
					4047611_length_18666_cvg_12.9_tip_1	TGGTGGATCCTCTTGGCTCCACGTGTAGGGTGAGTCCCCTTGGCTCGACGTGGTTGTCGATGTTGGATCT	[0.99672302]
					4043907_length_12294_cvg_13.0_tip_0	TTTGGTGCCAGGTCTTGATGGGCTTGGGCACATCTTTACCATGGATCTTCAATTCCAATTGTTTCCGATA	[0.99604086]
					4048657_length_44488_cvg_12.8_tip_1	AATAAGAGCTTGAAGTTAGCTCTGAAATGTGCCTTTGTAGGGCCTTAGGTGTAGGCCTTGAGGCTCACAA	[0.99517698]
					4046255_length_15086_cvg_13.0_tip_0	TTTGGGAGTAAAGAAATGTATATGTCAATTCTTCCCTTGATCCTTTGATGGAGAGGCCTATTTATAGGCT	[0.99683093]
					4041043_length_10389_cvg_12.6_tip_0	AGCTTTAGAAGATTGTCTAGAAGCATCGTTAGCCTCTCGTGCACTTCTACTATCACACTGTATCTGATAA	[0.99572172]
					4009423_length_4544_cvg_12.8_tip_1	GGCGGCACGTAGCGTTATTGGTCCGTCGTTTGTCGTTCGAAGGGGACACTCAGGCAGGCTGATCCAAAGG	[0.99536819]
					4036567_length_8613_cvg_12.9_tip_1	TAGAAATTCTGAATGGACGAAGTTTTGGCTTCCCTTTCCGGCTATACTTGATTAACTGGGAACCTTTTTT	[0.99693095]
					4031237_length_7245_cvg_14.0_tip_1	GCTGCCTGATGATCCTTTTCCACCGTTGGACGATGGTGACGATGGTGATGATGATATTGGCAATTTCATC	[0.99517979]
					4035617_length_8331_cvg_13.0_tip_0	AAAGGACAGTTGGGACTTCAATTTGTAAAAGATGTGAGATATTAGAACAATGACAATAGAACTGCCAATC	[0.99669732]
					4044077_length_12414_cvg_13.0_tip_1	GAGAAATTTAAGGTGTGATTTTGCATATACCTTGGTGGGTTCACTCGCCGGATGAGTGTCTCGTAGTCGT	[0.99523241]
					4039063_length_9505_cvg_12.0_tip_1	TGTGTTTAGGTGCGTCGGTGGGAAGTGGCACCATCCTCGCTAGTTCGAGCTGCTCCCGAGCAATGAAATA	[0.99682876]
					4031911_length_7402_cvg_12.9_tip_1	CTTCTATACATTATATGCAGTGAATGGGGCGTCAACCTTTTGGATTCAATATGTGATGGCCATGTTGACA	[0.99519404]
					3998317_length_3839_cvg_13.8_tip_1	GAGAACTTTTCAATCTTTTGTCCAGGACACTGAGGGGATGGATTGAGGAGCAAAATGAAAGATCTGTCCA	[0.99687857]
					4046523_length_15590_cvg_12.9_tip_0	GAGGGTGCGTGGGTCCTCCTCAGTGAGGTACTTAGTCTGCAGTGGATCATCGATGTGTCTTCAAATAAAG	[0.99581164]
					3984445_length_3210_cvg_14.0_tip_0	TTAGTTGCTGGGGATGTGGGAAATTGTCTCCAATTTTTTAAGTTCTGTGAAACTTTTAGAGAGGTAGTTC	[0.99588759]
					4037319_length_8843_cvg_12.4_tip_1	TTTCTTGAAATTTTCAGGAGAATGTGATGGGAGTGACTTATTTATGTGCGTTCTGTGGAAATGGAAAGAC	[0.99512877]
					4041713_length_10738_cvg_12.2_tip_0	AAAATTAAATATAAATAGTACTTAACAGAAACTGAGTGCATGATGTACGATGAACGGACACGATTGATTG	[0.9962403]
					3793271_length_1008_cvg_14.0_tip_0	TTGAGTGCTGCGTTTATTGCGGTTCGGGTGGCAGTGGGGATGGCTTTGTTTTGAGCGTGAGAGTGAGTGA	[0.99563485]
					4021251_length_5672_cvg_13.0_tip_0	GAGCTGCGGTTGGGGTTGCGTGGATGTAGACATTCTCGGCGGCGCGCTCCTCCTCGCTGAGGACTTTGCC	[0.99526969]
					4045051_length_13352_cvg_12.9_tip_0	TCTATTTTCTGGACTAGTGAAAGGGAGTCTAGACGTATATCTTTTGGGTGAGCTGCCAATGTATTTTGTA	[0.995421]
					4047073_length_16852_cvg_12.8_tip_1	ACATTTTCAGTGGGGGCATCCCAACTCATATTTATAGATGTTCAACTGAACCCCTGGGTGAGCAGGCAAG	[0.9961587]
					4048529_length_29662_cvg_14.0_tip_0	TTTATAGGACGGCAATAGGGCCGGCAATGCTTTATGGCACGGAATGTTGGGCGGTGAAGCATCAACACGT	[0.99577166]
					3826461_length_1135_cvg_13.0_tip_1	CGGAAGGAAGAAAGCTCTTCACCCCCTGTTAGTATGTTGAGTGCTCTTGATTGATGAGATGATATATTCT	[0.99552592]
					3993239_length_3583_cvg_12.8_tip_1	GGAGAAGGGACGGGCCCTGAGGGGATGGCGGATCGGGTCAAATGGGTCGTGGCTCGGCGCAGCATCGTGG	[0.99671852]
					3499683_length_540_cvg_7.0_tip_0	AATTTGGGATTCACTAAATACTGCCGTTTACATATGGGGGAGATAGAAAATGCTGATTAGACGTGGAGGA	[0.99603603]
					4016311_length_5133_cvg_12.0_tip_0	GGTTTTGGCTTGTGGCGGGGAGGCTGTAAACTCCGTAGACGATTTAACTCCTGATTGCCTTGGTTGGGCT	[0.99517775]
					3939303_length_2080_cvg_12.0_tip_0	AGAAGCTCTTCTCGCGTAGTTGCATGGGCTTGAAGTGATTGATGTGAGATAGACTGAACAAATTAGAAAC	[0.99517094]
					4044413_length_12718_cvg_12.0_tip_1	CATCACTGTCAATGTTCTTAGATGACTGTAACTTCTTAGATTGTCTATATTTACCTACAGAACATGATAT	[0.9963871]
					4046493_length_15519_cvg_12.4_tip_1	ATGTTTGTGGACTGTTTTTGTTCTTTATTGAACATTAGGATGTAAATAAATTTTGATATGGATGAGAATA	[0.9969523]
					3599013_length_632_cvg_7.0_tip_1	AAATATATCTCAGCATGGACTCGTACTAAATTGGTATGTTTTAGTTGAATAATGATGTAAATTGAGATTC	[0.99544791]
					3979915_length_3044_cvg_14.0_tip_1	AAGACCCTATGAAGCTTCACTGTTGCCTGGGATTGGCTTTGGGCCTTTCCTGCGCAGCTTAGGTGGAAGG	[0.99628882]
					3895309_length_1560_cvg_12.0_tip_1	TTCCACTCTCACTTGAGCACGTTTGGCACCAGGATGAACTTGATACAGTTTAGCAGAAAATCCAGTCTTT	[0.99550193]
					4047021_length_16672_cvg_13.0_tip_1	TTTCACTTGAAAGTGAGAGATCTTAGATTTGAATTTCGTGGATGACAAATTTGATACTAAATTAGACTGC	[0.99503049]
					4046767_length_16146_cvg_13.0_tip_1	TGCTTTTTAAATGTTAACGTGACTTAACCGTGACCGTATAAATAGGAGGGCATTAGAAGGGCATCCAAAC	[0.9969693]
					4045523_length_13939_cvg_13.2_tip_1	TTCAAGTTTGGCCGGATTATCGAGGCTTCTTTGGCGAGATCCCGTGGATTTTAAGGCTTGAAATAGGTTT	[0.9964677]
					4025751_length_6272_cvg_12.9_tip_0	TTTGTATGTTGATTTGATCTTTGGATGTCTCGGATGTTATTTTGAATGTCTCGAATTTAATATATGGAAC	[0.99590845]
					4007955_length_4438_cvg_13.9_tip_0	GATTTTGGGTTTCGTTTCGGAATTTGAGAATTTAGGGCTGTGGTGATTAGGGTCTGAAATGGGGGAGCTG	[0.99998487]
					4047457_length_17982_cvg_12.8_tip_1	GTGCATCCTGATGTCGGTCGTCATATCCGATCGTGATACATCCGTTGGTCACCTGGGTGACCTTCGCCGT	[0.99589813]
					4039911_length_9854_cvg_12.0_tip_0	CGGCAACTGCACAATGGGACCGTCAATGTCTTCAGTTGAAGGTAAGTTGAAAAGGCTATTCGCAATAGCT	[0.99631556]
					4048645_length_37341_cvg_12.9_tip_1	CTGTTAGGGAATATTTCGTTAAATAATGGAATATACCGTTAAATATACCTGACGCCGTTAGCATATTCCG	[0.99624619]
					3640309_length_685_cvg_7.9_tip_1	TTGCTTAACCAGGGCCTGGGATGGGGCTTGGAAATAGTTTTCAACCAACAATAGACGTACCTCGGTTATA	[0.99572191]
					4047423_length_17852_cvg_13.0_tip_1	TATAGCACGAGGCCTTTTAGGAACTCACTGGCTTCGGATTTCATCGGAACTCCGAAGTTAAGTGAGTTTG	[0.99578448]
					3733049_length_846_cvg_15.4_tip_1	ATCGGAGACTCCGGCTTCCTAGCTTGAACGGATGTGACATCGTAAGTATTTATGAGTGGGTCTTTTCTTT	[0.9952263]
					4019889_length_5514_cvg_12.5_tip_1	ATACTTCATACATGGAGCAGCGAACCATTTTAGTTGGGTTCTCTTGGCACAGAGTTAGAAAGTCAGGAGA	[0.99519235]
					4008637_length_4487_cvg_13.0_tip_0	ATTAATGATGTTTCTCTTTGTCTACAGGACAAGGTCACTGGGAGAGTGCTATTTCAAGGGCTGAGTAATA	[0.99663933]
					4047153_length_17093_cvg_13.8_tip_1	AAACTGTGGAACGGGTTGTCCCATGGGACGAAATTTAGCTGATTTTTCGTTCCACCTCTTCTCCCTGGAA	[0.99593696]
					3979915_length_3044_cvg_14.0_tip_1	TGACTAGGATAAAGCTTGGGTGAAACTAAGTGGAGGTCCGAACCGACTGATGTTGAAGAATTAGCAGATG	[0.9956302]
					4018519_length_5362_cvg_12.8_tip_0	GCTTGGATCTTGCAAGTCCCCAACCGAGGAGCTTTCCTCACTCGGGAACTTAGGGGAGCACTGTTTGTAC	[0.99555633]
					4042261_length_11089_cvg_12.7_tip_0	GATGCTTAGCGGGGATCCTCGTACATGGTGAATAACTAGATTCCAACTGAAATGAAATCTTTAGGATAAA	[0.99599413]
					4034849_length_8125_cvg_13.0_tip_0	TCCTTGCAAATTGAATTGGCAACACACCGTTGATGCTGTTGATGTTGATATATGTAGCTGTTTATCCAAG	[0.99560724]
					4020683_length_5603_cvg_13.0_tip_0	AGTGGAATTTCCTCGCCGTCTCGGAACTGGATGTAGGCTTACGCCGAACCAGTATAAATCCTTGTGTCAT	[0.995319]
					4012349_length_4770_cvg_12.8_tip_1	CTCTTTTCATTAGTTTTCCTTTGAGGCAATAACAGGTCTGTGATGCCCTTAGATGTTTTGGGCCGCACGC	[0.9969428]
					3986067_length_3275_cvg_12.0_tip_1	GATTCTGCCAAGCCCGTTCCCTTGGATGTGGTTTCGCTGGATAGTAGACAGGGACAGTGGGAATCTCGTT	[0.99571003]
					3962253_length_2537_cvg_14.0_tip_0	ATTTTGTCTGTAGGGTTTGGGACGGATTGGGATTGTCATTCAGTGAGGGTTTCGGGGATGGGAGGCCATG	[0.99662734]
					4046335_length_15239_cvg_13.0_tip_0	GAAAATACTTAAATCGTCGTTGGAGAACCACCTCTGTAACGTCTGCTCCTATAAGCTTGGCAGCATCAAT	[0.99519035]
					4040719_length_10228_cvg_13.1_tip_1	GACGTGCCGCCTCGTGATTACCGCCTTGGGAGTATGGGCTCCAAGGGACTTGGTGACGAGGGATTGGGCG	[0.99608569]
					3992851_length_3564_cvg_13.0_tip_1	GATGGAAGAAAATTGGGCGGTGCAAGGAGGAGAGTGTTTGGGTGGTGGCAGGTGAGGAAATTGAGTAGGT	[0.99540805]
					3911199_length_1713_cvg_14.0_tip_1	CGCCCGTGCGGAGGTCCCAGCAGCCACTGCCGGCTTCAACTGATGATTGGTGAACTGGGGTTTCTCACAA	[0.99640814]
					4031857_length_7389_cvg_13.0_tip_0	AATTTATGGAGCACACTCTTTGTGTAAGGGATGTTGGTGCAGGATATGGTGGATGCAAAGCCATTATTGT	[0.9952045]
					4031857_length_7389_cvg_13.0_tip_0	CCTGCTGATTTCGGGGTTGGAGGATGGAGGCATTAGAGTTTGGTCTCTTATAGGGTAACCATTTCTTATC	[0.99661938]
					4026061_length_6317_cvg_13.0_tip_0	GGCGAATGAGAGGTGACAAATCAAGAAGATGGGTGGTGGGGTGGCTGGGTTCTGTAAGCCTGGGTCCCTG	[0.99581944]
					4024793_length_6138_cvg_11.7_tip_1	TCAACTTACTTGTTGTTGGTGGGTGCCATACACCGGATAAGCTCCATATGCGGCCGCAGCTGCAGCATAC	[0.99559016]
					4020169_length_5546_cvg_13.0_tip_1	AAGAAGACACACATCTCCTGCAAGCCAATCACACTTTAAATTTGCAGGTGGCTGTAAATGTAGTTGATAT	[0.99582909]
					4034615_length_8063_cvg_13.0_tip_1	AGAAAATGGCAGATGGCAAAGGTTCGTGGCTGAAATTTGAGAAATTGGAAGGCAACGTGCTTTGGGTTCC	[0.99626076]
					3926913_length_1903_cvg_14.9_tip_0	CGGTGAGTGTGTCGGACTAGATTAGGATGCGATCTGCGGCTTCATCTGAGCAGGCTGTTGGTCTTGTTGC	[0.99704821]
					4014861_length_4994_cvg_12.0_tip_1	GCTGCATGGGAACAGTGCCTTGGGTTGGAGCACCAAGAACATGCTAGGAATGCAGGCAAGGTAGATGAGA	[0.9953709]
					4035081_length_8184_cvg_12.7_tip_1	TGGGTCTTGCCGTCGAGCTGAGGGAGCTCAAGTTCCGGTGCGGTGGCGGGGTAGGTGATCGGAATATCAA	[0.99638354]
					4048585_length_32835_cvg_12.9_tip_1	CTAGATGTCACAGATTGTACAGGCTCTCAGTTAGTCTGGCGTTCGTCTCCCTGATCTTCGTCCCCCGTTG	[0.99654084]
					4048443_length_26681_cvg_13.0_tip_0	AACCTCGATGGTGATGAGTGGGCTTGGCAGTGAGGCATCCATCATTTGGATTTTGGGTGATGATTCTTGT	[0.9963911]
					3773627_length_947_cvg_12.0_tip_0	TAAAAGTAACCTGGTGGTCGTGGGTGCCACCGCCGATGAGGAGGTCAAAGGGATTGATTTTAGCTTTTTC	[0.99631491]
					3469995_length_519_cvg_16.0_tip_0	CCCCTTTTGGGTTTGATATTGCAGGGAACTCTTTCGGATCAGAGTGCATTGATTCTAGCACTACGCCGAT	[0.99542074]
					4029839_length_6955_cvg_13.0_tip_1	CTCCGTGGTGGCACGTGCGGCGGCGTTTGGGGGAACCCGAGGTCCCTCGTTAGGTTTTTCGACGTGCCGA	[0.99628227]
					3955419_length_2379_cvg_12.0_tip_0	TTGGTCAGGCTCTGAAGTGGCAGCAACACCAAGATGAACTGTGGTTGTGATATATTTTAAATAGGCAGAT	[0.99662929]
					4046511_length_15553_cvg_12.9_tip_1	CTGACACTTTGAGGTTGACATTTAGGGTTCTCTTTCTTTTAGAGGCTAGAAGATATCTGGATCTGCTTCA	[0.99620811]
					4045495_length_13904_cvg_13.0_tip_1	AAACTGTAGGGGTTAGTATGTTGATAACTGTTTTTATTATTACTGTATATATGAACTTGGTCCACTCACC	[0.99503354]
					4040451_length_10087_cvg_13.0_tip_1	ACAGAAATAGGAGGGGATGGGAAGGATATGGGATGGGGAGGGCAGACAATCCATCTCCTGAAACTTTAAT	[0.99556278]
					4047093_length_16917_cvg_13.0_tip_1	GAGCTTGTCGTTGGAAAACCTCTGCAGAACTGTAAGTTTTGGTCTTGTCCTGGCAGTTTGATGGAGTCTA	[0.99722585]
					3543675_length_576_cvg_15.0_tip_0	CCATAGGTTGAGAAGGGTCCATGGCACTGATCCATTTATGGATATTTTGCACCGATCTATAGTTCAAGTT	[0.99581653]
					4037617_length_8947_cvg_12.6_tip_1	AGGGGACAGCCACTATTGACGAAACTGGCAGCCTTGGCCAAATACGTGGTTTTTCCTGGAACCATGGCCG	[0.99665907]
					4034807_length_8111_cvg_13.9_tip_1	TTTGGGATTGGGATTGGGATTGGCATGGACTAGAATCTATGGGACTGTTAGTGATCCGCCTTGGATTGGG	[0.99998096]
					3904267_length_1642_cvg_13.0_tip_1	GGCTTTCATCACTCTCGAGTGTCGGTTAACACGTGCCATCCAGGTGTCATTTGGATATCTGGGTTGGGGC	[0.99510598]
					4024361_length_6077_cvg_13.0_tip_1	ATGAGCACACTCTTTTATACAAGAATATAGAGCTACTTCCTGCTGTTGGATGTGAAGCTGATGCTGCCAC	[0.99502672]
					4047621_length_18692_cvg_13.0_tip_1	GTGGGCGCGTGAGGCTTAGGTCTCTGATCAAAGGTGTTCATTGTTTTGCAGGTGCATTTTCGTCAAGACT	[0.99541246]
					4048483_length_27878_cvg_12.9_tip_1	CGATGTGGGACTCTAGAAGCTTTATTTGATGTTGACACGTTTCGTTCTGTGATTGGCCTCCTGGTTGGAG	[0.99631476]
					4036169_length_8485_cvg_13.0_tip_1	TTACTTCTCTCACACCTTTTTAGATTTCGGCCGTCGGATCGCATGAATTGAAGAAGATCTAACGGACAGA	[0.99512262]
					4007275_length_4391_cvg_13.0_tip_1	GCTTCTTCACATGTTTCCATCCCTGAACTGCACTTGTCTGCTTCCTTTTGATACTGGGATGCAATCTTCT	[0.99590916]
					4048601_length_33708_cvg_13.0_tip_0	GAGGCGCCTCGGATCTTACGCTATTGAAATTGATGAAAAGATTTAGGGTTTTTGTGGGAGATGTAGCGGT	[0.99713941]
					3850761_length_1252_cvg_7.5_tip_1	CTTGCCTGAGTTGGTAAAGCGGACGACTGTAGTGGGTAATATGCTCTCAGCCATCCTTAGGTCACCGGTT	[0.99515762]
					3924233_length_1867_cvg_12.0_tip_1	GCAATGATGAGATTAAGCACTTGGACGTGTTTTGGGCAGTGGACGAGGCCTCTTTTGGGGTTCTTGCCGT	[0.99701777]
					4044685_length_12968_cvg_12.8_tip_1	TTTTGGTGGAGGAGCTGTTCTGCAGCCTGAGGAAGAACAGAGCAATGTTTTTGAAATAAGGTCTGACCGT	[0.99506492]
					4030905_length_7171_cvg_13.0_tip_0	AAGGACTGTCTGAAATAAGAAGCCTATAGCTATTAGGGTTAACCCCTGTCACTGCCCGTCTCAGGTGCTT	[0.99998179]
					4044645_length_12935_cvg_13.0_tip_1	ACCTGACAAGTGAGCCGTCTTAGCTCAGCTGGTAGAGCGCGTGGCTTTTAACCACGTGGTCGTGGGTTCG	[0.99631293]
					3917649_length_1786_cvg_14.0_tip_1	CCTTGGATTGAGGTATGATGTTGATGGTGGCGAACGGAACTGGGATGGTGAGAGCAAGTTAGGAGGAGAG	[0.99697567]
					3980521_length_3064_cvg_12.0_tip_1	TTTCTGCAATTGGTGCTGTAGGCTTCTGTTGGGGCGGTGAGTTCATTTTCCTGCTCTCCGTTATGTATAT	[0.9958867]
					3579527_length_611_cvg_7.0_tip_1	AGGTTGTGGGCTGCCTGAGGAATCGTTGATATTTTTGGATGAGAGGCCGTGGTGAGTGTCGTATCTCGGA	[0.99505517]
					3480433_length_526_cvg_11.6_tip_1	CTCTTGACTGAAGACTTGGGGGACTACTGTTAGTACCATATTTGGGCCTCGTATATTTGGGCATTGGGCC	[0.9962121]
					4047839_length_19867_cvg_13.0_tip_1	GTTCATCATAGAAATTTGACAAGTCTTGTTGGATATTGCAATGATGAAACCAACACAGGGCTGATCTACG	[0.99652176]
					4047609_length_18662_cvg_13.0_tip_1	AGTTTGTGACCTTCACTAGATTGTTCCGGTCACTGGTGCAGGTAAGTATGTAAATGGACAGAGACAGGGA	[0.99570724]
					4047411_length_17828_cvg_13.0_tip_1	ACTGCACTTATGGTTACGTCACGCTCACGTGGCGTCCAGCACGTCCTGATCTTCGAGTCGGGATGTGTCA	[0.99505691]
					4048251_length_23033_cvg_12.9_tip_1	TTTGCACTTAGTGGGATAAGGTTTCATATAGCCGACCCCACTTAGTGGGATAAGGCTTTGTTGTTGTTGT	[0.99516823]
					4038313_length_9216_cvg_13.0_tip_0	GAGCGTCTTTATGGTGAATGTTGTTAGGCCATCTAAATGTCGAACTCTAAATGATACGTGTGAGTAACCA	[0.99655607]
					4046459_length_15485_cvg_12.8_tip_1	TTTGCTGGCGGCGTCCGGTTGAGGGTTGGTTAAAATTAAACTTTGATGGGTCGGTGTCTCAAGATAAGAC	[0.9953433]
					4048185_length_22109_cvg_12.9_tip_1	TTTTGGATTTAAATAATCAGATGAAATAAATCATTTCTGCCAGGTGTTGACACGTGTCCTGCTTGATGAC	[0.99658379]
					3968973_length_2704_cvg_12.8_tip_1	TTTTGGGAATTTCAAGCTCACAGGGAGCTTTAGGAGGTCCTCACGAGGCTCGGGGTGGTTCGTTGGAGGA	[0.99646126]
					4041457_length_10618_cvg_12.7_tip_1	TTATGGGAACCGTTTCGACATTTTTGAAACTCACCGGAGGAGGAACACCAATTGGAACTTAGTGTTACTA	[0.99559903]
					3970221_length_2737_cvg_12.0_tip_0	TTTTTAGAGTTCGTCGAAATTTGGGGTTTCCGTTCGCCGGAAACCGCCATGGGCGGCAGCGCGTGCGGCG	[0.99641839]
					4044959_length_13255_cvg_14.0_tip_1	TAAAATGTAACAGGGCGGGCCAGGCCGAGTAGAGGGATTTTGAGTTTGGGAACCGGACCTAACTCGACCC	[0.9955737]
					4042431_length_11186_cvg_12.7_tip_1	TGGGCATTGTTGTCAGTTAGAGTTGCATTCGGTGGGATTGATGGCTCAGTGTGGGATTTGGTGGGAAGGC	[0.99697909]
					4024419_length_6085_cvg_13.4_tip_0	ATTTAGTCCATCTATGTTGTTGTACAGAGAAGATGAGAGGTTAGAGAAACTGGGGAGTTGAGCGTTGAGG	[0.99514984]
					4048537_length_30264_cvg_12.0_tip_1	ATGTTTGGATGAATAAATTTAAGATTACTAAGAAATTTTAAAATGACGGAAATTGAAATGACGGGATTTT	[0.99547963]
					4047975_length_20601_cvg_13.0_tip_1	TGATGTAGTACCAATCAGGGTCGTATGGTGCAAGCTCCTTGAATGTAGCGGTCTTCACAATGTCGGTCCA	[0.99568229]
					4048311_length_23803_cvg_13.0_tip_1	GCCGGGAGAAATAATCCCTAGCTAAGGTCTGAGGAACACGGAGCAGGCATTGGGCCGGGAGTTGGCAATC	[0.99547486]
					4045453_length_13858_cvg_13.9_tip_0	GCAGCGGTAGGAGCATGCTGATAACGTGTTGTAACCTATTTTATCTGACAATGTTTAGGGTGGCCGGCGA	[0.99506016]
					4004297_length_4189_cvg_13.0_tip_0	ACTGTCTTTGGCTTCTTGGGAGCAGACTAGATTTTGCTCTATGTTTCTCTCCTGCCAGCAGCAAGTAGTT	[0.99610045]
					4033357_length_7734_cvg_12.5_tip_1	ACTTTGGCAAGGATTGTTTGCTCGTAATAGATCAAGTAACCTCACAATTAGTAGCATTTCAGTGCAGTTT	[0.99550811]
					4029709_length_6934_cvg_13.0_tip_1	GGGTAACGATTACAGGATGGGGAGACTCAGTTACTTGAGCTTCTGAAATAACTTCGGCGCAACCTGCATT	[0.99501604]
					4044877_length_13199_cvg_12.9_tip_1	TCTTATCCCACTAAATGGGGTCGGCTGTATGAATCTTAGAACGCCACTGCGCTCGGTTTTGTGCCAAGTC	[0.99667511]
					4041557_length_10659_cvg_11.8_tip_1	CTTTTGACTTGGCTGAGGGATGATTGCCTGCCGCTCGCACGTAGGAATCTCGTTGTACCTCAAGGGTATT	[0.99577886]
					3680147_length_744_cvg_6.6_tip_1	CCGTTGGATGGGAAATGAAGGCCTGGGCCTTTGACGTTGTGGCCGTGGAGACCTGGGCTCGAAACCCAGC	[0.99512169]
					3737031_length_855_cvg_9.0_tip_1	AAAGTGTTAGCATAAATTCTGGGATAGTGCTATTTTGAACTTACACATATTGTTTGGCACCATCCGAAAA	[0.99514356]
					4037479_length_8903_cvg_13.4_tip_1	TTTTTAGGAATTTTGTTAGAACACCGTTGGATTCCTCGTGGCCACCAAAGCTCTGCTATCTAGAACCTGG	[0.99568401]
					4047175_length_17130_cvg_12.9_tip_1	TCGGAACTCTGAAGTTAAGCGATTTTAGGCTAGAGCAGTCCTAGGATGGGTGACCCACTGAGAAGTTATT	[0.99522912]
					4047543_length_18390_cvg_13.0_tip_0	ATTCTAACCGTTAAACTCAATAACCGTGGATAACCGCCTAAATGGATTGGATTTGGGTATGAAAATTCGG	[0.99575667]
					3576017_length_608_cvg_7.0_tip_1	CTCAATATGTCTAGAGAGGTGTTGAATTGACACCATAAGTGTACTTGACTTGTTAGTTTTGGGAATGTTC	[0.99608345]
					3749997_length_885_cvg_13.6_tip_1	TTACAGATTCAATGAGGATTGTTGTTGGAACTTGGGCGTTGGATATGGTTTTGGATGTTAATTTGAAATT	[0.99631159]
					4037935_length_9072_cvg_14.0_tip_1	TTTTGGGTGTCGGGGAATTGGTTTACCCTATCGCACTGGAGAGCAATTAGTTTAACCTCTCGCACTGAAG	[0.99527065]
					4008037_length_4443_cvg_14.0_tip_0	ACATATAGTCTCGTCTGATCTCCTTTATTGTTAGTGCCTATAGGCATGGCACATAGCAAGAGTAGTCTTT	[0.99583457]
					4011103_length_4668_cvg_7.0_tip_1	ATCAAGTTTTTAAGTTGCAACATCCTTGGGACGTCCTCAAGGATTGTTCGAGGTGGGCAACCGATGCGGA	[0.99521623]
					4045943_length_14564_cvg_13.3_tip_0	TCGTACAGGTCACTATAGATGACTCTGACTTATGTACTGGCATTGATTGATGAGATATGGATAAGTCGTA	[0.99644972]
					4042771_length_11411_cvg_14.0_tip_1	TCATAAGTACGTCGTTGGATCGTAGCCCCCGAGCCTGGCTTGGCCTCGTACGTCCTCGGGATAAGTTTCT	[0.99529285]
					4040613_length_10175_cvg_13.0_tip_1	TCTGCAGTTTGATCTTCAGTAGGTAAATATTGAACCTGCAAATCTCCCTTTTGAACTCTCTCCCGTACAA	[0.99513362]
					3536991_length_570_cvg_7.0_tip_0	GGCGGACCTTGAGATAATGATGTTATAACTGAGGTGCGTCCATTGTTGATTGAAAACTATTTTCACACCC	[0.99606308]
					3528327_length_563_cvg_8.0_tip_0	GGAGATGGCAAGCTAGGATTGGCAGGGTCGCTGGGAACAAGGATCTTTATCTTGGAACTTTTGGTAAAAT	[0.99659286]
					4048203_length_22307_cvg_13.0_tip_1	TTATGTTCTGACATCAGGTGTGAAATGGGTTCAATCCCGCTCACATGCGCACTCTTGCATTTAGGCACTT	[0.99560551]
					4014523_length_4963_cvg_12.0_tip_0	GAATTTCTTTTAGGCTATGATGGGACTGGCAGTGAGTGGGATGACTACTCGAGATATGTAAATCATGAGG	[0.99716518]
					4047839_length_19867_cvg_13.0_tip_1	ACCGTACTGTTGAAATAAGGGATGCAACTTGCTCAAATGTCTATCCTCTTTGGGTACCCTCAACACCTTC	[0.99620498]
					4031757_length_7367_cvg_13.0_tip_1	GTCCGTCATGGGTGCGGAACGCTGTCTTGGCGATGTCCTTGGTGTTCATTCGGATTTGGTGGTAACCGGA	[0.9972836]
					4045937_length_14526_cvg_12.0_tip_1	AACTTGCTCAAGTACGTGGAGCTTAGCTATTGCAGTGGTGACGTGGATCTTCGTTTTAGCTTCGGAATTG	[0.99510374]
					4046667_length_15907_cvg_12.9_tip_0	CTTAATGAAAGTACAAATAAACTCTAAGTATTAGTGAATCTACTGTTTTGATGGGATACGGATTCTACGG	[0.99577659]
					3982285_length_3127_cvg_13.0_tip_1	AAATTGGGTAAATTTAACATCACATTGTATGTACCTTCGCAGCAGTGGGTGCTTTTTCTTGTCCTGTAAT	[0.99636592]
					3974139_length_2856_cvg_12.6_tip_1	TTTGGAGGATTTTAGAACAGTTTTGGGCTTGGAATGGATAGCATATGCATGGAGCAAGGTGGATGGACGT	[0.99626957]
					4031499_length_7306_cvg_13.0_tip_1	GGTATGGGTTCCCTTCGTAACCTGACAGGCACCGGCATATGTAGCCTGAAGACTGATTATGGCAGGAGCT	[0.99999034]
					3935323_length_2020_cvg_13.2_tip_0	ATTGGGATATACTATAGTTGGGACATACTATTTATAAATAGTTGAGTTTAATTTGCAAATGTAGCTTGGT	[0.9966962]
					3934049_length_2001_cvg_8.1_tip_1	TGAGATTTAGGCTGAAGAGGTTAACTGTTCAAACGTGCAATTGTAGTGAGTGTGAAACTGATCTCTTTTT	[0.99626148]
					3545503_length_578_cvg_6.0_tip_1	GGTGTCGGCAACTGGGCTTGGATCTGGGTTTCTGATAAAGAGAGAATCGTATAAAGAACCGATAGGGAAA	[0.99545432]
					4043739_length_12164_cvg_12.9_tip_1	GGCCTCGAGTTGAAACAGCTCAACTCGTCTTGGTTTTCGGGACTTGCAAGCAAGAATGTTGTAAGAACAT	[0.99548795]
					3940291_length_2097_cvg_12.0_tip_0	CAACTGAGGAACATTTGGTGTAGGTAGCAGTGGAGGATTATGGGATGCCTGAATGGAGTTGAAAGCTTGA	[0.99574518]
					4042833_length_11454_cvg_12.7_tip_0	CTCTATAGTCAGTGTAACTGGAGTACGTTCTCGGGACAGCAGTGGTGCTTTCATTATAATTTAGAATAAT	[0.99613657]
					3910225_length_1702_cvg_13.0_tip_0	GAAATGGTTGTTGGACAAACTATTTTGCAGTACCGAGTTTGTTGAAGACAACTGTTGATTCGTGGCTCCA	[0.99592297]
					3982723_length_3144_cvg_12.0_tip_1	ACAGAACTGGATATTTGTTGTAATAATATTGTGATAGGCAGCTGAATATACTCTCACGCGCCTGTCTACT	[0.99569702]
					4035513_length_8298_cvg_13.0_tip_1	AGTCCAAATCTATTAGGGCACGTTTGTTTGGCTTCTTTAAGTCTCACTGGACTGGAGTGCCTTAGATAGG	[0.99998665]
					3820451_length_1110_cvg_14.6_tip_0	TGCCATTGGCAGGTTCTTGGGAGGAGTGCAATTTCTATCTTGATGTTCAAGTTGGATCATTGAAACTTGA	[0.99998153]
					3567363_length_599_cvg_5.2_tip_0	TCTGTCCCTAATGTGAGATGGGAAGATGTTGGCGGTCTTGAGGATATGAAGAAATCGATTCTGGATACTG	[0.99605978]
					3883143_length_1458_cvg_7.1_tip_1	CGATGTCGTAGTCGCCGATCGGCTGCGCAACAGGGATCTGGTGTTCATTACCGTCCCCAATCACCTCATC	[0.99519288]
					4039717_length_9753_cvg_12.0_tip_1	AACTTGAGAACACTGACAGCTTTTGTGTTGGGGAAATCTACCGGGTCAAGCATTGTAGAACTGAGGGAGT	[0.99998628]
					3999947_length_3929_cvg_12.0_tip_1	GTTTACTGAGGTTTTGGGTGGCCTGCAAGGACTTGGGGTTTTGTGGCTTTCTAGCTTGTCACTAGAGTCA	[0.99547749]
					3959751_length_2477_cvg_7.0_tip_1	TACCATTGGGCTATTTCTAGGGACGTTGATGTTTACTTTTGTTAGTTTGTTGACAGTTTGGTATGTCTAT	[0.99664784]
					4048639_length_35938_cvg_13.8_tip_1	GGTTTTGTTTCTGGGAACTCACACGAGAACTTCCCGGTGGGTCACCCATCATGGGAGTGCTCTCGCGCGC	[0.99512383]
					3846897_length_1232_cvg_13.0_tip_0	TAGGCAACGGTGAATGTTTGGGTGCTGCTGTTGGTTGGGATTGTGCTAGTTGTTGCACACGTGGCGTTGA	[0.99998508]
					4015205_length_5022_cvg_12.4_tip_1	AACTTTTGGTAACATCTCGGTCTAGTAGTATTCTTCTTCACTTGTAAGTGGGAGATCTTAGGTTTAATTA	[0.99506834]
					3921683_length_1834_cvg_13.0_tip_0	GTCTAACACAATTAGATTCGACACGTTGACAAGTCTTTGAACTACCTTTTGATGTCGTAAATGATGTGAA	[0.99725967]
					3971617_length_2778_cvg_14.0_tip_0	TAAGCGTTCGCAAGTAAACTCTCGTTCAAACTTGAAATGGTTGAGTGTTGATCTTGAGAACTTGAAGAAG	[0.99513808]
					3953399_length_2337_cvg_15.0_tip_0	GCTTGTCGCACACGCGGAAATGGCTCCGTAATGCTGCCTGCCGACTGGGTGCAGTCAGGAGGGATGGAAA	[0.99998894]
					4039247_length_9572_cvg_13.0_tip_1	AGCTTTTTCGGTGTTCTAAATCATGTAGCGCCCTCTGTTTGTGCAAATTCAATGTCTAAATGGCAGTTTG	[0.99560004]
					3533043_length_567_cvg_6.0_tip_0	TAACTGTTTGATTTAGAACTTATTCTTGTATGTTGATTAAGGGTGCACACTTAGTTTGCATGCTTGAATT	[0.99561378]
					4048339_length_24245_cvg_12.9_tip_1	GAAACCAGTGGGTTGGCCTGAGAAGCAGCCTGGGGAGCCCTCAGGCTAGTCACTTCTGAGGACACAAGGA	[0.9953503]
					4048323_length_23983_cvg_13.4_tip_0	TCTAACCGAGATATATCAGGGAAACTAGGCTTAGAAGAAGGACGTGGATCTCTATGAGGCGGCATAGTTA	[0.99678185]
					3803751_length_1045_cvg_12.0_tip_0	TTTTAAATAGAACCTTTTTGAACTGGCAATCTCGAAAGGACCTAGAAACTTCAAGGTGCCCTTGGAGTCG	[0.99613016]
					4047857_length_19994_cvg_13.0_tip_0	GTTGGAGGACTGACAAGATAGTTGGGTTTGGCTTTGCGATCATTTTCAGGAGCCGAGCTATGTGGTGCCT	[0.99651012]
					4042161_length_11023_cvg_12.8_tip_1	GTCAATGTGCACTGAGTATGAGTTGATTCTTGACATGACTCGGGTTCGTAAGTTGGGTCCGATTTCGTAA	[0.99603414]
					4043549_length_12003_cvg_13.0_tip_0	AGGTGACAGTTTGATAGGACTAGTAGCATGGCGACGGCTGAAATGATACTGCACTGCTGAGCAAATGCAT	[0.99666664]
					4046551_length_15637_cvg_13.0_tip_1	GTTTTATACATGTGGCAATTAAATATATTAGAATGAACGTTGAGTACCTTGTTATGTTTGTGTATGTTTT	[0.99552459]
					4024019_length_6028_cvg_14.0_tip_1	CAGATGTTGGTCCAATTGGGCCGGTCTAGCGGGCAATGGTGGATCCGGATGGCACCAACCCATTATCCTT	[0.99552639]
					3891833_length_1529_cvg_11.3_tip_0	ATTTGGGGATGTGGACTTGTAATGTCCCATCCCAAAACAAGGCTGCACACTGTGCCATAGGGACTAACAA	[0.99521591]
					4041281_length_10524_cvg_12.0_tip_1	GAGAAAGAGGTCTGCAAATAATGAAGGTGGGTTGCTTTAGGAAATTATAGGGTGCATATTACTGTTAGCT	[0.9959132]
					3982263_length_3127_cvg_7.0_tip_1	GTTTAGCAAGGTGCGGTGACCGACAATTATCCATGGAAATCTGGCAATGTTTGGACACTGTAAAGTCCAA	[0.9963687]
					3993911_length_3617_cvg_10.5_tip_1	TTCCAATGTTGGTGGCTCGATGTCTAGCCTCGTAGTGGGTTGGGACACTAGTAGTCCCAACTCTTAGATG	[0.99999519]
					3935671_length_2025_cvg_6.5_tip_0	AACGCGATTAGAAATTCTCCACTAGAATTAAATAGTTGAGTTGGATGGTTTGAAGATGAAAGTGAGTAAT	[0.99520747]
					3967811_length_2674_cvg_10.3_tip_0	GAAGAGGCACCGGATCTACGAGCTGGGGTCGCTGCCCCCGTTCCTGTTAGTTTTCGCGGGGCACGTGGCG	[0.99716619]
					3908123_length_1681_cvg_13.0_tip_0	CAATTTTGTTGATTTGGGACAGTTAAACGTTTGAGAGGGCAGTTAGATACAAGTCATATTTTTAATGTGA	[0.99541656]
					3966777_length_2648_cvg_13.0_tip_0	TGGGACCTGTGGGTTATGGGCCCACCACGCTTCCGCTGCGCCACTCTGATCTGTTGACAGTTGAGGCCGA	[0.99634995]
					4048295_length_23578_cvg_12.9_tip_0	AAACTCGTTTAACTTCGGAGTTTGGATGGGATCCAGTGCATGTGAGCTGGTATGATCGCATCCCAATGAT	[0.99691709]
					3984781_length_3222_cvg_12.7_tip_0	AATTATGGTTAACTCTGTATGGTTAGCACCAATAGGACAGTTTGGCCGAGTGGTCTAAGGCGCCAGATTT	[0.99574894]
					4034617_length_8064_cvg_13.0_tip_1	TTCTTATAAAATTGGATGGGTGAGTAACACGTAAGACATGTCCTTGGGTGGGGAGCAACAACTGAAGATA	[0.99715651]
					3731969_length_843_cvg_13.0_tip_1	TGTTTCACCTGCAGCTCCAACTTGTCACTTCTGAGAGTATCTCAGGTGGTGTAGTAGAATACTGGGTGGA	[0.99552295]
					4006415_length_4337_cvg_14.0_tip_0	AAATCATGAAATGTCTACAATTTGGGAGCACTTTGATAGAACACTTGAGGGAGGTAGAGTTAAAGGGGTG	[0.99580653]
					4037895_length_9062_cvg_12.9_tip_1	TAGGCTATGACCGGTTGGGGCCCTGAGAATGGCTGCTTGGCTATCTATCTGGCATGTCCTGATTACCGAA	[0.99669444]
					4046385_length_15347_cvg_13.0_tip_1	CTGCCTTCTTTGGGCTTGGAAAGCGAGACATTGGACTCGGTGGCGTTGGCGCTGAGGAGGAGATCTGAGT	[0.99614602]
					3894277_length_1550_cvg_12.0_tip_0	TTGCAACTGTTTTCTAGCAGGAAATGGCTCCCGCCGCCCCCAAGAGTGGGATCTTCGTTGGCCTCAACAA	[0.99611875]
					3951957_length_2307_cvg_13.0_tip_0	TGTGGCAGTATGCCGGATCAAGATTTTTCGTTCACACTCCTCTTAGGCCTCTTGGGTTTCGTAGCTTGTT	[0.99692619]
					3993395_length_3592_cvg_12.5_tip_0	TTGCCAATTGAGCTTGAATATTAGATATTGCCATGTCTTGCATCTCTAGTTCCTGAAATCAAAGAAATAA	[0.99517572]
					3868249_length_1355_cvg_11.0_tip_1	GTTGATCCTGAAAAGGATTGAGGTTGGGGCTGACTACAGCTTCGTAGATGCAAATCTAGCTTGAGTAAAG	[0.99518922]
					3495505_length_537_cvg_11.0_tip_0	TGGCACCTTCGGATCACTAAGGTCGACTTTCGTCCTTGCTCGATGGGTGGGTCTTGCAGTCAAGCTCCCT	[0.99741402]
					4043795_length_12201_cvg_12.8_tip_1	TGAGTGAGAAATTTGCGAGGGTTGGGAGGACCGGGTTCGGTTTCAAGGTCTGAGGCTCAAGGTCTGAGGA	[0.99579531]
					3747185_length_878_cvg_6.5_tip_0	AAACCTTGGCTTACAGTTTTTCCATCATAGGAAGTAAGATTGTTCCACTGCGATCGGTTAGCCTGACATT	[0.99503497]
					4040355_length_10034_cvg_14.0_tip_1	TTGTTGAACACAATGTAACAGGTCTGCTTCATCCTGTGGGGCAGTCCGGGACCCGTGGCCTCGCTGAAAA	[0.99685766]
					4042165_length_11028_cvg_12.8_tip_1	ATTGATGTTTGGGGTCCATCTCCTGTAAGATCCATAAAGGGATATAGGTATTATGTAATATTTGTTGATG	[0.99633083]
					3693607_length_768_cvg_8.8_tip_1	ATGGGTTTATAGGCCGGAGAAACACTTGTTCGAGTTAATCAGGATACCTGCTTGAATAACCGAGTTCTTG	[0.99505147]
					4037167_length_8797_cvg_13.0_tip_1	GGATATCGATAGTCGGATGTTTACCTAGCAGCAGTGGGACACAAGAGAGTCCCTTGCTTGTTGATCTTCC	[0.99534662]
					4038435_length_9272_cvg_13.0_tip_1	GCTTTTGCGGGTTTAGGATGTCACTGGGTTGGTGGGTTTTGTTTGTCGTTCGCTTTTTCGGATGGATGGC	[0.99539047]
					4047705_length_19196_cvg_13.4_tip_1	GTTTTGGAAATTGACGGAGATCCGACCGTTGGATGGTCATGAAATTTTATGATGTTGTTATAGAGATATA	[0.99586397]
					3999687_length_3914_cvg_12.3_tip_1	GGGATAGATGAGTGAAAGGTGTCGGTAAGATGAGCAGTTCGGTTTTTATATACATTCAACCGAACTAATT	[0.99535264]
					3971489_length_2773_cvg_13.0_tip_1	TACAAGATAACGATGAGTGAGAATGACACGTAAGGGCTATTTTATCATCGTCGCAGGCAGGTCCCTCTTC	[0.99590523]
					3463951_length_515_cvg_5.0_tip_1	CACCGGATCCCATCAGAACTCTGAAGTTAAGCGTGTTTGGGCGAGAGTAGTACTAGGATGGGTGACCTCC	[0.99551806]
					3742957_length_868_cvg_8.3_tip_0	ATTTCCAAGTTTTGGATTAGAAACTTTGATTAGTTAAGGTTCTGTGAAACTGATGGGAGAACGATGTTCA	[0.9999873]
					3982645_length_3140_cvg_11.0_tip_1	CCGACTTCTATGGGATTTGAACTTGTGAAATGTGGGGTGGGGACCTGAATGTAACAAATTGGTGTTAAGT	[0.9999852]
					4048315_length_23935_cvg_13.9_tip_0	AAGTCCACTGGGAAGATGTTCACCTTATGGGCAGCAGTTATGTGGACTGTGAACGATTTTCCCGCATATG	[0.99564105]
					4031973_length_7415_cvg_13.0_tip_1	CCAGCGGCTGAGGCAGTATCTTGAAGTTCGATACGATGGCCGGCATCAATTGGAGCAGCAATCTTGTTAA	[0.99529784]
					4048335_length_24201_cvg_13.0_tip_0	TAGGATACAGACTTTATGTTGATAAATAGTTAGGTGGGATTAAATGAGACAATTGGTGAAGGAAATTGGG	[0.99641309]
					4025735_length_6270_cvg_12.7_tip_1	GGATGACAATGTCACAGTGCAGGCGCACCTTTTATCTATTTGCTGAAAACCGATTCATTGATGTTTGAAT	[0.99522709]
					3953453_length_2339_cvg_9.4_tip_0	ATTCTTATAGGAAATATAGGATAATAAATGAATTAGATGGCTTTGGGTTTTTGGTTAGGGTCCATTGCGC	[0.99709654]
					4044603_length_12902_cvg_13.0_tip_1	CACTGTGGGAGGTGCACTTGCCTAACATCTCCCTAGAGGAGACTGTACGTCGTAATTTGTGGCAGTGGGG	[0.99511778]
					3989789_length_3425_cvg_13.0_tip_1	CAGGGTCAATGAGCGATCAAGAAGGCTTATGGCCTGGGCTGGTGACCTTCATTGCACTTCGGAGGGGTGC	[0.99511898]
					4044603_length_12902_cvg_13.0_tip_1	TGCACTCTGAAGGGTGCCTGCCTATGGGCTCCTCAACGTAGGAGAGCCAATGTCGTAATTTGTTGCCGTG	[0.99636879]
					3949401_length_2257_cvg_12.0_tip_0	TTTGACTGCCTTCCTGGGATGGGACAGCATGAATCCACACCATTTAAATCATCCTGTGATTGTTCTATTC	[0.99594211]
					4046851_length_16332_cvg_14.0_tip_0	TTTGAAGATGCTGCTCCGGAAATGTCTTGACGCCGGGATTATGTGCCTTGATCCTAAGTCCTGAATGGGG	[0.99570813]
					4011589_length_4709_cvg_12.0_tip_1	AAGTCTTCTTTTGGAACCTGCGGCTGGGAAGCCCTTGATGACTCGGCTCCTGGGTTTTTCGTTGGCCCAA	[0.9971097]
					3938469_length_2067_cvg_11.4_tip_0	CTAAGTGGGGATGGCAAACGATACGCCGTCGATACGCCGTTGCCGGGGATCGAACCTGGGTCACCTGCGT	[0.99697562]
					3869625_length_1363_cvg_11.4_tip_0	ATTACTTAAATGTTGATAAATATGTTCATTCTTGCTGGAGATACGTCATTTAGTTTGTAAATTTTGTCTT	[0.99519836]
					4048221_length_22503_cvg_12.9_tip_1	CCTATCTAGCACGAGGCCTTTTGGGAGCTCACTGGCTTCGGGTTCCGTTGGAACTCCGAAGTTAAGCGAG	[0.99540607]
					4023727_length_5994_cvg_14.0_tip_1	ACATTTGGGTTACCTAACCGTTTTGTTTGAGCGAAATAGTTCTTGATATGTCTACTGGAATGGATTACAA	[0.99631373]
					3992507_length_3547_cvg_13.0_tip_0	TCTTTAGGAGCTTTGAGTCTGAGCATATATTTCTCTACACTATTAGCACCTTTGTTGATAGTATGAAGCT	[0.99574809]
					4003895_length_4166_cvg_11.5_tip_1	GCAGCTTTTTGGACAGCGGTGGAGGTCTTGTCGGATTTGGAGTTTCGTCCATGTTTTTTGATGGGGACTG	[0.99557536]
					3822351_length_1117_cvg_11.0_tip_1	CCCTGTAAATTTCGATTGGGTTGGGGATGTTCTAGTTTCCGGAGCGTAGATTAAAATTAAGAATTACCAG	[0.99593326]
					4038131_length_9141_cvg_12.7_tip_0	TATTGATGTCAAATATTTGTTGGATAGTTTGGAATGGAGAAGTTGGTTGATTTAGAGAAACTGAATACAC	[0.99653742]
					4020523_length_5585_cvg_13.0_tip_1	AAAGCCCACTCACTGATAAGTAGATGGGTCGTAACCCTCGTGCCTAGCCTGGATACGCTCGTCCTCCGGA	[0.9954517]
					3620277_length_658_cvg_12.0_tip_0	AGAGGTAGCGCCCACATCTCCTTGGTCTTTTGGCACCGGTCTTTCACCGCATACACGTGCTCCCTCAACT	[0.99543249]
					4044743_length_13035_cvg_13.0_tip_1	GTGATAGAGCCAAGAACACTGAATGTATTTCTCTGTGAGTAGGGAACTCTTGCACTTATAGAAGCAATGA	[0.99518798]
					4029559_length_6906_cvg_13.0_tip_1	TCAAAGTTTCCTGAGATTGACATGTTCAAGGAGGTGTACGCTTGGCCTGGGGATGAGCTGATGGAGTAGC	[0.9965588]
					4030201_length_7029_cvg_13.0_tip_1	CTATTGAGCTCTTGTTTAAATTTAGAACCTCCCTGATAGTTGTCTCTGATAGCTGCTTTAAAAGCATTTT	[0.99615242]
					4001643_length_4029_cvg_13.0_tip_0	CTGATTACCAATGGGAGGTGCAGTGTTCTTGAAATACAATTGAATATGAAAGTTAACAAGTTGAACACCA	[0.99595254]
					4008299_length_4462_cvg_13.4_tip_1	GCAAATTTAAGTATGCAATTAGGCATCAATATTTGAAACGACTGATCGATCAACTTTAGCTGATTAACAA	[0.99581462]
					3821669_length_1115_cvg_13.0_tip_0	AAATTAAGAAAGTATTAAGAAACTTTGATGGAAAGATTAGCCTCTCTGTGGACGTACTCACGGACAACAA	[0.99517387]
					3594811_length_628_cvg_6.0_tip_0	ATAGCTTGCTATTGGGATTTTTGAGTGTCGCCTAAGCGTTGCACTGCTGCTTGGGCCTGGCACATCCCAC	[0.99684257]
					3751609_length_889_cvg_7.0_tip_1	AAATTTTAAACTTTTGAGTTGGAGGGATGTGCCAGGCCCAAGCAGCAGTGCAACGCTTAGGCGACATGCA	[0.99580832]
					4038961_length_9466_cvg_12.9_tip_1	ATGGGGATGTTCTTGGTGTTATGTAGATCACGTTGGTATATTCATATACCCAAATTGAGCAATGTATGAG	[0.99545761]
					3845069_length_1222_cvg_6.6_tip_1	GTTCTGGTTTAGCTTCAGGCTTAGCCTCTGTTGCCGCCATTGACAAAAGTTGGGCTCTTAGGAATAGAAG	[0.99524353]
					4040153_length_9943_cvg_13.0_tip_0	TTTCAGGGCATAATAGTGGGAGTTGAGTAATGGAGCTGCTGCCATGCAATGGAGTATAGCAGGAGGCAGA	[0.99517311]
					3514209_length_551_cvg_12.0_tip_0	AGAAAGGTGACACTGTGAAGCGGGAGGTGGCAGCTGTTTCGGCATTCAAAGGCTGGACCGAGTACTTAAA	[0.99608175]
					4020389_length_5570_cvg_13.0_tip_0	TTCATGGAAATTGAGATCGGTAGAACCACCTTTTGAGGTCTATAGTTGCTGCATCCTAAGCTCGATCTGC	[0.99625963]
					3634619_length_677_cvg_7.0_tip_1	AAGTAGTGATGTATGGGGACCATCTCCTGTTGTTTCACTTGAAGGATATAAATACTATGTTAGTTTCATT	[0.99998563]
					4037401_length_8876_cvg_12.4_tip_1	CCGAACCGGAACCGTTTGAAACTGCACCTAACCGAACCAAATATTTTGGTTTCATTTCGGTTTTGGCTTC	[0.9960076]
					3894889_length_1556_cvg_11.0_tip_0	ATTTAAGATGGATACTGTTGATGCACAAAACCGGAACGGTCTTGGAGCAATGTAAATCCGATCGTGAATC	[0.99560797]
					3622169_length_660_cvg_15.4_tip_1	AACTGGCTTGTGGCAGCCAAGCGTTCATAGCGACGTTGCTTTTTGATCCTTCGATGTCGGCTCGTCCTAT	[0.99661315]
					4035013_length_8166_cvg_13.0_tip_1	TAAGCGCTAGGTGGCTAGCCACCGTCCTGATTAATCCGTAGGCATTTGAAAATTAAGATGGTCTAGGCCC	[0.99596065]
					4014489_length_4959_cvg_13.0_tip_1	CATATGATCAAGAACTTACCAGTAGATTGACTGATAGCCGGTGCTGGGATTTTCAATCAGCAAGTGAACC	[0.99535367]
					4046527_length_15594_cvg_13.0_tip_0	TCGGAGAACTTTTCAGTTTTAGGAGTCCTGAGATATATACCCATTCCAATCTGAAATTAAATAGAACTCA	[0.99536522]
					4047839_length_19867_cvg_13.0_tip_1	GGTGATGTTCGTGGGGTTGGGTAGATCACGTTGGTATATTCAAATACCAAAATTGAGCTTTGTATGAGAA	[0.99601939]
					3924827_length_1875_cvg_14.0_tip_0	GGCACACAAAACTGGGTAGCGATAAGTTCAGGTGGGATTTCAGGGTCAGCTGTTTTCTCCTTTGGGAGTG	[0.99690703]
					4029083_length_6806_cvg_13.9_tip_1	AAAATTTTACTGATTTCACTTGTTAAATGTTACCAGGGTGAGAAAGGGATCACCGATTTGAAATCAGCAC	[0.99578769]
					4044187_length_12517_cvg_12.9_tip_1	CTGTTGTTTCTTCTTTGAAATTTTGAGGCTTCCAATAAGGCTGATGACTGATCCTTGTCTTACTATAAAT	[0.99524883]
					4010595_length_4628_cvg_12.8_tip_0	ACTGATAAGTAGCAGGATTGTAGCCCCCTAACTTCGCTTGTCTACGCTCGTCCTCGGGGTACGTCTCACC	[0.99502038]
					4043405_length_11879_cvg_13.0_tip_1	CTTCGTAAGAGATAGATTGCCTCTATGGTTGAGTGCCCTGGCATGAACCTGAATTGGTTGTCTGAGACCC	[0.99576062]
					4047019_length_16671_cvg_12.8_tip_0	TCTTGAGTATTTTCAATGCTTGCAGTCATGGAGGATTAATAGATGAGGGGCTGAACTTCTTTGGGAAGAT	[0.99572816]
					4047991_length_20668_cvg_13.0_tip_0	GAGAACTTCCCAATGGGTCACCCATCCTGGGATTGCTCTCGTGCGAACTCGCTTAACTTCGGAGTTCCGA	[0.99569084]
					4035267_length_8236_cvg_13.0_tip_0	CTGCTGCAGGTTACTGGATAGGAACTTGTTGAACTGGAGCTGCCATTTTTTGCAAGATCATGTCAAATTT	[0.99645028]
					4041017_length_10367_cvg_13.0_tip_0	CCATTAGAAGAACTGGATTTAGTTGCTCGTTTTCTTTAGGTTGTGACAAAATATGGTGGCACTTCCATTG	[0.99623821]
					4028327_length_6680_cvg_14.0_tip_0	GGGATGGATGTTGTTTTGATCAGGGATTCCCCTCATTGGGTTTTCATTGCAGTTCGGATTTACAGTAAAT	[0.99572]
					3961717_length_2525_cvg_13.0_tip_0	CGATCTGTGAAGAAATGGCTGGTTTGATGTTCGTCCGTACGTTTTGTACGGAAAATGGATAAACGTCGAG	[0.9951685]
					4048571_length_31352_cvg_12.9_tip_0	TGATTATTTTGGGATGAATTGGACTTGGCTTGAAACCCTATGGGACTGCTCTTTGATATGTAATAGAGGC	[0.99998274]
					3954805_length_2366_cvg_5.8_tip_1	TTGGGTTTCCTCTATCCTTTTTGCGTTTGATTGGGAGTTTATAAATTAGGATTCTTGGGATGTGATTTTG	[0.9955793]
					4010453_length_4619_cvg_13.0_tip_1	CGTCAGGACTGAAGATGGCGGAAATTTGCATTGACAAATTGGTGCTTTCATTGAGAGTTGATTAAATACT	[0.99541021]
					3988411_length_3366_cvg_14.0_tip_0	TGGAAATTGATTAGAGATTCTAAGATATGGGAATTAGAACGGGACGGAGATGGTCGCATTCTACCTGCTT	[0.99593417]
					4014869_length_4995_cvg_12.0_tip_1	ATTGGCGGTCTGCTTTCTTATCTTCCCTGCGCTTGGATGAAGGGTGAGCTGCAGAATAGGGATGGGCACG	[0.99998177]
					4044349_length_12657_cvg_12.0_tip_1	TTCGGACTGGACTAGCTTCAGGAGCTAAGCTGGACTGACTTAGAATAGATTAAGCTGAACTAACTTAGTG	[0.99568253]
					4042297_length_11109_cvg_12.9_tip_1	ATATGAAATTGAGGAAATTCGGTTATGAATTTATAGAAACTAACTTGGTGGCCGTTGGTGACCGGTGGAC	[0.99535013]
					4045133_length_13441_cvg_13.0_tip_0	TGGAGAACACTTGAATGTCTTTTAATCATATTTGGCATATATGACATCTCCTTTGGAGATGGTCTAAGAG	[0.99606118]
					4012247_length_4764_cvg_13.0_tip_0	GAAGTCGCCGGCTCCCTTAGAACCGGAGATATTGGCCCTTTGCATGTCGGCTGATTGATTGTCACCGGAC	[0.99507657]
					3840951_length_1202_cvg_11.0_tip_0	AAGTATTAGAGCACTGATCTGATGGCAAGCATGGCAGCATGGAGTTGCTAGTATTATATATGGCAGTATG	[0.99581762]
					3993797_length_3610_cvg_13.1_tip_0	GGAGAGCGTGATGTTCCTCGGCGGTCCCCGGAATAAGGATCACTGTCTTGAAACCTACGAGGTGAATAAC	[0.99545375]
					4044735_length_13031_cvg_13.0_tip_0	GGCCACCATGCACCGAGCGGCTGAACCAACACTGATGACGTCGATGATGCAGGCACCTGGGACGCTATAG	[0.99648066]
					4042055_length_10958_cvg_13.0_tip_1	GTCTCTAACCTCACTGCAGTTCCACACAGCAGTTTAGAAAATTAGGCTCGTTTGGTTCAAGGGTGTCCAT	[0.99623791]
					4028239_length_6666_cvg_13.0_tip_1	TACCTGGGTCAATCTGCAGCGCGACAGTAGTTGCTCCGTGTTGTTGCGTGCTGGCTGGGTGCAGTCGACG	[0.99628541]
					3973997_length_2851_cvg_14.0_tip_0	AGCGGAGGAGGAGCAGATGGGTGGGTAGTGGCTGCTGTCTTCCTTCGTTCTCTCTTCGTCTAATAGAGTG	[0.99664986]
					3973809_length_2844_cvg_12.0_tip_0	GGGGAAATTGTTTCACGATCAAGAGGTGGTGTTTCCTCCCTTGGGTGGGACTGGCTGGCTGATGGCTGTT	[0.99999249]
					4048595_length_33280_cvg_13.0_tip_1	AGGGCTGGATTTTCCAGCGATGGGAGTGGTGGCCGCCACTCCTCGCCCTCACTTGGCTTCGCCACTGGCT	[0.99573839]
					4043819_length_12219_cvg_13.0_tip_1	AATATATGTTGACACCTTTTCCTAGCTTAGTTGGCTTATGTATGAATGTGTTCAAGGATATGATGTTTAT	[0.99597642]
					3624693_length_664_cvg_8.0_tip_1	AGGAAGCTCGGAGGTGCAGGAACTGGAAGTCGGATTGCACTCCCGTGGCTGCAATTAGATCAAGTTTTGG	[0.99998872]
					4008257_length_4459_cvg_13.0_tip_0	AAATATAATACCTTGATCTTCAAGTACTGGTTGAGATTGAGTCTCTGTAGGGCTCGACTGTGAGGTGATT	[0.99551823]
					4010509_length_4623_cvg_13.0_tip_1	ATGTTGGCTCTTCGCCACCTGGGGCTGTAGTATGTTCCAAAGGTTGGGTTGTTCGCCTCTTAAAGAGGTA	[0.99589692]
					3953859_length_2347_cvg_13.8_tip_1	TTTTAGGGACGGGTCGTTACAGACATCGAGGTGCCAAATGACTCCGTCGATAAGGGCTCTTGGGAGTCAT	[0.995303]
					4013637_length_4880_cvg_13.0_tip_1	AAGTAACCGTATATTTGGTATGGTATTGTGGGGTACTGAAATGAACGTCGTATAACTATTTCAGATGTAG	[0.99529141]
					4043031_length_11579_cvg_13.0_tip_0	TTTAGTTGTGTTCGGACAGGTGTTCGTGGCTGGATGTTACAATCGGCGAGGTGTCGGTTGGTTGGTGGCG	[0.99617435]
					4048577_length_32331_cvg_12.7_tip_1	TGAATGACATAGTTAGCTCATAGAATACTTGCCCTGCATGCCACGTAGGCTTGGTAGTTTTTAGGGTCAA	[0.99515443]
					3967889_length_2676_cvg_12.9_tip_1	GAAATATCTTACCAGATGGGGGATGTGCTGGACGAGTGGAACTATGACATTCTGAGGCAACAGGTTGAGA	[0.99533219]
					3975573_length_2899_cvg_13.0_tip_0	TTTTGGTCCCTATTGAATAACTGAATAACCATGTTTTCTCTTTCGAGAACTCTATTGTTCAATGTCAACA	[0.99567652]
					3785255_length_982_cvg_10.0_tip_1	CTGGAGGAAGAATCTTGTTGGTGCGGAAGTGATGGGGGATGGGGTGGTGATGGGAGAAGGACAGCTCGGG	[0.99502785]
					4040281_length_10004_cvg_13.0_tip_1	AGTAAAGGCCAATCTGCTCTCGTAGCTCAGTTGGTTAGAGCACCCGTTTAGTAAGCGGGAGGTCTTGAGT	[0.99529493]
					3998957_length_3873_cvg_12.0_tip_1	AAGGTTGACTTTTCGTCCCTGCTCGATAAATGGGTCTTGCAGTCAAGCTCCCATCTGCCTTTACACACCA	[0.99547857]
					4037857_length_9049_cvg_11.9_tip_1	AACAAATTCCGTTGATGTCTGCTATGTTCACTCAAGCATCTGGATTTAGTTTTGACAATGGGGGTCTTTC	[0.99600983]
					4041947_length_10870_cvg_13.0_tip_1	GAAATGTAGGCTTTTTGGCCAGTTAGGGAATCAAGGTTGCTTTAGTTTAGTTGGTGTATCTTCAGGTCCT	[0.99533672]
					4047331_length_17544_cvg_13.0_tip_1	AGGCTGGGGTGATGGCACTGAAAATGAATTCTTCACCCTTGAGAAGCTTGGTTAGTGTTTTTCTTTTAAT	[0.99607032]
					4048085_length_21351_cvg_13.0_tip_1	GATGAGCTAGTACAATGGGAAGCTTAAGATTTGGGACATGCTGCGACAGCGAGAGAACATCGGTGGCATG	[0.99504054]
					3847733_length_1236_cvg_10.2_tip_0	GTTGGTGACCTCCACTGCACTTAGGAGGGGTGCCCGCCTATGGTCTCCCCATCGTGGGAGAGCCAACGTC	[0.99563339]
					4037623_length_8949_cvg_12.9_tip_1	GATATGTTATAGCTACTGGGCGGACGAACAATTTTGAAGAAGAAAGTATTTGGATCTGAGGTCTGAACCG	[0.99533443]
					3815575_length_1090_cvg_13.0_tip_0	GCCGTGGAAAATTACAGGGAGGATCATCTGTACGTGCACTGATTATTTTTGAAGGGGAAAGAAACTGATG	[0.9951471]
					3902849_length_1629_cvg_12.9_tip_1	TTTGGGATATATGATGAAAATTGATAAGGGTGGGTGATATTTGATGGGTGTCTTTATCTTTGTCTTCCTT	[0.99618545]
					4029007_length_6794_cvg_12.8_tip_1	TGTTTGTTCTGATTGTCTTAGTGGCAAGATGAGTAAATTGCCCTTTTTAGATAAGATAGATAGAGTTGAT	[0.99687988]
					4008235_length_4457_cvg_13.0_tip_1	AAACAGGTAGGCTGTTGGATGAAATTTCAAAGGCCCGGATCACTTGATCCGGTGGTCTTGGTGGAAGACA	[0.99689695]
					3893705_length_1545_cvg_15.0_tip_0	CTGCTGTGAAACTTGTCCCTGTTGAGCAGCAGTAGGAACGGGTAAACTGGGAGCTACATACAACCGATTA	[0.9953454]
					4027161_length_6478_cvg_12.4_tip_1	CATATTGATGGGAGGAGGGACCTTGCATGGGCTTTTAAGTAAATTGGACTACTCCCCATATGTTAATAAG	[0.99612418]
					4004925_length_4232_cvg_12.8_tip_1	GGTTTATGAACTAAACAGTATGGGAGGGCAGATGGGTTGAGAACGAATTAGATGTGAGGCTTGTATTGTA	[0.99706419]
					4022405_length_5821_cvg_13.0_tip_0	GGTGCGGTTGATGGTGTAGTTCTGGACGGCGGTGGGGAGGAGGCCGATTGGGAAGCCGTAGTTGGTGAGG	[0.99570803]
					3964955_length_2604_cvg_13.9_tip_0	AGTGGATGGTGTTGATCATGAAATTTCGAGGACGAAACTCTATAAGGTGGGTAGATTGTGACAGCCCGTC	[0.99561338]
					4044709_length_13003_cvg_12.5_tip_1	TGGCTAGCTGGGAGTGGTGTCGGAGAGATCGAGGGTGGGGTGAGTTTGACAGTTGAGTGAATGGGTGGGT	[0.99647652]
					3474983_length_522_cvg_7.1_tip_0	GAACACTGATAGATGGAACACAATTTTGGATCCTTTAAATGGGGAGCCATTCATTAGAGTCTGCGAAGTT	[0.99696083]
					4048195_length_22236_cvg_14.0_tip_0	AATGGCTTCGGATTCCATCGGAACTTTGAAGTTAAGCGAGCTTGGGTGAGAGCAATCCTAAGATGGGTGA	[0.99659765]
					3490637_length_533_cvg_14.0_tip_0	AGAAATGTTAGACAAACTGTTAGTCAAGATTCCTCACCTTCTGTTTGTTCTTCATGTCTTTCTGGGAAAA	[0.99536657]
					3990011_length_3434_cvg_12.0_tip_1	ATTAGCTTGGAGTACCGGCAACCACTGATCGTGGTTTAGGAAAGTTGTTGTCTAGTTTTTGTGGCCGCTG	[0.99570233]
					3845347_length_1224_cvg_6.0_tip_1	CACTGCATAGTGCATACACATACACTCGCACACTGAAGAATGAACGCATTATATTTAGTTAGGACCATTC	[0.99538551]
					4047773_length_19546_cvg_13.0_tip_1	AGTGACGTTTCTGGGCTTAAACTGCATTTTTGGAGCCCAAGATGACTTCGGATGGATTCGTGGCATTCTG	[0.99663526]
					4033419_length_7748_cvg_13.9_tip_1	ACGCACTTTTAGTGAGGTGGTGGCTGAAGCAAAGCAGGCAGGTTATACTGAGCCGGATCCAAGGGATGAC	[0.99737822]
					3879293_length_1429_cvg_12.0_tip_1	CAAGGATTGGAGGCTTTTTGATCGGAGCTTGGGTGGGTCTGTGTAGCGATAATCTGGGTTTGACTAGTAA	[0.99536674]
					4014381_length_4947_cvg_10.8_tip_1	GCAGCATTGTTCACATATTTCTTCCTGATGAGATGGGTTAGAAGGATCAATAACTCTTTATATGTATATT	[0.99728987]
					4014625_length_4971_cvg_12.0_tip_0	AAGTGCATGACAAATGTCTTTGCGTATTGAGAGCCAAGAACTGGTCCCTGGCTTGAAGCAGTCTTTATCG	[0.99585597]
					4022837_length_5882_cvg_11.9_tip_1	TCTGAGTGCTTGATTGGGGACGAGACTGGGACCATTCTCTTCACTGCCAGGAACGATCAAGGTATTGGGG	[0.99611459]
					3492589_length_535_cvg_15.0_tip_0	GATGTATGAGATGTCGGGACGAAAGGCTCGGTGGAAGAGCCGAGTCCTGGACCGATATTTGTCATCCGGC	[0.99536271]
					4046421_length_15408_cvg_13.0_tip_1	GGTGGCCGGAAACTGGGTAAGATTCAAATGGATATAACTTCTTCAATACTCAATGAAATAGGGTGATTCA	[0.99662044]
					3818757_length_1103_cvg_13.8_tip_0	AGGTAACTGAATATGTCTATATCTCCTTAACCAATCAGGATTAAGAACCCCTTTTAGCAAGAATAACAAC	[0.99512753]
					3916387_length_1770_cvg_7.4_tip_1	AATTAGGGTTTTGTAGGCTTTTAGATGAAGGGAGTGAGAATAAGTGAATACGGCTGGGGATGGGGATGAG	[0.99998245]
					4004883_length_4229_cvg_13.0_tip_1	CAACTGCACCTGTTGATACTCCACAGCCGATAAGGCAGGCCAAGTTTGGGAAGGCTGGATTCTCACCTTC	[0.99689906]
					3963307_length_2561_cvg_11.6_tip_1	CAAGATCTTTTGCACCGGGTTCGGCTGCTTCAACTATATTCGTGAGAATATAAGTGCGCCGAATGGATAT	[0.99531377]
					4046175_length_14920_cvg_12.8_tip_0	AGTAATTATGAAATAGGGTAAAATAGACTATTAACAATTTAAATTTAAGTTGGGTGTAGAAAGATGTTGC	[0.99573245]
					4039227_length_9568_cvg_14.0_tip_1	CAAATGGATGTTGTGCGATGGATATAGGCCCGATACAAGCACTATCGTAAGCCTCCTTTCTTCGTGCATT	[0.99562155]
					4048489_length_28125_cvg_12.6_tip_1	GGGGTTAAGCCACTTAGCAATGGAGGCAGGTGAATGTGCAAGAAGGGATCTCTAACCTTCAAACCGTTAA	[0.99674579]
					4048219_length_22452_cvg_12.9_tip_1	ATTGACAATTGTAGTATAGATGTAAGTAGGGATCGTTCTAGGCCAGGGATTAGGAGGGATTGCTAATCTA	[0.99546074]
					4022041_length_5771_cvg_13.0_tip_1	ATGTTGATTAAGGGTGCACACTTAGTTTGCATGTAGGGATTTGATACTAGAATATAAGGGAATTTCACCT	[0.9959043]
					4036149_length_8479_cvg_13.0_tip_1	GACGTAGAGTGGCCCATCGATAGGCCTGGGTGTGAGTTTGAGGACTTGCACTGGCTCAATGAGGTTCCTA	[0.99539469]
					4035083_length_8184_cvg_12.3_tip_1	GGCCCGATTGTTCCTTGGGAACTTGGTGCTGAGAAAGGCAAGCCTGTTGCAGCATATTATGGGTATCACT	[0.99654951]
					3830457_length_1153_cvg_6.0_tip_1	TTTGCGAGATCTGGATTTGGAAATGGTAGATAAGAGGGGCAAAGCAGGGCATAGGTTGTATATGGGACTG	[0.99542751]
					4030349_length_7062_cvg_12.1_tip_1	GAGAGGAAACGTGCGGAGGACATTGCTGCAGGGACAGTGCAAATGAATGGCCGAGAGCTTTTTGTGCACG	[0.9957539]
					3593951_length_627_cvg_12.0_tip_0	TTTGTTCCTTATTAAACATAAGGATGTAAATAGACTTTGATGTGGATGTACGATTTTTAGTAGGGCTATC	[0.99557799]
					4018923_length_5407_cvg_13.0_tip_0	ACTGCAACAGTTTTGGAGATCAAATGGACATGGGAATGCTATTCAATGGACTTTAGGAAAGAACTTAATT	[0.99501531]
					4023909_length_6017_cvg_13.0_tip_1	TTACGGTATTGGCACTGCAGGAGGCTGCTGAGGCCTACCTTGTGGGTCTGTTTGAGGACACCAACCTATG	[0.99741388]
					4045899_length_14476_cvg_11.9_tip_1	GTCTAGTAAGATCTATGGCTATTAGGGTTGAAGAACAAGGTAGATCGGGATGGATAACAAGGGAGAAAAA	[0.99719909]
					4043693_length_12125_cvg_11.8_tip_0	GAGGTGCAAATCGAGAAGATGGGTGGTGCGGTGGGGTGACTGGGTTCCATAAGTCTGGGATGCCGACGAA	[0.99600783]
					3985787_length_3263_cvg_13.0_tip_1	AGCAAGACTAACAGCACTTTTGATGACCATCGGACCTCTGAACTCCGTAGTCCTTGTGGGATCAATGTGA	[0.99630453]
					4047621_length_18692_cvg_13.0_tip_1	CACTAGAAGGACTCCTTCGGTCTTCACGAGGTGGCAGCTCCTCCTGAGCCCATCACCTTGTGGCACCGAG	[0.99575339]
					3975967_length_2911_cvg_13.7_tip_1	TTCTCAGTTCATCCTCTGTTGAACACACTCCTTGGTGCAATAGGAGATGAGCAACTCTCTATAACACACT	[0.995771]
					4048545_length_30501_cvg_13.0_tip_1	AGAGGATTGGCTGGGTTAGGACTTTTCACTATATTGAAGGCATTTTAAAGGAAGAAATGGATGACAAATT	[0.99621411]
					4035259_length_8235_cvg_13.0_tip_1	CCGTTGTGGTTCTGGACCTGGGTTCTCTGGGATGTCGTCAAGGAGGAAAGATGGGTGGTGCCGTCGTGTT	[0.99721697]
					4020077_length_5534_cvg_12.0_tip_0	AGAGGCTAGCCATGAGAAGAACGATCCTTCTGCAGTTGTTGTAGGCACTGTCTACTGTGACACATGTTTC	[0.99679653]
					3986959_length_3310_cvg_11.4_tip_0	AGGGAGAAGAACGTGGTCTTTTGAGCAAGAGACCTAACTGGGAGGTGCAATACAGCTGCTGGTTTGAGCT	[0.9955134]
					4047549_length_18409_cvg_13.0_tip_1	TGCAATATGGAGATAGGCTCGAGTCCAGTGGGAAATGTCTGTCTGAGCTCCTTAATTTAAGCACTGTAGA	[0.99998508]
					4038803_length_9409_cvg_12.3_tip_0	TTATTAACAGCCGTTAGTGGCGATTGTTGGTCGTTGGGAGAAGGTGAAATATATTGCTGAGCTACCTCAA	[0.99655033]
					4005655_length_4281_cvg_13.0_tip_1	TAACCTTTGGATTTGATCATATTAGATCTTAGCCGTTGGATTCAATGAACTTATAAATATAAAACTAAAA	[0.99567112]
					4006915_length_4370_cvg_13.0_tip_1	AACAAAGTGGCACTTTCTATACTTGAAAGTGCCATGACTGATACTGTTCGAGGTGGGATTAAGAAGCATA	[0.99648086]
					4043265_length_11763_cvg_12.8_tip_1	AGAAATTTTTAGTTATGACGGAAATACAGATGGTACACCAGGTGTTTCTATGTAAGTGGTGGAAAATTTT	[0.9960543]
					4030237_length_7034_cvg_13.0_tip_1	ATATGGTTTTTTCGGTTAGGGTTAAAGTAAAGTTGGGATTGGATGAAAGATGGAAATTGATAATGTATTA	[0.99699119]
					3471275_length_520_cvg_8.0_tip_0	CTGTCGTCTCATTGACGATGACCGGACGATGGAGATTGAACTGGTGCGTACATCCAGAGCACCTGATTAT	[0.99548782]
					3985993_length_3272_cvg_14.0_tip_0	AATCAATTGGAAATGTATTATTGTTGTGAGTGCAGAAATACTGAAATATGCTGTTGGCAGTCATCAGTTT	[0.99530897]
					4017899_length_5299_cvg_13.0_tip_0	AATGGGCTAGGAGAAATTTTTAGTTGTGACGGGAACACGGATAGTACACCATGTGTTTTTATGTAAGTGA	[0.99509214]
					3672279_length_732_cvg_8.2_tip_0	TCGGATTTAAACTTGATTTGGTGGGGTGCGCCTGCCCGAGCAATAGTGCAACGCTTGGGCGACACGCGAG	[0.99998136]
					4040687_length_10213_cvg_12.0_tip_1	CTCTCTTTAGCGCAGCTTCAAGAGGGCGCTGATAACATGTTGTAGGCCTATTTGACTGAACTGTATTTAG	[0.99613795]
					3786957_length_988_cvg_7.0_tip_1	TTTATGTAGAAATAAGTCTGATTTTGCATGAAATGGGGATGACCTTCTCTGGTAATTCTATAGGATGCAA	[0.99614502]
					3553455_length_585_cvg_5.0_tip_0	TCCTTGACCTTGATGCACTTGATGAGATGGGCAGCAGGATCGATGAGTTGGAGCAGAGCATCAATGACCT	[0.99510047]
					3811647_length_1075_cvg_12.0_tip_1	GGGTGGGGGGCGTTTTGTTGCTGCGATTATGGCGGATGCTGAGGCGATTAGGCAAGGGATGGAGATGATT	[0.9960227]
					4022819_length_5880_cvg_13.4_tip_1	TTATTTGAGATGGAGGATGTTCGATCTGGGGGTTTTAGGTGAGCAGATTGAAACTGAGGGATGGAGAAAG	[0.99998233]
					3800791_length_1034_cvg_6.0_tip_0	GCTTCATCGCCGCCATCAGCACCTCCGACGTTAGGATTGGATCTCCTGCTGGGTCCACCGCACTCGTCAT	[0.99549337]
					3870137_length_1366_cvg_13.0_tip_0	GGGGAGGTGGCCGTACGAATGGAGGACGAGAAGATCCTGGCCGTCGGATCAGAGCTTTTTGGAACTTTGA	[0.99507986]
					4038967_length_9467_cvg_13.0_tip_1	TGCTACCGGAGGCTCTGGGGAAATAAGAATAGGAGAGCACTCATCTTGGGGTGGGCTTACTACTTAGATG	[0.99563379]
					3801393_length_1036_cvg_13.0_tip_1	GCACGTTTGTTTAGCCAGCTTAAGTTTCACTGGACTGGACTGCTTAGCTAGAATTAGTAGTCCTGTGTTT	[0.99630512]
					3891749_length_1528_cvg_13.0_tip_0	ATATTGTCACACTAGGGTTTCGTAGCACATTGGGATAGTGTCATACTAGGGTTTAGTAGCACACTGTTAT	[0.99502323]
					4044735_length_13031_cvg_13.0_tip_0	GGAGCAAGATCAGGTGTTGGCATCGAGATTTAGAGGCCGGACATCTGTAAGGCTCGTACAATCATACTCA	[0.99541382]
					3907351_length_1673_cvg_14.0_tip_1	GGTGGGATGGTGGCTGAAGGTCGCTCGGAGGATCAAGAAGGCAAATGCAAGAGGCTGACATTGTTTGGGC	[0.99742802]
					4048185_length_22109_cvg_12.9_tip_1	GTGTTAGATTTGTTGATGTTGTTGATCCAAAGGGGCCGTTAGGGCTTGATCTTAGGATGAACGGATGAAC	[0.99560771]
					4048383_length_25340_cvg_13.0_tip_1	GTTTAAGCTAATCGTTGGGCACCATAAATTGATTATGTTTGACACTATCTTGATCAATAGTGTATGAAGC	[0.99523509]
					4043123_length_11643_cvg_13.1_tip_1	TCACGAGCTCTAGCTATCCTGAAGGAAACTTCGGATGGAACCAACTATTAGACGGTTCAATTAGTCTTTC	[0.99573401]
					4047035_length_16727_cvg_13.0_tip_1	TGACACTTAGTACGTACTACAGTCTAGTGATATTCCTCTTCACTTGTAAGTGAGGTTTTAAATTTGATTT	[0.99545987]
					3970659_length_2751_cvg_13.0_tip_0	ACCAAGGAGATAATTGGGCGTGGCACTAAGAGAGATGGGTTATATTATGTGGATGACGTTGTTCTTGGCA	[0.99579004]
					3906117_length_1661_cvg_9.5_tip_0	CGACTGTCGTGCCCGTTGCGAGCTGTTGACCGTCAAGGTCGTCTGTCTAGCACGGCGCCAGCATTGAAGA	[0.9959396]
					4047395_length_17709_cvg_12.9_tip_0	CTGAACTGTTTCTAGGGTGGGCGCACTGCTAAATAGAAAAGATAACTCTTTCCGAGGCCGGCCCCCCGCT	[0.99537452]
					4042987_length_11550_cvg_12.8_tip_1	CTGACTAAGTCTTTCACTAGGCAGTCTTAGCGAGGACCCCCAATATGTATGGGATTGCTAGTCCCGTCCC	[0.99533485]
					4047553_length_18437_cvg_12.9_tip_1	TTTAAGATTGAAGTATGTTTAGGGGGCGTTTGTTGCGCCGGACTATCTCGGACTGGGCTAGTTTCAAGGA	[0.99593236]
					4048639_length_35938_cvg_13.8_tip_1	GTGCTAGGTAGGGATGTGAATATACATTTAAGGATCACTCCCCTGGGCGATGTGGGATGTCACAATCCAC	[0.9964698]
					4016011_length_5101_cvg_12.9_tip_1	TTTATCTGAGTTCATGGATAAGATTAGCCTCTCGTCTGGAACTCTTGCCGTAACCTTAGAATTGTTGATC	[0.99710816]
					4011743_length_4722_cvg_13.2_tip_0	CTCTTTCGCTGTAATTGCTTGAGAAAATTAGTTTTTAGTATTGAGGGGTATGATGGATGGGAACAATCGA	[0.99578046]
					3947685_length_2224_cvg_11.9_tip_0	AAAGCACTCTGTTGGGCCGACACTGACACTGAGAGACGGAAGCTAGGAGAGCAAATGGGATTAGATACCC	[0.99729738]
					4045799_length_14353_cvg_13.0_tip_0	ACTGATTGGGTCTTGCTCCTGGGTCCAAGGGAAGTTGATTATGGGTGGTAGTGGGTGGTGAAACTCGCCG	[0.99742626]
					4017225_length_5227_cvg_12.1_tip_1	GTGAGGCTAAACTGCAACACTTGACGCCGAAGTTTTAGCACGAGCATTGGGGCTTTCTTCTTCAGTGAAA	[0.99546949]
					4031419_length_7290_cvg_12.8_tip_0	GGAGGGCCTTGCGGTGCTGGAGACACTGCGCCAAGTTGTTGATGTCCCTCTCGTCCTTCAACACCTTCAC	[0.99511796]
					4039575_length_9696_cvg_14.7_tip_0	TAACCGTGAACTGCACTAATTAACCCTTAGATTTTCCTAAATTCATTGAGTTGGACTCTGCGCCGACGAC	[0.99543449]
					4008875_length_4503_cvg_12.9_tip_1	TTGACAGGATTAGCTAGGACTGGACTGGACTAGACTATAGTCCTTTGTTTGGTCTACACCAAGATTAGGT	[0.99653286]
					3761181_length_914_cvg_14.0_tip_0	AGGCAAAAGCTCTTAGGCGGGCACTGCGAATGTTCTTGAGAAACATCTGTTAGTCTGGCTGTTAAATCAG	[0.99663623]
					4020495_length_5582_cvg_14.0_tip_0	AAATTTCTAAGTTAAGTGAGTTTAGACGAAAAGTAGTATTAGGATGGGTAAACTCCTGAGAATTCCTCGT	[0.99602752]
					4041381_length_10570_cvg_13.0_tip_0	ACTTCGGACCTTAGTGTCTGAAGTAGGGCTGGGCATGGGCCTGGTCTGGCCCAATTTTGAAGGGACCGGA	[0.99668402]
					4031759_length_7367_cvg_13.0_tip_1	TCGTAACGAAACCATTTAACTGAAAGGGTATTCGAGAGATGGGTTTTTCTTGGTCTTTCTCTTGGGTCAT	[0.99627606]
					4047595_length_18600_cvg_13.2_tip_0	AAATGTGAAGTCTTCAAGTGACAATGTCCTTGTTTGTTGGAGGTCTTTGGATAGTTTGATATTTCTTTGT	[0.99535092]
					3580313_length_612_cvg_8.0_tip_0	CCTTAAGTTGGATGATGGATTTTATGAATTTTGGCAAGATAGGGAGTTCACAATAGAAAATCAAGGATAA	[0.99501326]
					4048603_length_33736_cvg_12.8_tip_1	AGTAACGGATGTTAACGGCGTTACCTGACGCCATTAGAATATTCCATCAACTTTGATGGAATATTCTCCT	[0.99564477]
					3934835_length_2013_cvg_12.0_tip_1	CTTGGTACTTGGGATCTAAAGCATTTTGCCTTTTGAAGAGCAGCTGCAGGGAAAGTATGAGGTGCCCTTT	[0.9953185]
					4044307_length_12621_cvg_13.0_tip_1	TGGCTAGTTCAAACTTCACTGGGATACTCCAAGTTTAGTTTGAGGGGGGAGTAATAACTGATATAACAAA	[0.99616054]
					3936091_length_2032_cvg_11.8_tip_1	GCTGGACAGCAACCTGCTGCATAGGTGCTGCCATTCTTTGTAAAAGCATGTCAAATTTTGATGAAATTTT	[0.99501338]
					3982703_length_3142_cvg_12.2_tip_1	TGCGGGGATTTTCTTTTAGGTACCGTTTGGTACGCAGATGGGACGGGACGGAACGAAATGGGACGAGACG	[0.99643701]
					4048629_length_35292_cvg_12.8_tip_1	TTCTTGGTGGTTGGGCCGGTGTGTCCTTCTAGTACATGTCTGCCCCCGACGTGCAATTAGGCTGAGTTAC	[0.99544921]
					4041599_length_10684_cvg_14.0_tip_1	GCACGTAAGGCTCTTGGCCTTGATATTAGGTGTTGATTGTTTTGCAGGTGCATTTTTGTCAAATGAGAAA	[0.99663328]
					4046359_length_15293_cvg_12.9_tip_1	GTTAATGGCGTTACCTGACACCGTTAGAATATTCCGTTAGACTTGACGGAATATTCTCCTTCGTCTTCCT	[0.99514054]
					3996501_length_3747_cvg_13.0_tip_1	ACTGTTGCTGTAGCTCGAGTAGATATGTACCAGAGCATGGGGGATGCTCTTGCGCAGCAGTATGGTGCTC	[0.9957813]
					3970321_length_2741_cvg_10.4_tip_1	CCGATGTTGAATATGTTTTCAAGTGTGAATACATGGAATGGCTGCTTGGCAGCATGTCTCCAATCTTTCA	[0.99559128]
					4043929_length_12310_cvg_12.0_tip_1	AAACTACAAGTAGTCTTCTAGGTTTGATACATCAAGCTACTGGGTATCGGCAGGGAGAGGTGGCTCTGAG	[0.99536984]
					3919013_length_1802_cvg_13.0_tip_1	GGGGCGTAGGGGAGGACAGGCATGGAGGGGAATGGCTTGATCGGAGTGTAGATGGCGGAGACTGGGACTA	[0.9966558]
					4048195_length_22236_cvg_14.0_tip_0	AACACAACCGTATGCAGTTTCTCTTAGTTTGGGTTCCTCCTCCGTTTGGGACCTTTAAGTTAAATGTGGA	[0.99572754]
					3908363_length_1684_cvg_14.0_tip_1	CAGAAGTAAACTGAACAATGCAACTGCAGCTTATAGCTTGAAATGATTCGGGGACTGGCATCATGGGTTT	[0.99578053]
					4025657_length_6259_cvg_13.0_tip_0	TTGCACGTGGGATCTGTCATCATGCGTGCTTCCTTGGCTCGTGATTCAGTTTGTGGTGGCAAATGTTATG	[0.99527437]
					4048509_length_28868_cvg_13.2_tip_1	CTGACGTCACGTGTGAATGGGTTCATTCCCGCTCACCAGCGCACTCTGGTATTTAGGCACTCTTAGGTTT	[0.99550442]
					3873745_length_1390_cvg_11.0_tip_1	TTAAGATCTGATTAGTTTAGGATTTTCTCTTGGCATAGACACAAAGAAAATACTAAGTTCTTGGTGACAA	[0.99534066]
					4022449_length_5828_cvg_12.0_tip_0	GACCAGGGGATCGGCGGATGTTACTTTTAGGACTCCGCCGGCACCTCGGTGCAGATCTTGGTGGTAGTAG	[0.99998471]
					4048113_length_21554_cvg_12.9_tip_1	TCTGGGCTGGAACGTTGATAACCTTCACTGACATGGCGAGATTTAGTGGTGACTTAAAGGTTTGGTGATA	[0.99609644]
					4026315_length_6356_cvg_13.0_tip_0	CTATTGCAGAGATGGGCTCAGTTTTGGGTTCTGGAGGATCGGCTAGAGTTGGTGTTGTGGCTGCTAGGGT	[0.99575052]
					4045175_length_13497_cvg_13.0_tip_1	AAACCGAGGGCATTTCCGTCCTTTTACTATTTCTGAACAGTGCCAGGTTTAACTGACTTTTAGTATATAT	[0.99528167]
					4048447_length_27088_cvg_13.0_tip_1	TTTGCCGTTGAACTTAGGAACGATCCGGAGAAAATTGGGTTTTAGGGTTCTAGGGATTTGAGTGAACCCA	[0.99998112]
