# Supplementary material for: De novo assembly and characterization of the first draft genome of quince (Cydonia oblonga Mill.)
Source: Sci Rep. 2021 Feb 15;11:3818. doi: 10.1038/s41598-021-83113-3 (PMC7884838; doi:10.1038/s41598-021-83113-3)
Supplement: Supplementary file 8 — Supplementary Table S7. [file 41598_2021_83113_MOESM8_ESM.xlsx]

## Sheet: Mononucleotide repeats
*Mononucleotide microsatellites
Contig ID	StartPos	EndPos	Repetitions	Motif
>4048667_length_53821_cvg_12.6_tip_1	6287	6296	10	A
>4048667_length_53821_cvg_12.6_tip_1	9061	9072	12	A
>4048667_length_53821_cvg_12.6_tip_1	10584	10593	10	A
>4048667_length_53821_cvg_12.6_tip_1	39293	39302	10	T
>4048667_length_53821_cvg_12.6_tip_1	41875	41884	10	T
>4048667_length_53821_cvg_12.6_tip_1	42914	42923	10	A
>4048667_length_53821_cvg_12.6_tip_1	43475	43484	10	T
>4048667_length_53821_cvg_12.6_tip_1	43677	43691	15	T
>4048667_length_53821_cvg_12.6_tip_1	43709	43718	10	T
>4048667_length_53821_cvg_12.6_tip_1	44478	44487	10	A
>4048667_length_53821_cvg_12.6_tip_1	51584	51594	11	A
>4048665_length_49756_cvg_12.3_tip_1	34	52	19	T
>4048665_length_49756_cvg_12.3_tip_1	79	88	10	T
>4048665_length_49756_cvg_12.3_tip_1	1943	1952	10	A
>4048665_length_49756_cvg_12.3_tip_1	7204	7213	10	T
>4048665_length_49756_cvg_12.3_tip_1	8322	8331	10	A
>4048665_length_49756_cvg_12.3_tip_1	16400	16414	15	T
>4048665_length_49756_cvg_12.3_tip_1	17617	17628	12	A
>4048665_length_49756_cvg_12.3_tip_1	19222	19231	10	A
>4048665_length_49756_cvg_12.3_tip_1	19239	19248	10	A
>4048665_length_49756_cvg_12.3_tip_1	19336	19346	11	T
>4048665_length_49756_cvg_12.3_tip_1	26483	26494	12	A
>4048665_length_49756_cvg_12.3_tip_1	38176	38185	10	A
>4048665_length_49756_cvg_12.3_tip_1	38292	38303	12	T
>4048665_length_49756_cvg_12.3_tip_1	39107	39120	14	T
>4048665_length_49756_cvg_12.3_tip_1	43158	43168	11	T
>4048665_length_49756_cvg_12.3_tip_1	44857	44867	11	A
>4048665_length_49756_cvg_12.3_tip_1	45009	45021	13	T
>4048665_length_49756_cvg_12.3_tip_1	45082	45091	10	T
>4048665_length_49756_cvg_12.3_tip_1	45970	45983	14	T
>4048663_length_49152_cvg_12.5_tip_1	6501	6510	10	T
>4048663_length_49152_cvg_12.5_tip_1	8297	8307	11	T
>4048663_length_49152_cvg_12.5_tip_1	8966	8976	11	A
>4048663_length_49152_cvg_12.5_tip_1	11071	11080	10	T
>4048663_length_49152_cvg_12.5_tip_1	11852	11869	18	A
>4048663_length_49152_cvg_12.5_tip_1	14666	14676	11	T
>4048663_length_49152_cvg_12.5_tip_1	15480	15489	10	A
>4048663_length_49152_cvg_12.5_tip_1	16231	16240	10	A
>4048663_length_49152_cvg_12.5_tip_1	17740	17749	10	A
>4048663_length_49152_cvg_12.5_tip_1	18520	18530	11	T
>4048663_length_49152_cvg_12.5_tip_1	20803	20812	10	A
>4048663_length_49152_cvg_12.5_tip_1	23694	23703	10	A
>4048663_length_49152_cvg_12.5_tip_1	23807	23816	10	A
>4048663_length_49152_cvg_12.5_tip_1	30198	30208	11	A
>4048663_length_49152_cvg_12.5_tip_1	33000	33014	15	T
>4048663_length_49152_cvg_12.5_tip_1	37749	37758	10	A
>4048663_length_49152_cvg_12.5_tip_1	46299	46310	12	T
>4048661_length_48965_cvg_12.2_tip_0	4733	4742	10	A
>4048661_length_48965_cvg_12.2_tip_0	6831	6840	10	T
>4048661_length_48965_cvg_12.2_tip_0	7802	7815	14	A
>4048661_length_48965_cvg_12.2_tip_0	12199	12217	19	T
>4048661_length_48965_cvg_12.2_tip_0	20882	20891	10	T
>4048661_length_48965_cvg_12.2_tip_0	22341	22351	11	A
>4048661_length_48965_cvg_12.2_tip_0	23156	23175	20	T
>4048661_length_48965_cvg_12.2_tip_0	23883	23892	10	T
>4048661_length_48965_cvg_12.2_tip_0	26407	26419	13	T
>4048661_length_48965_cvg_12.2_tip_0	27203	27213	11	T
>4048661_length_48965_cvg_12.2_tip_0	27229	27239	11	T
>4048661_length_48965_cvg_12.2_tip_0	35814	35823	10	T
>4048661_length_48965_cvg_12.2_tip_0	35848	35857	10	A
>4048661_length_48965_cvg_12.2_tip_0	40275	40289	15	A
>4048661_length_48965_cvg_12.2_tip_0	44889	44904	16	T
>4048661_length_48965_cvg_12.2_tip_0	45005	45016	12	T
>4048661_length_48965_cvg_12.2_tip_0	45810	45823	14	T
>4048661_length_48965_cvg_12.2_tip_0	46046	46058	13	A
>4048661_length_48965_cvg_12.2_tip_0	48088	48105	18	A
>4048661_length_48965_cvg_12.2_tip_0	48268	48278	11	A
>4048659_length_46765_cvg_12.9_tip_1	283	292	10	T
>4048659_length_46765_cvg_12.9_tip_1	778	787	10	A
>4048659_length_46765_cvg_12.9_tip_1	6004	6016	13	A
>4048659_length_46765_cvg_12.9_tip_1	24583	24592	10	T
>4048659_length_46765_cvg_12.9_tip_1	27542	27552	11	T
>4048659_length_46765_cvg_12.9_tip_1	28969	28981	13	T
>4048659_length_46765_cvg_12.9_tip_1	31591	31603	13	T
>4048659_length_46765_cvg_12.9_tip_1	34713	34726	14	A
>4048659_length_46765_cvg_12.9_tip_1	42500	42510	11	T
>4048659_length_46765_cvg_12.9_tip_1	43905	43919	15	T
>4048657_length_44488_cvg_12.8_tip_1	3747	3760	14	T
>4048657_length_44488_cvg_12.8_tip_1	11354	11365	12	T
>4048657_length_44488_cvg_12.8_tip_1	14028	14037	10	A
>4048657_length_44488_cvg_12.8_tip_1	18621	18631	11	A
>4048657_length_44488_cvg_12.8_tip_1	22480	22489	10	T
>4048657_length_44488_cvg_12.8_tip_1	26229	26246	18	T
>4048657_length_44488_cvg_12.8_tip_1	27760	27770	11	A
>4048657_length_44488_cvg_12.8_tip_1	30654	30663	10	T
>4048657_length_44488_cvg_12.8_tip_1	36962	36971	10	T
>4048657_length_44488_cvg_12.8_tip_1	37180	37193	14	A
>4048655_length_41577_cvg_13.0_tip_1	4197	4206	10	T
>4048655_length_41577_cvg_13.0_tip_1	6157	6166	10	A
>4048655_length_41577_cvg_13.0_tip_1	10831	10840	10	T
>4048655_length_41577_cvg_13.0_tip_1	11430	11440	11	A
>4048655_length_41577_cvg_13.0_tip_1	11700	11710	11	T
>4048655_length_41577_cvg_13.0_tip_1	13169	13182	14	A
>4048655_length_41577_cvg_13.0_tip_1	16435	16444	10	T
>4048655_length_41577_cvg_13.0_tip_1	23293	23303	11	T
>4048655_length_41577_cvg_13.0_tip_1	24579	24588	10	A
>4048655_length_41577_cvg_13.0_tip_1	27902	27911	10	A
>4048655_length_41577_cvg_13.0_tip_1	40287	40296	10	T
>4048655_length_41577_cvg_13.0_tip_1	41534	41573	40	T
>4048653_length_39293_cvg_12.8_tip_1	304	317	14	T
>4048653_length_39293_cvg_12.8_tip_1	591	603	13	A
>4048653_length_39293_cvg_12.8_tip_1	9692	9703	12	A
>4048653_length_39293_cvg_12.8_tip_1	11675	11684	10	A
>4048653_length_39293_cvg_12.8_tip_1	11898	11909	12	T
>4048653_length_39293_cvg_12.8_tip_1	16191	16203	13	T
>4048653_length_39293_cvg_12.8_tip_1	16220	16233	14	A
>4048653_length_39293_cvg_12.8_tip_1	22865	22877	13	A
>4048653_length_39293_cvg_12.8_tip_1	22962	22975	14	A
>4048653_length_39293_cvg_12.8_tip_1	23071	23080	10	T
>4048653_length_39293_cvg_12.8_tip_1	23151	23160	10	T
>4048653_length_39293_cvg_12.8_tip_1	26331	26342	12	T
>4048653_length_39293_cvg_12.8_tip_1	26672	26687	16	A
>4048653_length_39293_cvg_12.8_tip_1	36951	36960	10	A
>4048653_length_39293_cvg_12.8_tip_1	38416	38426	11	A
>4048651_length_38668_cvg_12.9_tip_1	2324	2333	10	T
>4048651_length_38668_cvg_12.9_tip_1	10714	10724	11	T
>4048651_length_38668_cvg_12.9_tip_1	13118	13127	10	A
>4048651_length_38668_cvg_12.9_tip_1	15139	15151	13	A
>4048651_length_38668_cvg_12.9_tip_1	16297	16306	10	A
>4048651_length_38668_cvg_12.9_tip_1	18302	18311	10	T
>4048651_length_38668_cvg_12.9_tip_1	19968	19977	10	A
>4048651_length_38668_cvg_12.9_tip_1	20403	20414	12	A
>4048651_length_38668_cvg_12.9_tip_1	29759	29768	10	A
>4048651_length_38668_cvg_12.9_tip_1	30602	30611	10	A
>4048651_length_38668_cvg_12.9_tip_1	34609	34622	14	T
>4048651_length_38668_cvg_12.9_tip_1	38590	38603	14	A
>4048649_length_38644_cvg_13.0_tip_1	363	374	12	T
>4048649_length_38644_cvg_13.0_tip_1	20469	20481	13	A
>4048649_length_38644_cvg_13.0_tip_1	20879	20888	10	T
>4048649_length_38644_cvg_13.0_tip_1	23153	23166	14	A
>4048649_length_38644_cvg_13.0_tip_1	26357	26366	10	A
>4048649_length_38644_cvg_13.0_tip_1	28907	28917	11	A
>4048647_length_38033_cvg_12.8_tip_1	50	61	12	T
>4048647_length_38033_cvg_12.8_tip_1	529	538	10	T
>4048647_length_38033_cvg_12.8_tip_1	618	627	10	A
>4048647_length_38033_cvg_12.8_tip_1	740	749	10	T
>4048647_length_38033_cvg_12.8_tip_1	980	989	10	A
>4048647_length_38033_cvg_12.8_tip_1	2741	2750	10	T
>4048647_length_38033_cvg_12.8_tip_1	6155	6164	10	A
>4048647_length_38033_cvg_12.8_tip_1	7388	7399	12	A
>4048647_length_38033_cvg_12.8_tip_1	8246	8259	14	T
>4048647_length_38033_cvg_12.8_tip_1	15897	15907	11	T
>4048647_length_38033_cvg_12.8_tip_1	16816	16826	11	T
>4048647_length_38033_cvg_12.8_tip_1	17398	17411	14	T
>4048647_length_38033_cvg_12.8_tip_1	27075	27085	11	A
>4048647_length_38033_cvg_12.8_tip_1	27777	27786	10	A
>4048647_length_38033_cvg_12.8_tip_1	31153	31162	10	A
>4048647_length_38033_cvg_12.8_tip_1	31277	31287	11	T
>4048647_length_38033_cvg_12.8_tip_1	31777	31787	11	A
>4048647_length_38033_cvg_12.8_tip_1	32049	32059	11	A
>4048647_length_38033_cvg_12.8_tip_1	36198	36210	13	A
>4048647_length_38033_cvg_12.8_tip_1	38006	38028	23	A
>4048645_length_37341_cvg_12.9_tip_1	8279	8290	12	T
>4048645_length_37341_cvg_12.9_tip_1	10639	10648	10	T
>4048645_length_37341_cvg_12.9_tip_1	15518	15530	13	A
>4048645_length_37341_cvg_12.9_tip_1	15828	15837	10	A
>4048645_length_37341_cvg_12.9_tip_1	16654	16664	11	A
>4048645_length_37341_cvg_12.9_tip_1	17403	17412	10	T
>4048645_length_37341_cvg_12.9_tip_1	28535	28545	11	T
>4048645_length_37341_cvg_12.9_tip_1	28676	28689	14	T
>4048645_length_37341_cvg_12.9_tip_1	29268	29278	11	A
>4048645_length_37341_cvg_12.9_tip_1	29307	29316	10	A
>4048645_length_37341_cvg_12.9_tip_1	33570	33579	10	T
>4048645_length_37341_cvg_12.9_tip_1	37314	37336	23	A
>4048643_length_36999_cvg_12.6_tip_0	5915	5932	18	T
>4048643_length_36999_cvg_12.6_tip_0	6359	6374	16	T
>4048643_length_36999_cvg_12.6_tip_0	6491	6501	11	T
>4048643_length_36999_cvg_12.6_tip_0	9200	9209	10	A
>4048643_length_36999_cvg_12.6_tip_0	13985	13995	11	A
>4048643_length_36999_cvg_12.6_tip_0	14532	14544	13	A
>4048643_length_36999_cvg_12.6_tip_0	18255	18265	11	A
>4048643_length_36999_cvg_12.6_tip_0	24226	24235	10	A
>4048643_length_36999_cvg_12.6_tip_0	25495	25505	11	A
>4048641_length_36245_cvg_13.0_tip_1	843	852	10	T
>4048641_length_36245_cvg_13.0_tip_1	862	873	12	T
>4048641_length_36245_cvg_13.0_tip_1	13034	13043	10	A
>4048641_length_36245_cvg_13.0_tip_1	13128	13137	10	A
>4048641_length_36245_cvg_13.0_tip_1	14596	14605	10	T
>4048641_length_36245_cvg_13.0_tip_1	20399	20409	11	T
>4048641_length_36245_cvg_13.0_tip_1	34416	34425	10	T
>4048641_length_36245_cvg_13.0_tip_1	34788	34802	15	A
>4048641_length_36245_cvg_13.0_tip_1	35210	35219	10	A
>4048641_length_36245_cvg_13.0_tip_1	36150	36169	20	A
>4048639_length_35938_cvg_13.8_tip_1	3	19	17	T
>4048639_length_35938_cvg_13.8_tip_1	17944	17954	11	T
>4048639_length_35938_cvg_13.8_tip_1	18794	18806	13	T
>4048639_length_35938_cvg_13.8_tip_1	19692	19708	17	A
>4048639_length_35938_cvg_13.8_tip_1	22966	22977	12	T
>4048639_length_35938_cvg_13.8_tip_1	25321	25331	11	A
>4048639_length_35938_cvg_13.8_tip_1	28808	28821	14	T
>4048637_length_35834_cvg_13.0_tip_1	70	86	17	T
>4048637_length_35834_cvg_13.0_tip_1	103	112	10	T
>4048637_length_35834_cvg_13.0_tip_1	1275	1287	13	T
>4048637_length_35834_cvg_13.0_tip_1	1434	1448	15	T
>4048637_length_35834_cvg_13.0_tip_1	15472	15481	10	T
>4048637_length_35834_cvg_13.0_tip_1	16840	16849	10	A
>4048637_length_35834_cvg_13.0_tip_1	21826	21835	10	T
>4048637_length_35834_cvg_13.0_tip_1	28028	28037	10	T
>4048637_length_35834_cvg_13.0_tip_1	32860	32869	10	T
>4048635_length_35818_cvg_13.0_tip_1	3021	3030	10	T
>4048635_length_35818_cvg_13.0_tip_1	3039	3049	11	T
>4048635_length_35818_cvg_13.0_tip_1	4208	4223	16	T
>4048635_length_35818_cvg_13.0_tip_1	12540	12549	10	T
>4048635_length_35818_cvg_13.0_tip_1	18528	18538	11	A
>4048635_length_35818_cvg_13.0_tip_1	22164	22175	12	T
>4048635_length_35818_cvg_13.0_tip_1	23870	23881	12	T
>4048635_length_35818_cvg_13.0_tip_1	26074	26083	10	A
>4048635_length_35818_cvg_13.0_tip_1	28378	28389	12	T
>4048635_length_35818_cvg_13.0_tip_1	31884	31893	10	A
>4048635_length_35818_cvg_13.0_tip_1	34002	34011	10	A
>4048635_length_35818_cvg_13.0_tip_1	34799	34810	12	T
>4048635_length_35818_cvg_13.0_tip_1	35592	35603	12	T
>4048633_length_35386_cvg_12.9_tip_1	4659	4669	11	A
>4048633_length_35386_cvg_12.9_tip_1	5139	5148	10	A
>4048633_length_35386_cvg_12.9_tip_1	5203	5214	12	T
>4048633_length_35386_cvg_12.9_tip_1	6345	6354	10	A
>4048633_length_35386_cvg_12.9_tip_1	6758	6767	10	T
>4048633_length_35386_cvg_12.9_tip_1	7208	7217	10	T
>4048633_length_35386_cvg_12.9_tip_1	7464	7473	10	T
>4048633_length_35386_cvg_12.9_tip_1	9936	9952	17	A
>4048633_length_35386_cvg_12.9_tip_1	14740	14751	12	A
>4048633_length_35386_cvg_12.9_tip_1	22664	22674	11	A
>4048633_length_35386_cvg_12.9_tip_1	22779	22791	13	A
>4048633_length_35386_cvg_12.9_tip_1	26188	26202	15	T
>4048631_length_35365_cvg_12.8_tip_1	1370	1383	14	T
>4048631_length_35365_cvg_12.8_tip_1	4745	4760	16	T
>4048631_length_35365_cvg_12.8_tip_1	7849	7863	15	A
>4048631_length_35365_cvg_12.8_tip_1	13277	13288	12	T
>4048631_length_35365_cvg_12.8_tip_1	13696	13706	11	T
>4048631_length_35365_cvg_12.8_tip_1	14919	14929	11	T
>4048631_length_35365_cvg_12.8_tip_1	23066	23080	15	A
>4048629_length_35292_cvg_12.8_tip_1	88	97	10	G
>4048629_length_35292_cvg_12.8_tip_1	4770	4786	17	T
>4048629_length_35292_cvg_12.8_tip_1	12898	12909	12	A
>4048629_length_35292_cvg_12.8_tip_1	16268	16277	10	A
>4048629_length_35292_cvg_12.8_tip_1	16321	16331	11	A
>4048629_length_35292_cvg_12.8_tip_1	16621	16633	13	T
>4048629_length_35292_cvg_12.8_tip_1	21735	21744	10	T
>4048629_length_35292_cvg_12.8_tip_1	22017	22026	10	T
>4048629_length_35292_cvg_12.8_tip_1	24983	24992	10	T
>4048629_length_35292_cvg_12.8_tip_1	25558	25567	10	A
>4048629_length_35292_cvg_12.8_tip_1	25954	25963	10	T
>4048629_length_35292_cvg_12.8_tip_1	30709	30718	10	A
>4048627_length_34980_cvg_13.0_tip_1	2553	2563	11	T
>4048627_length_34980_cvg_13.0_tip_1	23033	23042	10	A
>4048627_length_34980_cvg_13.0_tip_1	23275	23285	11	A
>4048627_length_34980_cvg_13.0_tip_1	27922	27931	10	A
>4048627_length_34980_cvg_13.0_tip_1	28151	28164	14	T
>4048627_length_34980_cvg_13.0_tip_1	28171	28181	11	A
>4048627_length_34980_cvg_13.0_tip_1	31072	31082	11	A
>4048627_length_34980_cvg_13.0_tip_1	31084	31096	13	A
>4048627_length_34980_cvg_13.0_tip_1	31470	31479	10	T
>4048627_length_34980_cvg_13.0_tip_1	32090	32100	11	A
>4048625_length_34956_cvg_13.0_tip_1	705	719	15	A
>4048625_length_34956_cvg_13.0_tip_1	1739	1749	11	T
>4048625_length_34956_cvg_13.0_tip_1	2845	2854	10	A
>4048625_length_34956_cvg_13.0_tip_1	8426	8436	11	A
>4048625_length_34956_cvg_13.0_tip_1	14465	14474	10	A
>4048625_length_34956_cvg_13.0_tip_1	14539	14548	10	T
>4048625_length_34956_cvg_13.0_tip_1	14551	14562	12	A
>4048625_length_34956_cvg_13.0_tip_1	15065	15074	10	A
>4048625_length_34956_cvg_13.0_tip_1	15214	15223	10	T
>4048625_length_34956_cvg_13.0_tip_1	18186	18201	16	T
>4048625_length_34956_cvg_13.0_tip_1	25241	25255	15	A
>4048625_length_34956_cvg_13.0_tip_1	32817	32830	14	A
>4048625_length_34956_cvg_13.0_tip_1	34930	34952	23	A
>4048623_length_34757_cvg_13.0_tip_1	34	53	20	A
>4048623_length_34757_cvg_13.0_tip_1	4060	4069	10	A
>4048623_length_34757_cvg_13.0_tip_1	9622	9631	10	T
>4048623_length_34757_cvg_13.0_tip_1	9706	9719	14	A
>4048623_length_34757_cvg_13.0_tip_1	9992	10005	14	T
>4048623_length_34757_cvg_13.0_tip_1	12701	12712	12	A
>4048623_length_34757_cvg_13.0_tip_1	19691	19703	13	A
>4048623_length_34757_cvg_13.0_tip_1	27409	27418	10	A
>4048623_length_34757_cvg_13.0_tip_1	27900	27909	10	T
>4048623_length_34757_cvg_13.0_tip_1	30963	30974	12	A
>4048623_length_34757_cvg_13.0_tip_1	31877	31887	11	A
>4048621_length_34705_cvg_13.0_tip_1	2163	2174	12	T
>4048621_length_34705_cvg_13.0_tip_1	5775	5784	10	T
>4048621_length_34705_cvg_13.0_tip_1	7146	7155	10	T
>4048621_length_34705_cvg_13.0_tip_1	17485	17495	11	T
>4048621_length_34705_cvg_13.0_tip_1	19674	19685	12	T
>4048621_length_34705_cvg_13.0_tip_1	26950	26959	10	A
>4048619_length_34548_cvg_12.8_tip_1	4537	4547	11	A
>4048619_length_34548_cvg_12.8_tip_1	4683	4692	10	A
>4048619_length_34548_cvg_12.8_tip_1	10023	10033	11	T
>4048619_length_34548_cvg_12.8_tip_1	15481	15490	10	T
>4048619_length_34548_cvg_12.8_tip_1	24024	24033	10	T
>4048619_length_34548_cvg_12.8_tip_1	26290	26306	17	T
>4048617_length_34510_cvg_12.9_tip_1	3578	3587	10	T
>4048617_length_34510_cvg_12.9_tip_1	9385	9397	13	A
>4048617_length_34510_cvg_12.9_tip_1	9778	9790	13	A
>4048617_length_34510_cvg_12.9_tip_1	16410	16419	10	T
>4048617_length_34510_cvg_12.9_tip_1	18306	18315	10	T
>4048617_length_34510_cvg_12.9_tip_1	26262	26271	10	T
>4048617_length_34510_cvg_12.9_tip_1	29455	29465	11	A
>4048617_length_34510_cvg_12.9_tip_1	31141	31150	10	T
>4048617_length_34510_cvg_12.9_tip_1	31367	31377	11	A
>4048617_length_34510_cvg_12.9_tip_1	34470	34490	21	T
>4048617_length_34510_cvg_12.9_tip_1	34491	34501	11	A
>4048615_length_34296_cvg_13.0_tip_1	2	39	38	T
>4048615_length_34296_cvg_13.0_tip_1	14243	14252	10	T
>4048615_length_34296_cvg_13.0_tip_1	18909	18918	10	A
>4048615_length_34296_cvg_13.0_tip_1	32094	32103	10	A
>4048615_length_34296_cvg_13.0_tip_1	34246	34261	16	T
>4048615_length_34296_cvg_13.0_tip_1	34263	34280	18	T
>4048613_length_34259_cvg_13.0_tip_1	17087	17100	14	A
>4048613_length_34259_cvg_13.0_tip_1	33047	33056	10	A
>4048613_length_34259_cvg_13.0_tip_1	33058	33067	10	A
>4048613_length_34259_cvg_13.0_tip_1	33416	33426	11	T
>4048611_length_34201_cvg_12.9_tip_0	3501	3510	10	T
>4048611_length_34201_cvg_12.9_tip_0	4348	4364	17	T
>4048611_length_34201_cvg_12.9_tip_0	8206	8215	10	A
>4048611_length_34201_cvg_12.9_tip_0	21418	21427	10	A
>4048611_length_34201_cvg_12.9_tip_0	25853	25867	15	A
>4048611_length_34201_cvg_12.9_tip_0	26971	26980	10	A
>4048609_length_34028_cvg_12.6_tip_1	3496	3506	11	T
>4048609_length_34028_cvg_12.6_tip_1	17945	17954	10	T
>4048609_length_34028_cvg_12.6_tip_1	18521	18530	10	A
>4048609_length_34028_cvg_12.6_tip_1	19721	19731	11	A
>4048609_length_34028_cvg_12.6_tip_1	22412	22426	15	A
>4048607_length_33847_cvg_12.9_tip_1	873	882	10	A
>4048607_length_33847_cvg_12.9_tip_1	1046	1059	14	T
>4048607_length_33847_cvg_12.9_tip_1	5010	5019	10	T
>4048607_length_33847_cvg_12.9_tip_1	5281	5290	10	A
>4048607_length_33847_cvg_12.9_tip_1	5346	5355	10	T
>4048607_length_33847_cvg_12.9_tip_1	13610	13624	15	T
>4048607_length_33847_cvg_12.9_tip_1	14206	14216	11	T
>4048607_length_33847_cvg_12.9_tip_1	14450	14464	15	A
>4048607_length_33847_cvg_12.9_tip_1	14619	14628	10	T
>4048607_length_33847_cvg_12.9_tip_1	19430	19439	10	A
>4048607_length_33847_cvg_12.9_tip_1	19441	19452	12	A
>4048607_length_33847_cvg_12.9_tip_1	22968	22978	11	A
>4048607_length_33847_cvg_12.9_tip_1	24621	24630	10	A
>4048607_length_33847_cvg_12.9_tip_1	29059	29069	11	T
>4048607_length_33847_cvg_12.9_tip_1	30605	30614	10	T
>4048607_length_33847_cvg_12.9_tip_1	30635	30645	11	A
>4048605_length_33802_cvg_13.0_tip_0	4975	4984	10	A
>4048605_length_33802_cvg_13.0_tip_0	5924	5937	14	T
>4048605_length_33802_cvg_13.0_tip_0	6127	6137	11	A
>4048605_length_33802_cvg_13.0_tip_0	16470	16479	10	A
>4048605_length_33802_cvg_13.0_tip_0	17216	17225	10	T
>4048605_length_33802_cvg_13.0_tip_0	17634	17643	10	A
>4048605_length_33802_cvg_13.0_tip_0	25197	25211	15	T
>4048605_length_33802_cvg_13.0_tip_0	28150	28160	11	A
>4048605_length_33802_cvg_13.0_tip_0	31478	31493	16	T
>4048605_length_33802_cvg_13.0_tip_0	31908	31924	17	T
>4048605_length_33802_cvg_13.0_tip_0	32860	32875	16	A
>4048605_length_33802_cvg_13.0_tip_0	33239	33253	15	T
>4048603_length_33736_cvg_12.8_tip_1	1494	1507	14	A
>4048603_length_33736_cvg_12.8_tip_1	2537	2552	16	A
>4048603_length_33736_cvg_12.8_tip_1	9847	9860	14	A
>4048603_length_33736_cvg_12.8_tip_1	15415	15426	12	A
>4048603_length_33736_cvg_12.8_tip_1	16821	16832	12	T
>4048603_length_33736_cvg_12.8_tip_1	18213	18222	10	T
>4048603_length_33736_cvg_12.8_tip_1	18871	18882	12	A
>4048603_length_33736_cvg_12.8_tip_1	19593	19604	12	T
>4048603_length_33736_cvg_12.8_tip_1	24719	24730	12	A
>4048603_length_33736_cvg_12.8_tip_1	29606	29616	11	T
>4048601_length_33708_cvg_13.0_tip_0	348	357	10	T
>4048601_length_33708_cvg_13.0_tip_0	3861	3872	12	T
>4048601_length_33708_cvg_13.0_tip_0	4020	4034	15	T
>4048601_length_33708_cvg_13.0_tip_0	4666	4675	10	T
>4048601_length_33708_cvg_13.0_tip_0	4915	4924	10	T
>4048601_length_33708_cvg_13.0_tip_0	9311	9320	10	T
>4048601_length_33708_cvg_13.0_tip_0	10415	10424	10	A
>4048601_length_33708_cvg_13.0_tip_0	11944	11953	10	T
>4048601_length_33708_cvg_13.0_tip_0	12173	12183	11	T
>4048601_length_33708_cvg_13.0_tip_0	12237	12246	10	T
>4048601_length_33708_cvg_13.0_tip_0	14482	14491	10	T
>4048601_length_33708_cvg_13.0_tip_0	14493	14502	10	T
>4048601_length_33708_cvg_13.0_tip_0	14506	14515	10	T
>4048601_length_33708_cvg_13.0_tip_0	14525	14534	10	T
>4048601_length_33708_cvg_13.0_tip_0	29219	29228	10	T
>4048601_length_33708_cvg_13.0_tip_0	31562	31577	16	T
>4048601_length_33708_cvg_13.0_tip_0	32750	32760	11	A
>4048599_length_33579_cvg_13.0_tip_0	3571	3581	11	T
>4048599_length_33579_cvg_13.0_tip_0	25269	25278	10	A
>4048597_length_33542_cvg_12.5_tip_0	2504	2513	10	A
>4048597_length_33542_cvg_12.5_tip_0	5576	5587	12	T
>4048597_length_33542_cvg_12.5_tip_0	5958	5971	14	T
>4048597_length_33542_cvg_12.5_tip_0	6009	6019	11	A
>4048597_length_33542_cvg_12.5_tip_0	6789	6804	16	A
>4048597_length_33542_cvg_12.5_tip_0	15348	15357	10	A
>4048597_length_33542_cvg_12.5_tip_0	22388	22399	12	A
>4048597_length_33542_cvg_12.5_tip_0	26531	26540	10	T
>4048597_length_33542_cvg_12.5_tip_0	27901	27910	10	T
>4048595_length_33280_cvg_13.0_tip_1	8076	8085	10	A
>4048595_length_33280_cvg_13.0_tip_1	9821	9832	12	A
>4048595_length_33280_cvg_13.0_tip_1	10644	10661	18	A
>4048595_length_33280_cvg_13.0_tip_1	31338	31347	10	T
>4048595_length_33280_cvg_13.0_tip_1	31799	31808	10	A
>4048595_length_33280_cvg_13.0_tip_1	31812	31822	11	A
>4048595_length_33280_cvg_13.0_tip_1	33001	33015	15	A
>4048593_length_33138_cvg_13.0_tip_0	643	652	10	T
>4048593_length_33138_cvg_13.0_tip_0	18506	18516	11	T
>4048593_length_33138_cvg_13.0_tip_0	23028	23042	15	A
>4048591_length_33058_cvg_13.3_tip_1	360	370	11	T
>4048591_length_33058_cvg_13.3_tip_1	1237	1246	10	T
>4048591_length_33058_cvg_13.3_tip_1	2772	2781	10	A
>4048591_length_33058_cvg_13.3_tip_1	3162	3176	15	A
>4048591_length_33058_cvg_13.3_tip_1	13523	13532	10	T
>4048591_length_33058_cvg_13.3_tip_1	14830	14840	11	A
>4048591_length_33058_cvg_13.3_tip_1	15150	15159	10	A
>4048591_length_33058_cvg_13.3_tip_1	19614	19623	10	A
>4048591_length_33058_cvg_13.3_tip_1	19965	19974	10	A
>4048591_length_33058_cvg_13.3_tip_1	20075	20086	12	A
>4048589_length_32998_cvg_13.0_tip_0	7876	7885	10	A
>4048589_length_32998_cvg_13.0_tip_0	11081	11090	10	T
>4048589_length_32998_cvg_13.0_tip_0	12861	12871	11	T
>4048589_length_32998_cvg_13.0_tip_0	16484	16493	10	T
>4048589_length_32998_cvg_13.0_tip_0	18687	18703	17	A
>4048589_length_32998_cvg_13.0_tip_0	20059	20068	10	T
>4048589_length_32998_cvg_13.0_tip_0	21968	21978	11	A
>4048589_length_32998_cvg_13.0_tip_0	22313	22324	12	T
>4048589_length_32998_cvg_13.0_tip_0	32144	32156	13	A
>4048587_length_32868_cvg_12.9_tip_1	6937	6946	10	A
>4048587_length_32868_cvg_12.9_tip_1	9864	9873	10	A
>4048587_length_32868_cvg_12.9_tip_1	9956	9968	13	A
>4048587_length_32868_cvg_12.9_tip_1	10037	10047	11	A
>4048587_length_32868_cvg_12.9_tip_1	11255	11264	10	T
>4048587_length_32868_cvg_12.9_tip_1	12040	12053	14	T
>4048587_length_32868_cvg_12.9_tip_1	12794	12803	10	A
>4048587_length_32868_cvg_12.9_tip_1	15475	15489	15	T
>4048587_length_32868_cvg_12.9_tip_1	16030	16039	10	T
>4048587_length_32868_cvg_12.9_tip_1	18239	18248	10	T
>4048587_length_32868_cvg_12.9_tip_1	30120	30129	10	A
>4048585_length_32835_cvg_12.9_tip_1	3378	3389	12	T
>4048585_length_32835_cvg_12.9_tip_1	8740	8749	10	T
>4048585_length_32835_cvg_12.9_tip_1	8793	8804	12	A
>4048585_length_32835_cvg_12.9_tip_1	8905	8914	10	A
>4048585_length_32835_cvg_12.9_tip_1	10133	10142	10	T
>4048585_length_32835_cvg_12.9_tip_1	10603	10614	12	T
>4048585_length_32835_cvg_12.9_tip_1	17769	17778	10	T
>4048585_length_32835_cvg_12.9_tip_1	19447	19457	11	T
>4048585_length_32835_cvg_12.9_tip_1	20528	20537	10	A
>4048585_length_32835_cvg_12.9_tip_1	21173	21183	11	T
>4048585_length_32835_cvg_12.9_tip_1	23801	23811	11	T
>4048583_length_32735_cvg_13.0_tip_1	101	117	17	A
>4048583_length_32735_cvg_13.0_tip_1	3891	3900	10	A
>4048583_length_32735_cvg_13.0_tip_1	3945	3955	11	A
>4048583_length_32735_cvg_13.0_tip_1	6870	6881	12	T
>4048583_length_32735_cvg_13.0_tip_1	6882	6891	10	A
>4048583_length_32735_cvg_13.0_tip_1	8306	8315	10	T
>4048583_length_32735_cvg_13.0_tip_1	11289	11302	14	T
>4048583_length_32735_cvg_13.0_tip_1	12904	12913	10	T
>4048583_length_32735_cvg_13.0_tip_1	12927	12937	11	A
>4048583_length_32735_cvg_13.0_tip_1	15967	15976	10	A
>4048583_length_32735_cvg_13.0_tip_1	16771	16782	12	C
>4048583_length_32735_cvg_13.0_tip_1	18449	18459	11	T
>4048583_length_32735_cvg_13.0_tip_1	23300	23309	10	T
>4048583_length_32735_cvg_13.0_tip_1	23544	23554	11	T
>4048583_length_32735_cvg_13.0_tip_1	25376	25385	10	A
>4048583_length_32735_cvg_13.0_tip_1	26712	26721	10	A
>4048581_length_32631_cvg_13.0_tip_0	4305	4315	11	A
>4048581_length_32631_cvg_13.0_tip_0	12742	12755	14	A
>4048581_length_32631_cvg_13.0_tip_0	13365	13379	15	T
>4048581_length_32631_cvg_13.0_tip_0	14075	14085	11	A
>4048581_length_32631_cvg_13.0_tip_0	14096	14106	11	A
>4048581_length_32631_cvg_13.0_tip_0	19422	19433	12	A
>4048581_length_32631_cvg_13.0_tip_0	22566	22579	14	T
>4048581_length_32631_cvg_13.0_tip_0	22783	22792	10	T
>4048581_length_32631_cvg_13.0_tip_0	23796	23805	10	A
>4048581_length_32631_cvg_13.0_tip_0	26008	26018	11	A
>4048581_length_32631_cvg_13.0_tip_0	30105	30114	10	A
>4048581_length_32631_cvg_13.0_tip_0	30960	30969	10	A
>4048581_length_32631_cvg_13.0_tip_0	31178	31187	10	A
>4048579_length_32402_cvg_13.0_tip_0	408	417	10	A
>4048579_length_32402_cvg_13.0_tip_0	4133	4143	11	T
>4048579_length_32402_cvg_13.0_tip_0	6392	6403	12	A
>4048579_length_32402_cvg_13.0_tip_0	6907	6916	10	T
>4048579_length_32402_cvg_13.0_tip_0	7731	7741	11	T
>4048579_length_32402_cvg_13.0_tip_0	10731	10741	11	T
>4048579_length_32402_cvg_13.0_tip_0	14127	14138	12	A
>4048579_length_32402_cvg_13.0_tip_0	14164	14175	12	A
>4048579_length_32402_cvg_13.0_tip_0	17153	17163	11	T
>4048579_length_32402_cvg_13.0_tip_0	17236	17245	10	T
>4048579_length_32402_cvg_13.0_tip_0	21746	21762	17	T
>4048579_length_32402_cvg_13.0_tip_0	32199	32214	16	A
>4048577_length_32331_cvg_12.7_tip_1	29	44	16	T
>4048577_length_32331_cvg_12.7_tip_1	2273	2288	16	T
>4048577_length_32331_cvg_12.7_tip_1	4988	4999	12	T
>4048577_length_32331_cvg_12.7_tip_1	20300	20311	12	A
>4048577_length_32331_cvg_12.7_tip_1	20793	20802	10	T
>4048577_length_32331_cvg_12.7_tip_1	22776	22786	11	A
>4048577_length_32331_cvg_12.7_tip_1	26112	26122	11	T
>4048575_length_32309_cvg_14.0_tip_1	10	35	26	T
>4048575_length_32309_cvg_14.0_tip_1	325	336	12	T
>4048575_length_32309_cvg_14.0_tip_1	6006	6015	10	T
>4048575_length_32309_cvg_14.0_tip_1	10549	10558	10	A
>4048575_length_32309_cvg_14.0_tip_1	21566	21575	10	A
>4048575_length_32309_cvg_14.0_tip_1	24366	24375	10	A
>4048575_length_32309_cvg_14.0_tip_1	29163	29173	11	A
>4048575_length_32309_cvg_14.0_tip_1	29345	29354	10	T
>4048573_length_31724_cvg_13.0_tip_0	737	749	13	A
>4048573_length_31724_cvg_13.0_tip_0	1537	1546	10	A
>4048573_length_31724_cvg_13.0_tip_0	4573	4592	20	T
>4048573_length_31724_cvg_13.0_tip_0	5486	5495	10	T
>4048573_length_31724_cvg_13.0_tip_0	6830	6839	10	T
>4048573_length_31724_cvg_13.0_tip_0	7692	7701	10	A
>4048573_length_31724_cvg_13.0_tip_0	9066	9075	10	A
>4048573_length_31724_cvg_13.0_tip_0	9185	9194	10	T
>4048573_length_31724_cvg_13.0_tip_0	10878	10887	10	A
>4048573_length_31724_cvg_13.0_tip_0	11670	11679	10	A
>4048573_length_31724_cvg_13.0_tip_0	12937	12946	10	T
>4048573_length_31724_cvg_13.0_tip_0	13832	13842	11	T
>4048573_length_31724_cvg_13.0_tip_0	14663	14672	10	T
>4048573_length_31724_cvg_13.0_tip_0	14899	14909	11	A
>4048573_length_31724_cvg_13.0_tip_0	17606	17618	13	A
>4048573_length_31724_cvg_13.0_tip_0	18919	18928	10	A
>4048573_length_31724_cvg_13.0_tip_0	23069	23084	16	A
>4048573_length_31724_cvg_13.0_tip_0	24662	24672	11	T
>4048573_length_31724_cvg_13.0_tip_0	28383	28392	10	A
>4048571_length_31352_cvg_12.9_tip_0	15093	15102	10	T
>4048571_length_31352_cvg_12.9_tip_0	16914	16925	12	T
>4048571_length_31352_cvg_12.9_tip_0	18877	18886	10	T
>4048571_length_31352_cvg_12.9_tip_0	21893	21903	11	A
>4048571_length_31352_cvg_12.9_tip_0	22077	22088	12	T
>4048569_length_31276_cvg_12.8_tip_1	4704	4713	10	A
>4048569_length_31276_cvg_12.8_tip_1	10011	10020	10	T
>4048569_length_31276_cvg_12.8_tip_1	14978	14987	10	A
>4048569_length_31276_cvg_12.8_tip_1	20613	20623	11	A
>4048569_length_31276_cvg_12.8_tip_1	20625	20636	12	A
>4048569_length_31276_cvg_12.8_tip_1	25893	25904	12	A
>4048569_length_31276_cvg_12.8_tip_1	31169	31178	10	T
>4048569_length_31276_cvg_12.8_tip_1	31220	31230	11	T
>4048567_length_31273_cvg_13.3_tip_1	595	606	12	A
>4048567_length_31273_cvg_13.3_tip_1	2387	2400	14	T
>4048567_length_31273_cvg_13.3_tip_1	4704	4713	10	A
>4048567_length_31273_cvg_13.3_tip_1	9005	9015	11	T
>4048567_length_31273_cvg_13.3_tip_1	9017	9028	12	T
>4048567_length_31273_cvg_13.3_tip_1	9766	9776	11	A
>4048567_length_31273_cvg_13.3_tip_1	10181	10190	10	T
>4048567_length_31273_cvg_13.3_tip_1	10301	10310	10	A
>4048567_length_31273_cvg_13.3_tip_1	16571	16580	10	T
>4048567_length_31273_cvg_13.3_tip_1	23256	23272	17	A
>4048567_length_31273_cvg_13.3_tip_1	31188	31205	18	A
>4048565_length_31228_cvg_12.9_tip_1	2967	2976	10	T
>4048565_length_31228_cvg_12.9_tip_1	9605	9614	10	T
>4048565_length_31228_cvg_12.9_tip_1	19795	19805	11	T
>4048565_length_31228_cvg_12.9_tip_1	23064	23083	20	T
>4048563_length_31085_cvg_13.0_tip_0	523	533	11	T
>4048563_length_31085_cvg_13.0_tip_0	5588	5598	11	A
>4048563_length_31085_cvg_13.0_tip_0	7373	7382	10	T
>4048563_length_31085_cvg_13.0_tip_0	8186	8195	10	A
>4048563_length_31085_cvg_13.0_tip_0	11201	11210	10	A
>4048563_length_31085_cvg_13.0_tip_0	11969	11978	10	A
>4048563_length_31085_cvg_13.0_tip_0	22669	22678	10	T
>4048563_length_31085_cvg_13.0_tip_0	23063	23072	10	A
>4048563_length_31085_cvg_13.0_tip_0	26624	26633	10	A
>4048563_length_31085_cvg_13.0_tip_0	30130	30139	10	A
>4048561_length_31073_cvg_12.7_tip_0	12992	13001	10	A
>4048561_length_31073_cvg_12.7_tip_0	13741	13750	10	A
>4048561_length_31073_cvg_12.7_tip_0	16097	16107	11	A
>4048561_length_31073_cvg_12.7_tip_0	16654	16664	11	T
>4048561_length_31073_cvg_12.7_tip_0	20834	20843	10	A
>4048561_length_31073_cvg_12.7_tip_0	21182	21192	11	A
>4048561_length_31073_cvg_12.7_tip_0	21817	21826	10	T
>4048559_length_30984_cvg_13.0_tip_1	1	15	15	T
>4048559_length_30984_cvg_13.0_tip_1	38	49	12	T
>4048559_length_30984_cvg_13.0_tip_1	8363	8372	10	T
>4048559_length_30984_cvg_13.0_tip_1	8577	8590	14	T
>4048559_length_30984_cvg_13.0_tip_1	10288	10297	10	T
>4048559_length_30984_cvg_13.0_tip_1	30955	30977	23	A
>4048557_length_30940_cvg_13.0_tip_0	5071	5080	10	A
>4048557_length_30940_cvg_13.0_tip_0	5419	5431	13	T
>4048557_length_30940_cvg_13.0_tip_0	9755	9766	12	A
>4048557_length_30940_cvg_13.0_tip_0	11404	11413	10	A
>4048557_length_30940_cvg_13.0_tip_0	12852	12861	10	T
>4048557_length_30940_cvg_13.0_tip_0	18342	18351	10	A
>4048557_length_30940_cvg_13.0_tip_0	26110	26121	12	T
>4048557_length_30940_cvg_13.0_tip_0	30080	30089	10	A
>4048555_length_30896_cvg_13.0_tip_0	5197	5206	10	A
>4048555_length_30896_cvg_13.0_tip_0	5429	5440	12	T
>4048555_length_30896_cvg_13.0_tip_0	5580	5589	10	A
>4048555_length_30896_cvg_13.0_tip_0	7319	7329	11	T
>4048555_length_30896_cvg_13.0_tip_0	20531	20540	10	A
>4048555_length_30896_cvg_13.0_tip_0	23563	23572	10	A
>4048555_length_30896_cvg_13.0_tip_0	25680	25689	10	T
>4048555_length_30896_cvg_13.0_tip_0	25692	25703	12	T
>4048553_length_30745_cvg_12.8_tip_1	616	632	17	T
>4048553_length_30745_cvg_12.8_tip_1	1497	1506	10	T
>4048553_length_30745_cvg_12.8_tip_1	3589	3600	12	T
>4048553_length_30745_cvg_12.8_tip_1	7831	7840	10	T
>4048553_length_30745_cvg_12.8_tip_1	8742	8752	11	T
>4048553_length_30745_cvg_12.8_tip_1	23602	23611	10	A
>4048553_length_30745_cvg_12.8_tip_1	24231	24242	12	T
>4048553_length_30745_cvg_12.8_tip_1	27545	27554	10	T
>4048553_length_30745_cvg_12.8_tip_1	28623	28637	15	A
>4048553_length_30745_cvg_12.8_tip_1	30720	30729	10	T
>4048553_length_30745_cvg_12.8_tip_1	30731	30742	12	T
>4048551_length_30719_cvg_13.0_tip_1	3164	3173	10	A
>4048551_length_30719_cvg_13.0_tip_1	4120	4131	12	T
>4048551_length_30719_cvg_13.0_tip_1	8172	8183	12	A
>4048551_length_30719_cvg_13.0_tip_1	8495	8508	14	T
>4048551_length_30719_cvg_13.0_tip_1	14131	14144	14	T
>4048551_length_30719_cvg_13.0_tip_1	15959	15973	15	A
>4048551_length_30719_cvg_13.0_tip_1	17407	17417	11	A
>4048551_length_30719_cvg_13.0_tip_1	17501	17510	10	T
>4048551_length_30719_cvg_13.0_tip_1	19550	19566	17	A
>4048551_length_30719_cvg_13.0_tip_1	27247	27256	10	A
>4048549_length_30705_cvg_13.0_tip_1	9	34	26	T
>4048549_length_30705_cvg_13.0_tip_1	11463	11474	12	T
>4048549_length_30705_cvg_13.0_tip_1	25557	25567	11	T
>4048549_length_30705_cvg_13.0_tip_1	30661	30681	21	A
>4048547_length_30575_cvg_12.7_tip_1	1	13	13	C
>4048547_length_30575_cvg_12.7_tip_1	6703	6712	10	A
>4048547_length_30575_cvg_12.7_tip_1	6974	6984	11	A
>4048547_length_30575_cvg_12.7_tip_1	6986	6995	10	A
>4048547_length_30575_cvg_12.7_tip_1	9813	9829	17	T
>4048547_length_30575_cvg_12.7_tip_1	10743	10752	10	T
>4048547_length_30575_cvg_12.7_tip_1	11675	11684	10	A
>4048547_length_30575_cvg_12.7_tip_1	22766	22779	14	A
>4048547_length_30575_cvg_12.7_tip_1	23543	23552	10	A
>4048547_length_30575_cvg_12.7_tip_1	24610	24619	10	A
>4048547_length_30575_cvg_12.7_tip_1	27390	27402	13	A
>4048545_length_30501_cvg_13.0_tip_1	1199	1208	10	T
>4048545_length_30501_cvg_13.0_tip_1	11853	11862	10	A
>4048545_length_30501_cvg_13.0_tip_1	12801	12810	10	T
>4048545_length_30501_cvg_13.0_tip_1	25826	25837	12	A
>4048543_length_30418_cvg_12.6_tip_1	5597	5612	16	A
>4048543_length_30418_cvg_12.6_tip_1	8691	8701	11	T
>4048543_length_30418_cvg_12.6_tip_1	8760	8769	10	T
>4048543_length_30418_cvg_12.6_tip_1	12905	12917	13	A
>4048543_length_30418_cvg_12.6_tip_1	14253	14262	10	A
>4048543_length_30418_cvg_12.6_tip_1	18899	18910	12	T
>4048543_length_30418_cvg_12.6_tip_1	30313	30327	15	T
>4048541_length_30331_cvg_13.1_tip_1	5832	5843	12	A
>4048541_length_30331_cvg_13.1_tip_1	6872	6883	12	A
>4048541_length_30331_cvg_13.1_tip_1	23612	23621	10	A
>4048541_length_30331_cvg_13.1_tip_1	29810	29819	10	A
>4048541_length_30331_cvg_13.1_tip_1	30108	30117	10	A
>4048539_length_30279_cvg_12.6_tip_1	241	250	10	T
>4048539_length_30279_cvg_12.6_tip_1	8897	8906	10	A
>4048539_length_30279_cvg_12.6_tip_1	21695	21704	10	T
>4048539_length_30279_cvg_12.6_tip_1	22538	22547	10	T
>4048539_length_30279_cvg_12.6_tip_1	26636	26645	10	T
>4048539_length_30279_cvg_12.6_tip_1	27059	27069	11	T
>4048537_length_30264_cvg_12.0_tip_1	4731	4740	10	A
>4048537_length_30264_cvg_12.0_tip_1	7659	7668	10	A
>4048537_length_30264_cvg_12.0_tip_1	11553	11568	16	A
>4048537_length_30264_cvg_12.0_tip_1	12335	12344	10	A
>4048537_length_30264_cvg_12.0_tip_1	13493	13503	11	T
>4048537_length_30264_cvg_12.0_tip_1	24758	24767	10	T
>4048537_length_30264_cvg_12.0_tip_1	24769	24778	10	T
>4048537_length_30264_cvg_12.0_tip_1	27750	27759	10	T
>4048537_length_30264_cvg_12.0_tip_1	27762	27771	10	T
>4048535_length_30258_cvg_12.2_tip_0	4661	4670	10	A
>4048535_length_30258_cvg_12.2_tip_0	21003	21013	11	T
>4048535_length_30258_cvg_12.2_tip_0	21028	21037	10	A
>4048535_length_30258_cvg_12.2_tip_0	26765	26776	12	A
>4048535_length_30258_cvg_12.2_tip_0	28362	28371	10	A
>4048533_length_30114_cvg_13.0_tip_1	1876	1885	10	T
>4048533_length_30114_cvg_13.0_tip_1	3889	3898	10	T
>4048533_length_30114_cvg_13.0_tip_1	15631	15640	10	T
>4048533_length_30114_cvg_13.0_tip_1	17966	17978	13	A
>4048533_length_30114_cvg_13.0_tip_1	18516	18530	15	A
>4048533_length_30114_cvg_13.0_tip_1	19853	19866	14	A
>4048533_length_30114_cvg_13.0_tip_1	23808	23817	10	T
>4048533_length_30114_cvg_13.0_tip_1	30089	30111	23	T
>4048531_length_29735_cvg_13.0_tip_1	1955	1965	11	T
>4048531_length_29735_cvg_13.0_tip_1	7044	7053	10	A
>4048531_length_29735_cvg_13.0_tip_1	9512	9524	13	A
>4048531_length_29735_cvg_13.0_tip_1	9645	9654	10	A
>4048531_length_29735_cvg_13.0_tip_1	10303	10312	10	A
>4048531_length_29735_cvg_13.0_tip_1	14312	14321	10	T
>4048531_length_29735_cvg_13.0_tip_1	14564	14577	14	T
>4048531_length_29735_cvg_13.0_tip_1	16491	16500	10	T
>4048531_length_29735_cvg_13.0_tip_1	17195	17206	12	A
>4048531_length_29735_cvg_13.0_tip_1	23529	23539	11	T
>4048531_length_29735_cvg_13.0_tip_1	23540	23551	12	A
>4048531_length_29735_cvg_13.0_tip_1	25573	25582	10	T
>4048531_length_29735_cvg_13.0_tip_1	26505	26517	13	A
>4048531_length_29735_cvg_13.0_tip_1	27517	27527	11	A
>4048529_length_29662_cvg_14.0_tip_0	13715	13725	11	A
>4048529_length_29662_cvg_14.0_tip_0	28890	28901	12	T
>4048527_length_29655_cvg_13.0_tip_1	29629	29645	17	T
>4048525_length_29511_cvg_13.0_tip_0	261	271	11	T
>4048525_length_29511_cvg_13.0_tip_0	1410	1419	10	A
>4048525_length_29511_cvg_13.0_tip_0	2654	2663	10	T
>4048525_length_29511_cvg_13.0_tip_0	4870	4879	10	T
>4048525_length_29511_cvg_13.0_tip_0	9756	9765	10	T
>4048525_length_29511_cvg_13.0_tip_0	13774	13788	15	A
>4048525_length_29511_cvg_13.0_tip_0	15714	15726	13	T
>4048523_length_29315_cvg_13.0_tip_1	39	54	16	T
>4048523_length_29315_cvg_13.0_tip_1	4643	4652	10	A
>4048523_length_29315_cvg_13.0_tip_1	6628	6637	10	A
>4048523_length_29315_cvg_13.0_tip_1	7626	7635	10	T
>4048523_length_29315_cvg_13.0_tip_1	8351	8363	13	T
>4048523_length_29315_cvg_13.0_tip_1	12265	12276	12	A
>4048523_length_29315_cvg_13.0_tip_1	15498	15507	10	A
>4048523_length_29315_cvg_13.0_tip_1	15592	15602	11	A
>4048523_length_29315_cvg_13.0_tip_1	16809	16820	12	A
>4048523_length_29315_cvg_13.0_tip_1	24684	24693	10	T
>4048523_length_29315_cvg_13.0_tip_1	27020	27029	10	A
>4048521_length_29174_cvg_12.4_tip_1	407	416	10	T
>4048521_length_29174_cvg_12.4_tip_1	6036	6045	10	A
>4048521_length_29174_cvg_12.4_tip_1	8577	8586	10	T
>4048521_length_29174_cvg_12.4_tip_1	15003	15012	10	A
>4048521_length_29174_cvg_12.4_tip_1	23591	23600	10	A
>4048521_length_29174_cvg_12.4_tip_1	23933	23942	10	T
>4048519_length_29162_cvg_13.0_tip_1	791	802	12	A
>4048519_length_29162_cvg_13.0_tip_1	1269	1279	11	A
>4048519_length_29162_cvg_13.0_tip_1	6007	6017	11	T
>4048519_length_29162_cvg_13.0_tip_1	9105	9114	10	T
>4048519_length_29162_cvg_13.0_tip_1	10014	10025	12	T
>4048519_length_29162_cvg_13.0_tip_1	10473	10487	15	T
>4048519_length_29162_cvg_13.0_tip_1	16357	16368	12	A
>4048519_length_29162_cvg_13.0_tip_1	17089	17102	14	T
>4048519_length_29162_cvg_13.0_tip_1	20604	20614	11	A
>4048519_length_29162_cvg_13.0_tip_1	23154	23164	11	A
>4048519_length_29162_cvg_13.0_tip_1	23425	23434	10	A
>4048519_length_29162_cvg_13.0_tip_1	24868	24881	14	A
>4048519_length_29162_cvg_13.0_tip_1	25589	25598	10	A
>4048519_length_29162_cvg_13.0_tip_1	25662	25673	12	A
>4048517_length_29040_cvg_12.7_tip_1	14	34	21	A
>4048517_length_29040_cvg_12.7_tip_1	6229	6239	11	T
>4048517_length_29040_cvg_12.7_tip_1	10411	10421	11	T
>4048515_length_28975_cvg_12.1_tip_1	18	42	25	A
>4048515_length_28975_cvg_12.1_tip_1	1326	1335	10	T
>4048515_length_28975_cvg_12.1_tip_1	2341	2352	12	T
>4048515_length_28975_cvg_12.1_tip_1	6025	6034	10	T
>4048515_length_28975_cvg_12.1_tip_1	12676	12686	11	T
>4048515_length_28975_cvg_12.1_tip_1	18495	18505	11	A
>4048515_length_28975_cvg_12.1_tip_1	19575	19587	13	A
>4048513_length_28934_cvg_13.0_tip_0	5871	5880	10	A
>4048513_length_28934_cvg_13.0_tip_0	9027	9036	10	A
>4048513_length_28934_cvg_13.0_tip_0	12987	13000	14	A
>4048513_length_28934_cvg_13.0_tip_0	15130	15143	14	A
>4048513_length_28934_cvg_13.0_tip_0	15396	15405	10	T
>4048513_length_28934_cvg_13.0_tip_0	18307	18316	10	T
>4048513_length_28934_cvg_13.0_tip_0	26912	26923	12	A
>4048511_length_28908_cvg_13.2_tip_0	26734	26746	13	T
>4048509_length_28868_cvg_13.2_tip_1	1252	1262	11	A
>4048509_length_28868_cvg_13.2_tip_1	5618	5628	11	A
>4048509_length_28868_cvg_13.2_tip_1	6124	6133	10	A
>4048509_length_28868_cvg_13.2_tip_1	7070	7083	14	T
>4048509_length_28868_cvg_13.2_tip_1	9906	9916	11	A
>4048509_length_28868_cvg_13.2_tip_1	12903	12917	15	A
>4048509_length_28868_cvg_13.2_tip_1	20116	20125	10	A
>4048507_length_28733_cvg_13.0_tip_1	3571	3580	10	A
>4048507_length_28733_cvg_13.0_tip_1	4859	4871	13	T
>4048507_length_28733_cvg_13.0_tip_1	8137	8146	10	A
>4048507_length_28733_cvg_13.0_tip_1	10009	10019	11	A
>4048507_length_28733_cvg_13.0_tip_1	10557	10566	10	A
>4048507_length_28733_cvg_13.0_tip_1	14330	14341	12	T
>4048507_length_28733_cvg_13.0_tip_1	21147	21158	12	A
>4048507_length_28733_cvg_13.0_tip_1	25493	25503	11	T
>4048503_length_28561_cvg_13.0_tip_1	5868	5877	10	T
>4048503_length_28561_cvg_13.0_tip_1	5925	5935	11	T
>4048503_length_28561_cvg_13.0_tip_1	6151	6160	10	T
>4048503_length_28561_cvg_13.0_tip_1	15531	15540	10	T
>4048503_length_28561_cvg_13.0_tip_1	15653	15662	10	A
>4048503_length_28561_cvg_13.0_tip_1	16108	16123	16	A
>4048503_length_28561_cvg_13.0_tip_1	20191	20202	12	T
>4048503_length_28561_cvg_13.0_tip_1	23702	23712	11	T
>4048505_length_28561_cvg_13.0_tip_1	24	42	19	T
>4048505_length_28561_cvg_13.0_tip_1	16579	16588	10	T
>4048505_length_28561_cvg_13.0_tip_1	16626	16635	10	T
>4048505_length_28561_cvg_13.0_tip_1	19176	19186	11	A
>4048505_length_28561_cvg_13.0_tip_1	19680	19691	12	A
>4048505_length_28561_cvg_13.0_tip_1	22400	22411	12	T
>4048505_length_28561_cvg_13.0_tip_1	22586	22599	14	T
>4048505_length_28561_cvg_13.0_tip_1	26702	26712	11	T
>4048505_length_28561_cvg_13.0_tip_1	26769	26778	10	A
>4048501_length_28526_cvg_13.0_tip_1	18262	18274	13	T
>4048501_length_28526_cvg_13.0_tip_1	18538	18548	11	A
>4048501_length_28526_cvg_13.0_tip_1	19056	19065	10	T
>4048501_length_28526_cvg_13.0_tip_1	20794	20803	10	A
>4048501_length_28526_cvg_13.0_tip_1	21312	21323	12	A
>4048501_length_28526_cvg_13.0_tip_1	25340	25349	10	T
>4048501_length_28526_cvg_13.0_tip_1	25839	25851	13	A
>4048501_length_28526_cvg_13.0_tip_1	28483	28502	20	T
>4048499_length_28489_cvg_13.7_tip_0	3218	3228	11	A
>4048499_length_28489_cvg_13.7_tip_0	4882	4893	12	T
>4048499_length_28489_cvg_13.7_tip_0	16269	16279	11	A
>4048499_length_28489_cvg_13.7_tip_0	24471	24480	10	A
>4048499_length_28489_cvg_13.7_tip_0	28213	28223	11	A
>4048499_length_28489_cvg_13.7_tip_0	28235	28246	12	A
>4048497_length_28487_cvg_13.0_tip_1	15526	15535	10	A
>4048495_length_28432_cvg_12.9_tip_0	6295	6304	10	T
>4048495_length_28432_cvg_12.9_tip_0	11333	11343	11	A
>4048495_length_28432_cvg_12.9_tip_0	11502	11514	13	T
>4048495_length_28432_cvg_12.9_tip_0	25811	25821	11	T
>4048495_length_28432_cvg_12.9_tip_0	27394	27403	10	A
>4048493_length_28354_cvg_13.0_tip_1	3	22	20	C
>4048493_length_28354_cvg_13.0_tip_1	3415	3426	12	A
>4048493_length_28354_cvg_13.0_tip_1	5927	5937	11	T
>4048493_length_28354_cvg_13.0_tip_1	10285	10297	13	T
>4048493_length_28354_cvg_13.0_tip_1	16513	16527	15	T
>4048493_length_28354_cvg_13.0_tip_1	24662	24671	10	T
>4048491_length_28300_cvg_12.2_tip_1	1300	1315	16	A
>4048491_length_28300_cvg_12.2_tip_1	9401	9410	10	A
>4048491_length_28300_cvg_12.2_tip_1	9647	9657	11	A
>4048491_length_28300_cvg_12.2_tip_1	10216	10226	11	A
>4048491_length_28300_cvg_12.2_tip_1	18725	18734	10	A
>4048491_length_28300_cvg_12.2_tip_1	21239	21251	13	A
>4048491_length_28300_cvg_12.2_tip_1	25942	25952	11	A
>4048491_length_28300_cvg_12.2_tip_1	26351	26361	11	T
>4048491_length_28300_cvg_12.2_tip_1	28269	28294	26	T
>4048489_length_28125_cvg_12.6_tip_1	865	875	11	T
>4048489_length_28125_cvg_12.6_tip_1	1381	1391	11	A
>4048489_length_28125_cvg_12.6_tip_1	4647	4656	10	T
>4048489_length_28125_cvg_12.6_tip_1	26636	26645	10	T
>4048487_length_28013_cvg_12.8_tip_1	520	529	10	T
>4048487_length_28013_cvg_12.8_tip_1	944	953	10	A
>4048487_length_28013_cvg_12.8_tip_1	2026	2035	10	A
>4048487_length_28013_cvg_12.8_tip_1	3732	3741	10	A
>4048487_length_28013_cvg_12.8_tip_1	5424	5434	11	T
>4048487_length_28013_cvg_12.8_tip_1	5969	5979	11	A
>4048487_length_28013_cvg_12.8_tip_1	10077	10086	10	T
>4048487_length_28013_cvg_12.8_tip_1	23143	23156	14	A
>4048487_length_28013_cvg_12.8_tip_1	24556	24565	10	T
>4048485_length_27918_cvg_13.0_tip_1	18968	18981	14	A
>4048485_length_27918_cvg_13.0_tip_1	22418	22428	11	T
>4048485_length_27918_cvg_13.0_tip_1	23427	23436	10	A
>4048483_length_27878_cvg_12.9_tip_1	8370	8379	10	T
>4048483_length_27878_cvg_12.9_tip_1	12837	12848	12	A
>4048483_length_27878_cvg_12.9_tip_1	19738	19754	17	T
>4048483_length_27878_cvg_12.9_tip_1	20512	20523	12	T
>4048483_length_27878_cvg_12.9_tip_1	21029	21039	11	T
>4048483_length_27878_cvg_12.9_tip_1	21216	21225	10	T
>4048483_length_27878_cvg_12.9_tip_1	22081	22090	10	A
>4048483_length_27878_cvg_12.9_tip_1	22513	22524	12	A
>4048483_length_27878_cvg_12.9_tip_1	27050	27060	11	A
>4048483_length_27878_cvg_12.9_tip_1	27131	27140	10	A
>4048483_length_27878_cvg_12.9_tip_1	27850	27859	10	T
>4048483_length_27878_cvg_12.9_tip_1	27861	27873	13	T
>4048481_length_27870_cvg_12.9_tip_1	6932	6946	15	A
>4048481_length_27870_cvg_12.9_tip_1	13933	13949	17	T
>4048481_length_27870_cvg_12.9_tip_1	14141	14150	10	A
>4048481_length_27870_cvg_12.9_tip_1	15148	15157	10	A
>4048479_length_27751_cvg_13.0_tip_1	2286	2295	10	A
>4048479_length_27751_cvg_13.0_tip_1	15432	15441	10	T
>4048479_length_27751_cvg_13.0_tip_1	20799	20812	14	T
>4048479_length_27751_cvg_13.0_tip_1	21335	21344	10	A
>4048479_length_27751_cvg_13.0_tip_1	21440	21450	11	A
>4048479_length_27751_cvg_13.0_tip_1	24735	24746	12	T
>4048479_length_27751_cvg_13.0_tip_1	27713	27731	19	A
>4048477_length_27661_cvg_13.0_tip_1	4463	4473	11	T
>4048475_length_27652_cvg_13.0_tip_1	19745	19755	11	A
>4048475_length_27652_cvg_13.0_tip_1	25995	26004	10	A
>4048473_length_27575_cvg_13.0_tip_1	4088	4098	11	A
>4048473_length_27575_cvg_13.0_tip_1	16568	16577	10	T
>4048473_length_27575_cvg_13.0_tip_1	25627	25637	11	T
>4048473_length_27575_cvg_13.0_tip_1	25908	25918	11	A
>4048473_length_27575_cvg_13.0_tip_1	26273	26288	16	A
>4048473_length_27575_cvg_13.0_tip_1	26430	26441	12	A
>4048473_length_27575_cvg_13.0_tip_1	27050	27059	10	T
>4048473_length_27575_cvg_13.0_tip_1	27487	27509	23	T
>4048471_length_27561_cvg_12.8_tip_1	4863	4872	10	A
>4048471_length_27561_cvg_12.8_tip_1	12768	12777	10	T
>4048471_length_27561_cvg_12.8_tip_1	13849	13858	10	A
>4048471_length_27561_cvg_12.8_tip_1	16007	16016	10	A
>4048471_length_27561_cvg_12.8_tip_1	16498	16507	10	A
>4048471_length_27561_cvg_12.8_tip_1	17129	17138	10	A
>4048471_length_27561_cvg_12.8_tip_1	18244	18253	10	A
>4048471_length_27561_cvg_12.8_tip_1	19958	19968	11	T
>4048471_length_27561_cvg_12.8_tip_1	22807	22818	12	A
>4048469_length_27502_cvg_12.9_tip_1	15262	15272	11	T
>4048469_length_27502_cvg_12.9_tip_1	18466	18476	11	A
>4048469_length_27502_cvg_12.9_tip_1	18749	18758	10	A
>4048469_length_27502_cvg_12.9_tip_1	25548	25558	11	T
>4048469_length_27502_cvg_12.9_tip_1	27481	27502	22	G
>4048467_length_27476_cvg_13.0_tip_1	525	535	11	T
>4048467_length_27476_cvg_13.0_tip_1	1760	1769	10	A
>4048467_length_27476_cvg_13.0_tip_1	3836	3850	15	T
>4048467_length_27476_cvg_13.0_tip_1	11926	11938	13	T
>4048467_length_27476_cvg_13.0_tip_1	13897	13918	22	T
>4048467_length_27476_cvg_13.0_tip_1	14482	14492	11	T
>4048467_length_27476_cvg_13.0_tip_1	15835	15844	10	A
>4048467_length_27476_cvg_13.0_tip_1	16340	16350	11	A
>4048467_length_27476_cvg_13.0_tip_1	24842	24853	12	T
>4048465_length_27427_cvg_12.8_tip_1	480	489	10	A
>4048465_length_27427_cvg_12.8_tip_1	1691	1702	12	T
>4048465_length_27427_cvg_12.8_tip_1	1930	1941	12	A
>4048465_length_27427_cvg_12.8_tip_1	5892	5901	10	A
>4048465_length_27427_cvg_12.8_tip_1	8162	8173	12	T
>4048465_length_27427_cvg_12.8_tip_1	9492	9507	16	A
>4048465_length_27427_cvg_12.8_tip_1	20418	20427	10	A
>4048465_length_27427_cvg_12.8_tip_1	20989	20998	10	T
>4048465_length_27427_cvg_12.8_tip_1	22229	22239	11	T
>4048465_length_27427_cvg_12.8_tip_1	26652	26661	10	A
>4048465_length_27427_cvg_12.8_tip_1	26701	26714	14	A
>4048465_length_27427_cvg_12.8_tip_1	27397	27416	20	A
>4048463_length_27410_cvg_12.8_tip_0	1448	1459	12	A
>4048463_length_27410_cvg_12.8_tip_0	6646	6656	11	T
>4048463_length_27410_cvg_12.8_tip_0	7751	7761	11	A
>4048463_length_27410_cvg_12.8_tip_0	16835	16844	10	T
>4048461_length_27364_cvg_13.0_tip_1	484	494	11	A
>4048461_length_27364_cvg_13.0_tip_1	1855	1865	11	T
>4048461_length_27364_cvg_13.0_tip_1	2908	2917	10	A
>4048461_length_27364_cvg_13.0_tip_1	14955	14965	11	A
>4048461_length_27364_cvg_13.0_tip_1	22173	22184	12	A
>4048461_length_27364_cvg_13.0_tip_1	23475	23485	11	A
>4048461_length_27364_cvg_13.0_tip_1	26494	26504	11	A
>4048461_length_27364_cvg_13.0_tip_1	27296	27307	12	T
>4048461_length_27364_cvg_13.0_tip_1	27309	27322	14	T
>4048459_length_27347_cvg_13.0_tip_0	10772	10783	12	T
>4048459_length_27347_cvg_13.0_tip_0	16236	16245	10	A
>4048459_length_27347_cvg_13.0_tip_0	17871	17880	10	T
>4048459_length_27347_cvg_13.0_tip_0	19255	19264	10	A
>4048459_length_27347_cvg_13.0_tip_0	23070	23085	16	T
>4048457_length_27311_cvg_12.5_tip_1	581	593	13	A
>4048457_length_27311_cvg_12.5_tip_1	13332	13350	19	T
>4048457_length_27311_cvg_12.5_tip_1	19930	19940	11	A
>4048457_length_27311_cvg_12.5_tip_1	27258	27269	12	T
>4048455_length_27259_cvg_13.0_tip_1	2160	2169	10	A
>4048455_length_27259_cvg_13.0_tip_1	4928	4940	13	T
>4048455_length_27259_cvg_13.0_tip_1	5034	5044	11	T
>4048455_length_27259_cvg_13.0_tip_1	13412	13421	10	A
>4048455_length_27259_cvg_13.0_tip_1	16565	16578	14	T
>4048453_length_27215_cvg_13.0_tip_1	22850	22860	11	T
>4048453_length_27215_cvg_13.0_tip_1	25168	25177	10	T
>4048451_length_27174_cvg_12.8_tip_1	66	79	14	T
>4048451_length_27174_cvg_12.8_tip_1	1273	1284	12	A
>4048451_length_27174_cvg_12.8_tip_1	3402	3414	13	T
>4048451_length_27174_cvg_12.8_tip_1	6392	6405	14	T
>4048451_length_27174_cvg_12.8_tip_1	7264	7274	11	T
>4048451_length_27174_cvg_12.8_tip_1	8115	8124	10	A
>4048451_length_27174_cvg_12.8_tip_1	16914	16927	14	T
>4048451_length_27174_cvg_12.8_tip_1	22489	22499	11	A
>4048451_length_27174_cvg_12.8_tip_1	22507	22517	11	A
>4048449_length_27097_cvg_12.9_tip_1	29	42	14	C
>4048449_length_27097_cvg_12.9_tip_1	643	653	11	A
>4048449_length_27097_cvg_12.9_tip_1	1716	1725	10	T
>4048449_length_27097_cvg_12.9_tip_1	2079	2088	10	A
>4048449_length_27097_cvg_12.9_tip_1	8728	8737	10	A
>4048449_length_27097_cvg_12.9_tip_1	18504	18514	11	T
>4048449_length_27097_cvg_12.9_tip_1	23929	23939	11	A
>4048449_length_27097_cvg_12.9_tip_1	25390	25399	10	T
>4048449_length_27097_cvg_12.9_tip_1	26050	26060	11	A
>4048449_length_27097_cvg_12.9_tip_1	26710	26719	10	T
>4048447_length_27088_cvg_13.0_tip_1	4724	4733	10	A
>4048447_length_27088_cvg_13.0_tip_1	14610	14620	11	T
>4048447_length_27088_cvg_13.0_tip_1	15937	15946	10	A
>4048447_length_27088_cvg_13.0_tip_1	17935	17952	18	T
>4048447_length_27088_cvg_13.0_tip_1	27028	27046	19	T
>4048445_length_26916_cvg_12.9_tip_1	36	45	10	T
>4048445_length_26916_cvg_12.9_tip_1	134	145	12	A
>4048445_length_26916_cvg_12.9_tip_1	1621	1631	11	T
>4048445_length_26916_cvg_12.9_tip_1	4836	4845	10	A
>4048445_length_26916_cvg_12.9_tip_1	6198	6210	13	A
>4048445_length_26916_cvg_12.9_tip_1	9450	9460	11	A
>4048445_length_26916_cvg_12.9_tip_1	10119	10130	12	A
>4048445_length_26916_cvg_12.9_tip_1	20520	20531	12	T
>4048445_length_26916_cvg_12.9_tip_1	21462	21473	12	A
>4048445_length_26916_cvg_12.9_tip_1	22158	22167	10	A
>4048445_length_26916_cvg_12.9_tip_1	23553	23563	11	T
>4048441_length_26635_cvg_13.0_tip_1	6579	6588	10	T
>4048441_length_26635_cvg_13.0_tip_1	7547	7558	12	T
>4048441_length_26635_cvg_13.0_tip_1	23801	23810	10	T
>4048439_length_26624_cvg_13.0_tip_1	7225	7234	10	T
>4048439_length_26624_cvg_13.0_tip_1	14484	14498	15	A
>4048437_length_26613_cvg_13.0_tip_1	5060	5069	10	T
>4048437_length_26613_cvg_13.0_tip_1	8318	8328	11	T
>4048437_length_26613_cvg_13.0_tip_1	10166	10175	10	T
>4048437_length_26613_cvg_13.0_tip_1	10259	10269	11	T
>4048437_length_26613_cvg_13.0_tip_1	12904	12913	10	T
>4048437_length_26613_cvg_13.0_tip_1	26585	26610	26	T
>4048435_length_26529_cvg_13.0_tip_1	32	44	13	C
>4048435_length_26529_cvg_13.0_tip_1	73	83	11	A
>4048435_length_26529_cvg_13.0_tip_1	9919	9929	11	A
>4048435_length_26529_cvg_13.0_tip_1	10246	10256	11	A
>4048435_length_26529_cvg_13.0_tip_1	14857	14875	19	A
>4048435_length_26529_cvg_13.0_tip_1	14994	15003	10	T
>4048435_length_26529_cvg_13.0_tip_1	18659	18671	13	A
>4048435_length_26529_cvg_13.0_tip_1	19610	19620	11	A
>4048435_length_26529_cvg_13.0_tip_1	20312	20326	15	T
>4048433_length_26495_cvg_13.0_tip_1	28	47	20	A
>4048433_length_26495_cvg_13.0_tip_1	844	857	14	A
>4048433_length_26495_cvg_13.0_tip_1	4417	4428	12	A
>4048433_length_26495_cvg_13.0_tip_1	5226	5235	10	A
>4048433_length_26495_cvg_13.0_tip_1	5281	5290	10	T
>4048433_length_26495_cvg_13.0_tip_1	6348	6357	10	T
>4048433_length_26495_cvg_13.0_tip_1	7476	7488	13	A
>4048433_length_26495_cvg_13.0_tip_1	7967	7981	15	T
>4048433_length_26495_cvg_13.0_tip_1	8072	8085	14	A
>4048433_length_26495_cvg_13.0_tip_1	11451	11463	13	T
>4048433_length_26495_cvg_13.0_tip_1	11464	11474	11	A
>4048433_length_26495_cvg_13.0_tip_1	12632	12642	11	A
>4048433_length_26495_cvg_13.0_tip_1	18306	18322	17	A
>4048433_length_26495_cvg_13.0_tip_1	19140	19149	10	A
>4048433_length_26495_cvg_13.0_tip_1	20167	20176	10	A
>4048433_length_26495_cvg_13.0_tip_1	20589	20600	12	T
>4048433_length_26495_cvg_13.0_tip_1	24548	24559	12	T
>4048433_length_26495_cvg_13.0_tip_1	25412	25421	10	T
>4048433_length_26495_cvg_13.0_tip_1	25993	26007	15	T
>4048433_length_26495_cvg_13.0_tip_1	26416	26433	18	T
>4048433_length_26495_cvg_13.0_tip_1	26476	26486	11	T
>4048431_length_26398_cvg_12.0_tip_1	51	61	11	A
>4048431_length_26398_cvg_12.0_tip_1	1369	1378	10	T
>4048431_length_26398_cvg_12.0_tip_1	10404	10413	10	T
>4048431_length_26398_cvg_12.0_tip_1	11767	11777	11	T
>4048431_length_26398_cvg_12.0_tip_1	17074	17084	11	A
>4048431_length_26398_cvg_12.0_tip_1	17147	17156	10	T
>4048431_length_26398_cvg_12.0_tip_1	18061	18072	12	A
>4048431_length_26398_cvg_12.0_tip_1	19142	19151	10	T
>4048431_length_26398_cvg_12.0_tip_1	22573	22584	12	T
>4048431_length_26398_cvg_12.0_tip_1	25413	25422	10	T
>4048429_length_26348_cvg_13.0_tip_0	8975	8989	15	A
>4048429_length_26348_cvg_13.0_tip_0	9645	9654	10	T
>4048429_length_26348_cvg_13.0_tip_0	9702	9711	10	T
>4048429_length_26348_cvg_13.0_tip_0	24487	24502	16	T
>4048427_length_26279_cvg_13.8_tip_1	3365	3374	10	A
>4048427_length_26279_cvg_13.8_tip_1	10968	10987	20	T
>4048427_length_26279_cvg_13.8_tip_1	19565	19574	10	A
>4048427_length_26279_cvg_13.8_tip_1	19579	19594	16	A
>4048427_length_26279_cvg_13.8_tip_1	19674	19683	10	A
>4048427_length_26279_cvg_13.8_tip_1	20105	20117	13	A
>4048427_length_26279_cvg_13.8_tip_1	24954	24963	10	T
>4048427_length_26279_cvg_13.8_tip_1	26266	26279	14	C
>4048425_length_26260_cvg_13.2_tip_0	292	303	12	T
>4048425_length_26260_cvg_13.2_tip_0	7642	7659	18	T
>4048425_length_26260_cvg_13.2_tip_0	8506	8515	10	T
>4048425_length_26260_cvg_13.2_tip_0	8969	8980	12	T
>4048425_length_26260_cvg_13.2_tip_0	10799	10809	11	A
>4048425_length_26260_cvg_13.2_tip_0	17026	17036	11	A
>4048423_length_26216_cvg_13.0_tip_1	4009	4022	14	A
>4048423_length_26216_cvg_13.0_tip_1	5109	5121	13	T
>4048423_length_26216_cvg_13.0_tip_1	5832	5841	10	T
>4048423_length_26216_cvg_13.0_tip_1	9111	9120	10	A
>4048423_length_26216_cvg_13.0_tip_1	17470	17481	12	T
>4048423_length_26216_cvg_13.0_tip_1	18550	18559	10	T
>4048423_length_26216_cvg_13.0_tip_1	19751	19760	10	T
>4048423_length_26216_cvg_13.0_tip_1	26150	26214	65	A
>4048421_length_26174_cvg_12.8_tip_1	5	14	10	G
>4048421_length_26174_cvg_12.8_tip_1	785	794	10	T
>4048421_length_26174_cvg_12.8_tip_1	3566	3576	11	A
>4048421_length_26174_cvg_12.8_tip_1	13574	13583	10	T
>4048421_length_26174_cvg_12.8_tip_1	17986	17996	11	A
>4048421_length_26174_cvg_12.8_tip_1	18517	18529	13	T
>4048421_length_26174_cvg_12.8_tip_1	21775	21784	10	A
>4048421_length_26174_cvg_12.8_tip_1	22660	22669	10	A
>4048421_length_26174_cvg_12.8_tip_1	26038	26047	10	T
>4048419_length_26173_cvg_13.0_tip_0	5985	5994	10	C
>4048419_length_26173_cvg_13.0_tip_0	12171	12180	10	A
>4048419_length_26173_cvg_13.0_tip_0	13306	13319	14	T
>4048419_length_26173_cvg_13.0_tip_0	20132	20141	10	T
>4048417_length_26092_cvg_12.8_tip_1	5066	5076	11	T
>4048417_length_26092_cvg_12.8_tip_1	5371	5381	11	T
>4048417_length_26092_cvg_12.8_tip_1	8045	8054	10	T
>4048417_length_26092_cvg_12.8_tip_1	10585	10599	15	T
>4048417_length_26092_cvg_12.8_tip_1	12716	12725	10	A
>4048417_length_26092_cvg_12.8_tip_1	12727	12737	11	A
>4048417_length_26092_cvg_12.8_tip_1	13278	13294	17	A
>4048417_length_26092_cvg_12.8_tip_1	18031	18040	10	A
>4048417_length_26092_cvg_12.8_tip_1	20418	20428	11	A
>4048415_length_26072_cvg_13.0_tip_1	9	21	13	A
>4048415_length_26072_cvg_13.0_tip_1	46	60	15	A
>4048415_length_26072_cvg_13.0_tip_1	174	183	10	T
>4048415_length_26072_cvg_13.0_tip_1	7079	7088	10	T
>4048415_length_26072_cvg_13.0_tip_1	17837	17846	10	A
>4048415_length_26072_cvg_13.0_tip_1	19385	19394	10	A
>4048415_length_26072_cvg_13.0_tip_1	21050	21060	11	A
>4048415_length_26072_cvg_13.0_tip_1	22344	22354	11	A
>4048415_length_26072_cvg_13.0_tip_1	25889	25898	10	T
>4048415_length_26072_cvg_13.0_tip_1	26036	26057	22	A
>4048413_length_26044_cvg_13.2_tip_0	10057	10068	12	A
>4048413_length_26044_cvg_13.2_tip_0	10420	10429	10	T
>4048413_length_26044_cvg_13.2_tip_0	12521	12531	11	A
>4048413_length_26044_cvg_13.2_tip_0	16131	16140	10	A
>4048413_length_26044_cvg_13.2_tip_0	16341	16350	10	T
>4048413_length_26044_cvg_13.2_tip_0	16493	16503	11	A
>4048413_length_26044_cvg_13.2_tip_0	22732	22741	10	A
>4048411_length_26026_cvg_13.0_tip_1	3706	3715	10	T
>4048411_length_26026_cvg_13.0_tip_1	10978	10992	15	T
>4048411_length_26026_cvg_13.0_tip_1	21870	21880	11	A
>4048411_length_26026_cvg_13.0_tip_1	22725	22734	10	T
>4048409_length_26020_cvg_12.9_tip_1	1	34	34	A
>4048409_length_26020_cvg_12.9_tip_1	561	570	10	A
>4048409_length_26020_cvg_12.9_tip_1	573	585	13	A
>4048409_length_26020_cvg_12.9_tip_1	10604	10617	14	A
>4048409_length_26020_cvg_12.9_tip_1	23042	23053	12	A
>4048409_length_26020_cvg_12.9_tip_1	23279	23291	13	T
>4048409_length_26020_cvg_12.9_tip_1	23547	23556	10	T
>4048407_length_25984_cvg_13.1_tip_1	3	20	18	T
>4048407_length_25984_cvg_13.1_tip_1	4064	4073	10	A
>4048407_length_25984_cvg_13.1_tip_1	4796	4807	12	T
>4048407_length_25984_cvg_13.1_tip_1	5173	5184	12	A
>4048407_length_25984_cvg_13.1_tip_1	9663	9673	11	A
>4048405_length_25945_cvg_12.9_tip_0	1669	1678	10	A
>4048405_length_25945_cvg_12.9_tip_0	2754	2764	11	T
>4048405_length_25945_cvg_12.9_tip_0	13523	13533	11	A
>4048405_length_25945_cvg_12.9_tip_0	25749	25759	11	T
>4048403_length_25883_cvg_12.2_tip_1	6958	6968	11	A
>4048403_length_25883_cvg_12.2_tip_1	14974	14986	13	T
>4048403_length_25883_cvg_12.2_tip_1	15248	15257	10	T
>4048403_length_25883_cvg_12.2_tip_1	15681	15691	11	T
>4048403_length_25883_cvg_12.2_tip_1	15762	15771	10	T
>4048401_length_25844_cvg_12.8_tip_1	3696	3707	12	T
>4048401_length_25844_cvg_12.8_tip_1	8937	8946	10	T
>4048399_length_25741_cvg_12.9_tip_0	1	13	13	T
>4048399_length_25741_cvg_12.9_tip_0	21418	21432	15	A
>4048397_length_25733_cvg_13.0_tip_0	1	15	15	A
>4048397_length_25733_cvg_13.0_tip_0	6671	6684	14	T
>4048397_length_25733_cvg_13.0_tip_0	9695	9704	10	T
>4048397_length_25733_cvg_13.0_tip_0	9747	9757	11	T
>4048397_length_25733_cvg_13.0_tip_0	14190	14202	13	A
>4048397_length_25733_cvg_13.0_tip_0	15467	15476	10	T
>4048397_length_25733_cvg_13.0_tip_0	18490	18503	14	A
>4048397_length_25733_cvg_13.0_tip_0	19288	19298	11	A
>4048395_length_25703_cvg_13.0_tip_0	579	589	11	T
>4048395_length_25703_cvg_13.0_tip_0	5050	5059	10	A
>4048395_length_25703_cvg_13.0_tip_0	6466	6479	14	A
>4048395_length_25703_cvg_13.0_tip_0	7249	7258	10	T
>4048395_length_25703_cvg_13.0_tip_0	11687	11696	10	T
>4048395_length_25703_cvg_13.0_tip_0	11981	11990	10	T
>4048395_length_25703_cvg_13.0_tip_0	13557	13571	15	A
>4048395_length_25703_cvg_13.0_tip_0	13700	13709	10	T
>4048395_length_25703_cvg_13.0_tip_0	14828	14839	12	T
>4048395_length_25703_cvg_13.0_tip_0	18894	18903	10	A
>4048395_length_25703_cvg_13.0_tip_0	20899	20909	11	A
>4048395_length_25703_cvg_13.0_tip_0	21212	21222	11	A
>4048395_length_25703_cvg_13.0_tip_0	21364	21373	10	A
>4048393_length_25612_cvg_13.0_tip_0	3359	3368	10	A
>4048393_length_25612_cvg_13.0_tip_0	9300	9311	12	A
>4048393_length_25612_cvg_13.0_tip_0	24630	24639	10	T
>4048391_length_25544_cvg_12.9_tip_1	417	429	13	T
>4048391_length_25544_cvg_12.9_tip_1	768	777	10	T
>4048391_length_25544_cvg_12.9_tip_1	3363	3372	10	T
>4048391_length_25544_cvg_12.9_tip_1	15241	15250	10	A
>4048391_length_25544_cvg_12.9_tip_1	16093	16103	11	T
>4048391_length_25544_cvg_12.9_tip_1	21368	21378	11	T
>4048391_length_25544_cvg_12.9_tip_1	23058	23067	10	T
>4048391_length_25544_cvg_12.9_tip_1	23403	23412	10	A
>4048391_length_25544_cvg_12.9_tip_1	24172	24181	10	A
>4048389_length_25468_cvg_13.0_tip_1	21	46	26	T
>4048389_length_25468_cvg_13.0_tip_1	10084	10093	10	A
>4048389_length_25468_cvg_13.0_tip_1	12322	12331	10	A
>4048389_length_25468_cvg_13.0_tip_1	12422	12431	10	A
>4048389_length_25468_cvg_13.0_tip_1	13631	13640	10	T
>4048389_length_25468_cvg_13.0_tip_1	13675	13687	13	T
>4048389_length_25468_cvg_13.0_tip_1	14802	14814	13	T
>4048389_length_25468_cvg_13.0_tip_1	14887	14896	10	T
>4048389_length_25468_cvg_13.0_tip_1	25088	25101	14	T
>4048387_length_25390_cvg_13.0_tip_0	6287	6296	10	T
>4048387_length_25390_cvg_13.0_tip_0	13398	13408	11	T
>4048385_length_25372_cvg_12.9_tip_1	1516	1525	10	A
>4048385_length_25372_cvg_12.9_tip_1	4698	4708	11	T
>4048385_length_25372_cvg_12.9_tip_1	5489	5500	12	T
>4048383_length_25340_cvg_13.0_tip_1	1207	1217	11	T
>4048383_length_25340_cvg_13.0_tip_1	1889	1901	13	T
>4048383_length_25340_cvg_13.0_tip_1	17616	17627	12	A
>4048383_length_25340_cvg_13.0_tip_1	18847	18857	11	A
>4048381_length_25309_cvg_13.1_tip_0	4483	4492	10	T
>4048381_length_25309_cvg_13.1_tip_0	5927	5938	12	A
>4048381_length_25309_cvg_13.1_tip_0	8972	8981	10	A
>4048381_length_25309_cvg_13.1_tip_0	10196	10205	10	T
>4048381_length_25309_cvg_13.1_tip_0	10352	10362	11	A
>4048381_length_25309_cvg_13.1_tip_0	18190	18199	10	A
>4048381_length_25309_cvg_13.1_tip_0	18585	18594	10	A
>4048381_length_25309_cvg_13.1_tip_0	24329	24338	10	A
>4048381_length_25309_cvg_13.1_tip_0	24818	24828	11	T
>4048379_length_25182_cvg_13.4_tip_1	49	62	14	T
>4048379_length_25182_cvg_13.4_tip_1	63	74	12	A
>4048379_length_25182_cvg_13.4_tip_1	5972	5982	11	T
>4048379_length_25182_cvg_13.4_tip_1	6961	6973	13	T
>4048377_length_25122_cvg_13.0_tip_1	1045	1057	13	T
>4048377_length_25122_cvg_13.0_tip_1	20255	20265	11	A
>4048377_length_25122_cvg_13.0_tip_1	20919	20928	10	A
>4048375_length_25116_cvg_13.0_tip_1	191	201	11	A
>4048375_length_25116_cvg_13.0_tip_1	18946	18956	11	T
>4048375_length_25116_cvg_13.0_tip_1	19000	19011	12	A
>4048375_length_25116_cvg_13.0_tip_1	19301	19310	10	A
>4048375_length_25116_cvg_13.0_tip_1	21006	21019	14	T
>4048375_length_25116_cvg_13.0_tip_1	25086	25109	24	T
>4048373_length_25109_cvg_13.2_tip_0	466	477	12	T
>4048373_length_25109_cvg_13.2_tip_0	4249	4258	10	A
>4048373_length_25109_cvg_13.2_tip_0	14101	14110	10	T
>4048373_length_25109_cvg_13.2_tip_0	18651	18667	17	T
>4048373_length_25109_cvg_13.2_tip_0	20972	20983	12	T
>4048373_length_25109_cvg_13.2_tip_0	23887	23897	11	A
>4048373_length_25109_cvg_13.2_tip_0	24175	24184	10	A
>4048371_length_25105_cvg_13.0_tip_1	466	476	11	T
>4048371_length_25105_cvg_13.0_tip_1	1480	1490	11	T
>4048371_length_25105_cvg_13.0_tip_1	3209	3218	10	A
>4048371_length_25105_cvg_13.0_tip_1	3828	3842	15	T
>4048371_length_25105_cvg_13.0_tip_1	7656	7666	11	T
>4048371_length_25105_cvg_13.0_tip_1	15367	15376	10	A
>4048369_length_25059_cvg_13.0_tip_1	475	485	11	T
>4048369_length_25059_cvg_13.0_tip_1	14147	14156	10	A
>4048369_length_25059_cvg_13.0_tip_1	15454	15463	10	A
>4048369_length_25059_cvg_13.0_tip_1	22519	22533	15	T
>4048369_length_25059_cvg_13.0_tip_1	22718	22729	12	T
>4048369_length_25059_cvg_13.0_tip_1	22900	22914	15	T
>4048369_length_25059_cvg_13.0_tip_1	25006	25022	17	A
>4048369_length_25059_cvg_13.0_tip_1	25042	25053	12	T
>4048367_length_25052_cvg_12.9_tip_1	3104	3113	10	T
>4048367_length_25052_cvg_12.9_tip_1	3162	3171	10	A
>4048367_length_25052_cvg_12.9_tip_1	5593	5603	11	T
>4048367_length_25052_cvg_12.9_tip_1	7890	7899	10	T
>4048367_length_25052_cvg_12.9_tip_1	8851	8860	10	T
>4048367_length_25052_cvg_12.9_tip_1	12304	12313	10	T
>4048367_length_25052_cvg_12.9_tip_1	14269	14279	11	A
>4048367_length_25052_cvg_12.9_tip_1	21762	21771	10	T
>4048367_length_25052_cvg_12.9_tip_1	21920	21930	11	A
>4048365_length_25013_cvg_13.3_tip_1	6996	7006	11	A
>4048365_length_25013_cvg_13.3_tip_1	8571	8582	12	A
>4048365_length_25013_cvg_13.3_tip_1	12131	12140	10	A
>4048365_length_25013_cvg_13.3_tip_1	12195	12204	10	T
>4048365_length_25013_cvg_13.3_tip_1	21760	21771	12	A
>4048365_length_25013_cvg_13.3_tip_1	22427	22436	10	A
>4048363_length_24878_cvg_14.0_tip_0	895	904	10	T
>4048363_length_24878_cvg_14.0_tip_0	2883	2898	16	A
>4048363_length_24878_cvg_14.0_tip_0	4745	4754	10	A
>4048363_length_24878_cvg_14.0_tip_0	5089	5098	10	T
>4048361_length_24835_cvg_13.0_tip_1	1903	1912	10	T
>4048361_length_24835_cvg_13.0_tip_1	3452	3462	11	A
>4048361_length_24835_cvg_13.0_tip_1	12812	12821	10	T
>4048361_length_24835_cvg_13.0_tip_1	24761	24774	14	T
>4048359_length_24776_cvg_13.0_tip_0	11120	11135	16	A
>4048359_length_24776_cvg_13.0_tip_0	11137	11146	10	A
>4048359_length_24776_cvg_13.0_tip_0	19459	19468	10	A
>4048357_length_24761_cvg_12.9_tip_1	794	804	11	C
>4048357_length_24761_cvg_12.9_tip_1	7479	7488	10	A
>4048357_length_24761_cvg_12.9_tip_1	13786	13795	10	A
>4048357_length_24761_cvg_12.9_tip_1	18947	18956	10	T
>4048357_length_24761_cvg_12.9_tip_1	19244	19256	13	T
>4048355_length_24732_cvg_13.6_tip_1	7772	7781	10	A
>4048355_length_24732_cvg_13.6_tip_1	7864	7874	11	T
>4048355_length_24732_cvg_13.6_tip_1	9141	9150	10	T
>4048355_length_24732_cvg_13.6_tip_1	9151	9160	10	A
>4048355_length_24732_cvg_13.6_tip_1	21242	21254	13	A
>4048355_length_24732_cvg_13.6_tip_1	23870	23879	10	A
>4048355_length_24732_cvg_13.6_tip_1	23933	23942	10	A
>4048353_length_24659_cvg_12.9_tip_1	4784	4794	11	T
>4048353_length_24659_cvg_12.9_tip_1	8376	8385	10	A
>4048353_length_24659_cvg_12.9_tip_1	9063	9076	14	T
>4048353_length_24659_cvg_12.9_tip_1	16805	16814	10	T
>4048353_length_24659_cvg_12.9_tip_1	18352	18363	12	T
>4048353_length_24659_cvg_12.9_tip_1	20470	20479	10	A
>4048353_length_24659_cvg_12.9_tip_1	22730	22745	16	A
>4048353_length_24659_cvg_12.9_tip_1	22886	22895	10	A
>4048351_length_24624_cvg_13.0_tip_1	1942	1952	11	T
>4048351_length_24624_cvg_13.0_tip_1	2628	2643	16	A
>4048351_length_24624_cvg_13.0_tip_1	4627	4638	12	A
>4048351_length_24624_cvg_13.0_tip_1	4676	4685	10	A
>4048351_length_24624_cvg_13.0_tip_1	12990	12999	10	T
>4048351_length_24624_cvg_13.0_tip_1	13751	13760	10	A
>4048351_length_24624_cvg_13.0_tip_1	14340	14355	16	A
>4048351_length_24624_cvg_13.0_tip_1	15081	15093	13	T
>4048351_length_24624_cvg_13.0_tip_1	23051	23063	13	A
>4048349_length_24608_cvg_12.8_tip_1	6191	6200	10	T
>4048349_length_24608_cvg_12.8_tip_1	11280	11289	10	A
>4048349_length_24608_cvg_12.8_tip_1	13339	13348	10	T
>4048349_length_24608_cvg_12.8_tip_1	13555	13565	11	A
>4048349_length_24608_cvg_12.8_tip_1	14075	14084	10	T
>4048349_length_24608_cvg_12.8_tip_1	14338	14348	11	A
>4048349_length_24608_cvg_12.8_tip_1	16783	16796	14	T
>4048349_length_24608_cvg_12.8_tip_1	17016	17026	11	T
>4048349_length_24608_cvg_12.8_tip_1	17242	17255	14	T
>4048349_length_24608_cvg_12.8_tip_1	17282	17293	12	T
>4048349_length_24608_cvg_12.8_tip_1	18088	18097	10	T
>4048349_length_24608_cvg_12.8_tip_1	24437	24447	11	T
>4048349_length_24608_cvg_12.8_tip_1	24548	24558	11	C
>4048347_length_24533_cvg_12.8_tip_0	1	10	10	T
>4048347_length_24533_cvg_12.8_tip_0	887	898	12	A
>4048347_length_24533_cvg_12.8_tip_0	3314	3325	12	A
>4048347_length_24533_cvg_12.8_tip_0	7644	7654	11	A
>4048347_length_24533_cvg_12.8_tip_0	7834	7843	10	T
>4048347_length_24533_cvg_12.8_tip_0	17790	17800	11	A
>4048347_length_24533_cvg_12.8_tip_0	17928	17937	10	T
>4048345_length_24511_cvg_12.6_tip_1	13	22	10	A
>4048345_length_24511_cvg_12.6_tip_1	25	38	14	A
>4048345_length_24511_cvg_12.6_tip_1	42	56	15	A
>4048345_length_24511_cvg_12.6_tip_1	3434	3444	11	T
>4048345_length_24511_cvg_12.6_tip_1	16549	16560	12	A
>4048345_length_24511_cvg_12.6_tip_1	24468	24494	27	A
>4048343_length_24354_cvg_12.8_tip_1	666	675	10	T
>4048343_length_24354_cvg_12.8_tip_1	1688	1703	16	A
>4048343_length_24354_cvg_12.8_tip_1	3257	3267	11	A
>4048343_length_24354_cvg_12.8_tip_1	4445	4454	10	T
>4048343_length_24354_cvg_12.8_tip_1	4810	4821	12	T
>4048343_length_24354_cvg_12.8_tip_1	5349	5358	10	T
>4048343_length_24354_cvg_12.8_tip_1	5871	5884	14	T
>4048343_length_24354_cvg_12.8_tip_1	7032	7045	14	A
>4048343_length_24354_cvg_12.8_tip_1	9853	9862	10	A
>4048343_length_24354_cvg_12.8_tip_1	21318	21327	10	A
>4048343_length_24354_cvg_12.8_tip_1	24325	24353	29	A
>4048341_length_24344_cvg_13.0_tip_1	1	81	81	C
>4048341_length_24344_cvg_13.0_tip_1	6490	6507	18	A
>4048341_length_24344_cvg_13.0_tip_1	8998	9010	13	T
>4048341_length_24344_cvg_13.0_tip_1	9806	9815	10	T
>4048341_length_24344_cvg_13.0_tip_1	12687	12696	10	A
>4048341_length_24344_cvg_13.0_tip_1	13198	13208	11	T
>4048341_length_24344_cvg_13.0_tip_1	13761	13770	10	A
>4048341_length_24344_cvg_13.0_tip_1	15287	15296	10	A
>4048341_length_24344_cvg_13.0_tip_1	16762	16771	10	A
>4048341_length_24344_cvg_13.0_tip_1	20668	20677	10	A
>4048341_length_24344_cvg_13.0_tip_1	20726	20736	11	T
>4048341_length_24344_cvg_13.0_tip_1	24300	24313	14	G
>4048339_length_24245_cvg_12.9_tip_1	939	949	11	T
>4048339_length_24245_cvg_12.9_tip_1	1933	1942	10	A
>4048339_length_24245_cvg_12.9_tip_1	6593	6602	10	T
>4048339_length_24245_cvg_12.9_tip_1	17827	17837	11	A
>4048339_length_24245_cvg_12.9_tip_1	24219	24245	27	A
>4048337_length_24223_cvg_12.8_tip_1	1	46	46	T
>4048337_length_24223_cvg_12.8_tip_1	4528	4537	10	A
>4048337_length_24223_cvg_12.8_tip_1	5507	5516	10	A
>4048337_length_24223_cvg_12.8_tip_1	5661	5670	10	A
>4048337_length_24223_cvg_12.8_tip_1	23512	23522	11	T
>4048337_length_24223_cvg_12.8_tip_1	24016	24026	11	T
>4048337_length_24223_cvg_12.8_tip_1	24098	24108	11	T
>4048335_length_24201_cvg_13.0_tip_0	1991	2000	10	A
>4048335_length_24201_cvg_13.0_tip_0	2878	2887	10	A
>4048335_length_24201_cvg_13.0_tip_0	2898	2908	11	T
>4048335_length_24201_cvg_13.0_tip_0	14190	14202	13	A
>4048335_length_24201_cvg_13.0_tip_0	14419	14428	10	T
>4048333_length_24200_cvg_13.0_tip_0	1671	1683	13	T
>4048333_length_24200_cvg_13.0_tip_0	3147	3159	13	A
>4048333_length_24200_cvg_13.0_tip_0	9880	9894	15	A
>4048333_length_24200_cvg_13.0_tip_0	11382	11391	10	T
>4048333_length_24200_cvg_13.0_tip_0	13707	13716	10	A
>4048333_length_24200_cvg_13.0_tip_0	14513	14526	14	A
>4048333_length_24200_cvg_13.0_tip_0	17059	17068	10	A
>4048331_length_24147_cvg_13.4_tip_0	9630	9643	14	A
>4048331_length_24147_cvg_13.4_tip_0	10650	10661	12	T
>4048331_length_24147_cvg_13.4_tip_0	11379	11392	14	A
>4048331_length_24147_cvg_13.4_tip_0	11424	11434	11	A
>4048331_length_24147_cvg_13.4_tip_0	14532	14544	13	T
>4048331_length_24147_cvg_13.4_tip_0	14707	14721	15	A
>4048331_length_24147_cvg_13.4_tip_0	15477	15487	11	A
>4048331_length_24147_cvg_13.4_tip_0	15638	15652	15	T
>4048331_length_24147_cvg_13.4_tip_0	17263	17272	10	T
>4048329_length_24096_cvg_13.0_tip_1	2	28	27	T
>4048329_length_24096_cvg_13.0_tip_1	10282	10291	10	T
>4048329_length_24096_cvg_13.0_tip_1	10317	10326	10	T
>4048329_length_24096_cvg_13.0_tip_1	13601	13613	13	A
>4048327_length_24087_cvg_12.8_tip_1	819	828	10	A
>4048327_length_24087_cvg_12.8_tip_1	1155	1169	15	A
>4048327_length_24087_cvg_12.8_tip_1	2146	2159	14	T
>4048327_length_24087_cvg_12.8_tip_1	6089	6101	13	A
>4048327_length_24087_cvg_12.8_tip_1	12399	12409	11	T
>4048327_length_24087_cvg_12.8_tip_1	16810	16819	10	T
>4048327_length_24087_cvg_12.8_tip_1	19926	19936	11	T
>4048325_length_24071_cvg_12.7_tip_1	38	58	21	A
>4048325_length_24071_cvg_12.7_tip_1	222	235	14	A
>4048325_length_24071_cvg_12.7_tip_1	2162	2171	10	T
>4048325_length_24071_cvg_12.7_tip_1	8464	8473	10	A
>4048325_length_24071_cvg_12.7_tip_1	8475	8491	17	A
>4048325_length_24071_cvg_12.7_tip_1	19920	19935	16	A
>4048325_length_24071_cvg_12.7_tip_1	22851	22862	12	A
>4048325_length_24071_cvg_12.7_tip_1	23225	23234	10	T
>4048323_length_23983_cvg_13.4_tip_0	963	972	10	A
>4048323_length_23983_cvg_13.4_tip_0	1351	1360	10	T
>4048323_length_23983_cvg_13.4_tip_0	13308	13318	11	T
>4048323_length_23983_cvg_13.4_tip_0	14349	14359	11	T
>4048323_length_23983_cvg_13.4_tip_0	21921	21930	10	A
>4048323_length_23983_cvg_13.4_tip_0	22590	22599	10	T
>4048321_length_23980_cvg_12.7_tip_1	4920	4934	15	T
>4048321_length_23980_cvg_12.7_tip_1	10039	10048	10	T
>4048321_length_23980_cvg_12.7_tip_1	11378	11387	10	T
>4048321_length_23980_cvg_12.7_tip_1	11875	11884	10	A
>4048319_length_23969_cvg_13.0_tip_1	10732	10741	10	T
>4048319_length_23969_cvg_13.0_tip_1	14259	14269	11	A
>4048319_length_23969_cvg_13.0_tip_1	22823	22832	10	T
>4048317_length_23960_cvg_12.3_tip_1	3	27	25	A
>4048317_length_23960_cvg_12.3_tip_1	248	259	12	T
>4048317_length_23960_cvg_12.3_tip_1	5132	5142	11	T
>4048317_length_23960_cvg_12.3_tip_1	5143	5153	11	A
>4048317_length_23960_cvg_12.3_tip_1	5956	5971	16	T
>4048317_length_23960_cvg_12.3_tip_1	8200	8211	12	A
>4048317_length_23960_cvg_12.3_tip_1	10817	10826	10	T
>4048317_length_23960_cvg_12.3_tip_1	10873	10885	13	T
>4048317_length_23960_cvg_12.3_tip_1	15810	15826	17	A
>4048317_length_23960_cvg_12.3_tip_1	18484	18495	12	A
>4048317_length_23960_cvg_12.3_tip_1	20374	20386	13	A
>4048317_length_23960_cvg_12.3_tip_1	23931	23950	20	A
>4048315_length_23935_cvg_13.9_tip_0	3528	3537	10	T
>4048315_length_23935_cvg_13.9_tip_0	13679	13690	12	T
>4048315_length_23935_cvg_13.9_tip_0	20028	20040	13	T
>4048315_length_23935_cvg_13.9_tip_0	20674	20686	13	T
>4048313_length_23858_cvg_12.0_tip_1	426	435	10	T
>4048313_length_23858_cvg_12.0_tip_1	3304	3313	10	A
>4048313_length_23858_cvg_12.0_tip_1	7448	7458	11	T
>4048313_length_23858_cvg_12.0_tip_1	11524	11535	12	T
>4048313_length_23858_cvg_12.0_tip_1	12849	12858	10	T
>4048313_length_23858_cvg_12.0_tip_1	14707	14716	10	T
>4048311_length_23803_cvg_13.0_tip_1	9833	9843	11	T
>4048311_length_23803_cvg_13.0_tip_1	10917	10928	12	T
>4048311_length_23803_cvg_13.0_tip_1	12901	12910	10	A
>4048309_length_23783_cvg_13.5_tip_1	12167	12177	11	A
>4048309_length_23783_cvg_13.5_tip_1	13604	13613	10	T
>4048309_length_23783_cvg_13.5_tip_1	16051	16070	20	T
>4048309_length_23783_cvg_13.5_tip_1	18263	18273	11	A
>4048309_length_23783_cvg_13.5_tip_1	21523	21533	11	T
>4048309_length_23783_cvg_13.5_tip_1	22693	22709	17	T
>4048309_length_23783_cvg_13.5_tip_1	23509	23519	11	A
>4048307_length_23745_cvg_13.0_tip_1	3634	3648	15	A
>4048307_length_23745_cvg_13.0_tip_1	8857	8867	11	T
>4048307_length_23745_cvg_13.0_tip_1	9263	9275	13	T
>4048307_length_23745_cvg_13.0_tip_1	9640	9649	10	A
>4048307_length_23745_cvg_13.0_tip_1	16070	16081	12	A
>4048307_length_23745_cvg_13.0_tip_1	20547	20559	13	A
>4048307_length_23745_cvg_13.0_tip_1	21325	21334	10	T
>4048305_length_23714_cvg_13.0_tip_0	1052	1061	10	A
>4048305_length_23714_cvg_13.0_tip_0	3153	3162	10	T
>4048305_length_23714_cvg_13.0_tip_0	3445	3454	10	A
>4048305_length_23714_cvg_13.0_tip_0	9475	9484	10	A
>4048303_length_23707_cvg_13.0_tip_0	13299	13308	10	T
>4048303_length_23707_cvg_13.0_tip_0	20570	20583	14	A
>4048301_length_23674_cvg_12.7_tip_1	7	30	24	A
>4048301_length_23674_cvg_12.7_tip_1	23572	23590	19	A
>4048299_length_23670_cvg_13.0_tip_1	3934	3945	12	A
>4048299_length_23670_cvg_13.0_tip_1	8376	8385	10	T
>4048299_length_23670_cvg_13.0_tip_1	21828	21838	11	A
>4048297_length_23599_cvg_13.0_tip_1	114	130	17	A
>4048297_length_23599_cvg_13.0_tip_1	4772	4782	11	T
>4048297_length_23599_cvg_13.0_tip_1	14121	14131	11	A
>4048297_length_23599_cvg_13.0_tip_1	14444	14454	11	A
>4048297_length_23599_cvg_13.0_tip_1	20085	20094	10	A
>4048297_length_23599_cvg_13.0_tip_1	23174	23188	15	A
>4048297_length_23599_cvg_13.0_tip_1	23575	23592	18	T
>4048295_length_23578_cvg_12.9_tip_0	5105	5114	10	A
>4048295_length_23578_cvg_12.9_tip_0	6479	6488	10	A
>4048295_length_23578_cvg_12.9_tip_0	17342	17351	10	A
>4048295_length_23578_cvg_12.9_tip_0	17404	17414	11	T
>4048295_length_23578_cvg_12.9_tip_0	20249	20258	10	A
>4048295_length_23578_cvg_12.9_tip_0	20898	20907	10	A
>4048295_length_23578_cvg_12.9_tip_0	21669	21682	14	T
>4048295_length_23578_cvg_12.9_tip_0	21844	21861	18	A
>4048295_length_23578_cvg_12.9_tip_0	22411	22422	12	T
>4048295_length_23578_cvg_12.9_tip_0	23566	23578	13	A
>4048293_length_23507_cvg_13.0_tip_1	115	127	13	A
>4048293_length_23507_cvg_13.0_tip_1	1113	1124	12	T
>4048293_length_23507_cvg_13.0_tip_1	3775	3785	11	T
>4048293_length_23507_cvg_13.0_tip_1	6097	6108	12	A
>4048293_length_23507_cvg_13.0_tip_1	7626	7635	10	A
>4048293_length_23507_cvg_13.0_tip_1	7721	7730	10	A
>4048293_length_23507_cvg_13.0_tip_1	7775	7785	11	A
>4048293_length_23507_cvg_13.0_tip_1	9959	9968	10	T
>4048293_length_23507_cvg_13.0_tip_1	19404	19423	20	A
>4048293_length_23507_cvg_13.0_tip_1	19834	19847	14	A
>4048293_length_23507_cvg_13.0_tip_1	23410	23430	21	A
>4048291_length_23481_cvg_13.7_tip_1	671	683	13	T
>4048291_length_23481_cvg_13.7_tip_1	3475	3486	12	A
>4048291_length_23481_cvg_13.7_tip_1	13026	13038	13	T
>4048291_length_23481_cvg_13.7_tip_1	18795	18809	15	A
>4048291_length_23481_cvg_13.7_tip_1	20523	20532	10	T
>4048289_length_23451_cvg_12.7_tip_1	12879	12892	14	T
>4048289_length_23451_cvg_12.7_tip_1	12956	12965	10	A
>4048289_length_23451_cvg_12.7_tip_1	15374	15383	10	T
>4048289_length_23451_cvg_12.7_tip_1	18506	18516	11	T
>4048289_length_23451_cvg_12.7_tip_1	18524	18533	10	T
>4048289_length_23451_cvg_12.7_tip_1	20267	20276	10	T
>4048289_length_23451_cvg_12.7_tip_1	20986	20995	10	A
>4048289_length_23451_cvg_12.7_tip_1	23400	23418	19	T
>4048287_length_23427_cvg_13.0_tip_1	243	253	11	A
>4048287_length_23427_cvg_13.0_tip_1	23331	23341	11	T
>4048285_length_23389_cvg_13.0_tip_0	5352	5361	10	T
>4048285_length_23389_cvg_13.0_tip_0	5673	5683	11	T
>4048285_length_23389_cvg_13.0_tip_0	8216	8225	10	A
>4048285_length_23389_cvg_13.0_tip_0	14240	14253	14	T
>4048283_length_23385_cvg_13.0_tip_1	5075	5085	11	T
>4048283_length_23385_cvg_13.0_tip_1	6659	6671	13	A
>4048281_length_23384_cvg_12.9_tip_1	16356	16365	10	A
>4048279_length_23352_cvg_12.7_tip_1	6873	6884	12	A
>4048279_length_23352_cvg_12.7_tip_1	7402	7412	11	T
>4048279_length_23352_cvg_12.7_tip_1	8029	8039	11	T
>4048279_length_23352_cvg_12.7_tip_1	11672	11681	10	T
>4048279_length_23352_cvg_12.7_tip_1	21597	21609	13	T
>4048279_length_23352_cvg_12.7_tip_1	23315	23352	38	A
>4048275_length_23338_cvg_13.0_tip_1	78	97	20	A
>4048275_length_23338_cvg_13.0_tip_1	10946	10956	11	A
>4048275_length_23338_cvg_13.0_tip_1	19703	19713	11	A
>4048277_length_23338_cvg_13.0_tip_1	8035	8046	12	A
>4048277_length_23338_cvg_13.0_tip_1	8177	8187	11	T
>4048277_length_23338_cvg_13.0_tip_1	16507	16516	10	A
>4048277_length_23338_cvg_13.0_tip_1	16525	16534	10	T
>4048277_length_23338_cvg_13.0_tip_1	23066	23077	12	A
>4048273_length_23324_cvg_13.0_tip_1	3786	3795	10	T
>4048273_length_23324_cvg_13.0_tip_1	4542	4551	10	A
>4048273_length_23324_cvg_13.0_tip_1	16860	16872	13	T
>4048273_length_23324_cvg_13.0_tip_1	21811	21823	13	A
>4048273_length_23324_cvg_13.0_tip_1	22090	22100	11	A
>4048273_length_23324_cvg_13.0_tip_1	23083	23093	11	A
>4048269_length_23318_cvg_12.8_tip_1	5695	5705	11	A
>4048269_length_23318_cvg_12.8_tip_1	13681	13697	17	T
>4048269_length_23318_cvg_12.8_tip_1	14074	14088	15	T
>4048269_length_23318_cvg_12.8_tip_1	21558	21570	13	T
>4048267_length_23288_cvg_13.0_tip_1	704	716	13	T
>4048267_length_23288_cvg_13.0_tip_1	6359	6369	11	T
>4048267_length_23288_cvg_13.0_tip_1	6748	6757	10	A
>4048267_length_23288_cvg_13.0_tip_1	19336	19345	10	A
>4048265_length_23277_cvg_13.0_tip_1	18301	18311	11	T
>4048265_length_23277_cvg_13.0_tip_1	22451	22462	12	T
>4048265_length_23277_cvg_13.0_tip_1	23217	23237	21	A
>4048263_length_23248_cvg_12.7_tip_1	19206	19215	10	A
>4048263_length_23248_cvg_12.7_tip_1	21035	21046	12	T
>4048263_length_23248_cvg_12.7_tip_1	23197	23208	12	T
>4048263_length_23248_cvg_12.7_tip_1	23235	23246	12	T
>4048261_length_23245_cvg_12.5_tip_0	2441	2451	11	T
>4048261_length_23245_cvg_12.5_tip_0	2531	2544	14	A
>4048261_length_23245_cvg_12.5_tip_0	6304	6315	12	T
>4048261_length_23245_cvg_12.5_tip_0	12680	12693	14	T
>4048261_length_23245_cvg_12.5_tip_0	14228	14237	10	A
>4048261_length_23245_cvg_12.5_tip_0	14322	14332	11	A
>4048261_length_23245_cvg_12.5_tip_0	14897	14907	11	T
>4048261_length_23245_cvg_12.5_tip_0	18615	18626	12	A
>4048259_length_23215_cvg_13.7_tip_1	1041	1051	11	A
>4048259_length_23215_cvg_13.7_tip_1	13684	13693	10	A
>4048257_length_23210_cvg_13.0_tip_0	19827	19836	10	T
>4048257_length_23210_cvg_13.0_tip_0	20312	20326	15	A
>4048255_length_23181_cvg_13.0_tip_1	6284	6293	10	A
>4048255_length_23181_cvg_13.0_tip_1	19572	19585	14	T
>4048255_length_23181_cvg_13.0_tip_1	23161	23174	14	A
>4048253_length_23147_cvg_13.0_tip_1	12345	12358	14	T
>4048253_length_23147_cvg_13.0_tip_1	13031	13040	10	T
>4048253_length_23147_cvg_13.0_tip_1	22753	22762	10	A
>4048251_length_23033_cvg_12.9_tip_1	1216	1226	11	T
>4048251_length_23033_cvg_12.9_tip_1	3200	3209	10	T
>4048251_length_23033_cvg_12.9_tip_1	3634	3643	10	A
>4048251_length_23033_cvg_12.9_tip_1	6392	6403	12	A
>4048251_length_23033_cvg_12.9_tip_1	9258	9274	17	A
>4048251_length_23033_cvg_12.9_tip_1	14908	14919	12	A
>4048251_length_23033_cvg_12.9_tip_1	18845	18854	10	A
>4048251_length_23033_cvg_12.9_tip_1	19155	19170	16	A
>4048249_length_23023_cvg_12.9_tip_1	1402	1411	10	A
>4048249_length_23023_cvg_12.9_tip_1	3673	3682	10	A
>4048249_length_23023_cvg_12.9_tip_1	12835	12844	10	T
>4048249_length_23023_cvg_12.9_tip_1	13737	13747	11	A
>4048249_length_23023_cvg_12.9_tip_1	15721	15731	11	T
>4048249_length_23023_cvg_12.9_tip_1	17873	17884	12	A
>4048249_length_23023_cvg_12.9_tip_1	21094	21103	10	T
>4048247_length_23010_cvg_13.0_tip_1	11	21	11	A
>4048247_length_23010_cvg_13.0_tip_1	23	34	12	A
>4048247_length_23010_cvg_13.0_tip_1	135	145	11	T
>4048247_length_23010_cvg_13.0_tip_1	9588	9598	11	A
>4048247_length_23010_cvg_13.0_tip_1	14246	14256	11	T
>4048247_length_23010_cvg_13.0_tip_1	15429	15438	10	A
>4048247_length_23010_cvg_13.0_tip_1	15622	15632	11	T
>4048247_length_23010_cvg_13.0_tip_1	16999	17016	18	T
>4048247_length_23010_cvg_13.0_tip_1	18755	18769	15	T
>4048247_length_23010_cvg_13.0_tip_1	19977	19990	14	T
>4048245_length_22991_cvg_13.5_tip_1	1263	1278	16	T
>4048245_length_22991_cvg_13.5_tip_1	1445	1454	10	T
>4048245_length_22991_cvg_13.5_tip_1	2911	2921	11	T
>4048245_length_22991_cvg_13.5_tip_1	11043	11053	11	A
>4048245_length_22991_cvg_13.5_tip_1	19885	19894	10	A
>4048245_length_22991_cvg_13.5_tip_1	20294	20304	11	A
>4048245_length_22991_cvg_13.5_tip_1	20307	20319	13	A
>4048243_length_22974_cvg_12.9_tip_1	1654	1664	11	T
>4048243_length_22974_cvg_12.9_tip_1	2140	2149	10	A
>4048243_length_22974_cvg_12.9_tip_1	4217	4228	12	A
>4048243_length_22974_cvg_12.9_tip_1	7116	7126	11	T
>4048243_length_22974_cvg_12.9_tip_1	11442	11451	10	A
>4048243_length_22974_cvg_12.9_tip_1	13432	13442	11	T
>4048243_length_22974_cvg_12.9_tip_1	22944	22962	19	A
>4048241_length_22972_cvg_13.0_tip_1	11	36	26	A
>4048241_length_22972_cvg_13.0_tip_1	20598	20610	13	T
>4048239_length_22948_cvg_14.0_tip_1	1327	1340	14	A
>4048239_length_22948_cvg_14.0_tip_1	2773	2783	11	A
>4048239_length_22948_cvg_14.0_tip_1	10142	10157	16	T
>4048239_length_22948_cvg_14.0_tip_1	12596	12606	11	T
>4048239_length_22948_cvg_14.0_tip_1	14800	14809	10	A
>4048239_length_22948_cvg_14.0_tip_1	15010	15020	11	A
>4048239_length_22948_cvg_14.0_tip_1	18994	19003	10	T
>4048237_length_22854_cvg_12.3_tip_1	551	562	12	A
>4048237_length_22854_cvg_12.3_tip_1	1707	1716	10	T
>4048237_length_22854_cvg_12.3_tip_1	1895	1914	20	T
>4048237_length_22854_cvg_12.3_tip_1	2323	2332	10	A
>4048237_length_22854_cvg_12.3_tip_1	16742	16751	10	A
>4048237_length_22854_cvg_12.3_tip_1	20160	20173	14	T
>4048237_length_22854_cvg_12.3_tip_1	20587	20604	18	T
>4048235_length_22822_cvg_12.9_tip_1	5306	5318	13	T
>4048235_length_22822_cvg_12.9_tip_1	18088	18097	10	T
>4048235_length_22822_cvg_12.9_tip_1	19644	19653	10	A
>4048235_length_22822_cvg_12.9_tip_1	20404	20413	10	A
>4048235_length_22822_cvg_12.9_tip_1	20610	20619	10	A
>4048233_length_22773_cvg_12.9_tip_1	458	470	13	A
>4048233_length_22773_cvg_12.9_tip_1	16326	16335	10	A
>4048233_length_22773_cvg_12.9_tip_1	16649	16658	10	A
>4048231_length_22756_cvg_13.0_tip_0	4627	4636	10	T
>4048231_length_22756_cvg_13.0_tip_0	6784	6795	12	A
>4048231_length_22756_cvg_13.0_tip_0	8942	8956	15	T
>4048231_length_22756_cvg_13.0_tip_0	9502	9511	10	A
>4048231_length_22756_cvg_13.0_tip_0	11035	11044	10	T
>4048231_length_22756_cvg_13.0_tip_0	15314	15325	12	A
>4048231_length_22756_cvg_13.0_tip_0	15605	15615	11	T
>4048231_length_22756_cvg_13.0_tip_0	22501	22511	11	T
>4048229_length_22621_cvg_12.9_tip_1	5063	5072	10	A
>4048229_length_22621_cvg_12.9_tip_1	6078	6087	10	T
>4048229_length_22621_cvg_12.9_tip_1	14158	14168	11	A
>4048229_length_22621_cvg_12.9_tip_1	20790	20799	10	A
>4048229_length_22621_cvg_12.9_tip_1	22546	22564	19	T
>4048227_length_22587_cvg_12.8_tip_1	5	28	24	T
>4048227_length_22587_cvg_12.8_tip_1	9417	9428	12	A
>4048227_length_22587_cvg_12.8_tip_1	9536	9545	10	T
>4048227_length_22587_cvg_12.8_tip_1	10278	10289	12	A
>4048227_length_22587_cvg_12.8_tip_1	12201	12211	11	A
>4048227_length_22587_cvg_12.8_tip_1	12284	12294	11	A
>4048225_length_22565_cvg_12.8_tip_1	1988	1998	11	G
>4048225_length_22565_cvg_12.8_tip_1	12093	12103	11	A
>4048225_length_22565_cvg_12.8_tip_1	20453	20462	10	A
>4048225_length_22565_cvg_12.8_tip_1	22127	22136	10	A
>4048225_length_22565_cvg_12.8_tip_1	22515	22524	10	T
>4048225_length_22565_cvg_12.8_tip_1	22555	22565	11	G
>4048223_length_22526_cvg_13.0_tip_1	5132	5143	12	A
>4048223_length_22526_cvg_13.0_tip_1	15725	15736	12	T
>4048223_length_22526_cvg_13.0_tip_1	16834	16844	11	A
>4048223_length_22526_cvg_13.0_tip_1	20870	20885	16	T
>4048221_length_22503_cvg_12.9_tip_1	245	256	12	T
>4048221_length_22503_cvg_12.9_tip_1	17323	17332	10	A
>4048221_length_22503_cvg_12.9_tip_1	20606	20615	10	A
>4048221_length_22503_cvg_12.9_tip_1	21336	21345	10	A
>4048221_length_22503_cvg_12.9_tip_1	22071	22080	10	A
>4048221_length_22503_cvg_12.9_tip_1	22431	22447	17	A
>4048219_length_22452_cvg_12.9_tip_1	1409	1420	12	T
>4048219_length_22452_cvg_12.9_tip_1	12282	12291	10	T
>4048219_length_22452_cvg_12.9_tip_1	16754	16765	12	A
>4048217_length_22439_cvg_12.9_tip_1	4947	4956	10	T
>4048217_length_22439_cvg_12.9_tip_1	15225	15240	16	T
>4048217_length_22439_cvg_12.9_tip_1	15435	15445	11	A
>4048217_length_22439_cvg_12.9_tip_1	18819	18829	11	T
>4048217_length_22439_cvg_12.9_tip_1	19673	19683	11	T
>4048217_length_22439_cvg_12.9_tip_1	19875	19887	13	T
>4048213_length_22410_cvg_12.6_tip_1	1	66	66	C
>4048213_length_22410_cvg_12.6_tip_1	7432	7444	13	A
>4048213_length_22410_cvg_12.6_tip_1	7778	7788	11	T
>4048213_length_22410_cvg_12.6_tip_1	9117	9126	10	T
>4048213_length_22410_cvg_12.6_tip_1	12371	12380	10	T
>4048213_length_22410_cvg_12.6_tip_1	13134	13143	10	A
>4048213_length_22410_cvg_12.6_tip_1	14922	14939	18	A
>4048213_length_22410_cvg_12.6_tip_1	17546	17556	11	A
>4048213_length_22410_cvg_12.6_tip_1	18669	18680	12	A
>4048213_length_22410_cvg_12.6_tip_1	21767	21780	14	A
>4048211_length_22394_cvg_12.8_tip_1	1661	1672	12	T
>4048211_length_22394_cvg_12.8_tip_1	1697	1708	12	T
>4048211_length_22394_cvg_12.8_tip_1	4242	4256	15	T
>4048211_length_22394_cvg_12.8_tip_1	11636	11652	17	A
>4048211_length_22394_cvg_12.8_tip_1	12803	12820	18	A
>4048211_length_22394_cvg_12.8_tip_1	20062	20073	12	T
>4048209_length_22389_cvg_13.0_tip_1	9444	9453	10	A
>4048209_length_22389_cvg_13.0_tip_1	17782	17795	14	A
>4048209_length_22389_cvg_13.0_tip_1	19215	19224	10	T
>4048209_length_22389_cvg_13.0_tip_1	22362	22380	19	T
>4048207_length_22366_cvg_12.9_tip_1	7773	7782	10	T
>4048207_length_22366_cvg_12.9_tip_1	14583	14593	11	T
>4048207_length_22366_cvg_12.9_tip_1	14642	14651	10	T
>4048207_length_22366_cvg_12.9_tip_1	14653	14662	10	T
>4048207_length_22366_cvg_12.9_tip_1	17700	17709	10	T
>4048207_length_22366_cvg_12.9_tip_1	18168	18180	13	T
>4048207_length_22366_cvg_12.9_tip_1	18595	18604	10	T
>4048205_length_22351_cvg_12.6_tip_1	1317	1328	12	A
>4048205_length_22351_cvg_12.6_tip_1	19585	19594	10	T
>4048205_length_22351_cvg_12.6_tip_1	21791	21802	12	T
>4048203_length_22307_cvg_13.0_tip_1	1	20	20	C
>4048203_length_22307_cvg_13.0_tip_1	1566	1579	14	A
>4048203_length_22307_cvg_13.0_tip_1	1750	1761	12	A
>4048203_length_22307_cvg_13.0_tip_1	3334	3346	13	A
>4048203_length_22307_cvg_13.0_tip_1	7101	7110	10	T
>4048201_length_22295_cvg_12.8_tip_1	12263	12272	10	T
>4048201_length_22295_cvg_12.8_tip_1	16025	16034	10	A
>4048201_length_22295_cvg_12.8_tip_1	22237	22295	59	A
>4048199_length_22285_cvg_13.0_tip_1	9	30	22	A
>4048199_length_22285_cvg_13.0_tip_1	2478	2489	12	T
>4048199_length_22285_cvg_13.0_tip_1	6677	6689	13	A
>4048199_length_22285_cvg_13.0_tip_1	7099	7109	11	A
>4048199_length_22285_cvg_13.0_tip_1	7715	7724	10	A
>4048199_length_22285_cvg_13.0_tip_1	14934	14943	10	A
>4048199_length_22285_cvg_13.0_tip_1	19696	19707	12	T
>4048197_length_22245_cvg_12.8_tip_1	1260	1269	10	T
>4048197_length_22245_cvg_12.8_tip_1	17938	17947	10	A
>4048197_length_22245_cvg_12.8_tip_1	19725	19736	12	T
>4048197_length_22245_cvg_12.8_tip_1	20822	20831	10	T
>4048195_length_22236_cvg_14.0_tip_0	489	504	16	T
>4048195_length_22236_cvg_14.0_tip_0	14312	14322	11	A
>4048193_length_22202_cvg_13.0_tip_1	1251	1261	11	A
>4048193_length_22202_cvg_13.0_tip_1	2109	2118	10	A
>4048193_length_22202_cvg_13.0_tip_1	6393	6404	12	A
>4048193_length_22202_cvg_13.0_tip_1	7514	7523	10	A
>4048193_length_22202_cvg_13.0_tip_1	8031	8040	10	A
>4048193_length_22202_cvg_13.0_tip_1	15223	15232	10	T
>4048193_length_22202_cvg_13.0_tip_1	15349	15359	11	A
>4048193_length_22202_cvg_13.0_tip_1	20911	20921	11	T
>4048191_length_22201_cvg_12.5_tip_0	6055	6064	10	T
>4048191_length_22201_cvg_12.5_tip_0	6079	6088	10	T
>4048191_length_22201_cvg_12.5_tip_0	10518	10528	11	T
>4048189_length_22160_cvg_13.0_tip_1	3141	3150	10	A
>4048189_length_22160_cvg_13.0_tip_1	3152	3162	11	A
>4048189_length_22160_cvg_13.0_tip_1	11383	11392	10	A
>4048189_length_22160_cvg_13.0_tip_1	11442	11451	10	T
>4048189_length_22160_cvg_13.0_tip_1	12392	12404	13	A
>4048189_length_22160_cvg_13.0_tip_1	16970	16979	10	A
>4048189_length_22160_cvg_13.0_tip_1	17371	17381	11	A
>4048189_length_22160_cvg_13.0_tip_1	20126	20140	15	A
>4048187_length_22155_cvg_12.0_tip_1	5787	5797	11	A
>4048187_length_22155_cvg_12.0_tip_1	5937	5947	11	A
>4048187_length_22155_cvg_12.0_tip_1	6002	6011	10	T
>4048187_length_22155_cvg_12.0_tip_1	6465	6474	10	A
>4048187_length_22155_cvg_12.0_tip_1	9418	9428	11	T
>4048187_length_22155_cvg_12.0_tip_1	10654	10663	10	A
>4048187_length_22155_cvg_12.0_tip_1	14425	14436	12	T
>4048187_length_22155_cvg_12.0_tip_1	16667	16676	10	T
>4048187_length_22155_cvg_12.0_tip_1	19128	19143	16	T
>4048187_length_22155_cvg_12.0_tip_1	21795	21804	10	A
>4048187_length_22155_cvg_12.0_tip_1	21868	21877	10	T
>4048187_length_22155_cvg_12.0_tip_1	22005	22014	10	T
>4048185_length_22109_cvg_12.9_tip_1	526	535	10	A
>4048185_length_22109_cvg_12.9_tip_1	3591	3600	10	T
>4048185_length_22109_cvg_12.9_tip_1	5790	5799	10	T
>4048185_length_22109_cvg_12.9_tip_1	8013	8022	10	T
>4048185_length_22109_cvg_12.9_tip_1	14745	14756	12	T
>4048183_length_22085_cvg_12.4_tip_1	2474	2486	13	T
>4048183_length_22085_cvg_12.4_tip_1	7829	7840	12	T
>4048183_length_22085_cvg_12.4_tip_1	11361	11370	10	A
>4048183_length_22085_cvg_12.4_tip_1	12312	12322	11	A
>4048183_length_22085_cvg_12.4_tip_1	22037	22057	21	A
>4048181_length_22049_cvg_13.0_tip_0	319	334	16	T
>4048181_length_22049_cvg_13.0_tip_0	17337	17348	12	T
>4048179_length_22047_cvg_12.4_tip_0	330	340	11	C
>4048179_length_22047_cvg_12.4_tip_0	8671	8681	11	A
>4048179_length_22047_cvg_12.4_tip_0	11489	11499	11	T
>4048179_length_22047_cvg_12.4_tip_0	13837	13849	13	T
>4048179_length_22047_cvg_12.4_tip_0	19057	19066	10	A
>4048179_length_22047_cvg_12.4_tip_0	19500	19511	12	T
>4048179_length_22047_cvg_12.4_tip_0	19624	19633	10	A
>4048179_length_22047_cvg_12.4_tip_0	19965	19978	14	T
>4048179_length_22047_cvg_12.4_tip_0	20494	20505	12	A
>4048179_length_22047_cvg_12.4_tip_0	20588	20598	11	A
>4048179_length_22047_cvg_12.4_tip_0	21903	21912	10	A
>4048177_length_22041_cvg_13.0_tip_1	4175	4186	12	T
>4048177_length_22041_cvg_13.0_tip_1	20792	20803	12	A
>4048177_length_22041_cvg_13.0_tip_1	21242	21257	16	T
>4048177_length_22041_cvg_13.0_tip_1	22022	22040	19	G
>4048175_length_22033_cvg_12.8_tip_1	11772	11782	11	T
>4048175_length_22033_cvg_12.8_tip_1	11940	11949	10	A
>4048175_length_22033_cvg_12.8_tip_1	15671	15680	10	A
>4048175_length_22033_cvg_12.8_tip_1	21083	21099	17	A
>4048173_length_22002_cvg_13.0_tip_1	3236	3245	10	A
>4048173_length_22002_cvg_13.0_tip_1	21946	21967	22	A
>4048171_length_21946_cvg_12.7_tip_0	1249	1260	12	T
>4048171_length_21946_cvg_12.7_tip_0	9080	9089	10	A
>4048169_length_21927_cvg_12.9_tip_1	10	32	23	A
>4048169_length_21927_cvg_12.9_tip_1	6677	6686	10	A
>4048169_length_21927_cvg_12.9_tip_1	8517	8526	10	A
>4048169_length_21927_cvg_12.9_tip_1	15625	15634	10	T
>4048169_length_21927_cvg_12.9_tip_1	15636	15647	12	T
>4048169_length_21927_cvg_12.9_tip_1	18352	18362	11	T
>4048167_length_21881_cvg_12.8_tip_1	24	35	12	C
>4048167_length_21881_cvg_12.8_tip_1	1108	1117	10	T
>4048167_length_21881_cvg_12.8_tip_1	1516	1525	10	T
>4048167_length_21881_cvg_12.8_tip_1	19920	19929	10	T
>4048167_length_21881_cvg_12.8_tip_1	20337	20346	10	A
>4048165_length_21879_cvg_13.0_tip_1	4	25	22	A
>4048165_length_21879_cvg_13.0_tip_1	2168	2178	11	A
>4048165_length_21879_cvg_13.0_tip_1	6830	6839	10	T
>4048165_length_21879_cvg_13.0_tip_1	12620	12629	10	T
>4048165_length_21879_cvg_13.0_tip_1	12976	12985	10	A
>4048165_length_21879_cvg_13.0_tip_1	20822	20832	11	T
>4048165_length_21879_cvg_13.0_tip_1	21392	21401	10	A
>4048163_length_21829_cvg_13.0_tip_1	5022	5031	10	T
>4048163_length_21829_cvg_13.0_tip_1	11177	11186	10	T
>4048163_length_21829_cvg_13.0_tip_1	11690	11699	10	T
>4048163_length_21829_cvg_13.0_tip_1	14864	14875	12	A
>4048163_length_21829_cvg_13.0_tip_1	15991	16002	12	T
>4048163_length_21829_cvg_13.0_tip_1	16240	16253	14	T
>4048163_length_21829_cvg_13.0_tip_1	17072	17081	10	A
>4048163_length_21829_cvg_13.0_tip_1	17729	17744	16	A
>4048163_length_21829_cvg_13.0_tip_1	18932	18945	14	A
>4048161_length_21814_cvg_13.0_tip_1	7	41	35	A
>4048161_length_21814_cvg_13.0_tip_1	4391	4402	12	T
>4048157_length_21807_cvg_13.0_tip_1	1	13	13	C
>4048157_length_21807_cvg_13.0_tip_1	472	482	11	A
>4048157_length_21807_cvg_13.0_tip_1	13305	13314	10	T
>4048157_length_21807_cvg_13.0_tip_1	21743	21762	20	A
>4048159_length_21807_cvg_13.6_tip_1	818	828	11	A
>4048159_length_21807_cvg_13.6_tip_1	1152	1163	12	T
>4048159_length_21807_cvg_13.6_tip_1	5638	5647	10	T
>4048159_length_21807_cvg_13.6_tip_1	9500	9510	11	A
>4048159_length_21807_cvg_13.6_tip_1	9823	9832	10	A
>4048159_length_21807_cvg_13.6_tip_1	12797	12806	10	A
>4048159_length_21807_cvg_13.6_tip_1	14276	14287	12	A
>4048155_length_21800_cvg_12.8_tip_1	3308	3318	11	T
>4048155_length_21800_cvg_12.8_tip_1	19339	19348	10	A
>4048155_length_21800_cvg_12.8_tip_1	20844	20856	13	A
>4048155_length_21800_cvg_12.8_tip_1	21790	21800	11	A
>4048153_length_21792_cvg_13.9_tip_1	14221	14232	12	T
>4048153_length_21792_cvg_13.9_tip_1	21688	21699	12	T
>4048153_length_21792_cvg_13.9_tip_1	21763	21787	25	A
>4048151_length_21752_cvg_13.0_tip_1	5099	5109	11	A
>4048151_length_21752_cvg_13.0_tip_1	18010	18019	10	A
>4048149_length_21751_cvg_12.8_tip_0	9017	9026	10	T
>4048149_length_21751_cvg_12.8_tip_0	12046	12057	12	A
>4048147_length_21740_cvg_13.0_tip_0	4257	4266	10	A
>4048147_length_21740_cvg_13.0_tip_0	7155	7167	13	T
>4048147_length_21740_cvg_13.0_tip_0	7378	7388	11	T
>4048147_length_21740_cvg_13.0_tip_0	12362	12371	10	A
>4048145_length_21717_cvg_12.9_tip_1	253	262	10	A
>4048145_length_21717_cvg_12.9_tip_1	4161	4170	10	T
>4048145_length_21717_cvg_12.9_tip_1	17315	17324	10	T
>4048145_length_21717_cvg_12.9_tip_1	20275	20284	10	T
>4048145_length_21717_cvg_12.9_tip_1	21255	21264	10	T
>4048143_length_21716_cvg_13.0_tip_0	1355	1364	10	A
>4048143_length_21716_cvg_13.0_tip_0	4119	4131	13	A
>4048143_length_21716_cvg_13.0_tip_0	11780	11790	11	A
>4048143_length_21716_cvg_13.0_tip_0	12957	12969	13	T
>4048143_length_21716_cvg_13.0_tip_0	13222	13236	15	A
>4048143_length_21716_cvg_13.0_tip_0	14377	14391	15	T
>4048143_length_21716_cvg_13.0_tip_0	18191	18202	12	A
>4048143_length_21716_cvg_13.0_tip_0	18878	18890	13	A
>4048143_length_21716_cvg_13.0_tip_0	19121	19131	11	T
>4048143_length_21716_cvg_13.0_tip_0	21232	21241	10	T
>4048141_length_21712_cvg_13.0_tip_1	67	85	19	T
>4048141_length_21712_cvg_13.0_tip_1	1906	1915	10	T
>4048141_length_21712_cvg_13.0_tip_1	2070	2079	10	T
>4048141_length_21712_cvg_13.0_tip_1	3239	3249	11	T
>4048141_length_21712_cvg_13.0_tip_1	3636	3645	10	T
>4048141_length_21712_cvg_13.0_tip_1	16550	16560	11	T
>4048139_length_21699_cvg_13.0_tip_0	5721	5731	11	T
>4048139_length_21699_cvg_13.0_tip_0	12335	12345	11	T
>4048139_length_21699_cvg_13.0_tip_0	17630	17640	11	T
>4048137_length_21694_cvg_13.0_tip_1	7745	7755	11	A
>4048135_length_21660_cvg_13.0_tip_0	4176	4185	10	T
>4048131_length_21633_cvg_13.1_tip_0	2516	2527	12	A
>4048131_length_21633_cvg_13.1_tip_0	3644	3653	10	A
>4048131_length_21633_cvg_13.1_tip_0	4381	4393	13	A
>4048131_length_21633_cvg_13.1_tip_0	4853	4867	15	T
>4048131_length_21633_cvg_13.1_tip_0	5333	5345	13	T
>4048131_length_21633_cvg_13.1_tip_0	5498	5508	11	A
>4048131_length_21633_cvg_13.1_tip_0	17432	17444	13	A
>4048133_length_21633_cvg_13.7_tip_1	8	18	11	A
>4048133_length_21633_cvg_13.7_tip_1	2784	2793	10	T
>4048133_length_21633_cvg_13.7_tip_1	2871	2880	10	A
>4048133_length_21633_cvg_13.7_tip_1	5572	5584	13	A
>4048133_length_21633_cvg_13.7_tip_1	6167	6177	11	A
>4048133_length_21633_cvg_13.7_tip_1	7117	7131	15	T
>4048133_length_21633_cvg_13.7_tip_1	9035	9045	11	T
>4048133_length_21633_cvg_13.7_tip_1	11982	11991	10	T
>4048133_length_21633_cvg_13.7_tip_1	20130	20139	10	T
>4048133_length_21633_cvg_13.7_tip_1	21402	21411	10	A
>4048133_length_21633_cvg_13.7_tip_1	21587	21596	10	T
>4048129_length_21625_cvg_13.0_tip_1	621	631	11	A
>4048129_length_21625_cvg_13.0_tip_1	6363	6372	10	A
>4048129_length_21625_cvg_13.0_tip_1	14353	14362	10	A
>4048127_length_21619_cvg_12.5_tip_1	4	28	25	A
>4048127_length_21619_cvg_12.5_tip_1	701	710	10	A
>4048127_length_21619_cvg_12.5_tip_1	911	920	10	A
>4048127_length_21619_cvg_12.5_tip_1	2524	2534	11	T
>4048127_length_21619_cvg_12.5_tip_1	4101	4111	11	A
>4048127_length_21619_cvg_12.5_tip_1	5159	5168	10	T
>4048127_length_21619_cvg_12.5_tip_1	6865	6875	11	A
>4048127_length_21619_cvg_12.5_tip_1	10564	10573	10	A
>4048127_length_21619_cvg_12.5_tip_1	11483	11493	11	A
>4048127_length_21619_cvg_12.5_tip_1	14881	14892	12	T
>4048127_length_21619_cvg_12.5_tip_1	15889	15898	10	A
>4048127_length_21619_cvg_12.5_tip_1	21409	21418	10	T
>4048127_length_21619_cvg_12.5_tip_1	21461	21470	10	A
>4048125_length_21600_cvg_13.0_tip_0	3061	3071	11	A
>4048125_length_21600_cvg_13.0_tip_0	5261	5270	10	T
>4048125_length_21600_cvg_13.0_tip_0	11046	11055	10	A
>4048125_length_21600_cvg_13.0_tip_0	16942	16952	11	T
>4048125_length_21600_cvg_13.0_tip_0	17500	17509	10	T
>4048125_length_21600_cvg_13.0_tip_0	20359	20368	10	T
>4048125_length_21600_cvg_13.0_tip_0	20408	20424	17	T
>4048123_length_21594_cvg_12.5_tip_0	4771	4782	12	A
>4048123_length_21594_cvg_12.5_tip_0	9821	9831	11	T
>4048123_length_21594_cvg_12.5_tip_0	20446	20461	16	A
>4048121_length_21588_cvg_13.0_tip_1	9838	9847	10	A
>4048121_length_21588_cvg_13.0_tip_1	13082	13093	12	A
>4048121_length_21588_cvg_13.0_tip_1	17011	17020	10	A
>4048121_length_21588_cvg_13.0_tip_1	17422	17431	10	A
>4048121_length_21588_cvg_13.0_tip_1	18817	18829	13	T
>4048121_length_21588_cvg_13.0_tip_1	20809	20822	14	T
>4048119_length_21586_cvg_13.1_tip_0	1838	1850	13	A
>4048119_length_21586_cvg_13.1_tip_0	2330	2339	10	A
>4048119_length_21586_cvg_13.1_tip_0	3022	3032	11	T
>4048119_length_21586_cvg_13.1_tip_0	5861	5874	14	T
>4048119_length_21586_cvg_13.1_tip_0	6707	6717	11	T
>4048119_length_21586_cvg_13.1_tip_0	19583	19593	11	A
>4048117_length_21580_cvg_12.2_tip_1	203	214	12	A
>4048117_length_21580_cvg_12.2_tip_1	626	638	13	A
>4048117_length_21580_cvg_12.2_tip_1	1351	1362	12	A
>4048117_length_21580_cvg_12.2_tip_1	13627	13641	15	T
>4048117_length_21580_cvg_12.2_tip_1	13833	13844	12	A
>4048117_length_21580_cvg_12.2_tip_1	13931	13940	10	T
>4048117_length_21580_cvg_12.2_tip_1	14078	14091	14	A
>4048117_length_21580_cvg_12.2_tip_1	14181	14195	15	T
>4048117_length_21580_cvg_12.2_tip_1	16980	16992	13	A
>4048117_length_21580_cvg_12.2_tip_1	17667	17678	12	A
>4048117_length_21580_cvg_12.2_tip_1	18809	18820	12	T
>4048115_length_21564_cvg_12.8_tip_1	3143	3156	14	A
>4048115_length_21564_cvg_12.8_tip_1	3905	3919	15	T
>4048115_length_21564_cvg_12.8_tip_1	4159	4168	10	A
>4048115_length_21564_cvg_12.8_tip_1	7948	7959	12	T
>4048115_length_21564_cvg_12.8_tip_1	8844	8853	10	A
>4048115_length_21564_cvg_12.8_tip_1	11121	11130	10	A
>4048115_length_21564_cvg_12.8_tip_1	16743	16754	12	T
>4048115_length_21564_cvg_12.8_tip_1	18928	18937	10	T
>4048115_length_21564_cvg_12.8_tip_1	19001	19010	10	T
>4048115_length_21564_cvg_12.8_tip_1	21514	21533	20	A
>4048111_length_21554_cvg_13.0_tip_0	1243	1252	10	T
>4048111_length_21554_cvg_13.0_tip_0	2737	2746	10	T
>4048111_length_21554_cvg_13.0_tip_0	3396	3405	10	T
>4048111_length_21554_cvg_13.0_tip_0	6066	6076	11	T
>4048111_length_21554_cvg_13.0_tip_0	6355	6364	10	A
>4048111_length_21554_cvg_13.0_tip_0	7355	7365	11	T
>4048111_length_21554_cvg_13.0_tip_0	9797	9807	11	A
>4048111_length_21554_cvg_13.0_tip_0	10253	10262	10	A
>4048111_length_21554_cvg_13.0_tip_0	13038	13048	11	A
>4048111_length_21554_cvg_13.0_tip_0	16912	16922	11	A
>4048111_length_21554_cvg_13.0_tip_0	17156	17172	17	T
>4048113_length_21554_cvg_12.9_tip_1	8742	8751	10	A
>4048113_length_21554_cvg_12.9_tip_1	9012	9023	12	T
>4048113_length_21554_cvg_12.9_tip_1	11860	11875	16	T
>4048113_length_21554_cvg_12.9_tip_1	12761	12775	15	T
>4048113_length_21554_cvg_12.9_tip_1	13165	13174	10	A
>4048113_length_21554_cvg_12.9_tip_1	14054	14065	12	A
>4048113_length_21554_cvg_12.9_tip_1	15495	15504	10	T
>4048113_length_21554_cvg_12.9_tip_1	16053	16062	10	A
>4048113_length_21554_cvg_12.9_tip_1	19073	19082	10	A
>4048113_length_21554_cvg_12.9_tip_1	19302	19312	11	T
>4048113_length_21554_cvg_12.9_tip_1	19315	19326	12	T
>4048109_length_21553_cvg_12.6_tip_0	2575	2584	10	T
>4048109_length_21553_cvg_12.6_tip_0	9087	9096	10	A
>4048109_length_21553_cvg_12.6_tip_0	18664	18675	12	T
>4048107_length_21543_cvg_13.0_tip_0	8262	8271	10	A
>4048107_length_21543_cvg_13.0_tip_0	15639	15648	10	T
>4048107_length_21543_cvg_13.0_tip_0	15857	15867	11	T
>4048105_length_21531_cvg_12.7_tip_1	3685	3695	11	A
>4048105_length_21531_cvg_12.7_tip_1	9908	9917	10	A
>4048105_length_21531_cvg_12.7_tip_1	12800	12811	12	A
>4048105_length_21531_cvg_12.7_tip_1	14177	14188	12	T
>4048105_length_21531_cvg_12.7_tip_1	14255	14264	10	A
>4048105_length_21531_cvg_12.7_tip_1	17317	17326	10	A
>4048103_length_21513_cvg_13.0_tip_1	16854	16863	10	A
>4048103_length_21513_cvg_13.0_tip_1	16966	16978	13	A
>4048103_length_21513_cvg_13.0_tip_1	17949	17958	10	A
>4048103_length_21513_cvg_13.0_tip_1	18163	18172	10	A
>4048103_length_21513_cvg_13.0_tip_1	21479	21511	33	T
>4048101_length_21504_cvg_13.0_tip_1	407	417	11	A
>4048101_length_21504_cvg_13.0_tip_1	2270	2282	13	T
>4048101_length_21504_cvg_13.0_tip_1	9814	9831	18	A
>4048101_length_21504_cvg_13.0_tip_1	11334	11344	11	T
>4048101_length_21504_cvg_13.0_tip_1	18411	18422	12	T
>4048101_length_21504_cvg_13.0_tip_1	18936	18945	10	A
>4048101_length_21504_cvg_13.0_tip_1	20215	20225	11	T
>4048101_length_21504_cvg_13.0_tip_1	21110	21119	10	A
>4048099_length_21492_cvg_12.8_tip_1	742	753	12	A
>4048099_length_21492_cvg_12.8_tip_1	862	872	11	T
>4048099_length_21492_cvg_12.8_tip_1	15843	15855	13	T
>4048099_length_21492_cvg_12.8_tip_1	21437	21456	20	A
>4048099_length_21492_cvg_12.8_tip_1	21458	21469	12	A
>4048097_length_21483_cvg_13.0_tip_1	4017	4027	11	T
>4048097_length_21483_cvg_13.0_tip_1	6273	6282	10	T
>4048097_length_21483_cvg_13.0_tip_1	6989	7000	12	A
>4048097_length_21483_cvg_13.0_tip_1	12612	12621	10	T
>4048097_length_21483_cvg_13.0_tip_1	15737	15746	10	A
>4048095_length_21410_cvg_13.0_tip_1	456	465	10	A
>4048095_length_21410_cvg_13.0_tip_1	8954	8965	12	A
>4048095_length_21410_cvg_13.0_tip_1	9095	9104	10	A
>4048095_length_21410_cvg_13.0_tip_1	11484	11494	11	A
>4048095_length_21410_cvg_13.0_tip_1	12011	12027	17	A
>4048095_length_21410_cvg_13.0_tip_1	12555	12565	11	T
>4048095_length_21410_cvg_13.0_tip_1	12752	12762	11	T
>4048095_length_21410_cvg_13.0_tip_1	13103	13112	10	T
>4048095_length_21410_cvg_13.0_tip_1	19738	19747	10	T
>4048095_length_21410_cvg_13.0_tip_1	20108	20118	11	A
>4048093_length_21402_cvg_12.8_tip_1	18874	18884	11	A
>4048093_length_21402_cvg_12.8_tip_1	20356	20365	10	T
>4048091_length_21397_cvg_13.7_tip_0	1097	1107	11	A
>4048091_length_21397_cvg_13.7_tip_0	10295	10304	10	T
>4048091_length_21397_cvg_13.7_tip_0	11926	11939	14	A
>4048091_length_21397_cvg_13.7_tip_0	19884	19899	16	A
>4048091_length_21397_cvg_13.7_tip_0	20802	20811	10	T
>4048089_length_21388_cvg_13.0_tip_1	8504	8513	10	A
>4048089_length_21388_cvg_13.0_tip_1	17185	17194	10	T
>4048089_length_21388_cvg_13.0_tip_1	17396	17405	10	A
>4048087_length_21359_cvg_12.9_tip_1	3678	3688	11	T
>4048087_length_21359_cvg_12.9_tip_1	6651	6660	10	A
>4048087_length_21359_cvg_12.9_tip_1	10723	10733	11	A
>4048087_length_21359_cvg_12.9_tip_1	11207	11216	10	A
>4048087_length_21359_cvg_12.9_tip_1	12701	12710	10	T
>4048087_length_21359_cvg_12.9_tip_1	15948	15959	12	T
>4048085_length_21351_cvg_13.0_tip_1	9746	9755	10	A
>4048085_length_21351_cvg_13.0_tip_1	10084	10097	14	A
>4048085_length_21351_cvg_13.0_tip_1	21287	21298	12	T
>4048085_length_21351_cvg_13.0_tip_1	21299	21310	12	A
>4048083_length_21346_cvg_13.0_tip_1	4843	4853	11	T
>4048083_length_21346_cvg_13.0_tip_1	14791	14800	10	A
>4048083_length_21346_cvg_13.0_tip_1	16209	16219	11	A
>4048081_length_21328_cvg_13.0_tip_1	1932	1943	12	A
>4048081_length_21328_cvg_13.0_tip_1	11823	11833	11	T
>4048081_length_21328_cvg_13.0_tip_1	13657	13666	10	A
>4048081_length_21328_cvg_13.0_tip_1	16087	16096	10	A
>4048081_length_21328_cvg_13.0_tip_1	21202	21212	11	G
>4048081_length_21328_cvg_13.0_tip_1	21312	21325	14	A
>4048079_length_21322_cvg_12.8_tip_1	1	17	17	C
>4048079_length_21322_cvg_12.8_tip_1	889	898	10	T
>4048079_length_21322_cvg_12.8_tip_1	905	914	10	T
>4048079_length_21322_cvg_12.8_tip_1	20801	20812	12	T
>4048079_length_21322_cvg_12.8_tip_1	21307	21317	11	A
>4048077_length_21319_cvg_13.0_tip_0	1	12	12	A
>4048077_length_21319_cvg_13.0_tip_0	3597	3608	12	T
>4048077_length_21319_cvg_13.0_tip_0	10621	10630	10	T
>4048077_length_21319_cvg_13.0_tip_0	10636	10645	10	T
>4048077_length_21319_cvg_13.0_tip_0	17102	17112	11	A
[truncated: 169,416 more rows]

## Sheet: 2-6 nucleotide motifs
*2-6 nucleotide microsatellites
Contig ID	StartPos	EndPos	Repetitions	Motif
>4048667_length_53821_cvg_12.6_tip_1	29	58	15	AT
>4048667_length_53821_cvg_12.6_tip_1	900	939	20	GA
>4048667_length_53821_cvg_12.6_tip_1	41156	41165	5	AG
>4048667_length_53821_cvg_12.6_tip_1	43298	43307	5	GA
>4048667_length_53821_cvg_12.6_tip_1	43410	43425	8	GA
>4048667_length_53821_cvg_12.6_tip_1	44046	44055	5	TC
>4048667_length_53821_cvg_12.6_tip_1	45471	45488	9	TA
>4048667_length_53821_cvg_12.6_tip_1	47275	47288	7	GA
>4048667_length_53821_cvg_12.6_tip_1	47481	47492	6	GA
>4048667_length_53821_cvg_12.6_tip_1	47665	47690	13	CT
>4048667_length_53821_cvg_12.6_tip_1	48185	48194	5	TC
>4048667_length_53821_cvg_12.6_tip_1	48199	48212	7	CT
>4048667_length_53821_cvg_12.6_tip_1	49329	49352	8	GGA
>4048667_length_53821_cvg_12.6_tip_1	52543	52570	14	CT
>4048667_length_53821_cvg_12.6_tip_1	53033	53044	6	TC
>4048665_length_49756_cvg_12.3_tip_1	1922	1935	7	TA
>4048665_length_49756_cvg_12.3_tip_1	9256	9275	10	AT
>4048665_length_49756_cvg_12.3_tip_1	14004	14013	5	TA
>4048665_length_49756_cvg_12.3_tip_1	14129	14170	21	TC
>4048665_length_49756_cvg_12.3_tip_1	14990	15009	5	TTTA
>4048665_length_49756_cvg_12.3_tip_1	15010	15033	8	TTA
>4048665_length_49756_cvg_12.3_tip_1	26075	26084	5	GA
>4048665_length_49756_cvg_12.3_tip_1	29748	29769	11	AT
>4048665_length_49756_cvg_12.3_tip_1	33411	33428	9	GA
>4048665_length_49756_cvg_12.3_tip_1	33431	33440	5	GA
>4048665_length_49756_cvg_12.3_tip_1	35310	35319	5	AT
>4048665_length_49756_cvg_12.3_tip_1	36370	36379	5	AT
>4048665_length_49756_cvg_12.3_tip_1	43901	43916	8	GA
>4048665_length_49756_cvg_12.3_tip_1	44572	44592	7	TTA
>4048663_length_49152_cvg_12.5_tip_1	2836	2853	6	ATT
>4048663_length_49152_cvg_12.5_tip_1	4688	4727	20	AG
>4048663_length_49152_cvg_12.5_tip_1	4734	4743	5	GA
>4048663_length_49152_cvg_12.5_tip_1	10511	10525	5	TTC
>4048663_length_49152_cvg_12.5_tip_1	14002	14011	5	CT
>4048663_length_49152_cvg_12.5_tip_1	20585	20596	6	AT
>4048663_length_49152_cvg_12.5_tip_1	20631	20640	5	AT
>4048663_length_49152_cvg_12.5_tip_1	32607	32616	5	GA
>4048663_length_49152_cvg_12.5_tip_1	33285	33294	5	CT
>4048663_length_49152_cvg_12.5_tip_1	34177	34186	5	GA
>4048663_length_49152_cvg_12.5_tip_1	35612	35621	5	TC
>4048663_length_49152_cvg_12.5_tip_1	36173	36196	6	ATAC
>4048663_length_49152_cvg_12.5_tip_1	36203	36228	13	AT
>4048663_length_49152_cvg_12.5_tip_1	44250	44259	5	TC
>4048663_length_49152_cvg_12.5_tip_1	46087	46112	13	TA
>4048663_length_49152_cvg_12.5_tip_1	46589	46606	9	TC
>4048661_length_48965_cvg_12.2_tip_0	533	558	13	AT
>4048661_length_48965_cvg_12.2_tip_0	6418	6431	7	AC
>4048661_length_48965_cvg_12.2_tip_0	15992	16003	6	TC
>4048661_length_48965_cvg_12.2_tip_0	16324	16367	22	AG
>4048661_length_48965_cvg_12.2_tip_0	41026	41043	9	AG
>4048659_length_46765_cvg_12.9_tip_1	11119	11133	5	ACA
>4048659_length_46765_cvg_12.9_tip_1	23203	23218	8	GA
>4048659_length_46765_cvg_12.9_tip_1	25663	25676	7	TC
>4048659_length_46765_cvg_12.9_tip_1	30376	30390	5	TCT
>4048657_length_44488_cvg_12.8_tip_1	2820	2845	13	TC
>4048657_length_44488_cvg_12.8_tip_1	15850	15859	5	AT
>4048657_length_44488_cvg_12.8_tip_1	20620	20635	8	AG
>4048657_length_44488_cvg_12.8_tip_1	22090	22104	5	ATT
>4048657_length_44488_cvg_12.8_tip_1	29199	29219	7	CAA
>4048657_length_44488_cvg_12.8_tip_1	29851	29868	9	AG
>4048657_length_44488_cvg_12.8_tip_1	30089	30102	7	TC
>4048657_length_44488_cvg_12.8_tip_1	31305	31314	5	TC
>4048657_length_44488_cvg_12.8_tip_1	32596	32610	5	ACC
>4048657_length_44488_cvg_12.8_tip_1	44210	44225	8	AT
>4048655_length_41577_cvg_13.0_tip_1	11	54	22	GA
>4048655_length_41577_cvg_13.0_tip_1	5455	5470	8	CT
>4048655_length_41577_cvg_13.0_tip_1	6606	6615	5	CT
>4048655_length_41577_cvg_13.0_tip_1	12801	12816	8	CT
>4048655_length_41577_cvg_13.0_tip_1	16252	16261	5	AG
>4048655_length_41577_cvg_13.0_tip_1	21849	21888	20	AG
>4048655_length_41577_cvg_13.0_tip_1	33783	33796	7	TC
>4048655_length_41577_cvg_13.0_tip_1	36729	36738	5	GA
>4048655_length_41577_cvg_13.0_tip_1	36861	36872	6	TC
>4048655_length_41577_cvg_13.0_tip_1	40513	40527	5	TAA
>4048653_length_39293_cvg_12.8_tip_1	14973	14984	6	GA
>4048653_length_39293_cvg_12.8_tip_1	15198	15207	5	GA
>4048653_length_39293_cvg_12.8_tip_1	15336	15359	12	AG
>4048653_length_39293_cvg_12.8_tip_1	16071	16080	5	AT
>4048653_length_39293_cvg_12.8_tip_1	24294	24307	7	AT
>4048653_length_39293_cvg_12.8_tip_1	24316	24339	12	AT
>4048653_length_39293_cvg_12.8_tip_1	30083	30092	5	CA
>4048653_length_39293_cvg_12.8_tip_1	30093	30107	5	AAC
>4048653_length_39293_cvg_12.8_tip_1	36252	36272	7	GAA
>4048651_length_38668_cvg_12.9_tip_1	10364	10377	7	AT
>4048651_length_38668_cvg_12.9_tip_1	22688	22737	25	GA
>4048651_length_38668_cvg_12.9_tip_1	24376	24391	8	TA
>4048651_length_38668_cvg_12.9_tip_1	24450	24464	5	TAT
>4048649_length_38644_cvg_13.0_tip_1	63	110	24	GA
>4048649_length_38644_cvg_13.0_tip_1	4758	4775	9	CT
>4048649_length_38644_cvg_13.0_tip_1	14830	14841	6	AT
>4048649_length_38644_cvg_13.0_tip_1	16543	16557	5	TTG
>4048649_length_38644_cvg_13.0_tip_1	20753	20772	10	AG
>4048649_length_38644_cvg_13.0_tip_1	23125	23134	5	TC
>4048649_length_38644_cvg_13.0_tip_1	23661	23670	5	TA
>4048649_length_38644_cvg_13.0_tip_1	35573	35584	6	AG
>4048647_length_38033_cvg_12.8_tip_1	79	110	16	CT
>4048647_length_38033_cvg_12.8_tip_1	1005	1018	7	AG
>4048647_length_38033_cvg_12.8_tip_1	7650	7691	21	CT
>4048647_length_38033_cvg_12.8_tip_1	7849	7862	7	CT
>4048647_length_38033_cvg_12.8_tip_1	8700	8723	8	GAG
>4048647_length_38033_cvg_12.8_tip_1	9272	9281	5	AG
>4048647_length_38033_cvg_12.8_tip_1	11854	11865	6	CT
>4048647_length_38033_cvg_12.8_tip_1	16994	17007	7	TA
>4048647_length_38033_cvg_12.8_tip_1	18399	18410	6	TC
>4048647_length_38033_cvg_12.8_tip_1	25645	25658	7	GA
>4048647_length_38033_cvg_12.8_tip_1	25689	25704	8	AG
>4048647_length_38033_cvg_12.8_tip_1	29304	29313	5	TG
>4048647_length_38033_cvg_12.8_tip_1	32101	32110	5	TG
>4048647_length_38033_cvg_12.8_tip_1	36837	36874	19	GA
>4048645_length_37341_cvg_12.9_tip_1	2019	2028	5	TC
>4048645_length_37341_cvg_12.9_tip_1	4059	4068	5	GA
>4048645_length_37341_cvg_12.9_tip_1	4087	4102	8	GT
>4048645_length_37341_cvg_12.9_tip_1	6989	6998	5	TA
>4048645_length_37341_cvg_12.9_tip_1	9022	9036	5	CAC
>4048645_length_37341_cvg_12.9_tip_1	11786	11795	5	CT
>4048645_length_37341_cvg_12.9_tip_1	11843	11852	5	TC
>4048645_length_37341_cvg_12.9_tip_1	11921	11930	5	AC
>4048645_length_37341_cvg_12.9_tip_1	32555	32570	8	AG
>4048645_length_37341_cvg_12.9_tip_1	33589	33598	5	TA
>4048643_length_36999_cvg_12.6_tip_0	14593	14610	9	GA
>4048643_length_36999_cvg_12.6_tip_0	14644	14665	11	AG
>4048643_length_36999_cvg_12.6_tip_0	14682	14696	5	GTG
>4048643_length_36999_cvg_12.6_tip_0	14767	14778	6	GA
>4048643_length_36999_cvg_12.6_tip_0	29289	29298	5	TG
>4048641_length_36245_cvg_13.0_tip_1	18579	18608	15	TC
>4048641_length_36245_cvg_13.0_tip_1	22452	22461	5	CT
>4048641_length_36245_cvg_13.0_tip_1	22462	22473	6	TC
>4048641_length_36245_cvg_13.0_tip_1	31034	31043	5	AT
>4048641_length_36245_cvg_13.0_tip_1	35922	35941	10	TG
>4048639_length_35938_cvg_13.8_tip_1	3749	3764	8	TG
>4048639_length_35938_cvg_13.8_tip_1	10901	10910	5	TC
>4048639_length_35938_cvg_13.8_tip_1	12354	12369	8	AT
>4048639_length_35938_cvg_13.8_tip_1	16251	16276	13	AG
>4048639_length_35938_cvg_13.8_tip_1	17372	17393	11	GA
>4048639_length_35938_cvg_13.8_tip_1	17503	17532	15	TC
>4048639_length_35938_cvg_13.8_tip_1	18638	18663	13	GA
>4048639_length_35938_cvg_13.8_tip_1	21212	21227	8	TA
>4048639_length_35938_cvg_13.8_tip_1	21870	21895	13	AT
>4048639_length_35938_cvg_13.8_tip_1	26119	26139	7	TAC
>4048639_length_35938_cvg_13.8_tip_1	31470	31481	6	AC
>4048637_length_35834_cvg_13.0_tip_1	9099	9114	8	AC
>4048637_length_35834_cvg_13.0_tip_1	9115	9124	5	AT
>4048637_length_35834_cvg_13.0_tip_1	12464	12478	5	TCT
>4048637_length_35834_cvg_13.0_tip_1	14792	14801	5	GT
>4048637_length_35834_cvg_13.0_tip_1	16356	16379	12	CT
>4048637_length_35834_cvg_13.0_tip_1	21639	21656	9	CT
>4048637_length_35834_cvg_13.0_tip_1	21657	21678	11	AC
>4048637_length_35834_cvg_13.0_tip_1	25082	25096	5	AAG
>4048637_length_35834_cvg_13.0_tip_1	25679	25688	5	AT
>4048637_length_35834_cvg_13.0_tip_1	27673	27688	8	GA
>4048637_length_35834_cvg_13.0_tip_1	27691	27702	6	GA
>4048637_length_35834_cvg_13.0_tip_1	27900	27919	10	CT
>4048637_length_35834_cvg_13.0_tip_1	35813	35822	5	CT
>4048635_length_35818_cvg_13.0_tip_1	13567	13592	13	TC
>4048635_length_35818_cvg_13.0_tip_1	28364	28375	6	AC
>4048635_length_35818_cvg_13.0_tip_1	29401	29421	7	ACA
>4048635_length_35818_cvg_13.0_tip_1	33233	33247	5	ACA
>4048635_length_35818_cvg_13.0_tip_1	35609	35624	8	GA
>4048633_length_35386_cvg_12.9_tip_1	5786	5795	5	AT
>4048633_length_35386_cvg_12.9_tip_1	25093	25102	5	GA
>4048633_length_35386_cvg_12.9_tip_1	34517	34528	6	AC
>4048631_length_35365_cvg_12.8_tip_1	21	30	5	AG
>4048631_length_35365_cvg_12.8_tip_1	66	77	6	AG
>4048631_length_35365_cvg_12.8_tip_1	13115	13128	7	AC
>4048631_length_35365_cvg_12.8_tip_1	20223	20242	10	CT
>4048631_length_35365_cvg_12.8_tip_1	28738	28752	5	GGA
>4048631_length_35365_cvg_12.8_tip_1	28901	28934	17	TC
>4048631_length_35365_cvg_12.8_tip_1	32793	32810	9	GT
>4048629_length_35292_cvg_12.8_tip_1	2920	2933	7	GT
>4048629_length_35292_cvg_12.8_tip_1	3337	3348	6	AG
>4048629_length_35292_cvg_12.8_tip_1	4870	4883	7	AG
>4048629_length_35292_cvg_12.8_tip_1	13107	13120	7	CT
>4048629_length_35292_cvg_12.8_tip_1	17447	17462	8	AT
>4048629_length_35292_cvg_12.8_tip_1	17508	17519	6	AT
>4048629_length_35292_cvg_12.8_tip_1	18934	18957	12	AT
>4048629_length_35292_cvg_12.8_tip_1	18958	18981	12	AG
>4048629_length_35292_cvg_12.8_tip_1	33156	33169	7	GA
>4048629_length_35292_cvg_12.8_tip_1	33218	33229	6	GT
>4048627_length_34980_cvg_13.0_tip_1	2566	2589	6	TTTC
>4048627_length_34980_cvg_13.0_tip_1	8525	8544	5	CTTT
>4048627_length_34980_cvg_13.0_tip_1	16533	16542	5	AT
>4048627_length_34980_cvg_13.0_tip_1	22452	22461	5	TA
>4048627_length_34980_cvg_13.0_tip_1	26741	26750	5	TC
>4048625_length_34956_cvg_13.0_tip_1	5025	5048	12	GA
>4048625_length_34956_cvg_13.0_tip_1	10866	10877	6	AT
>4048625_length_34956_cvg_13.0_tip_1	13837	13860	12	AG
>4048625_length_34956_cvg_13.0_tip_1	15804	15845	7	AAAATA
>4048625_length_34956_cvg_13.0_tip_1	19292	19303	6	GA
>4048625_length_34956_cvg_13.0_tip_1	19340	19351	6	AG
>4048625_length_34956_cvg_13.0_tip_1	22710	22723	7	GA
>4048625_length_34956_cvg_13.0_tip_1	29909	29923	5	CTT
>4048621_length_34705_cvg_13.0_tip_1	1	26	13	AT
>4048621_length_34705_cvg_13.0_tip_1	4499	4513	5	AAC
>4048621_length_34705_cvg_13.0_tip_1	8608	8623	8	TC
>4048621_length_34705_cvg_13.0_tip_1	12447	12456	5	CA
>4048621_length_34705_cvg_13.0_tip_1	14452	14465	7	GT
>4048621_length_34705_cvg_13.0_tip_1	17586	17609	8	TTA
>4048621_length_34705_cvg_13.0_tip_1	19086	19100	5	CTT
>4048621_length_34705_cvg_13.0_tip_1	19101	19126	13	CT
>4048621_length_34705_cvg_13.0_tip_1	26798	26807	5	CT
>4048621_length_34705_cvg_13.0_tip_1	27292	27303	6	AG
>4048619_length_34548_cvg_12.8_tip_1	1148	1157	5	AT
>4048619_length_34548_cvg_12.8_tip_1	16586	16595	5	CT
>4048619_length_34548_cvg_12.8_tip_1	19976	19985	5	AG
>4048619_length_34548_cvg_12.8_tip_1	20064	20073	5	GA
>4048619_length_34548_cvg_12.8_tip_1	20274	20293	5	TGTT
>4048619_length_34548_cvg_12.8_tip_1	23639	23650	6	TG
>4048619_length_34548_cvg_12.8_tip_1	23995	24014	5	TTTA
>4048619_length_34548_cvg_12.8_tip_1	27064	27079	8	CT
>4048619_length_34548_cvg_12.8_tip_1	32744	32757	7	GA
>4048619_length_34548_cvg_12.8_tip_1	33842	33853	6	TA
>4048617_length_34510_cvg_12.9_tip_1	33	42	5	CT
>4048617_length_34510_cvg_12.9_tip_1	44	97	27	CT
>4048617_length_34510_cvg_12.9_tip_1	6080	6089	5	TC
>4048617_length_34510_cvg_12.9_tip_1	7713	7730	9	CT
>4048617_length_34510_cvg_12.9_tip_1	10753	10776	12	CT
>4048617_length_34510_cvg_12.9_tip_1	14375	14384	5	TA
>4048617_length_34510_cvg_12.9_tip_1	14387	14396	5	CA
>4048617_length_34510_cvg_12.9_tip_1	15486	15501	8	TA
>4048617_length_34510_cvg_12.9_tip_1	27317	27330	7	AT
>4048617_length_34510_cvg_12.9_tip_1	28531	28540	5	AT
>4048617_length_34510_cvg_12.9_tip_1	29697	29706	5	TC
>4048617_length_34510_cvg_12.9_tip_1	29771	29785	5	CCA
>4048615_length_34296_cvg_13.0_tip_1	33625	33638	7	CT
>4048615_length_34296_cvg_13.0_tip_1	33844	33873	15	AG
>4048613_length_34259_cvg_13.0_tip_1	17437	17446	5	AC
>4048613_length_34259_cvg_13.0_tip_1	17605	17614	5	TC
>4048613_length_34259_cvg_13.0_tip_1	19372	19383	6	AG
>4048613_length_34259_cvg_13.0_tip_1	31212	31221	5	GA
>4048611_length_34201_cvg_12.9_tip_0	1	24	12	AT
>4048611_length_34201_cvg_12.9_tip_0	9097	9128	16	TA
>4048611_length_34201_cvg_12.9_tip_0	16708	16717	5	TA
>4048611_length_34201_cvg_12.9_tip_0	20242	20255	7	AC
>4048611_length_34201_cvg_12.9_tip_0	26192	26201	5	AG
>4048609_length_34028_cvg_12.6_tip_1	921	930	5	GA
>4048609_length_34028_cvg_12.6_tip_1	1885	1896	6	TC
>4048609_length_34028_cvg_12.6_tip_1	14367	14387	7	CCT
>4048609_length_34028_cvg_12.6_tip_1	22774	22783	5	AG
>4048609_length_34028_cvg_12.6_tip_1	23337	23374	19	GA
>4048609_length_34028_cvg_12.6_tip_1	33249	33272	12	GA
>4048607_length_33847_cvg_12.9_tip_1	281	292	6	GA
>4048607_length_33847_cvg_12.9_tip_1	433	442	5	GA
>4048607_length_33847_cvg_12.9_tip_1	449	460	6	GA
>4048607_length_33847_cvg_12.9_tip_1	3126	3173	16	TAT
>4048607_length_33847_cvg_12.9_tip_1	11685	11696	6	GA
>4048607_length_33847_cvg_12.9_tip_1	22448	22468	7	TTA
>4048605_length_33802_cvg_13.0_tip_0	1	24	12	AG
>4048605_length_33802_cvg_13.0_tip_0	76	85	5	TA
>4048605_length_33802_cvg_13.0_tip_0	5293	5302	5	TA
>4048605_length_33802_cvg_13.0_tip_0	16779	16816	19	AG
>4048605_length_33802_cvg_13.0_tip_0	23069	23086	6	CCA
>4048605_length_33802_cvg_13.0_tip_0	23899	23910	6	AC
>4048605_length_33802_cvg_13.0_tip_0	24922	24939	9	AG
>4048605_length_33802_cvg_13.0_tip_0	28911	28931	7	AAT
>4048603_length_33736_cvg_12.8_tip_1	1965	1976	6	AT
>4048603_length_33736_cvg_12.8_tip_1	10040	10053	7	AT
>4048603_length_33736_cvg_12.8_tip_1	11595	11604	5	GA
>4048603_length_33736_cvg_12.8_tip_1	12803	12834	16	AG
>4048603_length_33736_cvg_12.8_tip_1	29802	29811	5	AC
>4048603_length_33736_cvg_12.8_tip_1	29817	29858	14	TAA
>4048603_length_33736_cvg_12.8_tip_1	29983	29992	5	AC
>4048603_length_33736_cvg_12.8_tip_1	29994	30020	9	TAA
>4048603_length_33736_cvg_12.8_tip_1	32913	32922	5	AT
>4048603_length_33736_cvg_12.8_tip_1	33706	33735	15	AT
>4048601_length_33708_cvg_13.0_tip_0	3289	3313	5	TAAAA
>4048601_length_33708_cvg_13.0_tip_0	3571	3580	5	AT
>4048601_length_33708_cvg_13.0_tip_0	32202	32211	5	AT
>4048601_length_33708_cvg_13.0_tip_0	33676	33707	16	TG
>4048599_length_33579_cvg_13.0_tip_0	432	441	5	CA
>4048599_length_33579_cvg_13.0_tip_0	455	464	5	TC
>4048599_length_33579_cvg_13.0_tip_0	479	488	5	TC
>4048599_length_33579_cvg_13.0_tip_0	5713	5727	5	TCC
>4048599_length_33579_cvg_13.0_tip_0	15122	15131	5	CA
>4048597_length_33542_cvg_12.5_tip_0	2979	2996	9	AT
>4048597_length_33542_cvg_12.5_tip_0	3059	3070	6	CT
>4048597_length_33542_cvg_12.5_tip_0	4599	4642	22	TC
>4048597_length_33542_cvg_12.5_tip_0	7480	7493	7	AG
>4048597_length_33542_cvg_12.5_tip_0	10692	10711	5	AATA
>4048597_length_33542_cvg_12.5_tip_0	11998	12017	5	CAAC
>4048597_length_33542_cvg_12.5_tip_0	27810	27819	5	TA
>4048597_length_33542_cvg_12.5_tip_0	30282	30293	6	TA
>4048597_length_33542_cvg_12.5_tip_0	33269	33304	18	TC
>4048595_length_33280_cvg_13.0_tip_1	8790	8799	5	AT
>4048595_length_33280_cvg_13.0_tip_1	14829	14842	7	GA
>4048595_length_33280_cvg_13.0_tip_1	20017	20026	5	GT
>4048595_length_33280_cvg_13.0_tip_1	20162	20183	11	GT
>4048595_length_33280_cvg_13.0_tip_1	23770	23783	7	AG
>4048595_length_33280_cvg_13.0_tip_1	31469	31488	5	AATA
>4048595_length_33280_cvg_13.0_tip_1	33179	33214	18	TC
>4048595_length_33280_cvg_13.0_tip_1	33219	33244	13	TA
>4048593_length_33138_cvg_13.0_tip_0	10676	10685	5	AG
>4048593_length_33138_cvg_13.0_tip_0	20102	20111	5	GA
>4048593_length_33138_cvg_13.0_tip_0	20477	20498	11	AT
>4048593_length_33138_cvg_13.0_tip_0	23692	23703	6	TA
>4048593_length_33138_cvg_13.0_tip_0	24032	24043	6	TG
>4048593_length_33138_cvg_13.0_tip_0	24116	24125	5	CT
>4048593_length_33138_cvg_13.0_tip_0	26031	26040	5	AC
>4048591_length_33058_cvg_13.3_tip_1	21855	21864	5	TC
>4048591_length_33058_cvg_13.3_tip_1	31219	31228	5	TA
>4048591_length_33058_cvg_13.3_tip_1	32336	32353	9	TG
>4048589_length_32998_cvg_13.0_tip_0	200	217	6	ATA
>4048589_length_32998_cvg_13.0_tip_0	10800	10814	5	TGG
>4048589_length_32998_cvg_13.0_tip_0	23687	23698	6	AT
>4048589_length_32998_cvg_13.0_tip_0	25597	25606	5	TA
>4048589_length_32998_cvg_13.0_tip_0	31201	31218	9	GA
>4048589_length_32998_cvg_13.0_tip_0	31299	31308	5	AG
>4048587_length_32868_cvg_12.9_tip_1	12935	12958	12	AT
>4048587_length_32868_cvg_12.9_tip_1	13154	13173	5	TTTA
>4048587_length_32868_cvg_12.9_tip_1	17441	17464	8	CTA
>4048587_length_32868_cvg_12.9_tip_1	21971	21992	11	TC
>4048587_length_32868_cvg_12.9_tip_1	22855	22896	21	CT
>4048587_length_32868_cvg_12.9_tip_1	25575	25596	11	TC
>4048587_length_32868_cvg_12.9_tip_1	30560	30569	5	AG
>4048585_length_32835_cvg_12.9_tip_1	1159	1170	6	CT
>4048585_length_32835_cvg_12.9_tip_1	9647	9666	5	GTTT
>4048585_length_32835_cvg_12.9_tip_1	32293	32314	11	CT
>4048585_length_32835_cvg_12.9_tip_1	32540	32554	5	AGG
>4048585_length_32835_cvg_12.9_tip_1	32812	32835	12	CT
>4048583_length_32735_cvg_13.0_tip_1	10825	10839	5	CCT
>4048583_length_32735_cvg_13.0_tip_1	15078	15089	6	AT
>4048583_length_32735_cvg_13.0_tip_1	15090	15099	5	AC
>4048583_length_32735_cvg_13.0_tip_1	15107	15122	8	TG
>4048583_length_32735_cvg_13.0_tip_1	18334	18365	16	AG
>4048583_length_32735_cvg_13.0_tip_1	24421	24432	6	AG
>4048581_length_32631_cvg_13.0_tip_0	19918	19943	13	AG
>4048581_length_32631_cvg_13.0_tip_0	20223	20232	5	TG
>4048581_length_32631_cvg_13.0_tip_0	23500	23509	5	AT
>4048581_length_32631_cvg_13.0_tip_0	26050	26073	12	AT
>4048581_length_32631_cvg_13.0_tip_0	30573	30582	5	TA
>4048579_length_32402_cvg_13.0_tip_0	5754	5763	5	AT
>4048579_length_32402_cvg_13.0_tip_0	9537	9554	9	TA
>4048579_length_32402_cvg_13.0_tip_0	10189	10218	10	AGG
>4048579_length_32402_cvg_13.0_tip_0	10460	10469	5	GA
>4048579_length_32402_cvg_13.0_tip_0	11544	11553	5	GA
>4048579_length_32402_cvg_13.0_tip_0	11687	11702	8	AT
>4048579_length_32402_cvg_13.0_tip_0	11706	11715	5	TA
>4048577_length_32331_cvg_12.7_tip_1	1693	1707	5	ACC
>4048577_length_32331_cvg_12.7_tip_1	30141	30168	14	CT
>4048575_length_32309_cvg_14.0_tip_1	12296	12305	5	CT
>4048575_length_32309_cvg_14.0_tip_1	20785	20796	6	TG
>4048575_length_32309_cvg_14.0_tip_1	28833	28842	5	GA
>4048573_length_31724_cvg_13.0_tip_0	749	772	12	AT
>4048573_length_31724_cvg_13.0_tip_0	8911	8928	9	AC
>4048573_length_31724_cvg_13.0_tip_0	8929	8948	10	AT
>4048573_length_31724_cvg_13.0_tip_0	13511	13530	10	AT
>4048573_length_31724_cvg_13.0_tip_0	13618	13627	5	AT
>4048573_length_31724_cvg_13.0_tip_0	16254	16267	7	TC
>4048573_length_31724_cvg_13.0_tip_0	16281	16304	12	TC
>4048573_length_31724_cvg_13.0_tip_0	16429	16458	10	TTC
>4048573_length_31724_cvg_13.0_tip_0	16628	16637	5	TC
>4048573_length_31724_cvg_13.0_tip_0	21873	21882	5	AG
>4048571_length_31352_cvg_12.9_tip_0	1	24	12	AT
>4048571_length_31352_cvg_12.9_tip_0	25	34	5	AC
>4048571_length_31352_cvg_12.9_tip_0	1676	1685	5	AG
>4048571_length_31352_cvg_12.9_tip_0	1774	1785	6	GT
>4048571_length_31352_cvg_12.9_tip_0	3237	3248	6	GA
>4048571_length_31352_cvg_12.9_tip_0	12351	12374	12	CT
>4048571_length_31352_cvg_12.9_tip_0	14771	14788	9	TC
>4048571_length_31352_cvg_12.9_tip_0	14957	14974	9	AT
>4048571_length_31352_cvg_12.9_tip_0	16214	16223	5	GA
>4048569_length_31276_cvg_12.8_tip_1	7368	7381	7	CT
>4048569_length_31276_cvg_12.8_tip_1	13626	13637	6	CT
>4048569_length_31276_cvg_12.8_tip_1	25634	25645	6	CT
>4048569_length_31276_cvg_12.8_tip_1	27962	27988	9	CTC
>4048567_length_31273_cvg_13.3_tip_1	2011	2024	7	AC
>4048567_length_31273_cvg_13.3_tip_1	5684	5693	5	TC
>4048567_length_31273_cvg_13.3_tip_1	7291	7302	6	AT
>4048567_length_31273_cvg_13.3_tip_1	7337	7346	5	AT
>4048567_length_31273_cvg_13.3_tip_1	7393	7402	5	AT
>4048567_length_31273_cvg_13.3_tip_1	7423	7432	5	AT
>4048567_length_31273_cvg_13.3_tip_1	7453	7482	5	TATACA
>4048567_length_31273_cvg_13.3_tip_1	7483	7498	8	TA
>4048567_length_31273_cvg_13.3_tip_1	10634	10643	5	TG
>4048567_length_31273_cvg_13.3_tip_1	12203	12222	5	TTTC
>4048567_length_31273_cvg_13.3_tip_1	16602	16617	8	AT
>4048567_length_31273_cvg_13.3_tip_1	24298	24307	5	TC
>4048567_length_31273_cvg_13.3_tip_1	26007	26021	5	TAT
>4048567_length_31273_cvg_13.3_tip_1	28409	28428	10	CA
>4048565_length_31228_cvg_12.9_tip_1	11029	11043	5	CTT
>4048565_length_31228_cvg_12.9_tip_1	17506	17515	5	AT
>4048565_length_31228_cvg_12.9_tip_1	18615	18626	6	GA
>4048565_length_31228_cvg_12.9_tip_1	18635	18644	5	GA
>4048563_length_31085_cvg_13.0_tip_0	2214	2223	5	CT
>4048563_length_31085_cvg_13.0_tip_0	2362	2371	5	TG
>4048563_length_31085_cvg_13.0_tip_0	5949	5968	5	AAAT
>4048563_length_31085_cvg_13.0_tip_0	11088	11107	10	TA
>4048563_length_31085_cvg_13.0_tip_0	11293	11308	8	CT
>4048563_length_31085_cvg_13.0_tip_0	11959	11968	5	AT
>4048563_length_31085_cvg_13.0_tip_0	13342	13356	5	TGC
>4048563_length_31085_cvg_13.0_tip_0	22506	22530	5	TGGGC
>4048561_length_31073_cvg_12.7_tip_0	21659	21668	5	TC
>4048561_length_31073_cvg_12.7_tip_0	25293	25306	7	AC
>4048559_length_30984_cvg_13.0_tip_1	2027	2036	5	CT
>4048559_length_30984_cvg_13.0_tip_1	4601	4644	22	TC
>4048559_length_30984_cvg_13.0_tip_1	4648	4661	7	CA
>4048559_length_30984_cvg_13.0_tip_1	15193	15208	8	AG
>4048559_length_30984_cvg_13.0_tip_1	15331	15344	7	CT
>4048559_length_30984_cvg_13.0_tip_1	15434	15443	5	CT
>4048559_length_30984_cvg_13.0_tip_1	24458	24471	7	CT
>4048559_length_30984_cvg_13.0_tip_1	24596	24619	12	CT
>4048557_length_30940_cvg_13.0_tip_0	5098	5117	5	ATAA
>4048557_length_30940_cvg_13.0_tip_0	9767	9782	8	TA
>4048557_length_30940_cvg_13.0_tip_0	17142	17153	6	AC
>4048557_length_30940_cvg_13.0_tip_0	17458	17469	6	AT
>4048557_length_30940_cvg_13.0_tip_0	17470	17479	5	GT
>4048557_length_30940_cvg_13.0_tip_0	19352	19361	5	TC
>4048557_length_30940_cvg_13.0_tip_0	19637	19660	12	CT
>4048557_length_30940_cvg_13.0_tip_0	22536	22547	6	AG
>4048557_length_30940_cvg_13.0_tip_0	29666	29675	5	TG
>4048555_length_30896_cvg_13.0_tip_0	9283	9312	15	AG
>4048555_length_30896_cvg_13.0_tip_0	14010	14045	18	GA
>4048555_length_30896_cvg_13.0_tip_0	15097	15106	5	TC
>4048555_length_30896_cvg_13.0_tip_0	16924	16935	6	GA
>4048555_length_30896_cvg_13.0_tip_0	17145	17154	5	GA
>4048555_length_30896_cvg_13.0_tip_0	18355	18364	5	CT
>4048555_length_30896_cvg_13.0_tip_0	19309	19318	5	TA
>4048555_length_30896_cvg_13.0_tip_0	22009	22033	5	TTTAT
>4048555_length_30896_cvg_13.0_tip_0	22703	22712	5	GA
>4048555_length_30896_cvg_13.0_tip_0	23089	23106	9	GT
>4048555_length_30896_cvg_13.0_tip_0	23107	23118	6	AT
>4048555_length_30896_cvg_13.0_tip_0	27544	27559	8	GA
>4048555_length_30896_cvg_13.0_tip_0	28505	28514	5	AT
>4048555_length_30896_cvg_13.0_tip_0	28546	28565	5	TTTA
>4048553_length_30745_cvg_12.8_tip_1	1	26	13	AT
>4048553_length_30745_cvg_12.8_tip_1	2991	3008	9	TG
>4048553_length_30745_cvg_12.8_tip_1	12785	12800	8	TG
>4048553_length_30745_cvg_12.8_tip_1	12801	12822	11	TA
>4048553_length_30745_cvg_12.8_tip_1	13288	13303	8	AT
>4048553_length_30745_cvg_12.8_tip_1	18482	18505	12	AT
>4048553_length_30745_cvg_12.8_tip_1	18945	18956	6	TA
>4048553_length_30745_cvg_12.8_tip_1	19078	19097	10	TA
>4048553_length_30745_cvg_12.8_tip_1	23056	23083	14	CT
>4048553_length_30745_cvg_12.8_tip_1	23980	23991	6	AG
>4048553_length_30745_cvg_12.8_tip_1	26069	26082	7	AT
>4048553_length_30745_cvg_12.8_tip_1	30672	30685	7	CT
>4048551_length_30719_cvg_13.0_tip_1	1366	1377	6	GT
>4048551_length_30719_cvg_13.0_tip_1	16072	16081	5	TG
>4048551_length_30719_cvg_13.0_tip_1	16837	16848	6	TC
>4048551_length_30719_cvg_13.0_tip_1	16849	16878	15	CT
>4048551_length_30719_cvg_13.0_tip_1	17262	17281	10	TC
>4048551_length_30719_cvg_13.0_tip_1	29226	29235	5	AC
>4048551_length_30719_cvg_13.0_tip_1	29236	29245	5	AT
>4048551_length_30719_cvg_13.0_tip_1	29259	29268	5	TA
>4048549_length_30705_cvg_13.0_tip_1	1446	1469	12	TC
>4048549_length_30705_cvg_13.0_tip_1	3920	3937	9	TC
>4048549_length_30705_cvg_13.0_tip_1	5416	5433	6	TTG
>4048549_length_30705_cvg_13.0_tip_1	11217	11252	9	TATG
>4048549_length_30705_cvg_13.0_tip_1	11788	11808	7	TCT
>4048549_length_30705_cvg_13.0_tip_1	15852	15865	7	TC
>4048549_length_30705_cvg_13.0_tip_1	22057	22074	6	TTG
>4048549_length_30705_cvg_13.0_tip_1	25777	25788	6	TC
>4048547_length_30575_cvg_12.7_tip_1	69	80	6	AT
>4048547_length_30575_cvg_12.7_tip_1	7078	7102	5	TAAAT
>4048547_length_30575_cvg_12.7_tip_1	7110	7139	5	AAAATA
>4048547_length_30575_cvg_12.7_tip_1	8237	8266	15	GA
>4048547_length_30575_cvg_12.7_tip_1	9788	9797	5	TG
>4048547_length_30575_cvg_12.7_tip_1	14993	15002	5	TA
>4048547_length_30575_cvg_12.7_tip_1	30249	30262	7	CA
>4048545_length_30501_cvg_13.0_tip_1	3861	3872	6	CT
>4048545_length_30501_cvg_13.0_tip_1	17899	17916	9	AG
>4048545_length_30501_cvg_13.0_tip_1	17919	17942	12	AG
>4048545_length_30501_cvg_13.0_tip_1	17943	17952	5	GA
>4048545_length_30501_cvg_13.0_tip_1	23411	23420	5	AT
>4048545_length_30501_cvg_13.0_tip_1	25789	25798	5	CT
>4048543_length_30418_cvg_12.6_tip_1	4225	4240	8	AT
>4048543_length_30418_cvg_12.6_tip_1	4251	4260	5	AT
>4048543_length_30418_cvg_12.6_tip_1	4271	4286	8	AT
>4048543_length_30418_cvg_12.6_tip_1	6681	6701	7	TTC
>4048543_length_30418_cvg_12.6_tip_1	8226	8241	8	TA
>4048543_length_30418_cvg_12.6_tip_1	8743	8760	9	AT
>4048543_length_30418_cvg_12.6_tip_1	29622	29631	5	AT
>4048541_length_30331_cvg_13.1_tip_1	15082	15091	5	AT
>4048539_length_30279_cvg_12.6_tip_1	10907	10934	7	CGCC
>4048539_length_30279_cvg_12.6_tip_1	14383	14394	6	TA
>4048539_length_30279_cvg_12.6_tip_1	21349	21370	11	TC
>4048539_length_30279_cvg_12.6_tip_1	21373	21390	9	TC
>4048539_length_30279_cvg_12.6_tip_1	21391	21400	5	AC
>4048539_length_30279_cvg_12.6_tip_1	23545	23554	5	CT
>4048539_length_30279_cvg_12.6_tip_1	29331	29340	5	GT
>4048539_length_30279_cvg_12.6_tip_1	29341	29350	5	AT
>4048537_length_30264_cvg_12.0_tip_1	8	59	26	CT
>4048537_length_30264_cvg_12.0_tip_1	577	586	5	TA
>4048537_length_30264_cvg_12.0_tip_1	4048	4063	8	CT
>4048537_length_30264_cvg_12.0_tip_1	27465	27484	10	GT
>4048535_length_30258_cvg_12.2_tip_0	360	369	5	AG
>4048535_length_30258_cvg_12.2_tip_0	21016	21025	5	TA
>4048535_length_30258_cvg_12.2_tip_0	28183	28194	6	CT
>4048533_length_30114_cvg_13.0_tip_1	5722	5737	8	TG
>4048533_length_30114_cvg_13.0_tip_1	7100	7117	6	CAT
>4048533_length_30114_cvg_13.0_tip_1	14991	15010	5	GAGG
>4048533_length_30114_cvg_13.0_tip_1	15011	15030	10	GA
>4048533_length_30114_cvg_13.0_tip_1	15311	15325	5	GGA
>4048533_length_30114_cvg_13.0_tip_1	19399	19412	7	TG
>4048533_length_30114_cvg_13.0_tip_1	19413	19424	6	TA
>4048533_length_30114_cvg_13.0_tip_1	19425	19458	17	GA
>4048533_length_30114_cvg_13.0_tip_1	19881	19890	5	CT
>4048533_length_30114_cvg_13.0_tip_1	29506	29523	9	CT
>4048531_length_29735_cvg_13.0_tip_1	6659	6688	10	TTA
>4048531_length_29735_cvg_13.0_tip_1	9686	9705	10	GA
>4048531_length_29735_cvg_13.0_tip_1	11953	11968	8	AT
>4048531_length_29735_cvg_13.0_tip_1	13691	13700	5	AG
>4048531_length_29735_cvg_13.0_tip_1	13821	13832	6	AG
>4048531_length_29735_cvg_13.0_tip_1	14263	14272	5	TA
>4048531_length_29735_cvg_13.0_tip_1	21379	21388	5	GA
>4048531_length_29735_cvg_13.0_tip_1	29703	29734	16	CT
>4048529_length_29662_cvg_14.0_tip_0	1483	1492	5	AG
>4048529_length_29662_cvg_14.0_tip_0	3817	3834	6	TTG
>4048527_length_29655_cvg_13.0_tip_1	20085	20094	5	AC
>4048527_length_29655_cvg_13.0_tip_1	24452	24466	5	ACA
>4048525_length_29511_cvg_13.0_tip_0	2616	2635	10	TG
>4048525_length_29511_cvg_13.0_tip_0	2636	2653	9	TA
>4048525_length_29511_cvg_13.0_tip_0	5126	5137	6	AC
>4048525_length_29511_cvg_13.0_tip_0	5140	5155	8	AT
>4048525_length_29511_cvg_13.0_tip_0	7505	7516	6	CT
>4048525_length_29511_cvg_13.0_tip_0	7518	7531	7	CT
>4048525_length_29511_cvg_13.0_tip_0	7533	7544	6	TC
>4048525_length_29511_cvg_13.0_tip_0	7877	7886	5	GA
>4048525_length_29511_cvg_13.0_tip_0	9392	9401	5	TC
>4048525_length_29511_cvg_13.0_tip_0	14266	14277	6	AT
>4048525_length_29511_cvg_13.0_tip_0	17141	17150	5	TC
>4048525_length_29511_cvg_13.0_tip_0	23260	23271	6	TA
>4048523_length_29315_cvg_13.0_tip_1	11543	11574	16	GA
>4048523_length_29315_cvg_13.0_tip_1	12876	12896	7	GCA
>4048523_length_29315_cvg_13.0_tip_1	13396	13405	5	CT
>4048523_length_29315_cvg_13.0_tip_1	18710	18721	6	AG
>4048523_length_29315_cvg_13.0_tip_1	18777	18788	6	GA
>4048521_length_29174_cvg_12.4_tip_1	4755	4784	15	GA
>4048521_length_29174_cvg_12.4_tip_1	12125	12134	5	TC
>4048521_length_29174_cvg_12.4_tip_1	15276	15285	5	AT
>4048521_length_29174_cvg_12.4_tip_1	15286	15303	9	GT
>4048521_length_29174_cvg_12.4_tip_1	18370	18379	5	AT
>4048521_length_29174_cvg_12.4_tip_1	20689	20718	15	AG
>4048521_length_29174_cvg_12.4_tip_1	20719	20730	6	GA
>4048521_length_29174_cvg_12.4_tip_1	21536	21557	11	AT
>4048521_length_29174_cvg_12.4_tip_1	22516	22527	6	CT
>4048521_length_29174_cvg_12.4_tip_1	22594	22603	5	TC
>4048521_length_29174_cvg_12.4_tip_1	23832	23843	6	AT
>4048519_length_29162_cvg_13.0_tip_1	6349	6372	8	CTT
>4048519_length_29162_cvg_13.0_tip_1	9888	9899	6	CA
>4048519_length_29162_cvg_13.0_tip_1	10303	10312	5	AT
>4048519_length_29162_cvg_13.0_tip_1	22040	22064	5	CAATT
>4048519_length_29162_cvg_13.0_tip_1	23144	23153	5	AG
>4048519_length_29162_cvg_13.0_tip_1	26816	26825	5	AT
>4048519_length_29162_cvg_13.0_tip_1	27870	27879	5	TA
>4048517_length_29040_cvg_12.7_tip_1	2957	2966	5	AC
>4048517_length_29040_cvg_12.7_tip_1	3446	3455	5	TA
>4048517_length_29040_cvg_12.7_tip_1	11214	11238	5	AAATA
>4048517_length_29040_cvg_12.7_tip_1	13119	13134	8	AT
>4048517_length_29040_cvg_12.7_tip_1	13135	13160	13	GT
>4048517_length_29040_cvg_12.7_tip_1	13161	13172	6	AT
>4048515_length_28975_cvg_12.1_tip_1	320	331	6	AG
>4048515_length_28975_cvg_12.1_tip_1	2560	2583	12	AT
>4048515_length_28975_cvg_12.1_tip_1	12264	12273	5	CT
>4048515_length_28975_cvg_12.1_tip_1	26310	26349	20	GA
>4048515_length_28975_cvg_12.1_tip_1	26683	26694	6	TC
>4048513_length_28934_cvg_13.0_tip_0	8913	8934	11	AG
>4048513_length_28934_cvg_13.0_tip_0	19424	19438	5	ACA
>4048511_length_28908_cvg_13.2_tip_0	6873	6882	5	GA
>4048511_length_28908_cvg_13.2_tip_0	6904	6913	5	GT
>4048511_length_28908_cvg_13.2_tip_0	7236	7245	5	CA
>4048511_length_28908_cvg_13.2_tip_0	7268	7277	5	TC
>4048511_length_28908_cvg_13.2_tip_0	25661	25674	7	AT
>4048509_length_28868_cvg_13.2_tip_1	5863	5883	7	TAA
>4048509_length_28868_cvg_13.2_tip_1	8470	8491	11	AT
>4048509_length_28868_cvg_13.2_tip_1	26279	26299	7	CAA
>4048509_length_28868_cvg_13.2_tip_1	26625	26634	5	CA
>4048507_length_28733_cvg_13.0_tip_1	323	342	10	CA
>4048507_length_28733_cvg_13.0_tip_1	11449	11460	6	AG
>4048507_length_28733_cvg_13.0_tip_1	11461	11470	5	TG
>4048507_length_28733_cvg_13.0_tip_1	14944	14955	6	TG
>4048507_length_28733_cvg_13.0_tip_1	14960	14969	5	TA
>4048507_length_28733_cvg_13.0_tip_1	28417	28428	6	AT
>4048503_length_28561_cvg_13.0_tip_1	5688	5697	5	CT
>4048503_length_28561_cvg_13.0_tip_1	12843	12857	5	TTG
>4048503_length_28561_cvg_13.0_tip_1	13214	13235	11	AG
>4048503_length_28561_cvg_13.0_tip_1	15088	15099	6	AG
>4048505_length_28561_cvg_13.0_tip_1	761	782	11	AG
>4048505_length_28561_cvg_13.0_tip_1	3210	3219	5	TA
>4048505_length_28561_cvg_13.0_tip_1	8948	8957	5	AG
>4048505_length_28561_cvg_13.0_tip_1	26545	26554	5	AT
>4048505_length_28561_cvg_13.0_tip_1	28511	28542	16	CT
>4048501_length_28526_cvg_13.0_tip_1	2648	2661	7	GT
>4048501_length_28526_cvg_13.0_tip_1	26950	26963	7	AG
>4048499_length_28489_cvg_13.7_tip_0	2499	2516	6	ATC
>4048499_length_28489_cvg_13.7_tip_0	10265	10274	5	AT
>4048499_length_28489_cvg_13.7_tip_0	16852	16867	8	AT
>4048499_length_28489_cvg_13.7_tip_0	23021	23030	5	TA
>4048499_length_28489_cvg_13.7_tip_0	23386	23395	5	GA
>4048499_length_28489_cvg_13.7_tip_0	27876	27889	7	GA
>4048497_length_28487_cvg_13.0_tip_1	15	46	16	GA
>4048497_length_28487_cvg_13.0_tip_1	16876	16901	13	TC
>4048497_length_28487_cvg_13.0_tip_1	17886	17895	5	TG
>4048495_length_28432_cvg_12.9_tip_0	6575	6584	5	GA
>4048495_length_28432_cvg_12.9_tip_0	11800	11815	8	GA
>4048495_length_28432_cvg_12.9_tip_0	11830	11839	5	AG
>4048495_length_28432_cvg_12.9_tip_0	16231	16248	6	GAC
>4048495_length_28432_cvg_12.9_tip_0	16542	16553	6	AT
>4048495_length_28432_cvg_12.9_tip_0	22092	22117	13	GT
>4048493_length_28354_cvg_13.0_tip_1	4068	4077	5	AG
>4048493_length_28354_cvg_13.0_tip_1	10435	10446	6	TC
>4048493_length_28354_cvg_13.0_tip_1	21452	21466	5	GAA
>4048493_length_28354_cvg_13.0_tip_1	25335	25348	7	AC
>4048491_length_28300_cvg_12.2_tip_1	3778	3793	8	AG
>4048491_length_28300_cvg_12.2_tip_1	3945	3956	6	TG
>4048491_length_28300_cvg_12.2_tip_1	3964	3981	9	AG
>4048491_length_28300_cvg_12.2_tip_1	22072	22095	8	AGA
>4048491_length_28300_cvg_12.2_tip_1	22150	22165	8	AG
>4048489_length_28125_cvg_12.6_tip_1	3631	3642	6	GA
>4048489_length_28125_cvg_12.6_tip_1	3661	3672	6	GT
>4048489_length_28125_cvg_12.6_tip_1	4977	5002	13	AG
>4048489_length_28125_cvg_12.6_tip_1	6759	6773	5	TTG
>4048489_length_28125_cvg_12.6_tip_1	7944	7961	6	CAA
>4048487_length_28013_cvg_12.8_tip_1	531	554	6	TTAT
>4048487_length_28013_cvg_12.8_tip_1	15896	15922	9	AAG
>4048487_length_28013_cvg_12.8_tip_1	26098	26141	22	GA
>4048487_length_28013_cvg_12.8_tip_1	27875	27892	9	TG
>4048487_length_28013_cvg_12.8_tip_1	27931	27942	6	GA
>4048485_length_27918_cvg_13.0_tip_1	7203	7228	13	CT
>4048485_length_27918_cvg_13.0_tip_1	9300	9309	5	GT
>4048485_length_27918_cvg_13.0_tip_1	13870	13879	5	CT
>4048483_length_27878_cvg_12.9_tip_1	14335	14354	10	GA
>4048483_length_27878_cvg_12.9_tip_1	19401	19415	5	TCT
>4048481_length_27870_cvg_12.9_tip_1	5667	5676	5	AT
>4048481_length_27870_cvg_12.9_tip_1	13757	13771	5	CTG
>4048481_length_27870_cvg_12.9_tip_1	21125	21134	5	CT
>4048481_length_27870_cvg_12.9_tip_1	23350	23359	5	TC
>4048479_length_27751_cvg_13.0_tip_1	2296	2305	5	TA
>4048479_length_27751_cvg_13.0_tip_1	2406	2433	14	CT
>4048479_length_27751_cvg_13.0_tip_1	11370	11379	5	TC
>4048479_length_27751_cvg_13.0_tip_1	19195	19204	5	AT
>4048475_length_27652_cvg_13.0_tip_1	69	102	17	CT
>4048475_length_27652_cvg_13.0_tip_1	27362	27381	5	TTTA
>4048473_length_27575_cvg_13.0_tip_1	3292	3309	9	TA
>4048473_length_27575_cvg_13.0_tip_1	10974	10985	6	TA
>4048473_length_27575_cvg_13.0_tip_1	19609	19626	9	AT
>4048473_length_27575_cvg_13.0_tip_1	23659	23700	21	AG
>4048473_length_27575_cvg_13.0_tip_1	24962	24976	5	ATC
>4048471_length_27561_cvg_12.8_tip_1	8841	8876	18	AG
>4048471_length_27561_cvg_12.8_tip_1	9064	9087	12	CT
>4048471_length_27561_cvg_12.8_tip_1	9970	9979	5	TG
>4048471_length_27561_cvg_12.8_tip_1	13343	13354	6	AT
>4048471_length_27561_cvg_12.8_tip_1	13366	13377	6	TA
>4048471_length_27561_cvg_12.8_tip_1	14924	14935	6	GA
>4048471_length_27561_cvg_12.8_tip_1	20712	20721	5	TA
>4048471_length_27561_cvg_12.8_tip_1	21059	21072	7	TC
>4048471_length_27561_cvg_12.8_tip_1	21075	21092	9	TC
>4048471_length_27561_cvg_12.8_tip_1	22683	22692	5	AT
>4048471_length_27561_cvg_12.8_tip_1	26099	26108	5	GA
>4048471_length_27561_cvg_12.8_tip_1	26121	26148	14	AG
>4048471_length_27561_cvg_12.8_tip_1	26455	26470	8	GA
>4048471_length_27561_cvg_12.8_tip_1	27006	27026	7	CAT
>4048471_length_27561_cvg_12.8_tip_1	27501	27528	14	AT
>4048469_length_27502_cvg_12.9_tip_1	14280	14303	12	GA
>4048469_length_27502_cvg_12.9_tip_1	19065	19074	5	GA
>4048469_length_27502_cvg_12.9_tip_1	21162	21175	7	AC
>4048469_length_27502_cvg_12.9_tip_1	22478	22499	11	AG
>4048469_length_27502_cvg_12.9_tip_1	22502	22513	6	AG
>4048469_length_27502_cvg_12.9_tip_1	23409	23472	16	TTCT
>4048469_length_27502_cvg_12.9_tip_1	25596	25615	10	GA
>4048467_length_27476_cvg_13.0_tip_1	2	43	21	AT
>4048467_length_27476_cvg_13.0_tip_1	46	59	7	AT
>4048467_length_27476_cvg_13.0_tip_1	75	90	8	TA
>4048467_length_27476_cvg_13.0_tip_1	93	106	7	TA
>4048467_length_27476_cvg_13.0_tip_1	109	118	5	TA
>4048467_length_27476_cvg_13.0_tip_1	8863	8876	7	AT
>4048467_length_27476_cvg_13.0_tip_1	10091	10114	12	AC
>4048467_length_27476_cvg_13.0_tip_1	11820	11829	5	GA
>4048467_length_27476_cvg_13.0_tip_1	13878	13897	10	AT
>4048467_length_27476_cvg_13.0_tip_1	16621	16652	16	CT
>4048467_length_27476_cvg_13.0_tip_1	18289	18303	5	ATG
>4048465_length_27427_cvg_12.8_tip_1	3871	3880	5	AG
>4048465_length_27427_cvg_12.8_tip_1	6627	6636	5	GA
>4048465_length_27427_cvg_12.8_tip_1	9987	9996	5	TG
>4048465_length_27427_cvg_12.8_tip_1	13719	13742	12	AG
>4048463_length_27410_cvg_12.8_tip_0	748	757	5	AT
>4048463_length_27410_cvg_12.8_tip_0	7231	7254	12	TA
>4048463_length_27410_cvg_12.8_tip_0	19090	19101	6	AG
>4048459_length_27347_cvg_13.0_tip_0	19307	19321	5	ACC
>4048459_length_27347_cvg_13.0_tip_0	20287	20300	7	CT
>4048459_length_27347_cvg_13.0_tip_0	26626	26635	5	TC
>4048459_length_27347_cvg_13.0_tip_0	26641	26650	5	CT
>4048457_length_27311_cvg_12.5_tip_1	5226	5253	14	TG
>4048457_length_27311_cvg_12.5_tip_1	7253	7264	6	TA
>4048457_length_27311_cvg_12.5_tip_1	11996	12031	18	CT
>4048457_length_27311_cvg_12.5_tip_1	16386	16397	6	AG
>4048457_length_27311_cvg_12.5_tip_1	25550	25559	5	TC
>4048457_length_27311_cvg_12.5_tip_1	26313	26322	5	GT
>4048455_length_27259_cvg_13.0_tip_1	329	338	5	TA
>4048455_length_27259_cvg_13.0_tip_1	649	660	6	TA
>4048455_length_27259_cvg_13.0_tip_1	19861	19886	13	TC
>4048455_length_27259_cvg_13.0_tip_1	19920	19929	5	AG
>4048455_length_27259_cvg_13.0_tip_1	20985	21004	10	GT
>4048455_length_27259_cvg_13.0_tip_1	25626	25651	13	AG
>4048455_length_27259_cvg_13.0_tip_1	26379	26388	5	AT
>4048455_length_27259_cvg_13.0_tip_1	27199	27252	27	CT
>4048453_length_27215_cvg_13.0_tip_1	6187	6196	5	TA
>4048453_length_27215_cvg_13.0_tip_1	6205	6220	8	TA
>4048453_length_27215_cvg_13.0_tip_1	6716	6725	5	TA
>4048453_length_27215_cvg_13.0_tip_1	22764	22773	5	AT
>4048453_length_27215_cvg_13.0_tip_1	23907	23924	9	AG
>4048453_length_27215_cvg_13.0_tip_1	23970	23979	5	AG
>4048453_length_27215_cvg_13.0_tip_1	24176	24195	10	TC
>4048453_length_27215_cvg_13.0_tip_1	24373	24382	5	GT
>4048451_length_27174_cvg_12.8_tip_1	1	15	5	TTC
>4048451_length_27174_cvg_12.8_tip_1	138	161	8	TTC
>4048451_length_27174_cvg_12.8_tip_1	235	249	5	CTT
>4048451_length_27174_cvg_12.8_tip_1	2129	2138	5	AC
>4048451_length_27174_cvg_12.8_tip_1	2150	2181	16	GA
>4048451_length_27174_cvg_12.8_tip_1	16678	16692	5	AAT
>4048451_length_27174_cvg_12.8_tip_1	16983	17008	13	AT
>4048451_length_27174_cvg_12.8_tip_1	19217	19226	5	GA
>4048451_length_27174_cvg_12.8_tip_1	24484	24498	5	GGA
>4048449_length_27097_cvg_12.9_tip_1	8939	8982	11	TTTC
>4048449_length_27097_cvg_12.9_tip_1	21070	21087	9	AG
>4048447_length_27088_cvg_13.0_tip_1	34	69	18	AT
>4048447_length_27088_cvg_13.0_tip_1	3745	3756	6	AT
>4048447_length_27088_cvg_13.0_tip_1	5977	6006	15	CT
>4048447_length_27088_cvg_13.0_tip_1	7317	7326	5	GA
>4048447_length_27088_cvg_13.0_tip_1	12866	12875	5	CT
>4048447_length_27088_cvg_13.0_tip_1	13920	13949	6	TTTCT
>4048447_length_27088_cvg_13.0_tip_1	15299	15310	6	GA
>4048447_length_27088_cvg_13.0_tip_1	16402	16413	6	GA
>4048447_length_27088_cvg_13.0_tip_1	16415	16438	12	AG
>4048447_length_27088_cvg_13.0_tip_1	21820	21834	5	TCC
>4048447_length_27088_cvg_13.0_tip_1	23016	23029	7	AT
>4048447_length_27088_cvg_13.0_tip_1	23519	23536	9	AG
>4048445_length_26916_cvg_12.9_tip_1	3650	3661	6	TG
>4048445_length_26916_cvg_12.9_tip_1	7647	7656	5	GA
>4048445_length_26916_cvg_12.9_tip_1	7658	7667	5	AG
>4048445_length_26916_cvg_12.9_tip_1	9489	9500	6	GA
>4048445_length_26916_cvg_12.9_tip_1	22436	22474	13	TAT
>4048443_length_26681_cvg_13.0_tip_0	2833	2844	6	CT
>4048443_length_26681_cvg_13.0_tip_0	16065	16074	5	AC
>4048441_length_26635_cvg_13.0_tip_1	2235	2254	10	TC
>4048441_length_26635_cvg_13.0_tip_1	7653	7666	7	CT
>4048441_length_26635_cvg_13.0_tip_1	15312	15321	5	CT
>4048441_length_26635_cvg_13.0_tip_1	19167	19176	5	AT
>4048441_length_26635_cvg_13.0_tip_1	26566	26635	35	AG
>4048439_length_26624_cvg_13.0_tip_1	49	84	18	CT
>4048439_length_26624_cvg_13.0_tip_1	4845	4858	7	TC
>4048439_length_26624_cvg_13.0_tip_1	6281	6302	11	AG
>4048439_length_26624_cvg_13.0_tip_1	12088	12103	8	AT
>4048439_length_26624_cvg_13.0_tip_1	12427	12436	5	TC
>4048439_length_26624_cvg_13.0_tip_1	22188	22197	5	AT
>4048439_length_26624_cvg_13.0_tip_1	22931	22942	6	GT
>4048439_length_26624_cvg_13.0_tip_1	22943	22954	6	AT
>4048437_length_26613_cvg_13.0_tip_1	6996	7019	8	TTC
>4048437_length_26613_cvg_13.0_tip_1	7898	7907	5	GA
>4048437_length_26613_cvg_13.0_tip_1	14055	14064	5	TC
>4048437_length_26613_cvg_13.0_tip_1	15807	15816	5	GA
>4048437_length_26613_cvg_13.0_tip_1	19401	19410	5	AG
>4048435_length_26529_cvg_13.0_tip_1	19	32	7	TC
>4048435_length_26529_cvg_13.0_tip_1	1602	1611	5	CT
>4048435_length_26529_cvg_13.0_tip_1	2304	2313	5	AT
>4048435_length_26529_cvg_13.0_tip_1	2657	2680	6	TAAT
>4048435_length_26529_cvg_13.0_tip_1	9959	9968	5	TC
>4048435_length_26529_cvg_13.0_tip_1	13623	13632	5	AT
>4048435_length_26529_cvg_13.0_tip_1	16034	16043	5	CT
>4048435_length_26529_cvg_13.0_tip_1	16177	16188	6	TC
>4048435_length_26529_cvg_13.0_tip_1	19030	19047	9	GA
>4048433_length_26495_cvg_13.0_tip_1	1960	1979	10	TG
>4048433_length_26495_cvg_13.0_tip_1	8624	8637	7	AT
>4048433_length_26495_cvg_13.0_tip_1	9029	9072	22	CT
>4048431_length_26398_cvg_12.0_tip_1	1	18	6	AAG
>4048431_length_26398_cvg_12.0_tip_1	27	41	5	AGA
>4048431_length_26398_cvg_12.0_tip_1	96	110	5	AAG
>4048431_length_26398_cvg_12.0_tip_1	5876	5890	5	CTC
>4048431_length_26398_cvg_12.0_tip_1	16733	16747	5	GTG
>4048431_length_26398_cvg_12.0_tip_1	22423	22432	5	AT
>4048429_length_26348_cvg_13.0_tip_0	7265	7286	11	CT
>4048429_length_26348_cvg_13.0_tip_0	12552	12563	6	CT
>4048429_length_26348_cvg_13.0_tip_0	24310	24330	7	CAC
>4048427_length_26279_cvg_13.8_tip_1	10561	10570	5	TA
>4048427_length_26279_cvg_13.8_tip_1	19810	19825	8	GA
>4048427_length_26279_cvg_13.8_tip_1	21698	21707	5	TC
>4048425_length_26260_cvg_13.2_tip_0	4195	4204	5	GA
>4048425_length_26260_cvg_13.2_tip_0	16249	16272	12	AG
>4048425_length_26260_cvg_13.2_tip_0	16275	16284	5	AG
>4048423_length_26216_cvg_13.0_tip_1	1	28	14	TC
>4048423_length_26216_cvg_13.0_tip_1	1571	1580	5	TA
>4048423_length_26216_cvg_13.0_tip_1	17024	17035	6	GA
>4048423_length_26216_cvg_13.0_tip_1	23485	23494	5	CT
>4048423_length_26216_cvg_13.0_tip_1	23496	23515	10	CT
>4048421_length_26174_cvg_12.8_tip_1	3983	4004	11	GA
>4048421_length_26174_cvg_12.8_tip_1	11051	11070	10	AG
>4048421_length_26174_cvg_12.8_tip_1	11079	11094	8	GA
>4048421_length_26174_cvg_12.8_tip_1	11095	11104	5	AG
>4048421_length_26174_cvg_12.8_tip_1	11327	11338	6	CT
>4048421_length_26174_cvg_12.8_tip_1	13868	13877	5	TA
>4048421_length_26174_cvg_12.8_tip_1	24919	24950	8	AAAT
>4048419_length_26173_cvg_13.0_tip_0	11524	11543	10	CT
>4048419_length_26173_cvg_13.0_tip_0	11554	11565	6	CT
>4048419_length_26173_cvg_13.0_tip_0	19125	19134	5	TG
>4048419_length_26173_cvg_13.0_tip_0	19148	19157	5	AT
>4048419_length_26173_cvg_13.0_tip_0	19192	19205	7	AC
>4048417_length_26092_cvg_12.8_tip_1	5489	5500	6	CT
>4048417_length_26092_cvg_12.8_tip_1	7406	7420	5	TTG
>4048417_length_26092_cvg_12.8_tip_1	18200	18211	6	AC
>4048417_length_26092_cvg_12.8_tip_1	18212	18225	7	AT
>4048415_length_26072_cvg_13.0_tip_1	4439	4456	9	AG
>4048415_length_26072_cvg_13.0_tip_1	24018	24027	5	CT
>4048413_length_26044_cvg_13.2_tip_0	7812	7839	14	TA
>4048413_length_26044_cvg_13.2_tip_0	17472	17486	5	GAA
>4048413_length_26044_cvg_13.2_tip_0	23748	23757	5	AT
>4048413_length_26044_cvg_13.2_tip_0	24501	24510	5	CT
>4048411_length_26026_cvg_13.0_tip_1	21363	21372	5	AT
>4048411_length_26026_cvg_13.0_tip_1	22174	22183	5	AG
>4048411_length_26026_cvg_13.0_tip_1	22991	23010	5	GCCG
>4048411_length_26026_cvg_13.0_tip_1	24924	24935	6	AG
>4048411_length_26026_cvg_13.0_tip_1	25913	25924	6	AC
>4048409_length_26020_cvg_12.9_tip_1	7054	7063	5	TG
>4048409_length_26020_cvg_12.9_tip_1	7064	7095	16	AG
>4048409_length_26020_cvg_12.9_tip_1	10937	10946	5	AT
>4048407_length_25984_cvg_13.1_tip_1	370	379	5	TA
>4048407_length_25984_cvg_13.1_tip_1	3105	3114	5	TA
>4048407_length_25984_cvg_13.1_tip_1	4045	4058	7	TA
>4048405_length_25945_cvg_12.9_tip_0	889	902	7	TA
>4048405_length_25945_cvg_12.9_tip_0	15073	15090	9	AT
>4048405_length_25945_cvg_12.9_tip_0	17247	17274	14	TG
>4048405_length_25945_cvg_12.9_tip_0	17275	17284	5	TA
>4048405_length_25945_cvg_12.9_tip_0	17489	17498	5	GA
>4048405_length_25945_cvg_12.9_tip_0	19295	19312	9	AT
>4048405_length_25945_cvg_12.9_tip_0	19314	19327	7	TA
>4048405_length_25945_cvg_12.9_tip_0	19330	19343	7	TA
>4048403_length_25883_cvg_12.2_tip_1	12	41	15	TA
>4048403_length_25883_cvg_12.2_tip_1	72	91	10	TA
>4048403_length_25883_cvg_12.2_tip_1	211	220	5	AT
>4048403_length_25883_cvg_12.2_tip_1	221	230	5	AC
>4048403_length_25883_cvg_12.2_tip_1	5519	5542	6	TTTA
>4048403_length_25883_cvg_12.2_tip_1	7473	7488	8	CT
>4048403_length_25883_cvg_12.2_tip_1	10005	10025	7	AAT
>4048403_length_25883_cvg_12.2_tip_1	12558	12579	11	GT
>4048403_length_25883_cvg_12.2_tip_1	12580	12605	13	GA
>4048403_length_25883_cvg_12.2_tip_1	18288	18317	15	CT
>4048403_length_25883_cvg_12.2_tip_1	18334	18347	7	CT
>4048403_length_25883_cvg_12.2_tip_1	22632	22659	7	TTTA
>4048403_length_25883_cvg_12.2_tip_1	25849	25882	17	TC
>4048401_length_25844_cvg_12.8_tip_1	3793	3807	5	TTG
>4048401_length_25844_cvg_12.8_tip_1	7388	7399	6	TA
>4048401_length_25844_cvg_12.8_tip_1	9199	9208	5	CA
>4048401_length_25844_cvg_12.8_tip_1	17710	17721	6	AT
>4048401_length_25844_cvg_12.8_tip_1	17731	17760	15	AT
>4048401_length_25844_cvg_12.8_tip_1	21201	21228	14	GT
>4048399_length_25741_cvg_12.9_tip_0	911	920	5	GA
>4048399_length_25741_cvg_12.9_tip_0	11470	11494	5	CAAAA
>4048399_length_25741_cvg_12.9_tip_0	12791	12808	6	ACC
>4048399_length_25741_cvg_12.9_tip_0	23932	23941	5	GA
>4048399_length_25741_cvg_12.9_tip_0	24099	24110	6	CT
>4048399_length_25741_cvg_12.9_tip_0	24261	24270	5	CT
>4048399_length_25741_cvg_12.9_tip_0	24273	24286	7	CT
>4048397_length_25733_cvg_13.0_tip_0	1602	1616	5	TTC
>4048397_length_25733_cvg_13.0_tip_0	4418	4427	5	GA
>4048397_length_25733_cvg_13.0_tip_0	4454	4463	5	GT
>4048397_length_25733_cvg_13.0_tip_0	4574	4587	7	CA
>4048397_length_25733_cvg_13.0_tip_0	6115	6144	15	TC
>4048397_length_25733_cvg_13.0_tip_0	6918	6927	5	CA
>4048397_length_25733_cvg_13.0_tip_0	9286	9299	7	TA
>4048397_length_25733_cvg_13.0_tip_0	16356	16369	7	TA
>4048397_length_25733_cvg_13.0_tip_0	16788	16799	6	AC
>4048397_length_25733_cvg_13.0_tip_0	16820	16837	9	AT
>4048397_length_25733_cvg_13.0_tip_0	21009	21026	6	TCT
>4048395_length_25703_cvg_13.0_tip_0	14591	14612	11	AT
>4048395_length_25703_cvg_13.0_tip_0	15992	16021	15	CT
>4048395_length_25703_cvg_13.0_tip_0	16042	16051	5	TC
>4048395_length_25703_cvg_13.0_tip_0	16145	16160	8	CT
>4048395_length_25703_cvg_13.0_tip_0	16570	16587	6	TCA
>4048395_length_25703_cvg_13.0_tip_0	17707	17730	8	GAA
>4048395_length_25703_cvg_13.0_tip_0	19767	19782	8	AT
>4048393_length_25612_cvg_13.0_tip_0	1	14	7	AT
>4048393_length_25612_cvg_13.0_tip_0	4286	4295	5	AT
>4048393_length_25612_cvg_13.0_tip_0	7450	7461	6	TG
>4048391_length_25544_cvg_12.9_tip_1	870	879	5	TC
>4048391_length_25544_cvg_12.9_tip_1	10001	10010	5	AC
>4048391_length_25544_cvg_12.9_tip_1	12497	12506	5	AT
>4048391_length_25544_cvg_12.9_tip_1	25478	25521	22	AT
>4048389_length_25468_cvg_13.0_tip_1	473	488	8	GT
>4048389_length_25468_cvg_13.0_tip_1	3075	3088	7	CT
>4048389_length_25468_cvg_13.0_tip_1	3137	3146	5	TG
>4048389_length_25468_cvg_13.0_tip_1	10947	10967	7	TCC
>4048389_length_25468_cvg_13.0_tip_1	14560	14581	11	GT
>4048389_length_25468_cvg_13.0_tip_1	24088	24097	5	TC
>4048389_length_25468_cvg_13.0_tip_1	24172	24183	6	CT
>4048389_length_25468_cvg_13.0_tip_1	24293	24304	6	CT
>4048387_length_25390_cvg_13.0_tip_0	2553	2564	6	AG
>4048387_length_25390_cvg_13.0_tip_0	2925	2934	5	CT
>4048387_length_25390_cvg_13.0_tip_0	3523	3540	9	AG
>4048387_length_25390_cvg_13.0_tip_0	22531	22542	6	AT
>4048385_length_25372_cvg_12.9_tip_1	36	53	6	TCT
>4048385_length_25372_cvg_12.9_tip_1	10865	10879	5	AGC
>4048385_length_25372_cvg_12.9_tip_1	12575	12584	5	TC
>4048385_length_25372_cvg_12.9_tip_1	12585	12598	7	CT
>4048385_length_25372_cvg_12.9_tip_1	20855	20864	5	TA
>4048385_length_25372_cvg_12.9_tip_1	24943	24990	24	AG
>4048383_length_25340_cvg_13.0_tip_1	3630	3639	5	AG
>4048381_length_25309_cvg_13.1_tip_0	3954	3965	6	GA
>4048381_length_25309_cvg_13.1_tip_0	7767	7776	5	AG
>4048381_length_25309_cvg_13.1_tip_0	9949	9958	5	AT
>4048379_length_25182_cvg_13.4_tip_1	6090	6103	7	TA
>4048379_length_25182_cvg_13.4_tip_1	6224	6243	10	TA
>4048379_length_25182_cvg_13.4_tip_1	6278	6311	17	AT
>4048377_length_25122_cvg_13.0_tip_1	2	33	16	AT
>4048375_length_25116_cvg_13.0_tip_1	1	20	10	TA
>4048375_length_25116_cvg_13.0_tip_1	6507	6516	5	AT
>4048375_length_25116_cvg_13.0_tip_1	17963	17974	6	TC
>4048373_length_25109_cvg_13.2_tip_0	1070	1079	5	CA
>4048373_length_25109_cvg_13.2_tip_0	4163	4178	8	AT
>4048373_length_25109_cvg_13.2_tip_0	22322	22331	5	AT
>4048373_length_25109_cvg_13.2_tip_0	23344	23353	5	AT
>4048371_length_25105_cvg_13.0_tip_1	3135	3144	5	CA
>4048371_length_25105_cvg_13.0_tip_1	5894	5903	5	TA
>4048371_length_25105_cvg_13.0_tip_1	25055	25094	20	AT
>4048369_length_25059_cvg_13.0_tip_1	1	14	7	AT
>4048369_length_25059_cvg_13.0_tip_1	16309	16320	6	GA
>4048369_length_25059_cvg_13.0_tip_1	20461	20472	6	GA
>4048369_length_25059_cvg_13.0_tip_1	21937	21956	10	GA
>4048369_length_25059_cvg_13.0_tip_1	24097	24106	5	AT
>4048367_length_25052_cvg_12.9_tip_1	127	141	5	ATT
>4048367_length_25052_cvg_12.9_tip_1	7902	7911	5	TA
>4048367_length_25052_cvg_12.9_tip_1	13776	13805	6	CTTTC
>4048367_length_25052_cvg_12.9_tip_1	16497	16506	5	CT
>4048367_length_25052_cvg_12.9_tip_1	18303	18317	5	GAA
>4048365_length_25013_cvg_13.3_tip_1	10071	10080	5	CA
>4048365_length_25013_cvg_13.3_tip_1	20681	20698	6	AAT
>4048365_length_25013_cvg_13.3_tip_1	21204	21229	13	AT
>4048365_length_25013_cvg_13.3_tip_1	21465	21474	5	AC
>4048365_length_25013_cvg_13.3_tip_1	21603	21623	7	AAT
>4048363_length_24878_cvg_14.0_tip_0	12301	12322	11	AC
>4048363_length_24878_cvg_14.0_tip_0	16760	16769	5	AT
>4048363_length_24878_cvg_14.0_tip_0	22544	22553	5	GT
>4048361_length_24835_cvg_13.0_tip_1	604	617	7	GT
>4048361_length_24835_cvg_13.0_tip_1	4629	4640	6	TA
>4048361_length_24835_cvg_13.0_tip_1	19974	19983	5	TA
>4048359_length_24776_cvg_13.0_tip_0	16065	16079	5	GCG
>4048357_length_24761_cvg_12.9_tip_1	10690	10729	20	TC
>4048357_length_24761_cvg_12.9_tip_1	12328	12345	9	GA
>4048355_length_24732_cvg_13.6_tip_1	9452	9461	5	AT
>4048355_length_24732_cvg_13.6_tip_1	13751	13760	5	GA
>4048355_length_24732_cvg_13.6_tip_1	13776	13789	7	GT
>4048355_length_24732_cvg_13.6_tip_1	19955	19970	8	GT
>4048355_length_24732_cvg_13.6_tip_1	21779	21788	5	TA
>4048355_length_24732_cvg_13.6_tip_1	22431	22440	5	TA
>4048353_length_24659_cvg_12.9_tip_1	6774	6783	5	TA
>4048353_length_24659_cvg_12.9_tip_1	7500	7511	6	AT
>4048353_length_24659_cvg_12.9_tip_1	9429	9448	10	AT
>4048353_length_24659_cvg_12.9_tip_1	10112	10123	6	GA
>4048353_length_24659_cvg_12.9_tip_1	10147	10156	5	GA
>4048353_length_24659_cvg_12.9_tip_1	14513	14530	6	TTA
>4048353_length_24659_cvg_12.9_tip_1	17614	17637	12	CT
>4048351_length_24624_cvg_13.0_tip_1	2805	2837	11	GAA
>4048351_length_24624_cvg_13.0_tip_1	12042	12059	6	AAG
>4048349_length_24608_cvg_12.8_tip_1	3294	3303	5	CA
>4048349_length_24608_cvg_12.8_tip_1	10477	10498	11	CT
>4048349_length_24608_cvg_12.8_tip_1	13659	13670	6	AT
>4048349_length_24608_cvg_12.8_tip_1	20663	20672	5	AT
>4048349_length_24608_cvg_12.8_tip_1	21696	21719	12	AG
>4048349_length_24608_cvg_12.8_tip_1	24565	24576	6	CT
>4048347_length_24533_cvg_12.8_tip_0	678	687	5	AG
>4048347_length_24533_cvg_12.8_tip_0	1992	2021	15	AG
>4048347_length_24533_cvg_12.8_tip_0	7367	7381	5	AAG
>4048347_length_24533_cvg_12.8_tip_0	14552	14561	5	GA
>4048347_length_24533_cvg_12.8_tip_0	17290	17311	11	GA
>4048347_length_24533_cvg_12.8_tip_0	20328	20357	15	GA
>4048347_length_24533_cvg_12.8_tip_0	23983	23992	5	GA
>4048345_length_24511_cvg_12.6_tip_1	130	139	5	CA
>4048345_length_24511_cvg_12.6_tip_1	1040	1061	11	AT
>4048345_length_24511_cvg_12.6_tip_1	5166	5175	5	CT
>4048345_length_24511_cvg_12.6_tip_1	5188	5197	5	CT
>4048345_length_24511_cvg_12.6_tip_1	5422	5433	6	AG
>4048345_length_24511_cvg_12.6_tip_1	14360	14369	5	CT
>4048345_length_24511_cvg_12.6_tip_1	14453	14478	13	TC
>4048343_length_24354_cvg_12.8_tip_1	10146	10157	6	AT
>4048341_length_24344_cvg_13.0_tip_1	355	388	17	GA
>4048341_length_24344_cvg_13.0_tip_1	705	714	5	TA
>4048341_length_24344_cvg_13.0_tip_1	2958	2967	5	TA
>4048341_length_24344_cvg_13.0_tip_1	5873	5887	5	CCT
>4048341_length_24344_cvg_13.0_tip_1	7726	7743	6	GAA
>4048341_length_24344_cvg_13.0_tip_1	20196	20210	5	GAG
>4048337_length_24223_cvg_12.8_tip_1	700	711	6	AC
>4048337_length_24223_cvg_12.8_tip_1	11143	11157	5	CAC
>4048337_length_24223_cvg_12.8_tip_1	15976	15985	5	TC
>4048337_length_24223_cvg_12.8_tip_1	18393	18424	8	TCTT
>4048337_length_24223_cvg_12.8_tip_1	20707	20738	16	AG
>4048335_length_24201_cvg_13.0_tip_0	1620	1637	6	GAG
>4048335_length_24201_cvg_13.0_tip_0	3998	4007	5	AG
>4048335_length_24201_cvg_13.0_tip_0	10752	10769	6	GAG
>4048335_length_24201_cvg_13.0_tip_0	10914	10928	5	CAG
>4048335_length_24201_cvg_13.0_tip_0	11374	11393	5	AATA
>4048335_length_24201_cvg_13.0_tip_0	11484	11504	7	AGA
>4048335_length_24201_cvg_13.0_tip_0	15491	15544	18	AAT
>4048335_length_24201_cvg_13.0_tip_0	23025	23039	5	AAG
>4048333_length_24200_cvg_13.0_tip_0	13674	13683	5	CT
>4048331_length_24147_cvg_13.4_tip_0	1623	1632	5	AT
>4048331_length_24147_cvg_13.4_tip_0	9915	9926	6	AT
>4048331_length_24147_cvg_13.4_tip_0	11465	11474	5	AT
>4048331_length_24147_cvg_13.4_tip_0	19239	19266	14	TA
>4048329_length_24096_cvg_13.0_tip_1	506	523	9	TA
>4048329_length_24096_cvg_13.0_tip_1	866	880	5	AAT
>4048329_length_24096_cvg_13.0_tip_1	1089	1106	6	TAA
>4048329_length_24096_cvg_13.0_tip_1	8671	8698	14	AC
>4048329_length_24096_cvg_13.0_tip_1	13257	13266	5	AT
>4048329_length_24096_cvg_13.0_tip_1	15159	15178	10	AG
>4048329_length_24096_cvg_13.0_tip_1	15359	15382	12	GA
>4048329_length_24096_cvg_13.0_tip_1	15384	15393	5	GA
>4048329_length_24096_cvg_13.0_tip_1	18006	18019	7	AT
>4048329_length_24096_cvg_13.0_tip_1	18028	18037	5	GC
>4048329_length_24096_cvg_13.0_tip_1	23369	23378	5	AC
>4048329_length_24096_cvg_13.0_tip_1	24034	24057	12	AT
>4048327_length_24087_cvg_12.8_tip_1	7287	7304	6	ATG
>4048327_length_24087_cvg_12.8_tip_1	11520	11533	7	AT
>4048327_length_24087_cvg_12.8_tip_1	11534	11545	6	AC
>4048327_length_24087_cvg_12.8_tip_1	22034	22043	5	AT
>4048327_length_24087_cvg_12.8_tip_1	23705	23718	7	AC
>4048327_length_24087_cvg_12.8_tip_1	24077	24086	5	AT
>4048325_length_24071_cvg_12.7_tip_1	8496	8513	6	AGA
>4048325_length_24071_cvg_12.7_tip_1	13058	13083	13	GA
>4048325_length_24071_cvg_12.7_tip_1	22277	22286	5	AC
>4048323_length_23983_cvg_13.4_tip_0	151	160	5	CT
>4048323_length_23983_cvg_13.4_tip_0	8819	8833	5	TTC
>4048323_length_23983_cvg_13.4_tip_0	11613	11622	5	GA
>4048323_length_23983_cvg_13.4_tip_0	11654	11663	5	GT
>4048323_length_23983_cvg_13.4_tip_0	18679	18718	20	GA
>4048323_length_23983_cvg_13.4_tip_0	18759	18768	5	TA
>4048323_length_23983_cvg_13.4_tip_0	19666	19685	10	AT
>4048323_length_23983_cvg_13.4_tip_0	20052	20061	5	TA
>4048323_length_23983_cvg_13.4_tip_0	20099	20108	5	AT
>4048321_length_23980_cvg_12.7_tip_1	22911	22920	5	AT
>4048321_length_23980_cvg_12.7_tip_1	23944	23979	18	AT
>4048319_length_23969_cvg_13.0_tip_1	24	61	19	AT
>4048319_length_23969_cvg_13.0_tip_1	3946	3955	5	TC
>4048319_length_23969_cvg_13.0_tip_1	3958	3983	13	TC
>4048319_length_23969_cvg_13.0_tip_1	3984	4005	11	AC
>4048319_length_23969_cvg_13.0_tip_1	12447	12471	5	ATAAA
>4048319_length_23969_cvg_13.0_tip_1	16542	16551	5	AC
>4048317_length_23960_cvg_12.3_tip_1	3046	3055	5	CA
>4048317_length_23960_cvg_12.3_tip_1	3062	3077	8	CT
>4048317_length_23960_cvg_12.3_tip_1	3089	3100	6	CT
>4048317_length_23960_cvg_12.3_tip_1	3115	3126	6	CT
>4048317_length_23960_cvg_12.3_tip_1	4055	4076	11	AT
>4048317_length_23960_cvg_12.3_tip_1	6086	6095	5	CT
>4048317_length_23960_cvg_12.3_tip_1	6132	6143	6	TC
>4048317_length_23960_cvg_12.3_tip_1	7719	7728	5	TA
>4048317_length_23960_cvg_12.3_tip_1	11854	11863	5	CA
>4048315_length_23935_cvg_13.9_tip_0	1	10	5	TA
>4048315_length_23935_cvg_13.9_tip_0	1453	1462	5	GA
>4048315_length_23935_cvg_13.9_tip_0	11022	11035	7	CT
>4048315_length_23935_cvg_13.9_tip_0	20262	20273	6	AT
>4048315_length_23935_cvg_13.9_tip_0	21705	21724	10	TA
>4048313_length_23858_cvg_12.0_tip_1	5492	5505	7	AC
>4048313_length_23858_cvg_12.0_tip_1	7633	7644	6	TG
>4048313_length_23858_cvg_12.0_tip_1	12226	12237	6	TA
>4048313_length_23858_cvg_12.0_tip_1	17821	17844	6	TAAT
>4048313_length_23858_cvg_12.0_tip_1	19384	19407	8	TCC
>4048313_length_23858_cvg_12.0_tip_1	22820	22829	5	TA
>4048311_length_23803_cvg_13.0_tip_1	92	119	14	TA
>4048309_length_23783_cvg_13.5_tip_1	4050	4059	5	CT
>4048309_length_23783_cvg_13.5_tip_1	14503	14512	5	AT
>4048307_length_23745_cvg_13.0_tip_1	8793	8808	8	TA
>4048307_length_23745_cvg_13.0_tip_1	8809	8818	5	CA
>4048307_length_23745_cvg_13.0_tip_1	8822	8831	5	AC
>4048307_length_23745_cvg_13.0_tip_1	9231	9244	7	TG
>4048307_length_23745_cvg_13.0_tip_1	9245	9262	9	TA
>4048307_length_23745_cvg_13.0_tip_1	10330	10350	7	CTC
>4048307_length_23745_cvg_13.0_tip_1	12018	12037	10	TC
>4048307_length_23745_cvg_13.0_tip_1	12456	12465	5	AT
>4048307_length_23745_cvg_13.0_tip_1	20688	20697	5	GA
>4048305_length_23714_cvg_13.0_tip_0	1912	1921	5	AT
>4048305_length_23714_cvg_13.0_tip_0	5616	5627	6	TG
>4048305_length_23714_cvg_13.0_tip_0	14771	14785	5	TTC
>4048305_length_23714_cvg_13.0_tip_0	15319	15340	11	GT
>4048303_length_23707_cvg_13.0_tip_0	4280	4289	5	TA
>4048303_length_23707_cvg_13.0_tip_0	10740	10749	5	CT
>4048303_length_23707_cvg_13.0_tip_0	13282	13299	9	AT
>4048303_length_23707_cvg_13.0_tip_0	19804	19813	5	AT
>4048301_length_23674_cvg_12.7_tip_1	4960	4969	5	AG
>4048301_length_23674_cvg_12.7_tip_1	11613	11632	5	TTAT
>4048301_length_23674_cvg_12.7_tip_1	14490	14507	9	TG
>4048301_length_23674_cvg_12.7_tip_1	18801	18816	8	TG
>4048301_length_23674_cvg_12.7_tip_1	18826	18843	9	AG
>4048299_length_23670_cvg_13.0_tip_1	7940	7965	13	TC
>4048299_length_23670_cvg_13.0_tip_1	11918	11929	6	GA
>4048299_length_23670_cvg_13.0_tip_1	16950	16961	6	GA
>4048299_length_23670_cvg_13.0_tip_1	22745	22756	6	TA
>4048299_length_23670_cvg_13.0_tip_1	23638	23669	16	CT
>4048297_length_23599_cvg_13.0_tip_1	6524	6541	6	AAC
>4048297_length_23599_cvg_13.0_tip_1	10334	10353	10	AC
>4048297_length_23599_cvg_13.0_tip_1	10354	10363	5	AT
>4048297_length_23599_cvg_13.0_tip_1	10369	10380	6	GA
>4048297_length_23599_cvg_13.0_tip_1	10588	10620	11	GTG
>4048297_length_23599_cvg_13.0_tip_1	16687	16698	6	CT
>4048297_length_23599_cvg_13.0_tip_1	17166	17175	5	AC
>4048297_length_23599_cvg_13.0_tip_1	22136	22150	5	AAT
>4048295_length_23578_cvg_12.9_tip_0	559	585	9	TGT
>4048295_length_23578_cvg_12.9_tip_0	4655	4678	12	AT
>4048295_length_23578_cvg_12.9_tip_0	7057	7066	5	TA
>4048295_length_23578_cvg_12.9_tip_0	14702	14715	7	TA
>4048295_length_23578_cvg_12.9_tip_0	15665	15676	6	AC
>4048295_length_23578_cvg_12.9_tip_0	18341	18358	9	GT
>4048295_length_23578_cvg_12.9_tip_0	18359	18368	5	GA
>4048295_length_23578_cvg_12.9_tip_0	18370	18381	6	AG
>4048295_length_23578_cvg_12.9_tip_0	18557	18566	5	GA
>4048293_length_23507_cvg_13.0_tip_1	6396	6419	12	TC
>4048293_length_23507_cvg_13.0_tip_1	6647	6656	5	AG
>4048293_length_23507_cvg_13.0_tip_1	6658	6667	5	AT
>4048293_length_23507_cvg_13.0_tip_1	8771	8784	7	TC
>4048293_length_23507_cvg_13.0_tip_1	15724	15737	7	AG
>4048291_length_23481_cvg_13.7_tip_1	4045	4056	6	TG
>4048291_length_23481_cvg_13.7_tip_1	5153	5194	7	TTTGTG
>4048291_length_23481_cvg_13.7_tip_1	6818	6829	6	CT
>4048291_length_23481_cvg_13.7_tip_1	7247	7256	5	AG
>4048291_length_23481_cvg_13.7_tip_1	7489	7498	5	TG
>4048291_length_23481_cvg_13.7_tip_1	9559	9576	6	CAC
>4048291_length_23481_cvg_13.7_tip_1	10958	10967	5	TC
>4048291_length_23481_cvg_13.7_tip_1	16409	16434	13	AT
>4048291_length_23481_cvg_13.7_tip_1	19838	19852	5	GGT
>4048289_length_23451_cvg_12.7_tip_1	1706	1715	5	CT
>4048289_length_23451_cvg_12.7_tip_1	1761	1770	5	TC
>4048289_length_23451_cvg_12.7_tip_1	4385	4399	5	AAT
>4048289_length_23451_cvg_12.7_tip_1	4653	4662	5	AT
>4048289_length_23451_cvg_12.7_tip_1	6043	6052	5	AG
>4048289_length_23451_cvg_12.7_tip_1	6089	6102	7	AG
>4048289_length_23451_cvg_12.7_tip_1	20960	20973	7	CT
>4048289_length_23451_cvg_12.7_tip_1	20975	20984	5	CT
>4048289_length_23451_cvg_12.7_tip_1	22621	22630	5	TA
>4048287_length_23427_cvg_13.0_tip_1	421	450	15	AG
>4048287_length_23427_cvg_13.0_tip_1	460	481	11	GA
>4048287_length_23427_cvg_13.0_tip_1	5325	5338	7	CT
>4048287_length_23427_cvg_13.0_tip_1	12719	12728	5	TC
>4048287_length_23427_cvg_13.0_tip_1	17976	17985	5	AC
>4048287_length_23427_cvg_13.0_tip_1	23154	23163	5	GA
>4048287_length_23427_cvg_13.0_tip_1	23287	23296	5	GA
>4048285_length_23389_cvg_13.0_tip_0	5449	5460	6	AT
>4048285_length_23389_cvg_13.0_tip_0	11909	11918	5	TC
>4048285_length_23389_cvg_13.0_tip_0	17687	17696	5	CT
>4048285_length_23389_cvg_13.0_tip_0	21114	21123	5	AT
>4048283_length_23385_cvg_13.0_tip_1	1	22	11	AG
>4048283_length_23385_cvg_13.0_tip_1	3822	3831	5	GA
>4048283_length_23385_cvg_13.0_tip_1	22635	22648	7	AC
>4048283_length_23385_cvg_13.0_tip_1	22940	22953	7	AG
>4048281_length_23384_cvg_12.9_tip_1	1	22	11	TA
>4048281_length_23384_cvg_12.9_tip_1	6633	6642	5	CA
>4048281_length_23384_cvg_12.9_tip_1	6643	6652	5	CT
>4048281_length_23384_cvg_12.9_tip_1	15190	15199	5	CT
>4048281_length_23384_cvg_12.9_tip_1	17811	17820	5	AT
>4048279_length_23352_cvg_12.7_tip_1	3450	3467	9	CT
>4048279_length_23352_cvg_12.7_tip_1	3503	3526	12	TG
>4048279_length_23352_cvg_12.7_tip_1	17275	17284	5	TC
>4048279_length_23352_cvg_12.7_tip_1	17299	17310	6	TA
>4048279_length_23352_cvg_12.7_tip_1	21961	21970	5	TC
>4048275_length_23338_cvg_13.0_tip_1	689	698	5	TC
>4048275_length_23338_cvg_13.0_tip_1	4990	5005	8	TA
>4048275_length_23338_cvg_13.0_tip_1	5426	5441	8	AT
>4048275_length_23338_cvg_13.0_tip_1	5513	5528	8	AC
>4048275_length_23338_cvg_13.0_tip_1	12255	12270	8	TA
>4048277_length_23338_cvg_13.0_tip_1	8248	8257	5	CT
>4048277_length_23338_cvg_13.0_tip_1	12288	12302	5	CTC
>4048277_length_23338_cvg_13.0_tip_1	15289	15308	10	AT
>4048277_length_23338_cvg_13.0_tip_1	15952	15976	5	TAAAA
>4048277_length_23338_cvg_13.0_tip_1	16016	16033	6	AAG
>4048277_length_23338_cvg_13.0_tip_1	16104	16121	6	AGA
>4048277_length_23338_cvg_13.0_tip_1	16184	16198	5	GAA
>4048277_length_23338_cvg_13.0_tip_1	16399	16413	5	AAG
>4048277_length_23338_cvg_13.0_tip_1	16473	16487	5	AAG
>4048277_length_23338_cvg_13.0_tip_1	17393	17408	8	TG
>4048273_length_23324_cvg_13.0_tip_1	3827	3836	5	TA
>4048273_length_23324_cvg_13.0_tip_1	3854	3863	5	TA
>4048273_length_23324_cvg_13.0_tip_1	14706	14743	19	AT
>4048273_length_23324_cvg_13.0_tip_1	15055	15064	5	CT
>4048273_length_23324_cvg_13.0_tip_1	18439	18450	6	TC
>4048273_length_23324_cvg_13.0_tip_1	19434	19443	5	AG
>4048271_length_23323_cvg_13.0_tip_0	15300	15309	5	AT
>4048271_length_23323_cvg_13.0_tip_0	23303	23322	10	TA
>4048269_length_23318_cvg_12.8_tip_1	13100	13111	6	AT
>4048269_length_23318_cvg_12.8_tip_1	13339	13354	8	CT
>4048269_length_23318_cvg_12.8_tip_1	23279	23310	16	AT
>4048267_length_23288_cvg_13.0_tip_1	10663	10672	5	AG
>4048267_length_23288_cvg_13.0_tip_1	14486	14495	5	TG
>4048267_length_23288_cvg_13.0_tip_1	14570	14581	6	CA
>4048267_length_23288_cvg_13.0_tip_1	17703	17712	5	TC
>4048267_length_23288_cvg_13.0_tip_1	23247	23288	21	AT
>4048265_length_23277_cvg_13.0_tip_1	347	364	9	CT
>4048265_length_23277_cvg_13.0_tip_1	2075	2089	5	ACC
>4048265_length_23277_cvg_13.0_tip_1	4830	4839	5	TG
>4048265_length_23277_cvg_13.0_tip_1	11628	11639	6	CT
>4048265_length_23277_cvg_13.0_tip_1	20768	20783	8	CT
>4048263_length_23248_cvg_12.7_tip_1	7	46	20	TA
>4048263_length_23248_cvg_12.7_tip_1	752	766	5	TGC
>4048263_length_23248_cvg_12.7_tip_1	4608	4622	5	CCG
>4048263_length_23248_cvg_12.7_tip_1	9130	9141	6	CT
>4048263_length_23248_cvg_12.7_tip_1	14548	14557	5	TA
>4048263_length_23248_cvg_12.7_tip_1	14998	15009	6	GA
>4048263_length_23248_cvg_12.7_tip_1	15078	15097	5	TGTA
>4048263_length_23248_cvg_12.7_tip_1	20862	20876	5	AGA
>4048263_length_23248_cvg_12.7_tip_1	21047	21056	5	GT
>4048263_length_23248_cvg_12.7_tip_1	22477	22491	5	GAA
>4048263_length_23248_cvg_12.7_tip_1	22768	22783	8	GA
>4048263_length_23248_cvg_12.7_tip_1	22785	22800	8	AG
>4048261_length_23245_cvg_12.5_tip_0	6856	6867	6	GT
>4048261_length_23245_cvg_12.5_tip_0	15627	15638	6	AT
>4048259_length_23215_cvg_13.7_tip_1	2750	2764	5	TTG
>4048259_length_23215_cvg_13.7_tip_1	17415	17426	6	GT
>4048259_length_23215_cvg_13.7_tip_1	17427	17440	7	GA
>4048259_length_23215_cvg_13.7_tip_1	17486	17497	6	AG
>4048259_length_23215_cvg_13.7_tip_1	17502	17511	5	AG
>4048259_length_23215_cvg_13.7_tip_1	19512	19529	9	AT
>4048257_length_23210_cvg_13.0_tip_0	9734	9748	5	CAG
>4048257_length_23210_cvg_13.0_tip_0	9831	9845	5	CTG
>4048257_length_23210_cvg_13.0_tip_0	16380	16393	7	AT
>4048257_length_23210_cvg_13.0_tip_0	17399	17446	16	AAT
>4048257_length_23210_cvg_13.0_tip_0	18538	18549	6	AG
>4048255_length_23181_cvg_13.0_tip_1	6437	6446	5	TC
>4048255_length_23181_cvg_13.0_tip_1	12596	12611	8	GT
>4048255_length_23181_cvg_13.0_tip_1	12641	12666	13	AT
>4048253_length_23147_cvg_13.0_tip_1	3356	3365	5	AG
>4048253_length_23147_cvg_13.0_tip_1	3385	3394	5	TG
>4048253_length_23147_cvg_13.0_tip_1	7515	7528	7	AT
>4048253_length_23147_cvg_13.0_tip_1	11272	11281	5	AG
>4048253_length_23147_cvg_13.0_tip_1	11297	11312	8	TG
>4048253_length_23147_cvg_13.0_tip_1	15191	15204	7	GA
>4048253_length_23147_cvg_13.0_tip_1	15207	15216	5	GA
>4048253_length_23147_cvg_13.0_tip_1	22307	22316	5	GA
>4048251_length_23033_cvg_12.9_tip_1	8336	8367	16	GA
>4048251_length_23033_cvg_12.9_tip_1	11693	11719	9	TTG
>4048249_length_23023_cvg_12.9_tip_1	5239	5248	5	AC
>4048249_length_23023_cvg_12.9_tip_1	7166	7175	5	TA
>4048249_length_23023_cvg_12.9_tip_1	11920	11933	7	AC
>4048249_length_23023_cvg_12.9_tip_1	14769	14780	6	TC
>4048249_length_23023_cvg_12.9_tip_1	21762	21771	5	AC
>4048247_length_23010_cvg_13.0_tip_1	14432	14445	7	AT
>4048247_length_23010_cvg_13.0_tip_1	14448	14461	7	AT
>4048247_length_23010_cvg_13.0_tip_1	14464	14481	9	AT
>4048247_length_23010_cvg_13.0_tip_1	17566	17575	5	TA
>4048247_length_23010_cvg_13.0_tip_1	18181	18200	10	TA
>4048245_length_22991_cvg_13.5_tip_1	7259	7282	8	CTT
>4048245_length_22991_cvg_13.5_tip_1	11807	11818	6	AC
>4048245_length_22991_cvg_13.5_tip_1	18580	18589	5	AG
>4048245_length_22991_cvg_13.5_tip_1	20974	20993	5	TATT
>4048243_length_22974_cvg_12.9_tip_1	706	719	7	TA
>4048243_length_22974_cvg_12.9_tip_1	720	733	7	TG
>4048243_length_22974_cvg_12.9_tip_1	19712	19721	5	CT
>4048241_length_22972_cvg_13.0_tip_1	448	462	5	CTC
>4048241_length_22972_cvg_13.0_tip_1	6591	6602	6	AT
>4048241_length_22972_cvg_13.0_tip_1	7069	7108	20	CT
>4048241_length_22972_cvg_13.0_tip_1	7121	7130	5	TA
>4048241_length_22972_cvg_13.0_tip_1	11469	11478	5	TG
>4048241_length_22972_cvg_13.0_tip_1	12711	12732	11	AT
>4048241_length_22972_cvg_13.0_tip_1	12831	12845	5	ATT
>4048241_length_22972_cvg_13.0_tip_1	12914	12934	7	GCT
>4048241_length_22972_cvg_13.0_tip_1	14956	14967	6	AT
>4048239_length_22948_cvg_14.0_tip_1	1030	1055	13	GA
>4048239_length_22948_cvg_14.0_tip_1	9396	9419	8	GTG
>4048239_length_22948_cvg_14.0_tip_1	15943	15962	5	TCGA
>4048237_length_22854_cvg_12.3_tip_1	1313	1322	5	AT
>4048237_length_22854_cvg_12.3_tip_1	3383	3396	7	AT
>4048237_length_22854_cvg_12.3_tip_1	3673	3682	5	CA
>4048237_length_22854_cvg_12.3_tip_1	5763	5782	10	GT
>4048237_length_22854_cvg_12.3_tip_1	6764	6778	5	TTC
>4048237_length_22854_cvg_12.3_tip_1	8333	8358	13	AG
>4048237_length_22854_cvg_12.3_tip_1	9367	9376	5	AT
>4048235_length_22822_cvg_12.9_tip_1	2424	2447	12	CA
>4048235_length_22822_cvg_12.9_tip_1	2864	2887	6	ATAC
>4048235_length_22822_cvg_12.9_tip_1	10575	10589	5	AAG
>4048235_length_22822_cvg_12.9_tip_1	16298	16313	8	CT
>4048235_length_22822_cvg_12.9_tip_1	16314	16327	7	CA
>4048231_length_22756_cvg_13.0_tip_0	2148	2165	6	TGA
>4048231_length_22756_cvg_13.0_tip_0	5506	5517	6	AC
>4048231_length_22756_cvg_13.0_tip_0	5519	5528	5	TA
>4048231_length_22756_cvg_13.0_tip_0	9472	9481	5	AT
>4048231_length_22756_cvg_13.0_tip_0	14701	14716	8	TC
>4048231_length_22756_cvg_13.0_tip_0	17316	17330	5	CAC
>4048229_length_22621_cvg_12.9_tip_1	1769	1778	5	AT
>4048229_length_22621_cvg_12.9_tip_1	7576	7605	15	AG
>4048229_length_22621_cvg_12.9_tip_1	15643	15654	6	CT
>4048229_length_22621_cvg_12.9_tip_1	19053	19062	5	GA
>4048229_length_22621_cvg_12.9_tip_1	19459	19476	6	TTC
>4048229_length_22621_cvg_12.9_tip_1	19705	19719	5	CTT
>4048227_length_22587_cvg_12.8_tip_1	7093	7102	5	TC
>4048227_length_22587_cvg_12.8_tip_1	11745	11762	9	AT
>4048227_length_22587_cvg_12.8_tip_1	13490	13505	8	TA
>4048227_length_22587_cvg_12.8_tip_1	14609	14623	5	GAA
>4048227_length_22587_cvg_12.8_tip_1	19616	19647	16	AC
>4048227_length_22587_cvg_12.8_tip_1	19648	19665	9	AT
>4048227_length_22587_cvg_12.8_tip_1	20086	20105	5	TTTA
>4048227_length_22587_cvg_12.8_tip_1	21931	21942	6	TA
>4048225_length_22565_cvg_12.8_tip_1	1901	1915	5	CTT
>4048225_length_22565_cvg_12.8_tip_1	2784	2799	8	AG
>4048225_length_22565_cvg_12.8_tip_1	9211	9222	6	AG
>4048225_length_22565_cvg_12.8_tip_1	16185	16202	9	AC
>4048223_length_22526_cvg_13.0_tip_1	18189	18200	6	GA
>4048221_length_22503_cvg_12.9_tip_1	500	521	11	AT
>4048219_length_22452_cvg_12.9_tip_1	523	544	11	CT
>4048219_length_22452_cvg_12.9_tip_1	5436	5445	5	TA
>4048219_length_22452_cvg_12.9_tip_1	20716	20725	5	CT
>4048217_length_22439_cvg_12.9_tip_1	52	95	22	TC
>4048217_length_22439_cvg_12.9_tip_1	4402	4416	5	GAA
>4048217_length_22439_cvg_12.9_tip_1	6426	6435	5	TA
>4048217_length_22439_cvg_12.9_tip_1	10315	10326	6	AG
>4048217_length_22439_cvg_12.9_tip_1	14118	14133	8	GA
>4048217_length_22439_cvg_12.9_tip_1	22403	22438	9	GTAT
>4048215_length_22419_cvg_12.8_tip_1	21175	21198	12	TA
>4048215_length_22419_cvg_12.8_tip_1	22315	22340	13	AT
>4048213_length_22410_cvg_12.6_tip_1	14354	14377	6	AAAT
>4048213_length_22410_cvg_12.6_tip_1	17775	17784	5	AC
>4048213_length_22410_cvg_12.6_tip_1	17787	17808	11	AC
>4048213_length_22410_cvg_12.6_tip_1	17809	17818	5	AT
>4048213_length_22410_cvg_12.6_tip_1	18092	18133	21	CT
>4048211_length_22394_cvg_12.8_tip_1	4223	4242	10	AT
>4048211_length_22394_cvg_12.8_tip_1	20249	20270	11	AG
>4048209_length_22389_cvg_13.0_tip_1	2383	2404	11	AG
>4048209_length_22389_cvg_13.0_tip_1	9135	9146	6	AG
>4048209_length_22389_cvg_13.0_tip_1	10331	10348	9	AG
>4048209_length_22389_cvg_13.0_tip_1	14210	14229	10	AG
>4048209_length_22389_cvg_13.0_tip_1	19805	19816	6	TC
>4048209_length_22389_cvg_13.0_tip_1	19865	19878	7	AC
>4048209_length_22389_cvg_13.0_tip_1	19916	19925	5	CT
>4048209_length_22389_cvg_13.0_tip_1	21286	21295	5	AT
>4048209_length_22389_cvg_13.0_tip_1	21542	21551	5	TA
>4048207_length_22366_cvg_12.9_tip_1	548	583	18	AG
>4048207_length_22366_cvg_12.9_tip_1	21118	21135	9	TG
>4048205_length_22351_cvg_12.6_tip_1	3672	3705	17	AT
>4048205_length_22351_cvg_12.6_tip_1	10823	10838	8	AT
>4048205_length_22351_cvg_12.6_tip_1	12903	12918	8	AT
>4048205_length_22351_cvg_12.6_tip_1	22289	22326	19	AT
>4048203_length_22307_cvg_13.0_tip_1	554	583	6	ATGAG
>4048203_length_22307_cvg_13.0_tip_1	3667	3676	5	GA
>4048203_length_22307_cvg_13.0_tip_1	4476	4493	9	GA
>4048203_length_22307_cvg_13.0_tip_1	7399	7408	5	TA
>4048203_length_22307_cvg_13.0_tip_1	12563	12572	5	AC
>4048203_length_22307_cvg_13.0_tip_1	14564	14577	7	AC
>4048203_length_22307_cvg_13.0_tip_1	14610	14631	11	AC
>4048203_length_22307_cvg_13.0_tip_1	19608	19617	5	AT
>4048201_length_22295_cvg_12.8_tip_1	3432	3443	6	CT
>4048201_length_22295_cvg_12.8_tip_1	8472	8485	7	AT
>4048201_length_22295_cvg_12.8_tip_1	14978	14987	5	CA
>4048201_length_22295_cvg_12.8_tip_1	21562	21582	7	TTC
>4048199_length_22285_cvg_13.0_tip_1	20868	20895	14	AC
>4048199_length_22285_cvg_13.0_tip_1	20896	20911	8	AT
>4048199_length_22285_cvg_13.0_tip_1	22000	22013	7	TA
>4048197_length_22245_cvg_12.8_tip_1	6187	6212	13	CT
>4048197_length_22245_cvg_12.8_tip_1	11148	11157	5	TA
>4048197_length_22245_cvg_12.8_tip_1	11225	11234	5	TC
>4048195_length_22236_cvg_14.0_tip_0	7183	7192	5	CA
>4048195_length_22236_cvg_14.0_tip_0	8520	8545	13	TA
>4048195_length_22236_cvg_14.0_tip_0	18345	18354	5	CA
>4048193_length_22202_cvg_13.0_tip_1	428	437	5	AT
>4048193_length_22202_cvg_13.0_tip_1	3151	3162	6	GA
>4048193_length_22202_cvg_13.0_tip_1	7068	7083	8	TA
>4048193_length_22202_cvg_13.0_tip_1	7113	7132	10	TA
>4048193_length_22202_cvg_13.0_tip_1	8563	8572	5	AT
>4048193_length_22202_cvg_13.0_tip_1	14381	14390	5	GT
>4048193_length_22202_cvg_13.0_tip_1	14870	14887	6	ATT
>4048191_length_22201_cvg_12.5_tip_0	8299	8322	12	AT
>4048191_length_22201_cvg_12.5_tip_0	8685	8696	6	AT
>4048191_length_22201_cvg_12.5_tip_0	9957	9970	7	GA
>4048191_length_22201_cvg_12.5_tip_0	10038	10047	5	GT
>4048191_length_22201_cvg_12.5_tip_0	11033	11042	5	TA
>4048191_length_22201_cvg_12.5_tip_0	11043	11069	9	ATA
>4048191_length_22201_cvg_12.5_tip_0	11106	11129	8	ATA
>4048191_length_22201_cvg_12.5_tip_0	11171	11182	6	TA
>4048191_length_22201_cvg_12.5_tip_0	16798	16811	7	TA
>4048189_length_22160_cvg_13.0_tip_1	768	777	5	AT
>4048189_length_22160_cvg_13.0_tip_1	2571	2580	5	GA
>4048189_length_22160_cvg_13.0_tip_1	5569	5578	5	AG
>4048189_length_22160_cvg_13.0_tip_1	12795	12809	5	AGA
>4048187_length_22155_cvg_12.0_tip_1	4753	4762	5	TC
>4048187_length_22155_cvg_12.0_tip_1	5058	5077	5	TACA
>4048187_length_22155_cvg_12.0_tip_1	5078	5087	5	TA
>4048187_length_22155_cvg_12.0_tip_1	5130	5139	5	TG
>4048187_length_22155_cvg_12.0_tip_1	10696	10711	8	CT
>4048187_length_22155_cvg_12.0_tip_1	12934	12943	5	GT
>4048187_length_22155_cvg_12.0_tip_1	18940	18951	6	AG
>4048187_length_22155_cvg_12.0_tip_1	21807	21821	5	CTT
>4048187_length_22155_cvg_12.0_tip_1	21938	21952	5	TTC
>4048187_length_22155_cvg_12.0_tip_1	21975	21989	5	TTC
>4048187_length_22155_cvg_12.0_tip_1	22018	22038	7	TTC
>4048187_length_22155_cvg_12.0_tip_1	22074	22088	5	CTT
>4048187_length_22155_cvg_12.0_tip_1	22110	22124	5	TTC
>4048183_length_22085_cvg_12.4_tip_1	8652	8661	5	AT
>4048183_length_22085_cvg_12.4_tip_1	8662	8677	8	AC
>4048183_length_22085_cvg_12.4_tip_1	20117	20126	5	AG
>4048181_length_22049_cvg_13.0_tip_0	1	16	8	TA
>4048181_length_22049_cvg_13.0_tip_0	629	643	5	GAT
>4048181_length_22049_cvg_13.0_tip_0	1859	1868	5	GC
>4048181_length_22049_cvg_13.0_tip_0	1869	1882	7	AC
>4048181_length_22049_cvg_13.0_tip_0	1885	1894	5	AC
>4048181_length_22049_cvg_13.0_tip_0	4806	4821	8	AC
>4048181_length_22049_cvg_13.0_tip_0	9502	9523	11	AC
>4048181_length_22049_cvg_13.0_tip_0	13904	13915	6	AG
>4048181_length_22049_cvg_13.0_tip_0	13918	13929	6	AG
>4048181_length_22049_cvg_13.0_tip_0	16546	16557	6	AT
>4048181_length_22049_cvg_13.0_tip_0	17844	17853	5	AC
>4048181_length_22049_cvg_13.0_tip_0	19221	19232	6	TG
>4048181_length_22049_cvg_13.0_tip_0	19233	19242	5	TA
>4048179_length_22047_cvg_12.4_tip_0	10127	10142	8	CA
>4048179_length_22047_cvg_12.4_tip_0	11758	11767	5	AG
>4048179_length_22047_cvg_12.4_tip_0	12798	12809	6	CT
>4048179_length_22047_cvg_12.4_tip_0	12891	12900	5	CT
>4048179_length_22047_cvg_12.4_tip_0	13869	13888	10	AG
>4048179_length_22047_cvg_12.4_tip_0	21278	21289	6	AG
>4048177_length_22041_cvg_13.0_tip_1	450	467	6	GAA
>4048177_length_22041_cvg_13.0_tip_1	13957	13971	5	AGA
>4048173_length_22002_cvg_13.0_tip_1	1726	1735	5	TG
>4048171_length_21946_cvg_12.7_tip_0	11804	11836	11	TTA
>4048169_length_21927_cvg_12.9_tip_1	6113	6122	5	AC
>4048169_length_21927_cvg_12.9_tip_1	7451	7460	5	TC
>4048169_length_21927_cvg_12.9_tip_1	7678	7695	6	AAG
>4048169_length_21927_cvg_12.9_tip_1	7833	7850	6	CAC
>4048169_length_21927_cvg_12.9_tip_1	7852	7861	5	AT
>4048169_length_21927_cvg_12.9_tip_1	9431	9440	5	TC
>4048169_length_21927_cvg_12.9_tip_1	9673	9682	5	AC
>4048169_length_21927_cvg_12.9_tip_1	12594	12603	5	AT
>4048169_length_21927_cvg_12.9_tip_1	17173	17184	6	AT
>4048169_length_21927_cvg_12.9_tip_1	21183	21206	8	GAG
>4048169_length_21927_cvg_12.9_tip_1	21468	21491	12	GA
>4048167_length_21881_cvg_12.8_tip_1	1189	1204	8	GA
>4048167_length_21881_cvg_12.8_tip_1	1268	1283	8	GA
>4048167_length_21881_cvg_12.8_tip_1	10240	10249	5	GA
>4048167_length_21881_cvg_12.8_tip_1	14880	14895	8	AG
>4048165_length_21879_cvg_13.0_tip_1	6438	6455	9	AT
>4048165_length_21879_cvg_13.0_tip_1	6658	6677	5	AAAT
>4048165_length_21879_cvg_13.0_tip_1	14353	14362	5	TA
>4048165_length_21879_cvg_13.0_tip_1	15652	15661	5	TA
>4048163_length_21829_cvg_13.0_tip_1	10819	10828	5	TG
>4048163_length_21829_cvg_13.0_tip_1	11490	11509	10	CT
>4048163_length_21829_cvg_13.0_tip_1	14177	14190	7	AG
>4048163_length_21829_cvg_13.0_tip_1	15849	15858	5	AG
>4048163_length_21829_cvg_13.0_tip_1	19376	19390	5	TTG
>4048161_length_21814_cvg_13.0_tip_1	21215	21268	18	TTA
>4048157_length_21807_cvg_13.0_tip_1	7976	7993	6	GGA
>4048157_length_21807_cvg_13.0_tip_1	14033	14042	5	GA
>4048157_length_21807_cvg_13.0_tip_1	14493	14502	5	AT
>4048157_length_21807_cvg_13.0_tip_1	14506	14519	7	TG
>4048157_length_21807_cvg_13.0_tip_1	14520	14537	9	TA
>4048157_length_21807_cvg_13.0_tip_1	15520	15529	5	CA
>4048157_length_21807_cvg_13.0_tip_1	16656	16669	7	TA
>4048157_length_21807_cvg_13.0_tip_1	20333	20350	9	GA
>4048157_length_21807_cvg_13.0_tip_1	20754	20769	8	AT
>4048159_length_21807_cvg_13.6_tip_1	166	175	5	TC
>4048159_length_21807_cvg_13.6_tip_1	230	247	6	TTG
>4048159_length_21807_cvg_13.6_tip_1	2675	2686	6	GA
>4048159_length_21807_cvg_13.6_tip_1	6355	6364	5	GA
>4048155_length_21800_cvg_12.8_tip_1	3292	3301	5	TC
>4048155_length_21800_cvg_12.8_tip_1	5980	5989	5	TC
>4048155_length_21800_cvg_12.8_tip_1	8888	8899	6	AG
>4048153_length_21792_cvg_13.9_tip_1	2750	2764	5	GAA
>4048153_length_21792_cvg_13.9_tip_1	9549	9564	8	GA
>4048153_length_21792_cvg_13.9_tip_1	9932	9947	8	AG
>4048153_length_21792_cvg_13.9_tip_1	10718	10727	5	AT
>4048151_length_21752_cvg_13.0_tip_1	568	582	5	TTC
>4048151_length_21752_cvg_13.0_tip_1	604	621	6	AGA
>4048151_length_21752_cvg_13.0_tip_1	8250	8267	9	CT
>4048151_length_21752_cvg_13.0_tip_1	14838	14861	8	AGG
>4048149_length_21751_cvg_12.8_tip_0	795	804	5	AG
>4048149_length_21751_cvg_12.8_tip_0	9735	9744	5	GA
>4048149_length_21751_cvg_12.8_tip_0	17780	17793	7	AT
>4048149_length_21751_cvg_12.8_tip_0	17941	17960	10	AT
>4048147_length_21740_cvg_13.0_tip_0	1728	1737	5	GA
>4048147_length_21740_cvg_13.0_tip_0	6374	6383	5	AG
>4048147_length_21740_cvg_13.0_tip_0	11307	11316	5	TA
>4048147_length_21740_cvg_13.0_tip_0	12104	12113	5	GA
>4048147_length_21740_cvg_13.0_tip_0	12454	12473	10	AT
>4048147_length_21740_cvg_13.0_tip_0	12721	12732	6	TC
>4048145_length_21717_cvg_12.9_tip_1	5362	5377	8	CT
>4048141_length_21712_cvg_13.0_tip_1	9486	9505	5	AAAT
>4048141_length_21712_cvg_13.0_tip_1	20457	20466	5	AG
>4048141_length_21712_cvg_13.0_tip_1	20563	20574	6	GA
>4048139_length_21699_cvg_13.0_tip_0	3005	3034	10	GAT
>4048139_length_21699_cvg_13.0_tip_0	11846	11870	5	GTTTG
>4048139_length_21699_cvg_13.0_tip_0	14545	14556	6	AG
>4048139_length_21699_cvg_13.0_tip_0	14578	14589	6	AG
>4048139_length_21699_cvg_13.0_tip_0	14645	14662	6	AGG
>4048137_length_21694_cvg_13.0_tip_1	3220	3229	5	TA
>4048135_length_21660_cvg_13.0_tip_0	3919	3930	6	TC
>4048135_length_21660_cvg_13.0_tip_0	5719	5738	10	TA
>4048135_length_21660_cvg_13.0_tip_0	11710	11719	5	CT
>4048135_length_21660_cvg_13.0_tip_0	11739	11750	6	CT
>4048135_length_21660_cvg_13.0_tip_0	11760	11769	5	TC
>4048135_length_21660_cvg_13.0_tip_0	18002	18011	5	AT
>4048131_length_21633_cvg_13.1_tip_0	4189	4226	19	AG
>4048131_length_21633_cvg_13.1_tip_0	4695	4706	6	GA
>4048131_length_21633_cvg_13.1_tip_0	6606	6619	7	AG
>4048131_length_21633_cvg_13.1_tip_0	6622	6661	20	AG
>4048131_length_21633_cvg_13.1_tip_0	7400	7420	7	TCT
>4048131_length_21633_cvg_13.1_tip_0	16215	16228	7	AC
>4048131_length_21633_cvg_13.1_tip_0	16738	16759	11	AG
>4048131_length_21633_cvg_13.1_tip_0	17747	17761	5	CAG
>4048133_length_21633_cvg_13.7_tip_1	18	51	17	AT
>4048133_length_21633_cvg_13.7_tip_1	4411	4420	5	AG
>4048133_length_21633_cvg_13.7_tip_1	4664	4683	10	GA
>4048133_length_21633_cvg_13.7_tip_1	4781	4792	6	GA
>4048129_length_21625_cvg_13.0_tip_1	3899	3922	12	AT
>4048129_length_21625_cvg_13.0_tip_1	7228	7237	5	AG
>4048129_length_21625_cvg_13.0_tip_1	13533	13542	5	AT
>4048129_length_21625_cvg_13.0_tip_1	15621	15635	5	AAT
>4048129_length_21625_cvg_13.0_tip_1	16397	16408	6	AC
>4048129_length_21625_cvg_13.0_tip_1	16409	16420	6	AT
>4048129_length_21625_cvg_13.0_tip_1	17899	17916	9	CT
>4048129_length_21625_cvg_13.0_tip_1	17918	17927	5	TC
>4048129_length_21625_cvg_13.0_tip_1	19111	19128	9	TC
>4048129_length_21625_cvg_13.0_tip_1	19131	19158	14	TC
>4048127_length_21619_cvg_12.5_tip_1	6981	6990	5	TC
>4048127_length_21619_cvg_12.5_tip_1	10358	10367	5	TC
>4048127_length_21619_cvg_12.5_tip_1	12093	12102	5	TC
>4048127_length_21619_cvg_12.5_tip_1	12110	12123	7	TC
>4048127_length_21619_cvg_12.5_tip_1	12125	12136	6	TC
>4048127_length_21619_cvg_12.5_tip_1	17960	17969	5	AG
>4048125_length_21600_cvg_13.0_tip_0	2791	2802	6	TA
>4048125_length_21600_cvg_13.0_tip_0	7750	7759	5	TG
>4048125_length_21600_cvg_13.0_tip_0	8470	8501	16	GA
>4048125_length_21600_cvg_13.0_tip_0	9145	9154	5	AG
>4048125_length_21600_cvg_13.0_tip_0	9181	9194	7	GA
>4048125_length_21600_cvg_13.0_tip_0	10244	10253	5	CA
>4048125_length_21600_cvg_13.0_tip_0	10303	10336	17	GA
>4048125_length_21600_cvg_13.0_tip_0	11080	11123	22	GA
>4048125_length_21600_cvg_13.0_tip_0	18806	18819	7	CT
>4048125_length_21600_cvg_13.0_tip_0	18821	18836	8	TC
>4048123_length_21594_cvg_12.5_tip_0	5349	5358	5	AG
>4048123_length_21594_cvg_12.5_tip_0	11349	11358	5	CT
>4048121_length_21588_cvg_13.0_tip_1	18191	18202	6	AG
>4048119_length_21586_cvg_13.1_tip_0	6117	6126	5	AT
>4048119_length_21586_cvg_13.1_tip_0	9896	9905	5	GA
>4048119_length_21586_cvg_13.1_tip_0	9940	9949	5	TG
>4048119_length_21586_cvg_13.1_tip_0	14268	14282	5	TTC
>4048119_length_21586_cvg_13.1_tip_0	17295	17304	5	TA
>4048117_length_21580_cvg_12.2_tip_1	2	63	31	CT
>4048115_length_21564_cvg_12.8_tip_1	1631	1650	5	GCAT
>4048115_length_21564_cvg_12.8_tip_1	4838	4852	5	TGT
>4048115_length_21564_cvg_12.8_tip_1	5930	5945	8	GT
>4048115_length_21564_cvg_12.8_tip_1	11348	11357	5	AG
>4048115_length_21564_cvg_12.8_tip_1	16833	16846	7	AT
>4048115_length_21564_cvg_12.8_tip_1	18199	18208	5	CA
>4048111_length_21554_cvg_13.0_tip_0	5066	5075	5	GA
>4048111_length_21554_cvg_13.0_tip_0	7567	7576	5	AT
>4048111_length_21554_cvg_13.0_tip_0	9591	9618	7	TAAA
>4048111_length_21554_cvg_13.0_tip_0	12562	12571	5	TC
>4048111_length_21554_cvg_13.0_tip_0	15372	15381	5	CT
>4048111_length_21554_cvg_13.0_tip_0	21084	21093	5	TC
>4048113_length_21554_cvg_12.9_tip_1	4601	4620	10	TA
>4048113_length_21554_cvg_12.9_tip_1	9655	9668	7	CT
>4048113_length_21554_cvg_12.9_tip_1	9679	9688	5	CT
>4048113_length_21554_cvg_12.9_tip_1	11261	11280	10	TA
>4048113_length_21554_cvg_12.9_tip_1	15757	15768	6	TA
>4048113_length_21554_cvg_12.9_tip_1	15783	15808	13	TA
>4048113_length_21554_cvg_12.9_tip_1	17088	17105	9	TC
>4048113_length_21554_cvg_12.9_tip_1	19683	19692	5	TA
>4048113_length_21554_cvg_12.9_tip_1	20323	20332	5	GA
>4048113_length_21554_cvg_12.9_tip_1	21503	21548	23	AT
>4048109_length_21553_cvg_12.6_tip_0	5148	5157	5	AT
>4048107_length_21543_cvg_13.0_tip_0	453	484	16	AG
>4048107_length_21543_cvg_13.0_tip_0	591	600	5	CT
>4048107_length_21543_cvg_13.0_tip_0	613	636	12	CT
>4048107_length_21543_cvg_13.0_tip_0	1740	1749	5	AT
>4048107_length_21543_cvg_13.0_tip_0	3494	3503	5	AT
>4048107_length_21543_cvg_13.0_tip_0	8184	8197	7	AC
>4048107_length_21543_cvg_13.0_tip_0	8336	8345	5	AC
>4048107_length_21543_cvg_13.0_tip_0	8346	8355	5	TC
>4048107_length_21543_cvg_13.0_tip_0	12774	12803	15	GA
>4048105_length_21531_cvg_12.7_tip_1	3553	3562	5	TA
>4048105_length_21531_cvg_12.7_tip_1	13389	13398	5	GA
>4048105_length_21531_cvg_12.7_tip_1	17719	17728	5	GA
>4048105_length_21531_cvg_12.7_tip_1	18516	18529	7	AT
>4048105_length_21531_cvg_12.7_tip_1	21253	21262	5	TC
>4048105_length_21531_cvg_12.7_tip_1	21491	21530	20	AT
>4048103_length_21513_cvg_13.0_tip_1	21269	21284	8	AT
>4048101_length_21504_cvg_13.0_tip_1	10	47	19	TA
>4048101_length_21504_cvg_13.0_tip_1	16011	16024	7	AT
>4048101_length_21504_cvg_13.0_tip_1	18326	18345	10	AT
>4048101_length_21504_cvg_13.0_tip_1	20271	20280	5	AT
>4048099_length_21492_cvg_12.8_tip_1	2	43	21	TA
>4048099_length_21492_cvg_12.8_tip_1	4021	4030	5	AT
>4048099_length_21492_cvg_12.8_tip_1	8307	8316	5	CT
>4048099_length_21492_cvg_12.8_tip_1	8640	8649	5	AG
>4048099_length_21492_cvg_12.8_tip_1	9029	9052	12	GA
>4048099_length_21492_cvg_12.8_tip_1	13618	13627	5	CT
>4048099_length_21492_cvg_12.8_tip_1	13689	13710	11	TC
>4048097_length_21483_cvg_13.0_tip_1	1	64	32	AT
>4048097_length_21483_cvg_13.0_tip_1	8340	8354	5	TGT
>4048097_length_21483_cvg_13.0_tip_1	10790	10799	5	AC
>4048095_length_21410_cvg_13.0_tip_1	7755	7778	12	TA
>4048093_length_21402_cvg_12.8_tip_1	17746	17777	16	AC
>4048093_length_21402_cvg_12.8_tip_1	18055	18070	8	TG
>4048093_length_21402_cvg_12.8_tip_1	19033	19042	5	CT
>4048091_length_21397_cvg_13.7_tip_0	1	24	12	AT
>4048091_length_21397_cvg_13.7_tip_0	2064	2077	7	TA
>4048091_length_21397_cvg_13.7_tip_0	2083	2092	5	AC
>4048091_length_21397_cvg_13.7_tip_0	2125	2142	9	AT
>4048091_length_21397_cvg_13.7_tip_0	2252	2261	5	TA
>4048091_length_21397_cvg_13.7_tip_0	4845	4854	5	AG
>4048091_length_21397_cvg_13.7_tip_0	17587	17598	6	AT
>4048091_length_21397_cvg_13.7_tip_0	17599	17616	9	GT
>4048091_length_21397_cvg_13.7_tip_0	18845	18864	5	CTCC
>4048089_length_21388_cvg_13.0_tip_1	11049	11072	12	GA
>4048089_length_21388_cvg_13.0_tip_1	11082	11091	5	GA
>4048089_length_21388_cvg_13.0_tip_1	11431	11444	7	AG
>4048089_length_21388_cvg_13.0_tip_1	11516	11545	15	AG
>4048087_length_21359_cvg_12.9_tip_1	1668	1679	6	GA
>4048087_length_21359_cvg_12.9_tip_1	6905	6937	11	AAT
>4048087_length_21359_cvg_12.9_tip_1	6944	6958	5	AAT
>4048087_length_21359_cvg_12.9_tip_1	14970	14979	5	AT
>4048087_length_21359_cvg_12.9_tip_1	14981	14990	5	TA
>4048087_length_21359_cvg_12.9_tip_1	15010	15019	5	AG
>4048087_length_21359_cvg_12.9_tip_1	19276	19301	13	CT
>4048085_length_21351_cvg_13.0_tip_1	1	22	11	TA
>4048085_length_21351_cvg_13.0_tip_1	10316	10325	5	CT
>4048085_length_21351_cvg_13.0_tip_1	16499	16510	6	TA
>4048085_length_21351_cvg_13.0_tip_1	16572	16597	13	TC
>4048083_length_21346_cvg_13.0_tip_1	144	165	11	TA
>4048083_length_21346_cvg_13.0_tip_1	381	394	7	TA
>4048083_length_21346_cvg_13.0_tip_1	6275	6286	6	TA
>4048083_length_21346_cvg_13.0_tip_1	15297	15318	11	CT
>4048083_length_21346_cvg_13.0_tip_1	15967	15978	6	AT
>4048081_length_21328_cvg_13.0_tip_1	9751	9764	7	TA
>4048081_length_21328_cvg_13.0_tip_1	14076	14085	5	AT
>4048081_length_21328_cvg_13.0_tip_1	16525	16538	7	AT
>4048079_length_21322_cvg_12.8_tip_1	1145	1154	5	GT
>4048079_length_21322_cvg_12.8_tip_1	10060	10075	8	GA
>4048079_length_21322_cvg_12.8_tip_1	10077	10086	5	AG
>4048079_length_21322_cvg_12.8_tip_1	10115	10124	5	AG
>4048079_length_21322_cvg_12.8_tip_1	10229	10244	8	AG
>4048079_length_21322_cvg_12.8_tip_1	15398	15407	5	TG
>4048079_length_21322_cvg_12.8_tip_1	15408	15425	9	TA
>4048073_length_21314_cvg_13.0_tip_0	448	471	12	TA
>4048071_length_21304_cvg_12.8_tip_0	425	434	5	GA
>4048071_length_21304_cvg_12.8_tip_0	489	498	5	TG
>4048071_length_21304_cvg_12.8_tip_0	3469	3483	5	ATA
>4048071_length_21304_cvg_12.8_tip_0	7301	7312	6	TC
>4048071_length_21304_cvg_12.8_tip_0	16257	16266	5	AC
>4048071_length_21304_cvg_12.8_tip_0	16279	16292	7	CA
>4048071_length_21304_cvg_12.8_tip_0	16313	16326	7	AC
>4048071_length_21304_cvg_12.8_tip_0	16358	16375	9	AC
>4048071_length_21304_cvg_12.8_tip_0	16403	16416	7	AC
>4048071_length_21304_cvg_12.8_tip_0	16444	16455	6	AC
>4048071_length_21304_cvg_12.8_tip_0	17095	17104	5	AG
>4048071_length_21304_cvg_12.8_tip_0	20396	20410	5	TGC
>4048071_length_21304_cvg_12.8_tip_0	20411	20428	6	TGT
>4048069_length_21295_cvg_12.8_tip_0	4272	4286	5	TCT
>4048069_length_21295_cvg_12.8_tip_0	4860	4869	5	AG
>4048069_length_21295_cvg_12.8_tip_0	4901	4912	6	AG
>4048069_length_21295_cvg_12.8_tip_0	5050	5075	13	AG
>4048069_length_21295_cvg_12.8_tip_0	5120	5129	5	AG
>4048069_length_21295_cvg_12.8_tip_0	5226	5235	5	AG
>4048069_length_21295_cvg_12.8_tip_0	5431	5440	5	AG
>4048069_length_21295_cvg_12.8_tip_0	5446	5459	7	AG
>4048069_length_21295_cvg_12.8_tip_0	7595	7604	5	GA
>4048069_length_21295_cvg_12.8_tip_0	12504	12519	8	TG
>4048069_length_21295_cvg_12.8_tip_0	12520	12535	8	TA
>4048069_length_21295_cvg_12.8_tip_0	19694	19707	7	AG
>4048069_length_21295_cvg_12.8_tip_0	19757	19768	6	AG
>4048069_length_21295_cvg_12.8_tip_0	19891	19908	9	AG
>4048067_length_21284_cvg_13.2_tip_1	15657	15666	5	TC
>4048067_length_21284_cvg_13.2_tip_1	17207	17220	7	AG
>4048067_length_21284_cvg_13.2_tip_1	17223	17232	5	AG
>4048065_length_21261_cvg_12.4_tip_1	1063	1072	5	TC
>4048065_length_21261_cvg_12.4_tip_1	2655	2664	5	AG
>4048063_length_21247_cvg_12.8_tip_1	5870	5884	5	AAC
>4048063_length_21247_cvg_12.8_tip_1	18940	18957	9	AG
>4048063_length_21247_cvg_12.8_tip_1	20386	20411	13	TA
>4048063_length_21247_cvg_12.8_tip_1	20621	20640	10	TA
>4048063_length_21247_cvg_12.8_tip_1	20680	20689	5	TA
>4048061_length_21239_cvg_13.0_tip_1	8151	8160	5	TC
>4048061_length_21239_cvg_13.0_tip_1	12502	12511	5	TA
>4048061_length_21239_cvg_13.0_tip_1	16015	16026	6	CT
>4048059_length_21231_cvg_13.0_tip_1	38	47	5	TC
>4048059_length_21231_cvg_13.0_tip_1	12472	12481	5	AT
>4048057_length_21183_cvg_13.7_tip_1	3624	3641	6	GGA
>4048057_length_21183_cvg_13.7_tip_1	20476	20485	5	TA
>4048055_length_21144_cvg_14.0_tip_1	10868	10877	5	AG
>4048055_length_21144_cvg_14.0_tip_1	19555	19584	6	CATAT
>4048053_length_21134_cvg_13.8_tip_0	13222	13231	5	AT
>4048053_length_21134_cvg_13.8_tip_0	13847	13890	22	CA
>4048053_length_21134_cvg_13.8_tip_0	13891	13900	5	TA
>4048053_length_21134_cvg_13.8_tip_0	14902	14913	6	AG
>4048053_length_21134_cvg_13.8_tip_0	19624	19637	7	AT
>4048051_length_21109_cvg_13.0_tip_0	1	10	5	AT
>4048051_length_21109_cvg_13.0_tip_0	4043	4056	7	TC
>4048051_length_21109_cvg_13.0_tip_0	4064	4087	12	TC
>4048051_length_21109_cvg_13.0_tip_0	20980	20994	5	ACA
>4048049_length_21098_cvg_13.0_tip_1	1784	1817	17	AT
>4048049_length_21098_cvg_13.0_tip_1	3122	3155	17	GA
>4048049_length_21098_cvg_13.0_tip_1	3455	3466	6	AG
>4048049_length_21098_cvg_13.0_tip_1	21052	21065	7	CT
>4048049_length_21098_cvg_13.0_tip_1	21071	21098	14	TA
>4048047_length_21055_cvg_13.0_tip_1	5851	5862	6	GA
>4048047_length_21055_cvg_13.0_tip_1	5878	5903	13	GA
>4048047_length_21055_cvg_13.0_tip_1	7318	7331	7	GA
>4048047_length_21055_cvg_13.0_tip_1	13255	13264	5	TC
>4048047_length_21055_cvg_13.0_tip_1	17353	17362	5	AT
>4048045_length_21022_cvg_13.0_tip_1	1097	1110	7	AC
>4048045_length_21022_cvg_13.0_tip_1	1480	1497	6	AAG
>4048045_length_21022_cvg_13.0_tip_1	1854	1868	5	CAT
>4048045_length_21022_cvg_13.0_tip_1	4771	4780	5	CT
>4048045_length_21022_cvg_13.0_tip_1	4823	4832	5	TA
>4048045_length_21022_cvg_13.0_tip_1	4848	4859	6	AC
>4048045_length_21022_cvg_13.0_tip_1	5903	5914	6	TA
>4048045_length_21022_cvg_13.0_tip_1	8785	8800	8	GA
>4048045_length_21022_cvg_13.0_tip_1	11405	11416	6	AG
>4048045_length_21022_cvg_13.0_tip_1	15661	15688	14	AT
>4048045_length_21022_cvg_13.0_tip_1	16611	16620	5	AG
>4048045_length_21022_cvg_13.0_tip_1	17752	17761	5	GA
>4048045_length_21022_cvg_13.0_tip_1	17765	17792	14	AG
>4048043_length_21020_cvg_13.5_tip_1	8702	8711	5	CA
>4048043_length_21020_cvg_13.5_tip_1	10748	10763	8	GA
>4048043_length_21020_cvg_13.5_tip_1	12116	12125	5	TG
>4048041_length_20980_cvg_13.0_tip_1	17	62	23	AG
>4048041_length_20980_cvg_13.0_tip_1	8372	8383	6	GA
>4048041_length_20980_cvg_13.0_tip_1	9696	9719	6	TCAA
>4048041_length_20980_cvg_13.0_tip_1	9885	9894	5	TG
>4048041_length_20980_cvg_13.0_tip_1	9922	9931	5	GA
>4048039_length_20976_cvg_12.8_tip_1	15	42	14	TC
>4048039_length_20976_cvg_12.8_tip_1	43	74	16	TA
>4048039_length_20976_cvg_12.8_tip_1	4446	4455	5	AC
>4048039_length_20976_cvg_12.8_tip_1	4856	4883	14	TC
>4048039_length_20976_cvg_12.8_tip_1	7072	7081	5	TA
>4048039_length_20976_cvg_12.8_tip_1	17035	17049	5	GGA
>4048037_length_20949_cvg_12.6_tip_1	7	46	20	TA
>4048037_length_20949_cvg_12.6_tip_1	11642	11673	16	GA
>4048037_length_20949_cvg_12.6_tip_1	20383	20394	6	AG
>4048035_length_20941_cvg_12.3_tip_0	3646	3655	5	CT
>4048035_length_20941_cvg_12.3_tip_0	4839	4853	5	AGG
>4048035_length_20941_cvg_12.3_tip_0	8020	8035	8	AT
>4048033_length_20924_cvg_13.0_tip_1	8664	8673	5	CT
>4048033_length_20924_cvg_13.0_tip_1	20891	20923	11	TAA
>4048031_length_20901_cvg_13.0_tip_1	20538	20547	5	TA
>4048027_length_20881_cvg_13.0_tip_1	404	419	8	TA
>4048027_length_20881_cvg_13.0_tip_1	2329	2338	5	AT
>4048027_length_20881_cvg_13.0_tip_1	2341	2356	8	AT
>4048027_length_20881_cvg_13.0_tip_1	4780	4789	5	TA
>4048027_length_20881_cvg_13.0_tip_1	4792	4805	7	AC
>4048029_length_20881_cvg_12.0_tip_1	8707	8730	12	AG
>4048029_length_20881_cvg_12.0_tip_1	8933	8942	5	TC
>4048029_length_20881_cvg_12.0_tip_1	11868	11893	13	TC
>4048029_length_20881_cvg_12.0_tip_1	11935	11944	5	TG
>4048029_length_20881_cvg_12.0_tip_1	19653	19673	7	GAA
>4048025_length_20880_cvg_12.8_tip_1	1137	1148	6	CT
>4048025_length_20880_cvg_12.8_tip_1	6173	6192	5	TGTA
>4048025_length_20880_cvg_12.8_tip_1	7984	7993	5	TC
>4048023_length_20876_cvg_13.0_tip_0	8943	8954	6	AT
>4048023_length_20876_cvg_13.0_tip_0	20421	20438	9	AG
>4048019_length_20845_cvg_13.0_tip_1	2067	2076	5	CA
>4048019_length_20845_cvg_13.0_tip_1	5574	5591	9	AG
>4048019_length_20845_cvg_13.0_tip_1	10052	10067	8	TG
>4048019_length_20845_cvg_13.0_tip_1	10104	10115	6	GA
>4048019_length_20845_cvg_13.0_tip_1	10127	10138	6	AG
>4048019_length_20845_cvg_13.0_tip_1	10180	10191	6	GA
>4048019_length_20845_cvg_13.0_tip_1	16764	16783	10	AG
>4048019_length_20845_cvg_13.0_tip_1	17181	17200	10	CT
>4048019_length_20845_cvg_13.0_tip_1	17286	17295	5	GA
>4048019_length_20845_cvg_13.0_tip_1	17375	17384	5	TC
>4048019_length_20845_cvg_13.0_tip_1	17452	17469	6	AGC
>4048019_length_20845_cvg_13.0_tip_1	17597	17611	5	TTC
>4048019_length_20845_cvg_13.0_tip_1	17664	17678	5	GGA
>4048019_length_20845_cvg_13.0_tip_1	18375	18389	5	CAG
>4048019_length_20845_cvg_13.0_tip_1	19254	19283	5	TTTTTA
>4048017_length_20842_cvg_12.9_tip_1	9264	9297	17	TC
>4048017_length_20842_cvg_12.9_tip_1	17531	17554	12	TG
>4048015_length_20806_cvg_13.0_tip_1	299	310	6	AT
>4048015_length_20806_cvg_13.0_tip_1	3834	3857	12	AG
>4048015_length_20806_cvg_13.0_tip_1	8480	8493	7	GA
>4048015_length_20806_cvg_13.0_tip_1	9424	9433	5	AG
>4048015_length_20806_cvg_13.0_tip_1	12224	12233	5	AT
>4048015_length_20806_cvg_13.0_tip_1	14443	14452	5	CA
>4048015_length_20806_cvg_13.0_tip_1	16859	16876	6	AGC
>4048015_length_20806_cvg_13.0_tip_1	20704	20721	9	CT
>4048015_length_20806_cvg_13.0_tip_1	20722	20741	10	AT
>4048015_length_20806_cvg_13.0_tip_1	20762	20771	5	AC
>4048015_length_20806_cvg_13.0_tip_1	20774	20805	16	AT
>4048013_length_20791_cvg_12.5_tip_1	3012	3025	7	CT
>4048013_length_20791_cvg_12.5_tip_1	4441	4452	6	AG
>4048013_length_20791_cvg_12.5_tip_1	4456	4495	20	GA
>4048011_length_20788_cvg_12.9_tip_1	14335	14344	5	TA
>4048011_length_20788_cvg_12.9_tip_1	15209	15220	6	TA
>4048009_length_20770_cvg_13.0_tip_0	4316	4335	10	TG
>4048009_length_20770_cvg_13.0_tip_0	5675	5684	5	CT
>4048009_length_20770_cvg_13.0_tip_0	9687	9698	6	CT
>4048009_length_20770_cvg_13.0_tip_0	10702	10711	5	CT
>4048005_length_20762_cvg_12.9_tip_1	10611	10625	5	TTC
>4048005_length_20762_cvg_12.9_tip_1	10669	10701	11	TTC
>4048005_length_20762_cvg_12.9_tip_1	10969	10988	10	AT
>4048005_length_20762_cvg_12.9_tip_1	11165	11174	5	TG
>4048005_length_20762_cvg_12.9_tip_1	11175	11188	7	CG
>4048005_length_20762_cvg_12.9_tip_1	17183	17192	5	TC
>4048005_length_20762_cvg_12.9_tip_1	17264	17295	16	TC
>4048005_length_20762_cvg_12.9_tip_1	18181	18190	5	TA
>4048005_length_20762_cvg_12.9_tip_1	18199	18208	5	CA
>4048001_length_20748_cvg_12.8_tip_0	500	514	5	TTG
>4048001_length_20748_cvg_12.8_tip_0	2219	2233	5	CCA
>4048001_length_20748_cvg_12.8_tip_0	20732	20747	8	TA
>4047999_length_20744_cvg_12.9_tip_1	1882	1895	7	AT
>4047999_length_20744_cvg_12.9_tip_1	9486	9499	7	TC
>4047999_length_20744_cvg_12.9_tip_1	12154	12167	7	AT
>4047997_length_20737_cvg_12.9_tip_1	3391	3410	10	AC
>4047997_length_20737_cvg_12.9_tip_1	8319	8328	5	TG
>4047997_length_20737_cvg_12.9_tip_1	8686	8695	5	AT
>4047997_length_20737_cvg_12.9_tip_1	8904	8913	5	TA
>4047997_length_20737_cvg_12.9_tip_1	11000	11009	5	TC
>4047997_length_20737_cvg_12.9_tip_1	17815	17889	25	ATA
>4047997_length_20737_cvg_12.9_tip_1	18120	18129	5	TA
>4047997_length_20737_cvg_12.9_tip_1	19558	19567	5	AG
>4047997_length_20737_cvg_12.9_tip_1	20417	20436	5	TCCT
>4047997_length_20737_cvg_12.9_tip_1	20557	20571	5	TCT
>4047995_length_20716_cvg_12.8_tip_1	2581	2590	5	AC
>4047995_length_20716_cvg_12.8_tip_1	11352	11361	5	TC
>4047995_length_20716_cvg_12.8_tip_1	17940	17949	5	AT
>4047995_length_20716_cvg_12.8_tip_1	20546	20565	5	AAAG
>4047993_length_20688_cvg_12.8_tip_1	18	61	22	AG
>4047993_length_20688_cvg_12.8_tip_1	471	480	5	AG
>4047993_length_20688_cvg_12.8_tip_1	907	924	9	GA
>4047993_length_20688_cvg_12.8_tip_1	2062	2099	19	CT
>4047993_length_20688_cvg_12.8_tip_1	13022	13033	6	CT
>4047993_length_20688_cvg_12.8_tip_1	13878	13887	5	CA
>4047993_length_20688_cvg_12.8_tip_1	17387	17406	10	TC
>4047991_length_20668_cvg_13.0_tip_0	308	319	6	GT
>4047989_length_20650_cvg_14.0_tip_0	2427	2436	5	TA
>4047989_length_20650_cvg_14.0_tip_0	8589	8606	6	AGA
>4047989_length_20650_cvg_14.0_tip_0	19021	19032	6	TC
>4047989_length_20650_cvg_14.0_tip_0	19041	19050	5	TC
>4047987_length_20641_cvg_13.0_tip_1	5956	5982	9	TTA
>4047987_length_20641_cvg_13.0_tip_1	6910	6924	5	TGA
>4047987_length_20641_cvg_13.0_tip_1	7662	7671	5	CT
>4047987_length_20641_cvg_13.0_tip_1	19926	19945	5	TTTA
>4047985_length_20629_cvg_13.0_tip_0	111	138	14	GA
>4047985_length_20629_cvg_13.0_tip_0	19029	19040	6	TA
>4047983_length_20626_cvg_13.0_tip_1	14921	14930	5	GA
>4047983_length_20626_cvg_13.0_tip_1	15079	15106	14	TC
>4047983_length_20626_cvg_13.0_tip_1	15970	15983	7	TA
>4047983_length_20626_cvg_13.0_tip_1	17338	17347	5	TA
>4047983_length_20626_cvg_13.0_tip_1	20585	20626	21	TA
>4047981_length_20622_cvg_13.0_tip_1	1	15	5	TCT
>4047981_length_20622_cvg_13.0_tip_1	127	144	6	TTC
>4047981_length_20622_cvg_13.0_tip_1	446	455	5	TA
>4047981_length_20622_cvg_13.0_tip_1	2983	2992	5	AT
>4047979_length_20617_cvg_13.0_tip_0	973	982	5	AT
>4047977_length_20613_cvg_13.0_tip_1	12123	12134	6	AG
>4047977_length_20613_cvg_13.0_tip_1	12230	12239	5	GA
>4047977_length_20613_cvg_13.0_tip_1	14138	14158	7	TCC
>4047977_length_20613_cvg_13.0_tip_1	14175	14184	5	TC
>4047977_length_20613_cvg_13.0_tip_1	14775	14789	5	AAC
>4047975_length_20601_cvg_13.0_tip_1	1084	1093	5	AG
>4047975_length_20601_cvg_13.0_tip_1	1521	1530	5	GA
>4047975_length_20601_cvg_13.0_tip_1	4346	4355	5	AG
>4047975_length_20601_cvg_13.0_tip_1	8341	8356	8	AT
>4047975_length_20601_cvg_13.0_tip_1	8514	8523	5	AC
>4047975_length_20601_cvg_13.0_tip_1	11686	11699	7	CA
>4047975_length_20601_cvg_13.0_tip_1	11700	11709	5	TA
>4047975_length_20601_cvg_13.0_tip_1	11715	11730	8	AT
>4047975_length_20601_cvg_13.0_tip_1	11735	11746	6	AG
>4047975_length_20601_cvg_13.0_tip_1	14902	14923	11	CA
>4047975_length_20601_cvg_13.0_tip_1	15069	15086	9	AC
>4047973_length_20597_cvg_13.0_tip_1	1683	1692	5	CT
>4047973_length_20597_cvg_13.0_tip_1	5008	5021	7	AT
>4047973_length_20597_cvg_13.0_tip_1	7923	7936	7	AT
>4047971_length_20570_cvg_14.0_tip_0	3345	3364	5	AAAC
>4047971_length_20570_cvg_14.0_tip_0	4106	4115	5	GA
>4047971_length_20570_cvg_14.0_tip_0	13953	13962	5	GC
>4047971_length_20570_cvg_14.0_tip_0	18890	18909	10	AT
>4047969_length_20547_cvg_12.8_tip_1	2056	2065	5	AG
>4047969_length_20547_cvg_12.8_tip_1	4465	4474	5	AG
>4047969_length_20547_cvg_12.8_tip_1	17398	17419	11	AT
>4047969_length_20547_cvg_12.8_tip_1	19207	19230	12	AG
>4047967_length_20524_cvg_12.4_tip_1	1403	1412	5	AT
>4047967_length_20524_cvg_12.4_tip_1	4983	5010	14	TA
>4047967_length_20524_cvg_12.4_tip_1	5223	5232	5	TA
>4047967_length_20524_cvg_12.4_tip_1	6237	6246	5	TA
>4047967_length_20524_cvg_12.4_tip_1	6418	6427	5	TG
>4047967_length_20524_cvg_12.4_tip_1	9998	10007	5	CT
>4047967_length_20524_cvg_12.4_tip_1	10170	10179	5	GA
>4047967_length_20524_cvg_12.4_tip_1	10415	10424	5	GT
>4047967_length_20524_cvg_12.4_tip_1	10476	10485	5	TG
>4047965_length_20515_cvg_12.9_tip_1	6	49	22	AT
>4047965_length_20515_cvg_12.9_tip_1	2671	2680	5	GA
>4047965_length_20515_cvg_12.9_tip_1	3052	3073	11	AG
>4047965_length_20515_cvg_12.9_tip_1	3074	3093	10	TG
>4047965_length_20515_cvg_12.9_tip_1	10598	10609	6	AT
>4047965_length_20515_cvg_12.9_tip_1	14661	14670	5	GA
>4047963_length_20505_cvg_12.3_tip_1	1733	1742	5	TA
>4047963_length_20505_cvg_12.3_tip_1	1819	1852	17	AT
>4047963_length_20505_cvg_12.3_tip_1	7914	7927	7	TA
>4047963_length_20505_cvg_12.3_tip_1	11179	11196	6	AAT
>4047963_length_20505_cvg_12.3_tip_1	11727	11746	5	ATAA
>4047961_length_20472_cvg_13.0_tip_0	10312	10321	5	TA
>4047961_length_20472_cvg_13.0_tip_0	11910	11919	5	GA
>4047961_length_20472_cvg_13.0_tip_0	15865	15876	6	GA
>4047961_length_20472_cvg_13.0_tip_0	19774	19789	8	AT
>4047959_length_20470_cvg_13.0_tip_1	4797	4814	9	TA
>4047959_length_20470_cvg_13.0_tip_1	7869	7884	8	AC
>4047959_length_20470_cvg_13.0_tip_1	8016	8031	8	AC
>4047959_length_20470_cvg_13.0_tip_1	8141	8154	7	AC
>4047959_length_20470_cvg_13.0_tip_1	8247	8256	5	AC
>4047959_length_20470_cvg_13.0_tip_1	10744	10771	14	GA
>4047959_length_20470_cvg_13.0_tip_1	12502	12513	6	AC
>4047957_length_20463_cvg_12.6_tip_1	1172	1186	5	TGC
>4047957_length_20463_cvg_12.6_tip_1	5250	5263	7	AG
>4047957_length_20463_cvg_12.6_tip_1	10989	11002	7	AT
>4047957_length_20463_cvg_12.6_tip_1	11541	11564	12	GA
>4047957_length_20463_cvg_12.6_tip_1	12163	12176	7	GA
>4047953_length_20458_cvg_13.0_tip_1	1399	1413	5	ATA
>4047953_length_20458_cvg_13.0_tip_1	2966	2999	17	AT
>4047953_length_20458_cvg_13.0_tip_1	7845	7856	6	TG
>4047953_length_20458_cvg_13.0_tip_1	9350	9359	5	AT
>4047953_length_20458_cvg_13.0_tip_1	10004	10017	7	AT
>4047953_length_20458_cvg_13.0_tip_1	18661	18680	10	AT
>4047955_length_20458_cvg_12.5_tip_1	1091	1100	5	GT
>4047955_length_20458_cvg_12.5_tip_1	1101	1126	13	AT
>4047955_length_20458_cvg_12.5_tip_1	3620	3634	5	TTC
>4047955_length_20458_cvg_12.5_tip_1	3658	3699	7	TTTATT
>4047955_length_20458_cvg_12.5_tip_1	4950	4959	5	TA
>4047955_length_20458_cvg_12.5_tip_1	6853	6864	6	TC
>4047955_length_20458_cvg_12.5_tip_1	8411	8428	6	CAG
>4047955_length_20458_cvg_12.5_tip_1	11263	11294	8	ATAC
>4047955_length_20458_cvg_12.5_tip_1	14348	14365	6	GGA
>4047951_length_20456_cvg_12.9_tip_1	9297	9306	5	AC
>4047951_length_20456_cvg_12.9_tip_1	9322	9341	10	AC
>4047951_length_20456_cvg_12.9_tip_1	20403	20456	27	TA
>4047949_length_20454_cvg_13.0_tip_1	1399	1410	6	AT
>4047949_length_20454_cvg_13.0_tip_1	2781	2794	7	AG
>4047949_length_20454_cvg_13.0_tip_1	10128	10145	9	TA
>4047949_length_20454_cvg_13.0_tip_1	10735	10744	5	TC
>4047949_length_20454_cvg_13.0_tip_1	11749	11758	5	AG
>4047949_length_20454_cvg_13.0_tip_1	12728	12743	8	AG
>4047949_length_20454_cvg_13.0_tip_1	16034	16048	5	GGA
>4047949_length_20454_cvg_13.0_tip_1	16704	16715	6	TC
>4047949_length_20454_cvg_13.0_tip_1	17518	17527	5	AT
>4047947_length_20449_cvg_12.9_tip_1	1	22	11	TA
>4047947_length_20449_cvg_12.9_tip_1	629	638	5	TA
>4047947_length_20449_cvg_12.9_tip_1	1019	1028	5	GA
>4047947_length_20449_cvg_12.9_tip_1	13119	13154	18	CT
>4047945_length_20434_cvg_12.8_tip_1	7619	7628	5	TA
>4047945_length_20434_cvg_12.8_tip_1	9120	9157	19	TC
>4047945_length_20434_cvg_12.8_tip_1	13245	13264	10	AC
>4047945_length_20434_cvg_12.8_tip_1	15980	16027	24	AG
>4047945_length_20434_cvg_12.8_tip_1	16546	16555	5	CT
>4047945_length_20434_cvg_12.8_tip_1	18919	18930	6	GA
>4047943_length_20431_cvg_12.9_tip_0	520	531	6	CT
>4047943_length_20431_cvg_12.9_tip_0	3347	3356	5	CT
>4047943_length_20431_cvg_12.9_tip_0	7873	7890	6	ATT
>4047943_length_20431_cvg_12.9_tip_0	12188	12207	10	TA
>4047943_length_20431_cvg_12.9_tip_0	18292	18306	5	CTT
>4047943_length_20431_cvg_12.9_tip_0	18397	18414	6	CCT
>4047941_length_20424_cvg_13.0_tip_1	17310	17319	5	AG
>4047939_length_20417_cvg_13.0_tip_1	12	49	19	AT
>4047939_length_20417_cvg_13.0_tip_1	9564	9581	6	TCT
>4047939_length_20417_cvg_13.0_tip_1	11085	11096	6	TG
>4047939_length_20417_cvg_13.0_tip_1	15262	15277	8	TA
>4047939_length_20417_cvg_13.0_tip_1	19545	19554	5	AC
>4047937_length_20414_cvg_14.0_tip_1	7284	7315	16	CT
>4047937_length_20414_cvg_14.0_tip_1	7504	7513	5	CA
>4047937_length_20414_cvg_14.0_tip_1	13126	13135	5	CT
>4047937_length_20414_cvg_14.0_tip_1	13145	13154	5	TC
>4047937_length_20414_cvg_14.0_tip_1	16412	16450	13	ATA
>4047937_length_20414_cvg_14.0_tip_1	17713	17726	7	GT
>4047937_length_20414_cvg_14.0_tip_1	20357	20400	22	GA
>4047935_length_20386_cvg_12.8_tip_0	461	476	8	TA
>4047935_length_20386_cvg_12.8_tip_0	6520	6541	11	TG
>4047935_length_20386_cvg_12.8_tip_0	13069	13078	5	CT
>4047933_length_20338_cvg_13.3_tip_1	1541	1550	5	GA
>4047933_length_20338_cvg_13.3_tip_1	11277	11292	8	AT
>4047933_length_20338_cvg_13.3_tip_1	11293	11316	12	GT
>4047933_length_20338_cvg_13.3_tip_1	14334	14343	5	AT
>4047933_length_20338_cvg_13.3_tip_1	15006	15023	9	AT
>4047933_length_20338_cvg_13.3_tip_1	15992	16001	5	GA
>4047931_length_20336_cvg_13.0_tip_1	574	583	5	AT
>4047931_length_20336_cvg_13.0_tip_1	607	616	5	AT
>4047931_length_20336_cvg_13.0_tip_1	6018	6027	5	CT
>4047931_length_20336_cvg_13.0_tip_1	8050	8059	5	AT
>4047931_length_20336_cvg_13.0_tip_1	9691	9704	7	TG
>4047931_length_20336_cvg_13.0_tip_1	18579	18604	13	AT
>4047931_length_20336_cvg_13.0_tip_1	20324	20335	6	AT
>4047929_length_20321_cvg_13.0_tip_1	6769	6786	9	AC
>4047929_length_20321_cvg_13.0_tip_1	9334	9343	5	TA
>4047929_length_20321_cvg_13.0_tip_1	13888	13897	5	TA
>4047929_length_20321_cvg_13.0_tip_1	15383	15397	5	AAT
>4047929_length_20321_cvg_13.0_tip_1	15793	15802	5	AC
>4047929_length_20321_cvg_13.0_tip_1	17915	17926	6	TG
>4047929_length_20321_cvg_13.0_tip_1	20244	20321	39	GA
>4047927_length_20316_cvg_13.9_tip_1	41	52	6	TA
>4047927_length_20316_cvg_13.9_tip_1	6579	6596	9	CT
>4047927_length_20316_cvg_13.9_tip_1	9798	9811	7	GA
>4047927_length_20316_cvg_13.9_tip_1	15537	15546	5	AC
>4047927_length_20316_cvg_13.9_tip_1	15663	15676	7	TC
>4047927_length_20316_cvg_13.9_tip_1	15940	15949	5	AT
>4047925_length_20314_cvg_13.0_tip_1	8808	8822	5	AGC
>4047925_length_20314_cvg_13.0_tip_1	12158	12189	16	TC
>4047925_length_20314_cvg_13.0_tip_1	14511	14520	5	TG
>4047925_length_20314_cvg_13.0_tip_1	15134	15148	5	CCT
>4047925_length_20314_cvg_13.0_tip_1	20283	20314	16	AG
>4047923_length_20301_cvg_12.9_tip_1	69	89	7	AAT
>4047923_length_20301_cvg_12.9_tip_1	3221	3230	5	CT
>4047923_length_20301_cvg_12.9_tip_1	6050	6059	5	AG
>4047923_length_20301_cvg_12.9_tip_1	6060	6069	5	GA
>4047923_length_20301_cvg_12.9_tip_1	6328	6343	8	AC
>4047921_length_20299_cvg_13.0_tip_1	1149	1158	5	TA
>4047921_length_20299_cvg_13.0_tip_1	7739	7766	14	TG
>4047921_length_20299_cvg_13.0_tip_1	18077	18086	5	AT
>4047921_length_20299_cvg_13.0_tip_1	18624	18641	9	TG
>4047919_length_20297_cvg_13.1_tip_0	1	16	8	AT
>4047919_length_20297_cvg_13.1_tip_0	17	26	5	AC
>4047919_length_20297_cvg_13.1_tip_0	994	1003	5	CT
>4047919_length_20297_cvg_13.1_tip_0	1245	1254	5	TC
>4047919_length_20297_cvg_13.1_tip_0	4024	4047	8	CCT
[truncated: 134,759 more rows]
